# Supplementary material for: Complementary Amplicon-Based Genomic Approaches for the Study of Fungal Communities in Humans
Source: PLoS One. 2015 Feb 23;10(2):e0116705. doi: 10.1371/journal.pone.0116705 (PMC4338280; doi:10.1371/journal.pone.0116705)
Supplement: S1 File — (TXT) [file pone.0116705.s008.txt]

BLASTN 2.2.29+
Reference: Stephen F. Altschul, Thomas L. Madden, Alejandro
A. Schaffer, Jinghui Zhang, Zheng Zhang, Webb Miller, and
David J. Lipman (1997), "Gapped BLAST and PSI-BLAST: a new
generation of protein database search programs", Nucleic
Acids Res. 25:3389-3402.


RID: P7JX5GZS01R


Database: Nucleotide collection (nt)
           22,335,882 sequences; 57,344,586,646 total letters
Query= 
Length=25


                                                                   Score     E
Sequences producing significant alignments:                       (Bits)  Value

gb|KF876173.2|  Passalora fulva strain JL13061902 18S ribosoma...  50.1    3e-04
gb|KF876172.2|  Passalora fulva strain LN13060903 18S ribosoma...  50.1    3e-04
gb|KF876171.2|  Passalora fulva strain HLJ13070901 18S ribosom...  50.1    3e-04
dbj|AB859985.1|  Cortinarius largus genes for 18S rRNA, ITS1, ...  50.1    3e-04
dbj|AB817889.1|  Equisetum hyemale genes for ITS1, 5.8S rRNA, ...  50.1    3e-04
dbj|AB817888.1|  Equisetum hyemale genes for ITS1, 5.8S rRNA, ...  50.1    3e-04
dbj|AB817887.1|  Equisetum hyemale genes for ITS1, 5.8S rRNA, ...  50.1    3e-04
dbj|AB817886.1|  Equisetum hyemale genes for ITS1, 5.8S rRNA, ...  50.1    3e-04
dbj|AB817885.1|  Equisetum hyemale genes for ITS1, 5.8S rRNA, ...  50.1    3e-04
dbj|AB817884.1|  Equisetum hyemale genes for ITS1, 5.8S rRNA, ...  50.1    3e-04
dbj|AB817883.1|  Equisetum hyemale genes for ITS1, 5.8S rRNA, ...  50.1    3e-04
dbj|AB817882.1|  Equisetum hyemale genes for ITS1, 5.8S rRNA, ...  50.1    3e-04
dbj|AB817881.1|  Equisetum hyemale genes for ITS1, 5.8S rRNA, ...  50.1    3e-04
dbj|AB817880.1|  Equisetum hyemale genes for ITS1, 5.8S rRNA, ...  50.1    3e-04
dbj|AB764060.1|  Enterographa divergens genes for 18S rRNA, IT...  50.1    3e-04
dbj|AB764059.1|  Enterographa divergens genes for 18S rRNA, IT...  50.1    3e-04
dbj|AB764058.1|  Enterographa divergens genes for 18S rRNA, IT...  50.1    3e-04
dbj|AB764057.1|  Enterographa divergens genes for 18S rRNA, IT...  50.1    3e-04
dbj|AB764056.1|  Enterographa divergens genes for 18S rRNA, IT...  50.1    3e-04
dbj|AB764055.1|  Enterographa divergens genes for 18S rRNA, IT...  50.1    3e-04
dbj|AB764054.1|  Enterographa divergens genes for 18S rRNA, IT...  50.1    3e-04
dbj|AB764053.1|  Enterographa divergens genes for 18S rRNA, IT...  50.1    3e-04
gb|KJ410162.1|  Yamadazyma sp. 3 TO5.2.2 internal transcribed ...  50.1    3e-04
gb|KJ410150.1|  Erythrobasidium cf. hasegawianum MA82.1 intern...  50.1    3e-04
gb|KJ410147.1|  Cryptococcus cf. flavus SU8.4 internal transcr...  50.1    3e-04
gb|KJ410145.1|  Candida cf. xylopsoci MA89.1 internal transcri...  50.1    3e-04
gb|KJ409939.1|  Wallemia muriae strain EXF 8299 internal trans...  50.1    3e-04
gb|KJ409938.1|  Wallemia muriae strain EXF 8313 internal trans...  50.1    3e-04
gb|KJ409937.1|  Wallemia muriae strain EXF 8315 internal trans...  50.1    3e-04
gb|KJ409936.1|  Wallemia muriae strain EXF 8341 internal trans...  50.1    3e-04
gb|KJ409935.1|  Wallemia muriae strain EXF 8342 internal trans...  50.1    3e-04
gb|KJ409934.1|  Wallemia muriae strain EXF 8343 internal trans...  50.1    3e-04
gb|KJ409933.1|  Wallemia muriae strain EXF 8344 internal trans...  50.1    3e-04
gb|KJ409932.1|  Wallemia muriae strain EXF 8351 internal trans...  50.1    3e-04
gb|KJ409931.1|  Wallemia muriae strain EXF 8352 internal trans...  50.1    3e-04
gb|KJ409930.1|  Wallemia muriae strain EXF 8353 internal trans...  50.1    3e-04
gb|KJ409929.1|  Wallemia muriae strain EXF 8356 internal trans...  50.1    3e-04
gb|KJ409928.1|  Wallemia muriae strain EXF 5914 internal trans...  50.1    3e-04
gb|KJ409927.1|  Wallemia muriae strain EXF 5915 internal trans...  50.1    3e-04
gb|KJ409926.1|  Wallemia muriae strain EXF 5916 internal trans...  50.1    3e-04
gb|KJ409925.1|  Wallemia muriae strain EXF 5917 internal trans...  50.1    3e-04
gb|KJ409924.1|  Wallemia sebi strain EXF 5918 internal transcr...  50.1    3e-04
gb|KJ409923.1|  Wallemia muriae strain EXF 5919 internal trans...  50.1    3e-04
gb|KJ409922.1|  Wallemia muriae strain EXF 8588 internal trans...  50.1    3e-04
gb|KJ409921.1|  Wallemia muriae strain EXF 8590 internal trans...  50.1    3e-04
gb|KJ409920.1|  Wallemia muriae strain EXF 8591 internal trans...  50.1    3e-04
gb|KJ409919.1|  Wallemia muriae strain EXF 8592 internal trans...  50.1    3e-04
gb|KJ409918.1|  Wallemia sebi strain DAOM 242570 internal tran...  50.1    3e-04
gb|KJ409917.1|  Wallemia sebi strain CBS 112378 internal trans...  50.1    3e-04
gb|KJ409916.1|  Wallemia sebi strain CBS 196.56 internal trans...  50.1    3e-04
gb|KJ409915.1|  Wallemia sebi strain EXF 8754 internal transcr...  50.1    3e-04
gb|KJ409914.1|  Wallemia sebi strain CBS 136849 internal trans...  50.1    3e-04
gb|KJ409913.1|  Wallemia sebi strain CBS 136847 internal trans...  50.1    3e-04
gb|KJ409912.1|  Wallemia muriae strain CBS 136846 internal tra...  50.1    3e-04
gb|KJ409911.1|  Wallemia sebi strain CBS 136845 internal trans...  50.1    3e-04
gb|KJ409910.1|  Wallemia muriae strain CBS 136844 internal tra...  50.1    3e-04
gb|KJ409909.1|  Wallemia sebi strain CBS 136843 internal trans...  50.1    3e-04
gb|KJ409908.1|  Wallemia sebi strain CBS 136842 internal trans...  50.1    3e-04
gb|KJ409907.1|  Wallemia sebi strain CBS 136841 internal trans...  50.1    3e-04
gb|KJ409906.1|  Wallemia muriae strain CBS 136840 internal tra...  50.1    3e-04
gb|KJ409905.1|  Wallemia muriae strain CBS 136839 internal tra...  50.1    3e-04
gb|KJ409904.1|  Wallemia muriae strain CBS 136835 internal tra...  50.1    3e-04
gb|KJ409903.1|  Wallemia muriae strain CBS 136834 internal tra...  50.1    3e-04
gb|KJ409902.1|  Wallemia muriae strain CBS 136833 internal tra...  50.1    3e-04
gb|KJ409901.1|  Wallemia muriae strain CBS 136832 internal tra...  50.1    3e-04
gb|KJ409900.1|  Wallemia muriae strain CBS 136831 internal tra...  50.1    3e-04
gb|KJ409899.1|  Wallemia muriae strain CBS 136830 internal tra...  50.1    3e-04
gb|KJ409898.1|  Wallemia sebi strain CBS 136827 internal trans...  50.1    3e-04
gb|KJ409897.1|  Wallemia sebi strain EXF 8749 internal transcr...  50.1    3e-04
gb|KJ409896.1|  Wallemia sebi strain EXF 8748 internal transcr...  50.1    3e-04
gb|KJ409895.1|  Wallemia sebi strain EXF 8747 internal transcr...  50.1    3e-04
gb|KJ409894.1|  Wallemia sebi strain DAOM 242704 internal tran...  50.1    3e-04
gb|KJ409893.1|  Wallemia sebi strain DAOM 242701 internal tran...  50.1    3e-04
gb|KJ409892.1|  Wallemia sebi strain DAOM 242700 internal tran...  50.1    3e-04
gb|KJ409891.1|  Wallemia sebi strain EXF 8744 internal transcr...  50.1    3e-04
gb|KJ409890.1|  Wallemia sebi strain DAOM 242699 internal tran...  50.1    3e-04
gb|KJ409889.1|  Wallemia sebi strain DAOM 242698 internal tran...  50.1    3e-04
gb|KJ409888.1|  Wallemia sebi strain EXF 8746 internal transcr...  50.1    3e-04
gb|KJ409887.1|  Wallemia sebi strain DAOM 242702 internal tran...  50.1    3e-04
gb|KJ409886.1|  Wallemia sebi strain DAOM 242697 internal tran...  50.1    3e-04
gb|KJ409885.1|  Wallemia sebi strain DAOM 242800 internal tran...  50.1    3e-04
gb|KJ409884.1|  Wallemia sebi strain DAOM 242696 internal tran...  50.1    3e-04
gb|KJ409883.1|  Wallemia sebi strain EXF 8741 internal transcr...  50.1    3e-04
gb|KJ409882.1|  Wallemia sebi strain DAOM 242695 internal tran...  50.1    3e-04
gb|KJ409881.1|  Wallemia sebi strain EXF 8740 internal transcr...  50.1    3e-04
gb|KJ409880.1|  Wallemia muriae strain CBS 116628 internal tra...  50.1    3e-04
gb|KJ409879.1|  Wallemia sebi strain DAOM 226642 internal tran...  50.1    3e-04
gb|KJ409878.1|  Wallemia sebi strain EXF 8739 internal transcr...  50.1    3e-04
gb|KJ409877.1|  Wallemia sebi strain DAOM 242799 internal tran...  50.1    3e-04
gb|KJ409876.1|  Wallemia sebi strain DAOM 242694 internal tran...  50.1    3e-04
gb|KJ409875.1|  Wallemia sebi strain EXF 8738 internal transcr...  50.1    3e-04
gb|KF214634.1|  Colletotrichum sp. GM151 18S ribosomal RNA gen...  50.1    3e-04
gb|KF214633.1|  Colletotrichum sp. GM149 18S ribosomal RNA gen...  50.1    3e-04
gb|KJ131184.1|  Monilinia fructicola isolate P-2 18S ribosomal...  50.1    3e-04
gb|KJ131183.1|  Monilinia fructicola isolate P-1 18S ribosomal...  50.1    3e-04
gb|KF636410.1|  Herpotrichiellaceae sp. Leo4 18S ribosomal RNA...  50.1    3e-04
gb|KF636409.1|  Herpotrichiellaceae sp. Leo2 18S ribosomal RNA...  50.1    3e-04
gb|KF636408.1|  Herpotrichiellaceae sp. Leo14 18S ribosomal RN...  50.1    3e-04
gb|KF636407.1|  Herpotrichiellaceae sp. Sig1 18S ribosomal RNA...  50.1    3e-04
gb|KF636406.1|  Herpotrichiellaceae sp. Leo16 18S ribosomal RN...  50.1    3e-04
gb|KF636405.1|  Cladophialophora sp. Leo15 18S ribosomal RNA g...  50.1    3e-04
gb|KF636404.1|  Cladophialophora sp. Leo13 18S ribosomal RNA g...  50.1    3e-04
gb|KF636403.1|  Cladophialophora sp. Leo1 18S ribosomal RNA ge...  50.1    3e-04
gb|KF636402.1|  Sebacinales sp. B KN-2014 isolate Sig3 18S rib...  50.1    3e-04
gb|KF636401.1|  Sebacinales sp. B KN-2014 isolate Sig8 18S rib...  50.1    3e-04
gb|KF636400.1|  Sebacinales sp. B KN-2014 isolate Sig7 18S rib...  50.1    3e-04
gb|KF636399.1|  Sebacinales sp. B KN-2014 isolate Sig6 18S rib...  50.1    3e-04
gb|KF636398.1|  Sebacinales sp. B KN-2014 isolate Sig5 18S rib...  50.1    3e-04
gb|KF636397.1|  Sebacinales sp. B KN-2014 isolate Sig4 18S rib...  50.1    3e-04
gb|KF636396.1|  Sebacinales sp. B KN-2014 isolate Sig2 18S rib...  50.1    3e-04
gb|KF636395.1|  Sebacinales sp. B KN-2014 isolate Sig16 18S ri...  50.1    3e-04
gb|KF636394.1|  Sebacinales sp. B KN-2014 isolate Sig15 18S ri...  50.1    3e-04
gb|KF636393.1|  Sebacinales sp. B KN-2014 isolate Sig14 18S ri...  50.1    3e-04
gb|KF636392.1|  Sebacinales sp. B KN-2014 isolate Sig13 18S ri...  50.1    3e-04
gb|KF636391.1|  Sebacinales sp. B KN-2014 isolate SG6 18S ribo...  50.1    3e-04
gb|KF636390.1|  Sebacinales sp. B KN-2014 isolate SG5 18S ribo...  50.1    3e-04
gb|KF636389.1|  Sebacinales sp. B KN-2014 isolate SG4 18S ribo...  50.1    3e-04
gb|KF636388.1|  Sebacinales sp. B KN-2014 isolate SG3 18S ribo...  50.1    3e-04
gb|KF636387.1|  Sebacinales sp. B KN-2014 isolate SG2 18S ribo...  50.1    3e-04
gb|KF636385.1|  Sebacinales sp. B KN-2014 isolate SG15 18S rib...  50.1    3e-04
gb|KF636384.1|  Sebacinales sp. B KN-2014 isolate SG14 18S rib...  50.1    3e-04
gb|KF636383.1|  Sebacinales sp. B KN-2014 isolate SG1 18S ribo...  50.1    3e-04
gb|KF636382.1|  Sebacinales sp. B KN-2014 isolate Leo3 18S rib...  50.1    3e-04
gb|KF482054.1|  Pseudo-nitzschia kodamae strain PnPd39 interna...  50.1    3e-04
gb|KF482053.1|  Pseudo-nitzschia kodamae strain PnPd36 interna...  50.1    3e-04
gb|KF482052.1|  Pseudo-nitzschia kodamae strain PnPd33 interna...  50.1    3e-04
gb|KF482051.1|  Pseudo-nitzschia kodamae strain PnPd31 interna...  50.1    3e-04
gb|KF482050.1|  Pseudo-nitzschia kodamae strain PnPd26 interna...  50.1    3e-04
gb|KJ409611.1|  Leptogium pedicellatum isolate Lep040388 inter...  50.1    3e-04
gb|KJ409610.1|  Leptogium azureum isolate Lep060166 internal t...  50.1    3e-04
gb|KJ409609.1|  Leptogium azureum isolate Lep121469 internal t...  50.1    3e-04
gb|KJ409608.1|  Leptogium cf. pedicellatum Lep121412 internal ...  50.1    3e-04
gb|KJ409607.1|  Leptogium burnetiae var. hirsutum isolate Lep0...  50.1    3e-04
gb|KJ409606.1|  Leptogium cf. saturninum Lep080244 internal tr...  50.1    3e-04
gb|KJ409605.1|  Leptogium saturninum isolate Lep080232 interna...  50.1    3e-04
gb|KJ409603.1|  Leptogium cyanescens isolate Lep100896 interna...  50.1    3e-04
gb|KJ409602.1|  Leptogium cf. burnetiae Lep100602 internal tra...  50.1    3e-04
gb|KJ409601.1|  Leptogium burnetiae var. hirsutum isolate Lep0...  50.1    3e-04
gb|KJ409600.1|  Leptogium cf. burnetiae Lep091095 internal tra...  50.1    3e-04
gb|KJ409599.1|  Leptogium cf. burnetiae Lep090509 internal tra...  50.1    3e-04
gb|KJ409598.1|  Leptogium cyanescens isolate Lep090274 interna...  50.1    3e-04
gb|KJ409597.1|  Leptogium denticulatum isolate Lep100559 inter...  50.1    3e-04
gb|KJ409596.1|  Leptogium cyanescens isolate Lep090779 18S rib...  50.1    3e-04
gb|KJ410049.1|  Hirsutella thompsonii isolate F-13 18S ribosom...  50.1    3e-04
gb|KJ443356.1|  Phoma sp. Phtr1 internal transcribed spacer 1,...  50.1    3e-04
gb|KJ659884.1|  Wickerhamomyces anomalus 18S ribosomal RNA gen...  50.1    3e-04
gb|KJ210854.1|  Humicola fuscoatra strain GSMPKUMB internal tr...  50.1    3e-04
gb|KJ196386.1|  Emericellopsis sp. CBS 137197 18S ribosomal RN...  50.1    3e-04
gb|KJ395117.1|  Cryptococcus uzbekistanensis strain A7 interna...  50.1    3e-04
gb|KJ194124.1|  Penicillium commune strain C01 18S ribosomal R...  50.1    3e-04
gb|KJ194123.1|  Aspergillus fumigatus strain 2101 18S ribosoma...  50.1    3e-04
gb|KJ187033.1|  Candida albicans internal transcribed spacer 1...  50.1    3e-04
gb|KJ403849.1|  Coriolopsis gallica strain AD40 internal trans...  50.1    3e-04
gb|KJ396085.1|  Lepista irina voucher P12 internal transcribed...  50.1    3e-04
gb|KJ396083.1|  Lepista irina voucher P10 internal transcribed...  50.1    3e-04
gb|JX908365.1|  Colletotrichum destructivum culture-collection...  50.1    3e-04
gb|JX908363.1|  Colletotrichum destructivum isolate Coll-75 in...  50.1    3e-04
gb|JX908362.1|  Colletotrichum destructivum isolate Coll-68 in...  50.1    3e-04
gb|JX908361.1|  Colletotrichum destructivum isolate Coll-48 in...  50.1    3e-04
gb|KC478582.1|  Uncultured fungus clone PH7R3_C5_1 internal tr...  50.1    3e-04
gb|KC478581.1|  Uncultured fungus clone PH6R3_C3_2 internal tr...  50.1    3e-04
gb|KC478580.1|  Uncultured fungus clone Ph5R4 18S ribosomal RN...  50.1    3e-04
gb|KC478579.1|  Uncultured fungus clone Ph3R2 18S ribosomal RN...  50.1    3e-04
gb|KC478578.1|  Uncultured fungus clone Ph4R4 internal transcr...  50.1    3e-04
gb|KC478571.1|  Uncultured fungus clone PH7R3 18S ribosomal RN...  50.1    3e-04
gb|KC478569.1|  Uncultured fungus clone Ph6R1 18S ribosomal RN...  50.1    3e-04
gb|KC478568.1|  Uncultured fungus clone Ph4R1 18S ribosomal RN...  50.1    3e-04
gb|KC478567.1|  Uncultured fungus clone Ph3R4 18S ribosomal RN...  50.1    3e-04
gb|KC478566.1|  Uncultured fungus clone Ph2R4 18S ribosomal RN...  50.1    3e-04
gb|KC478561.1|  Uncultured fungus clone PH1_3 internal transcr...  50.1    3e-04
gb|KC478560.1|  Uncultured fungus clone PH1_3_4O internal tran...  50.1    3e-04
gb|KC471332.1|  Uncultured Thelephora clone IB_ECM_REAA_TL_C3 ...  50.1    3e-04
gb|KC471331.1|  Uncultured Peziza clone IB_ECM_REAA_TL_C2 18S ...  50.1    3e-04
gb|GU591649.2|  Hebeloma aminophilum voucher RR 846WA internal...  50.1    3e-04
gb|GU591636.2|  Hebeloma victoriense voucher MEL 2297049 18S r...  50.1    3e-04
gb|HM021325.1|  Monactinus sturmii strain Mj2009/284 18S ribos...  50.1    3e-04
gb|HM021324.1|  Monactinus sturmii strain Kr2008/06 18S riboso...  50.1    3e-04
gb|HM021323.1|  Monactinus sturmii strain Mj2008/34 18S riboso...  50.1    3e-04
gb|HM021322.1|  Monactinus sturmii strain Mj2009/169 18S ribos...  50.1    3e-04
gb|HM021321.1|  Monactinus sturmii strain Mj2009/172 18S ribos...  50.1    3e-04
gb|HM021320.1|  Parapediastrum biradiatum strain Mj2008/60 18S...  50.1    3e-04
gb|HM021319.1|  Stauridium privum strain Mj2008/47 18S ribosom...  50.1    3e-04
gb|HM021318.1|  Stauridium privum strain Mj2008/74 18S ribosom...  50.1    3e-04
gb|HM021317.1|  Stauridium tetras strain Kr2006/04 18S ribosom...  50.1    3e-04
gb|HM021316.1|  Stauridium tetras strain Kr2008/04 18S ribosom...  50.1    3e-04
gb|HM021315.1|  Stauridium tetras strain Mj2008/07 18S ribosom...  50.1    3e-04
gb|HM021314.1|  Stauridium tetras strain Mj2008/51 18S ribosom...  50.1    3e-04
gb|HM021313.1|  Stauridium tetras strain Mj2009/269 18S riboso...  50.1    3e-04
gb|HM021312.1|  Sorastrum pediastriforme strain Mj2008/46 18S ...  50.1    3e-04
gb|HM021311.1|  Pseudopediastrum alternans strain Mj2008/83 18...  50.1    3e-04
gb|HM021310.1|  Pseudopediastrum brevicorne strain Mj2008/28 1...  50.1    3e-04
gb|HM021309.1|  Pseudopediastrum integrum strain Mj2008/86 18S...  50.1    3e-04
gb|HM021308.1|  Pseudopediastrum pearsonii strain Kr2006/01 18...  50.1    3e-04
gb|HM021307.1|  Pseudopediastrum boryanum strain Mj2008/35 18S...  50.1    3e-04
gb|HM021306.1|  Pseudopediastrum boryanum strain Mj2008/33 18S...  50.1    3e-04
gb|HM021305.1|  Lacunastrum gracillimum strain Mj2009/162 18S ...  50.1    3e-04
gb|HM021304.1|  Lacunastrum gracillimum strain Mj2009/123 18S ...  50.1    3e-04
gb|HM021303.1|  Pediastrum duplex strain Mj2008/24 18S ribosom...  50.1    3e-04
gb|HM021302.1|  Pediastrum duplex strain Mj2009/107 18S riboso...  50.1    3e-04
gb|HM021301.1|  Pediastrum duplex strain Mj2008/06 18S ribosom...  50.1    3e-04
gb|HM021300.1|  Pediastrum duplex strain Mj2008/01 18S ribosom...  50.1    3e-04
gb|HM021299.1|  Pediastrum duplex strain Mj2008/54 18S ribosom...  50.1    3e-04
gb|HM021298.1|  Pediastrum duplex strain Kr2005/327 18S riboso...  50.1    3e-04
emb|HF678535.1|  Hansfordia pulvinata genomic DNA containing 1...  50.1    3e-04
emb|HF678534.1|  Troposporella fumosa genomic DNA containing 1...  50.1    3e-04
emb|HF678532.1|  Cirrenalia macrocephala genomic DNA containin...  50.1    3e-04
emb|HF678531.1|  Lauriomyces bellulus genomic DNA containing 1...  50.1    3e-04
emb|HF678530.1|  Trichocladium opacum genomic DNA containing 1...  50.1    3e-04
emb|HF678529.1|  Myrothecium roridum genomic DNA containing 18...  50.1    3e-04
emb|HF678528.1|  Menispora glauca genomic DNA containing 18S r...  50.1    3e-04
emb|HF678527.1|  Gyrothrix pediculata genomic DNA containing 1...  50.1    3e-04
emb|HF678526.1|  Phaeodactylium stadleri genomic DNA containin...  50.1    3e-04
dbj|AB922855.1|  Hannaella sp. DMKU-CP430 gene for ITS1, parti...  50.1    3e-04
dbj|AB922854.1|  Hannaella sp. YE-156 gene for ITS1, partial s...  50.1    3e-04
dbj|AB922853.1|  Hannaella sp. YE-124 gene for ITS1, partial s...  50.1    3e-04
dbj|AB922852.1|  Hannaella sp. DMKU-RP119 gene for ITS1, parti...  50.1    3e-04
dbj|AB922851.1|  Hannaella sp. DMKU-RP109 gene for ITS1, parti...  50.1    3e-04
dbj|AB922850.1|  Hannaella sp. DMKU-RP72 gene for ITS1, partia...  50.1    3e-04
gb|KJ396078.1|  Neofabraea alba strain ID06 18S ribosomal RNA ...  50.1    3e-04
gb|KJ396077.1|  Neofabraea alba strain ID04 18S ribosomal RNA ...  50.1    3e-04
gb|KJ396076.1|  Neofabraea alba strain IC10 18S ribosomal RNA ...  50.1    3e-04
gb|KJ396075.1|  Neofabraea alba strain CR4 18S ribosomal RNA g...  50.1    3e-04
gb|KJ396074.1|  Neofabraea alba strain ID02 18S ribosomal RNA ...  50.1    3e-04
gb|KJ396064.1|  Curvularia lunata isolate GZJZ201302 internal ...  50.1    3e-04
gb|KJ174327.1|  Penicillium janthinellum strain FS-53 internal...  50.1    3e-04
gb|KJ174326.1|  Trichoderma asperellum strain FS-7 18S ribosom...  50.1    3e-04
gb|KJ183187.1|  Trametes pubescens strain LE-BIN 2933 18S ribo...  50.1    3e-04
gb|KJ183186.1|  Trametopsis cervina strain LE-BIN 2974 18S rib...  50.1    3e-04
gb|KJ183185.1|  Bondarzewia mesenterica strain LE-BIN 2883 18S...  50.1    3e-04
gb|KJ182930.1|  Uncultured eukaryote clone NS33T_80 18S riboso...  50.1    3e-04
gb|KJ182929.1|  Uncultured eukaryote clone NS33T_79 18S riboso...  50.1    3e-04
gb|KJ182928.1|  Uncultured eukaryote clone NS33T_78 18S riboso...  50.1    3e-04
gb|KJ182927.1|  Uncultured eukaryote clone NS33T_77 18S riboso...  50.1    3e-04
gb|KJ182926.1|  Uncultured eukaryote clone NS33T_76 18S riboso...  50.1    3e-04
gb|KJ182925.1|  Uncultured eukaryote clone NS33T_75 18S riboso...  50.1    3e-04
gb|KJ182924.1|  Uncultured eukaryote clone NS33T_74 18S riboso...  50.1    3e-04
gb|KJ182921.1|  Uncultured eukaryote clone NS33T_71 18S riboso...  50.1    3e-04
gb|KJ182920.1|  Uncultured eukaryote clone NS33T_70 18S riboso...  50.1    3e-04
gb|KJ182917.1|  Uncultured eukaryote clone NS33T_67 18S riboso...  50.1    3e-04
gb|KJ182915.1|  Uncultured eukaryote clone NS33T_65 18S riboso...  50.1    3e-04
gb|KJ182884.1|  Uncultured eukaryote clone NS33T_253 18S ribos...  50.1    3e-04
gb|KJ182844.1|  Uncultured eukaryote clone NS33T_209 18S ribos...  50.1    3e-04
gb|KJ182837.1|  Uncultured eukaryote clone NS32T_99 18S riboso...  50.1    3e-04
gb|KJ182836.1|  Uncultured eukaryote clone NS32T_98 18S riboso...  50.1    3e-04
gb|KJ182824.1|  Uncultured eukaryote clone NS32T_83 18S riboso...  50.1    3e-04
gb|KJ182821.1|  Uncultured eukaryote clone NS32T_80 internal t...  50.1    3e-04
gb|KJ182794.1|  Uncultured eukaryote clone NS32T_49 18S riboso...  50.1    3e-04
gb|KJ182774.1|  Uncultured eukaryote clone NS32T_26 18S riboso...  50.1    3e-04
gb|KJ182770.1|  Uncultured eukaryote clone NS32T_21 18S riboso...  50.1    3e-04
gb|KJ182761.1|  Uncultured eukaryote clone NS32T_12 18S riboso...  50.1    3e-04
gb|KJ182758.1|  Uncultured eukaryote clone NS32T_103 18S ribos...  50.1    3e-04
gb|KJ182750.1|  Uncultured eukaryote clone NS32T_04 internal t...  50.1    3e-04
gb|KJ182748.1|  Uncultured eukaryote clone NS31T_80 18S riboso...  50.1    3e-04
gb|KJ182742.1|  Uncultured eukaryote clone NS31T_74 18S riboso...  50.1    3e-04
gb|KJ182741.1|  Uncultured eukaryote clone NS31T_72 18S riboso...  50.1    3e-04
gb|KJ182740.1|  Uncultured eukaryote clone NS31T_71 18S riboso...  50.1    3e-04
gb|KJ182739.1|  Uncultured eukaryote clone NS31T_70 18S riboso...  50.1    3e-04
gb|KJ182738.1|  Uncultured eukaryote clone NS31T_68 18S riboso...  50.1    3e-04
gb|KJ182737.1|  Uncultured eukaryote clone NS31T_67 18S riboso...  50.1    3e-04
gb|KJ182736.1|  Uncultured eukaryote clone NS31T_66 18S riboso...  50.1    3e-04
gb|KJ182735.1|  Uncultured eukaryote clone NS31T_65 18S riboso...  50.1    3e-04
gb|KJ182733.1|  Uncultured eukaryote clone NS31T_63 18S riboso...  50.1    3e-04
gb|KJ182731.1|  Uncultured eukaryote clone NS31T_61 18S riboso...  50.1    3e-04
gb|KJ182730.1|  Uncultured eukaryote clone NS31T_60 18S riboso...  50.1    3e-04
gb|KJ182729.1|  Uncultured eukaryote clone NS31T_59 18S riboso...  50.1    3e-04
gb|KJ182728.1|  Uncultured eukaryote clone NS31T_58 18S riboso...  50.1    3e-04
gb|KJ182727.1|  Uncultured eukaryote clone NS31T_56 18S riboso...  50.1    3e-04
gb|KJ182723.1|  Uncultured eukaryote clone NS31T_51 18S riboso...  50.1    3e-04
gb|KJ182722.1|  Uncultured eukaryote clone NS31T_50 18S riboso...  50.1    3e-04
gb|KJ182721.1|  Uncultured eukaryote clone NS31T_49 18S riboso...  50.1    3e-04
gb|KJ182718.1|  Uncultured eukaryote clone NS31T_44 18S riboso...  50.1    3e-04
gb|KJ182717.1|  Uncultured eukaryote clone NS31T_43 18S riboso...  50.1    3e-04
gb|KJ182716.1|  Uncultured eukaryote clone NS31T_41 18S riboso...  50.1    3e-04
gb|KJ182712.1|  Uncultured eukaryote clone NS31T_290 18S ribos...  50.1    3e-04
gb|KJ182711.1|  Uncultured eukaryote clone NS31T_289 18S ribos...  50.1    3e-04
gb|KJ182707.1|  Uncultured eukaryote clone NS31T_285 18S ribos...  50.1    3e-04
gb|KJ182704.1|  Uncultured eukaryote clone NS31T_282 18S ribos...  50.1    3e-04
gb|KJ182703.1|  Uncultured eukaryote clone NS31T_281 18S ribos...  50.1    3e-04
gb|KJ182701.1|  Uncultured eukaryote clone NS31T_279 18S ribos...  50.1    3e-04
gb|KJ182698.1|  Uncultured eukaryote clone NS31T_276 18S ribos...  50.1    3e-04
gb|KJ182697.1|  Uncultured eukaryote clone NS31T_275 18S ribos...  50.1    3e-04
gb|KJ182694.1|  Uncultured eukaryote clone NS31T_272 18S ribos...  50.1    3e-04
gb|KJ182691.1|  Uncultured eukaryote clone NS31T_269 18S ribos...  50.1    3e-04
gb|KJ182690.1|  Uncultured eukaryote clone NS31T_267 18S ribos...  50.1    3e-04
gb|KJ182688.1|  Uncultured eukaryote clone NS31T_265 18S ribos...  50.1    3e-04
gb|KJ182684.1|  Uncultured eukaryote clone NS31T_261 18S ribos...  50.1    3e-04
gb|KJ182680.1|  Uncultured eukaryote clone NS31T_257 18S ribos...  50.1    3e-04
gb|KJ182679.1|  Uncultured eukaryote clone NS31T_256 18S ribos...  50.1    3e-04
gb|KJ182678.1|  Uncultured eukaryote clone NS31T_255 18S ribos...  50.1    3e-04
gb|KJ182676.1|  Uncultured eukaryote clone NS31T_253 18S ribos...  50.1    3e-04
gb|KJ182675.1|  Uncultured eukaryote clone NS31T_252 18S ribos...  50.1    3e-04
gb|KJ182663.1|  Uncultured eukaryote clone NS31T_214 18S ribos...  50.1    3e-04
gb|KJ182655.1|  Uncultured eukaryote clone NS31T_205 18S ribos...  50.1    3e-04
gb|KJ182653.1|  Uncultured eukaryote clone NS31T_203 18S ribos...  50.1    3e-04
gb|KJ182607.1|  Uncultured eukaryote clone NS30T_51 18S riboso...  50.1    3e-04
gb|KJ182549.1|  Uncultured eukaryote clone NS29T_278 18S ribos...  50.1    3e-04
gb|KJ182548.1|  Uncultured eukaryote clone NS29T_277 18S ribos...  50.1    3e-04
gb|KJ182539.1|  Uncultured eukaryote clone NS29T_266 18S ribos...  50.1    3e-04
gb|KJ182531.1|  Uncultured eukaryote clone NS29T_258 18S ribos...  50.1    3e-04
gb|KJ182522.1|  Uncultured eukaryote clone NS29T_249 18S ribos...  50.1    3e-04
gb|KJ182514.1|  Uncultured eukaryote clone NS29T_236 18S ribos...  50.1    3e-04
gb|KJ182512.1|  Uncultured eukaryote clone NS29T_234 18S ribos...  50.1    3e-04
gb|KJ182510.1|  Uncultured eukaryote clone NS29T_231 18S ribos...  50.1    3e-04
gb|KJ182505.1|  Uncultured eukaryote clone NS29T_225 18S ribos...  50.1    3e-04
gb|KJ182504.1|  Uncultured eukaryote clone NS29T_224 18S ribos...  50.1    3e-04
gb|KJ182494.1|  Uncultured eukaryote clone NS29T_215 18S ribos...  50.1    3e-04
gb|KJ182473.1|  Uncultured eukaryote clone NS29T_10 18S riboso...  50.1    3e-04
gb|KJ182459.1|  Uncultured eukaryote clone NS28T_89 18S riboso...  50.1    3e-04
gb|KJ182433.1|  Uncultured eukaryote clone NS28T_61 18S riboso...  50.1    3e-04
gb|KJ182409.1|  Uncultured eukaryote clone NS28T_32 18S riboso...  50.1    3e-04
gb|KJ182370.1|  Uncultured eukaryote clone NS27T_285 18S ribos...  50.1    3e-04
gb|KJ182361.1|  Uncultured eukaryote clone NS27T_275 18S ribos...  50.1    3e-04
gb|KJ182354.1|  Uncultured eukaryote clone NS27T_267 18S ribos...  50.1    3e-04
gb|KJ182351.1|  Uncultured eukaryote clone NS27T_263 18S ribos...  50.1    3e-04
gb|KJ182345.1|  Uncultured eukaryote clone NS27T_255 18S ribos...  50.1    3e-04
gb|KJ182339.1|  Uncultured eukaryote clone NS27T_248 18S ribos...  50.1    3e-04
gb|KJ182336.1|  Uncultured eukaryote clone NS27T_245 18S ribos...  50.1    3e-04
gb|KJ182331.1|  Uncultured eukaryote clone NS27T_239 18S ribos...  50.1    3e-04
gb|KJ182319.1|  Uncultured eukaryote clone NS27T_226 18S ribos...  50.1    3e-04
gb|KJ182311.1|  Uncultured eukaryote clone NS27T_217 18S ribos...  50.1    3e-04
gb|KJ182307.1|  Uncultured eukaryote clone NS27T_213 18S ribos...  50.1    3e-04
gb|KJ182304.1|  Uncultured eukaryote clone NS27T_210 18S ribos...  50.1    3e-04
gb|KJ182240.1|  Uncultured eukaryote clone NS26T_240 18S ribos...  50.1    3e-04
gb|KJ182165.1|  Uncultured eukaryote clone NS25T_44 18S riboso...  50.1    3e-04
gb|KJ182142.1|  Uncultured eukaryote clone NS25T_2 18S ribosom...  50.1    3e-04
gb|KJ182046.1|  Uncultured eukaryote clone NS24T_09 18S riboso...  50.1    3e-04
gb|KJ182032.1|  Uncultured eukaryote clone NS23T_84 18S riboso...  50.1    3e-04
gb|KJ182024.1|  Uncultured eukaryote clone NS23T_76 18S riboso...  50.1    3e-04
gb|KJ182023.1|  Uncultured eukaryote clone NS23T_75 18S riboso...  50.1    3e-04
gb|KJ182017.1|  Uncultured eukaryote clone NS23T_69 18S riboso...  50.1    3e-04
gb|KJ181992.1|  Uncultured eukaryote clone NS23T_41 18S riboso...  50.1    3e-04
gb|KJ181958.1|  Uncultured eukaryote clone NS23T_07 18S riboso...  50.1    3e-04
gb|KJ181948.1|  Uncultured eukaryote clone NS22T_91 18S riboso...  50.1    3e-04
gb|KJ181946.1|  Uncultured eukaryote clone NS22T_89 18S riboso...  50.1    3e-04
gb|KJ181945.1|  Uncultured eukaryote clone NS22T_88 18S riboso...  50.1    3e-04
gb|KJ181943.1|  Uncultured eukaryote clone NS22T_86 18S riboso...  50.1    3e-04
gb|KJ181942.1|  Uncultured eukaryote clone NS22T_85 18S riboso...  50.1    3e-04
gb|KJ181941.1|  Uncultured eukaryote clone NS22T_84 18S riboso...  50.1    3e-04
gb|KJ181940.1|  Uncultured eukaryote clone NS22T_83 18S riboso...  50.1    3e-04
gb|KJ181928.1|  Uncultured eukaryote clone NS22T_70 18S riboso...  50.1    3e-04
gb|KJ181924.1|  Uncultured eukaryote clone NS22T_65 18S riboso...  50.1    3e-04
gb|KJ181921.1|  Uncultured eukaryote clone NS22T_62 18S riboso...  50.1    3e-04
gb|KJ181916.1|  Uncultured eukaryote clone NS22T_56 18S riboso...  50.1    3e-04
gb|KJ181911.1|  Uncultured eukaryote clone NS22T_51 18S riboso...  50.1    3e-04
gb|KJ181910.1|  Uncultured eukaryote clone NS22T_50 18S riboso...  50.1    3e-04
gb|KJ181908.1|  Uncultured eukaryote clone NS22T_48 18S riboso...  50.1    3e-04
gb|KJ181905.1|  Uncultured eukaryote clone NS22T_44 18S riboso...  50.1    3e-04
gb|KJ181904.1|  Uncultured eukaryote clone NS22T_43 18S riboso...  50.1    3e-04
gb|KJ181903.1|  Uncultured eukaryote clone NS22T_42 18S riboso...  50.1    3e-04
gb|KJ181886.1|  Uncultured eukaryote clone NS22T_23 18S riboso...  50.1    3e-04
gb|KJ181884.1|  Uncultured eukaryote clone NS22T_21 18S riboso...  50.1    3e-04
gb|KJ181878.1|  Uncultured eukaryote clone NS22T_15 18S riboso...  50.1    3e-04
gb|KJ181874.1|  Uncultured eukaryote clone NS22T_11 18S riboso...  50.1    3e-04
gb|KJ181872.1|  Uncultured eukaryote clone NS22T_09 18S riboso...  50.1    3e-04
gb|KJ181866.1|  Uncultured eukaryote clone NS22T_01 18S riboso...  50.1    3e-04
gb|KJ181862.1|  Uncultured eukaryote clone NS21T_92 18S riboso...  50.1    3e-04
gb|KJ181832.1|  Uncultured eukaryote clone NS21T_55 18S riboso...  50.1    3e-04
gb|KJ181816.1|  Uncultured eukaryote clone NS21T_39 18S riboso...  50.1    3e-04
gb|KJ181809.1|  Uncultured eukaryote clone NS21T_31 18S riboso...  50.1    3e-04
gb|KJ181802.1|  Uncultured eukaryote clone NS21T_23 18S riboso...  50.1    3e-04
gb|KJ181774.1|  Uncultured eukaryote clone NS20T_375 18S ribos...  50.1    3e-04
gb|KJ181770.1|  Uncultured eukaryote clone NS20T_369 18S ribos...  50.1    3e-04
gb|KJ181765.1|  Uncultured eukaryote clone NS20T_295 18S ribos...  50.1    3e-04
gb|KJ181759.1|  Uncultured eukaryote clone NS20T_289 18S ribos...  50.1    3e-04
gb|KJ181750.1|  Uncultured eukaryote clone NS20T_277 18S ribos...  50.1    3e-04
gb|KJ181745.1|  Uncultured eukaryote clone NS20T_272 18S ribos...  50.1    3e-04
gb|KJ181737.1|  Uncultured eukaryote clone NS20T_264 18S ribos...  50.1    3e-04
gb|KJ181735.1|  Uncultured eukaryote clone NS20T_262 18S ribos...  50.1    3e-04
gb|KJ181717.1|  Uncultured eukaryote clone NS20T_241 18S ribos...  50.1    3e-04
gb|KJ181716.1|  Uncultured eukaryote clone NS20T_240 18S ribos...  50.1    3e-04
gb|KJ181692.1|  Uncultured eukaryote clone NS20T_215 18S ribos...  50.1    3e-04
gb|KJ181670.1|  Uncultured eukaryote clone NS19T_89 18S riboso...  50.1    3e-04
gb|KJ181664.1|  Uncultured eukaryote clone NS19T_82 18S riboso...  50.1    3e-04
gb|KJ181631.1|  Uncultured eukaryote clone NS19T_47 18S riboso...  50.1    3e-04
gb|KJ181629.1|  Uncultured eukaryote clone NS19T_45 18S riboso...  50.1    3e-04
gb|KJ181609.1|  Uncultured eukaryote clone NS19T_23 18S riboso...  50.1    3e-04
gb|KJ181485.1|  Uncultured eukaryote clone NS17T_83 18S riboso...  50.1    3e-04
gb|KJ181480.1|  Uncultured eukaryote clone NS17T_78 18S riboso...  50.1    3e-04
gb|KJ181472.1|  Uncultured eukaryote clone NS17T_69 18S riboso...  50.1    3e-04
gb|KJ181455.1|  Uncultured eukaryote clone NS17T_51 18S riboso...  50.1    3e-04
gb|KJ181440.1|  Uncultured eukaryote clone NS17T_36 18S riboso...  50.1    3e-04
gb|KJ181433.1|  Uncultured eukaryote clone NS17T_27 18S riboso...  50.1    3e-04
gb|KJ181417.1|  Uncultured eukaryote clone NS17T_12 18S riboso...  50.1    3e-04
gb|KJ181407.1|  Uncultured eukaryote clone NS16T_98 18S riboso...  50.1    3e-04
gb|KJ181372.1|  Uncultured eukaryote clone NS16T_44 18S riboso...  50.1    3e-04
gb|KJ181328.1|  Uncultured eukaryote clone NS16T_106 18S ribos...  50.1    3e-04
gb|KJ181323.1|  Uncultured eukaryote clone NS16T_101 18S ribos...  50.1    3e-04
gb|KJ181310.1|  Uncultured eukaryote clone NS15T_89 18S riboso...  50.1    3e-04
gb|KJ181278.1|  Uncultured eukaryote clone NS15T_55 18S riboso...  50.1    3e-04
gb|KJ181212.1|  Uncultured eukaryote clone NS14T_77 18S riboso...  50.1    3e-04
gb|KJ181167.1|  Uncultured eukaryote clone NS14T_27 18S riboso...  50.1    3e-04
gb|KJ181162.1|  Uncultured eukaryote clone NS14T_22 18S riboso...  50.1    3e-04
gb|KJ181143.1|  Uncultured eukaryote clone NS13T_94 18S riboso...  50.1    3e-04
gb|KJ181114.1|  Uncultured eukaryote clone NS13T_59 18S riboso...  50.1    3e-04
gb|KJ181050.1|  Uncultured eukaryote clone NS12T_82 18S riboso...  50.1    3e-04
gb|KJ181027.1|  Uncultured eukaryote clone NS12T_56 18S riboso...  50.1    3e-04
gb|KJ181008.1|  Uncultured eukaryote clone NS12T_32 18S riboso...  50.1    3e-04
gb|KJ180995.1|  Uncultured eukaryote clone NS12T_12 18S riboso...  50.1    3e-04
gb|KJ180991.1|  Uncultured eukaryote clone NS12T_07 18S riboso...  50.1    3e-04
gb|KJ180985.1|  Uncultured eukaryote clone NS11T_351 18S ribos...  50.1    3e-04
gb|KJ180983.1|  Uncultured eukaryote clone NS11T_348 18S ribos...  50.1    3e-04
gb|KJ180981.1|  Uncultured eukaryote clone NS11T_346 18S ribos...  50.1    3e-04
gb|KJ180978.1|  Uncultured eukaryote clone NS11T_343 18S ribos...  50.1    3e-04
gb|KJ180976.1|  Uncultured eukaryote clone NS11T_341 18S ribos...  50.1    3e-04
gb|KJ180975.1|  Uncultured eukaryote clone NS11T_340 18S ribos...  50.1    3e-04
gb|KJ180974.1|  Uncultured eukaryote clone NS11T_339 18S ribos...  50.1    3e-04
gb|KJ180972.1|  Uncultured eukaryote clone NS11T_336 18S ribos...  50.1    3e-04
gb|KJ180971.1|  Uncultured eukaryote clone NS11T_335 18S ribos...  50.1    3e-04
gb|KJ180970.1|  Uncultured eukaryote clone NS11T_334 18S ribos...  50.1    3e-04
gb|KJ180961.1|  Uncultured eukaryote clone NS11T_285 18S ribos...  50.1    3e-04
gb|KJ180959.1|  Uncultured eukaryote clone NS11T_281 18S ribos...  50.1    3e-04
gb|KJ180952.1|  Uncultured eukaryote clone NS11T_274 18S ribos...  50.1    3e-04
gb|KJ180948.1|  Uncultured eukaryote clone NS11T_269 18S ribos...  50.1    3e-04
gb|KJ180943.1|  Uncultured eukaryote clone NS11T_264 18S ribos...  50.1    3e-04
gb|KJ180939.1|  Uncultured eukaryote clone NS11T_260 18S ribos...  50.1    3e-04
gb|KJ180937.1|  Uncultured eukaryote clone NS11T_258 18S ribos...  50.1    3e-04
gb|KJ180936.1|  Uncultured eukaryote clone NS11T_257 18S ribos...  50.1    3e-04
gb|KJ180935.1|  Uncultured eukaryote clone NS11T_256 18S ribos...  50.1    3e-04
gb|KJ180934.1|  Uncultured eukaryote clone NS11T_254 18S ribos...  50.1    3e-04
gb|KJ180932.1|  Uncultured eukaryote clone NS11T_251 18S ribos...  50.1    3e-04
gb|KJ180924.1|  Uncultured eukaryote clone NS11T_243 18S ribos...  50.1    3e-04
gb|KJ180923.1|  Uncultured eukaryote clone NS11T_242 18S ribos...  50.1    3e-04
gb|KJ180918.1|  Uncultured eukaryote clone NS11T_236 18S ribos...  50.1    3e-04
gb|KJ180908.1|  Uncultured eukaryote clone NS11T_225 18S ribos...  50.1    3e-04
gb|KJ180904.1|  Uncultured eukaryote clone NS11T_221 18S ribos...  50.1    3e-04
gb|KJ180895.1|  Uncultured eukaryote clone NS11T_211 18S ribos...  50.1    3e-04
gb|KJ180887.1|  Uncultured eukaryote clone NS11T_201 18S ribos...  50.1    3e-04
gb|KJ180879.1|  Uncultured eukaryote clone NS10T_88 18S riboso...  50.1    3e-04
gb|KJ180793.1|  Uncultured eukaryote clone NS9T_404 18S riboso...  50.1    3e-04
gb|KJ180790.1|  Uncultured eukaryote clone NS9T_401 18S riboso...  50.1    3e-04
gb|KJ180784.1|  Uncultured eukaryote clone NS9T_293 18S riboso...  50.1    3e-04
gb|KJ180780.1|  Uncultured eukaryote clone NS9T_289 18S riboso...  50.1    3e-04
gb|KJ180777.1|  Uncultured eukaryote clone NS9T_286 18S riboso...  50.1    3e-04
gb|KJ180768.1|  Uncultured eukaryote clone NS9T_277 18S riboso...  50.1    3e-04
gb|KJ180750.1|  Uncultured eukaryote clone NS9T_253 18S riboso...  50.1    3e-04
gb|KJ180740.1|  Uncultured eukaryote clone NS9T_239 18S riboso...  50.1    3e-04
gb|KJ180711.1|  Uncultured eukaryote clone NS9T_208 18S riboso...  50.1    3e-04
gb|KJ180702.1|  Uncultured eukaryote clone NS8T_378 18S riboso...  50.1    3e-04
gb|KJ180701.1|  Uncultured eukaryote clone NS8T_377 18S riboso...  50.1    3e-04
gb|KJ180699.1|  Uncultured eukaryote clone NS8T_375 18S riboso...  50.1    3e-04
gb|KJ180697.1|  Uncultured eukaryote clone NS8T_373 18S riboso...  50.1    3e-04
gb|KJ180696.1|  Uncultured eukaryote clone NS8T_372 18S riboso...  50.1    3e-04
gb|KJ180695.1|  Uncultured eukaryote clone NS8T_371 18S riboso...  50.1    3e-04
gb|KJ180691.1|  Uncultured eukaryote clone NS8T_367 18S riboso...  50.1    3e-04
gb|KJ180688.1|  Uncultured eukaryote clone NS8T_296 18S riboso...  50.1    3e-04
gb|KJ180686.1|  Uncultured eukaryote clone NS8T_293 18S riboso...  50.1    3e-04
gb|KJ180684.1|  Uncultured eukaryote clone NS8T_290 18S riboso...  50.1    3e-04
gb|KJ180659.1|  Uncultured eukaryote clone NS8T_264 18S riboso...  50.1    3e-04
gb|KJ180649.1|  Uncultured eukaryote clone NS8T_253 18S riboso...  50.1    3e-04
gb|KJ180647.1|  Uncultured eukaryote clone NS8T_251 18S riboso...  50.1    3e-04
gb|KJ180645.1|  Uncultured eukaryote clone NS8T_249 18S riboso...  50.1    3e-04
gb|KJ180643.1|  Uncultured eukaryote clone NS8T_247 18S riboso...  50.1    3e-04
gb|KJ180640.1|  Uncultured eukaryote clone NS8T_243 18S riboso...  50.1    3e-04
gb|KJ180639.1|  Uncultured eukaryote clone NS8T_242 18S riboso...  50.1    3e-04
gb|KJ180638.1|  Uncultured eukaryote clone NS8T_241 18S riboso...  50.1    3e-04
gb|KJ180630.1|  Uncultured eukaryote clone NS8T_233 18S riboso...  50.1    3e-04
gb|KJ180629.1|  Uncultured eukaryote clone NS8T_232 18S riboso...  50.1    3e-04
gb|KJ180627.1|  Uncultured eukaryote clone NS8T_229 18S riboso...  50.1    3e-04
gb|KJ180626.1|  Uncultured eukaryote clone NS8T_228 18S riboso...  50.1    3e-04
gb|KJ180623.1|  Uncultured eukaryote clone NS8T_224 18S riboso...  50.1    3e-04
gb|KJ180618.1|  Uncultured eukaryote clone NS8T_218 18S riboso...  50.1    3e-04
gb|KJ180616.1|  Uncultured eukaryote clone NS8T_216 18S riboso...  50.1    3e-04
gb|KJ180613.1|  Uncultured eukaryote clone NS8T_213 18S riboso...  50.1    3e-04
gb|KJ180609.1|  Uncultured eukaryote clone NS8T_207 18S riboso...  50.1    3e-04
gb|KJ180607.1|  Uncultured eukaryote clone NS8T_205 18S riboso...  50.1    3e-04
gb|KJ180604.1|  Uncultured eukaryote clone NS8T_201 18S riboso...  50.1    3e-04
gb|KJ180581.1|  Uncultured eukaryote clone NS7T_271 18S riboso...  50.1    3e-04
gb|KJ180580.1|  Uncultured eukaryote clone NS7T_270 18S riboso...  50.1    3e-04
gb|KJ180573.1|  Uncultured eukaryote clone NS7T_263 18S riboso...  50.1    3e-04
gb|KJ180568.1|  Uncultured eukaryote clone NS7T_258 18S riboso...  50.1    3e-04
gb|KJ180553.1|  Uncultured eukaryote clone NS7T_243 18S riboso...  50.1    3e-04
gb|KJ180538.1|  Uncultured eukaryote clone NS7T_228 18S riboso...  50.1    3e-04
gb|KJ180537.1|  Uncultured eukaryote clone NS7T_227 18S riboso...  50.1    3e-04
gb|KJ180529.1|  Uncultured eukaryote clone NS7T_219 18S riboso...  50.1    3e-04
gb|KJ180527.1|  Uncultured eukaryote clone NS7T_217 18S riboso...  50.1    3e-04
gb|KJ180517.1|  Uncultured eukaryote clone NS7T_207 18S riboso...  50.1    3e-04
gb|KJ180516.1|  Uncultured eukaryote clone NS7T_206 18S riboso...  50.1    3e-04
gb|KJ180495.1|  Uncultured eukaryote clone NS6T_288 18S riboso...  50.1    3e-04
gb|KJ180479.1|  Uncultured eukaryote clone NS6T_268 18S riboso...  50.1    3e-04
gb|KJ180474.1|  Uncultured eukaryote clone NS6T_262 18S riboso...  50.1    3e-04
gb|KJ180473.1|  Uncultured eukaryote clone NS6T_261 18S riboso...  50.1    3e-04
gb|KJ180454.1|  Uncultured eukaryote clone NS6T_237 18S riboso...  50.1    3e-04
gb|KJ180442.1|  Uncultured eukaryote clone NS6T_225 18S riboso...  50.1    3e-04
gb|KJ180397.1|  Uncultured eukaryote clone NS5T_272 18S riboso...  50.1    3e-04
gb|KJ180393.1|  Uncultured eukaryote clone NS5T_266 18S riboso...  50.1    3e-04
gb|KJ180336.1|  Uncultured eukaryote clone NS4T_315 18S riboso...  50.1    3e-04
gb|KJ180332.1|  Uncultured eukaryote clone NS4T_311 18S riboso...  50.1    3e-04
gb|KJ180320.1|  Uncultured eukaryote clone NS4T_293 18S riboso...  50.1    3e-04
gb|KJ180315.1|  Uncultured eukaryote clone NS4T_288 18S riboso...  50.1    3e-04
gb|KJ180314.1|  Uncultured eukaryote clone NS4T_287 18S riboso...  50.1    3e-04
gb|KJ180312.1|  Uncultured eukaryote clone NS4T_284 18S riboso...  50.1    3e-04
gb|KJ180311.1|  Uncultured eukaryote clone NS4T_283 18S riboso...  50.1    3e-04
gb|KJ180306.1|  Uncultured eukaryote clone NS4T_276 18S riboso...  50.1    3e-04
gb|KJ180305.1|  Uncultured eukaryote clone NS4T_275 18S riboso...  50.1    3e-04
gb|KJ180298.1|  Uncultured eukaryote clone NS4T_268 18S riboso...  50.1    3e-04
gb|KJ180296.1|  Uncultured eukaryote clone NS4T_266 18S riboso...  50.1    3e-04
gb|KJ180291.1|  Uncultured eukaryote clone NS4T_260 18S riboso...  50.1    3e-04
gb|KJ180285.1|  Uncultured eukaryote clone NS4T_253 18S riboso...  50.1    3e-04
gb|KJ180281.1|  Uncultured eukaryote clone NS4T_248 18S riboso...  50.1    3e-04
gb|KJ180280.1|  Uncultured eukaryote clone NS4T_247 18S riboso...  50.1    3e-04
gb|KJ180273.1|  Uncultured eukaryote clone NS4T_238 18S riboso...  50.1    3e-04
gb|KJ180271.1|  Uncultured eukaryote clone NS4T_236 18S riboso...  50.1    3e-04
gb|KJ180270.1|  Uncultured eukaryote clone NS4T_235 18S riboso...  50.1    3e-04
gb|KJ180263.1|  Uncultured eukaryote clone NS4T_228 18S riboso...  50.1    3e-04
gb|KJ180261.1|  Uncultured eukaryote clone NS4T_226 18S riboso...  50.1    3e-04
gb|KJ180260.1|  Uncultured eukaryote clone NS4T_225 18S riboso...  50.1    3e-04
gb|KJ180256.1|  Uncultured eukaryote clone NS4T_220 18S riboso...  50.1    3e-04
gb|KJ180254.1|  Uncultured eukaryote clone NS4T_218 18S riboso...  50.1    3e-04
gb|KJ180251.1|  Uncultured eukaryote clone NS4T_214 18S riboso...  50.1    3e-04
gb|KJ180242.1|  Uncultured eukaryote clone NS4T_203 18S riboso...  50.1    3e-04
gb|KJ180241.1|  Uncultured eukaryote clone NS4T_202 18S riboso...  50.1    3e-04
gb|KJ180229.1|  Uncultured eukaryote clone NS3T_315 18S riboso...  50.1    3e-04
gb|KJ180200.1|  Uncultured eukaryote clone NS3T_277 18S riboso...  50.1    3e-04
gb|KJ180193.1|  Uncultured eukaryote clone NS3T_269 18S riboso...  50.1    3e-04
gb|KJ180188.1|  Uncultured eukaryote clone NS3T_259 18S riboso...  50.1    3e-04
gb|KJ180182.1|  Uncultured eukaryote clone NS3T_253 18S riboso...  50.1    3e-04
gb|KJ180171.1|  Uncultured eukaryote clone NS3T_239 18S riboso...  50.1    3e-04
gb|KJ180135.1|  Uncultured eukaryote clone NS2T_308 18S riboso...  50.1    3e-04
gb|KJ180134.1|  Uncultured eukaryote clone NS2T_307 18S riboso...  50.1    3e-04
gb|KJ180132.1|  Uncultured eukaryote clone NS2T_305 18S riboso...  50.1    3e-04
gb|KJ180131.1|  Uncultured eukaryote clone NS2T_304 18S riboso...  50.1    3e-04
gb|KJ180129.1|  Uncultured eukaryote clone NS2T_302 18S riboso...  50.1    3e-04
gb|KJ180128.1|  Uncultured eukaryote clone NS2T_301 18S riboso...  50.1    3e-04
gb|KJ180127.1|  Uncultured eukaryote clone NS2T_295 18S riboso...  50.1    3e-04
gb|KJ180125.1|  Uncultured eukaryote clone NS2T_292 18S riboso...  50.1    3e-04
gb|KJ180123.1|  Uncultured eukaryote clone NS2T_290 18S riboso...  50.1    3e-04
gb|KJ180122.1|  Uncultured eukaryote clone NS2T_289 18S riboso...  50.1    3e-04
gb|KJ180121.1|  Uncultured eukaryote clone NS2T_287 18S riboso...  50.1    3e-04
gb|KJ180120.1|  Uncultured eukaryote clone NS2T_286 18S riboso...  50.1    3e-04
gb|KJ180119.1|  Uncultured eukaryote clone NS2T_285 18S riboso...  50.1    3e-04
gb|KJ180118.1|  Uncultured eukaryote clone NS2T_284 18S riboso...  50.1    3e-04
gb|KJ180117.1|  Uncultured eukaryote clone NS2T_283 18S riboso...  50.1    3e-04
gb|KJ180116.1|  Uncultured eukaryote clone NS2T_282 18S riboso...  50.1    3e-04
gb|KJ180114.1|  Uncultured eukaryote clone NS2T_280 18S riboso...  50.1    3e-04
gb|KJ180113.1|  Uncultured eukaryote clone NS2T_279 18S riboso...  50.1    3e-04
gb|KJ180112.1|  Uncultured eukaryote clone NS2T_278 18S riboso...  50.1    3e-04
gb|KJ180110.1|  Uncultured eukaryote clone NS2T_276 18S riboso...  50.1    3e-04
gb|KJ180108.1|  Uncultured eukaryote clone NS2T_272 18S riboso...  50.1    3e-04
gb|KJ180107.1|  Uncultured eukaryote clone NS2T_271 18S riboso...  50.1    3e-04
gb|KJ180106.1|  Uncultured eukaryote clone NS2T_270 18S riboso...  50.1    3e-04
gb|KJ180104.1|  Uncultured eukaryote clone NS2T_268 18S riboso...  50.1    3e-04
gb|KJ180102.1|  Uncultured eukaryote clone NS2T_265 18S riboso...  50.1    3e-04
gb|KJ180099.1|  Uncultured eukaryote clone NS2T_262 18S riboso...  50.1    3e-04
gb|KJ180098.1|  Uncultured eukaryote clone NS2T_261 18S riboso...  50.1    3e-04
gb|KJ180097.1|  Uncultured eukaryote clone NS2T_260 18S riboso...  50.1    3e-04
gb|KJ180096.1|  Uncultured eukaryote clone NS2T_259 18S riboso...  50.1    3e-04
gb|KJ180093.1|  Uncultured eukaryote clone NS2T_256 18S riboso...  50.1    3e-04
gb|KJ180092.1|  Uncultured eukaryote clone NS2T_255 18S riboso...  50.1    3e-04
gb|KJ180089.1|  Uncultured eukaryote clone NS2T_251 18S riboso...  50.1    3e-04
gb|KJ180088.1|  Uncultured eukaryote clone NS2T_250 18S riboso...  50.1    3e-04
gb|KJ180087.1|  Uncultured eukaryote clone NS2T_249 18S riboso...  50.1    3e-04
gb|KJ180085.1|  Uncultured eukaryote clone NS2T_247 18S riboso...  50.1    3e-04
gb|KJ180084.1|  Uncultured eukaryote clone NS2T_246 18S riboso...  50.1    3e-04
gb|KJ180081.1|  Uncultured eukaryote clone NS2T_243 18S riboso...  50.1    3e-04
gb|KJ180080.1|  Uncultured eukaryote clone NS2T_242 18S riboso...  50.1    3e-04
gb|KJ180078.1|  Uncultured eukaryote clone NS2T_240 18S riboso...  50.1    3e-04
gb|KJ180077.1|  Uncultured eukaryote clone NS2T_239 18S riboso...  50.1    3e-04
gb|KJ180076.1|  Uncultured eukaryote clone NS2T_238 18S riboso...  50.1    3e-04
gb|KJ180075.1|  Uncultured eukaryote clone NS2T_237 18S riboso...  50.1    3e-04
gb|KJ180074.1|  Uncultured eukaryote clone NS2T_236 18S riboso...  50.1    3e-04
gb|KJ180072.1|  Uncultured eukaryote clone NS2T_234 18S riboso...  50.1    3e-04
gb|KJ180071.1|  Uncultured eukaryote clone NS2T_232 18S riboso...  50.1    3e-04
gb|KJ180070.1|  Uncultured eukaryote clone NS2T_231 18S riboso...  50.1    3e-04
gb|KJ180068.1|  Uncultured eukaryote clone NS2T_229 18S riboso...  50.1    3e-04
gb|KJ180065.1|  Uncultured eukaryote clone NS2T_226 18S riboso...  50.1    3e-04
gb|KJ180063.1|  Uncultured eukaryote clone NS2T_224 18S riboso...  50.1    3e-04
gb|KJ180060.1|  Uncultured eukaryote clone NS2T_221 18S riboso...  50.1    3e-04
gb|KJ180059.1|  Uncultured eukaryote clone NS2T_220 18S riboso...  50.1    3e-04
gb|KJ180058.1|  Uncultured eukaryote clone NS2T_219 18S riboso...  50.1    3e-04
gb|KJ180056.1|  Uncultured eukaryote clone NS2T_217 18S riboso...  50.1    3e-04
gb|KJ180055.1|  Uncultured eukaryote clone NS2T_215 18S riboso...  50.1    3e-04
gb|KJ180053.1|  Uncultured eukaryote clone NS2T_213 18S riboso...  50.1    3e-04
gb|KJ180052.1|  Uncultured eukaryote clone NS2T_211 18S riboso...  50.1    3e-04
gb|KJ180051.1|  Uncultured eukaryote clone NS2T_210 18S riboso...  50.1    3e-04
gb|KJ180046.1|  Uncultured eukaryote clone NS2T_205 18S riboso...  50.1    3e-04
gb|KJ180044.1|  Uncultured eukaryote clone NS2T_203 18S riboso...  50.1    3e-04
gb|KJ180043.1|  Uncultured eukaryote clone NS2T_202 18S riboso...  50.1    3e-04
gb|KJ180037.1|  Uncultured eukaryote clone NS1T_88 18S ribosom...  50.1    3e-04
gb|KJ180032.1|  Uncultured eukaryote clone NS1T_83 18S ribosom...  50.1    3e-04
gb|KJ180031.1|  Uncultured eukaryote clone NS1T_81 18S ribosom...  50.1    3e-04
gb|KJ180030.1|  Uncultured eukaryote clone NS1T_79 18S ribosom...  50.1    3e-04
gb|KJ180025.1|  Uncultured eukaryote clone NS1T_73 18S ribosom...  50.1    3e-04
gb|KJ180023.1|  Uncultured eukaryote clone NS1T_71 18S ribosom...  50.1    3e-04
gb|KJ180021.1|  Uncultured eukaryote clone NS1T_69 18S ribosom...  50.1    3e-04
gb|KJ180019.1|  Uncultured eukaryote clone NS1T_66 18S ribosom...  50.1    3e-04
gb|KJ180017.1|  Uncultured eukaryote clone NS1T_64 18S ribosom...  50.1    3e-04
gb|KJ180011.1|  Uncultured eukaryote clone NS1T_58 18S ribosom...  50.1    3e-04
gb|KJ180009.1|  Uncultured eukaryote clone NS1T_56 18S ribosom...  50.1    3e-04
gb|KJ180007.1|  Uncultured eukaryote clone NS1T_54 18S ribosom...  50.1    3e-04
gb|KJ180006.1|  Uncultured eukaryote clone NS1T_53 18S ribosom...  50.1    3e-04
gb|KJ180003.1|  Uncultured eukaryote clone NS1T_50 18S ribosom...  50.1    3e-04
gb|KJ180000.1|  Uncultured eukaryote clone NS1T_47 18S ribosom...  50.1    3e-04
gb|KJ179999.1|  Uncultured eukaryote clone NS1T_46 18S ribosom...  50.1    3e-04
gb|KJ179996.1|  Uncultured eukaryote clone NS1T_42 18S ribosom...  50.1    3e-04
gb|KJ179995.1|  Uncultured eukaryote clone NS1T_41 18S ribosom...  50.1    3e-04
gb|KJ179992.1|  Uncultured eukaryote clone NS1T_38 18S ribosom...  50.1    3e-04
gb|KJ179991.1|  Uncultured eukaryote clone NS1T_37 18S ribosom...  50.1    3e-04
gb|KJ179988.1|  Uncultured eukaryote clone NS1T_34 18S ribosom...  50.1    3e-04
gb|KJ179986.1|  Uncultured eukaryote clone NS1T_32 18S ribosom...  50.1    3e-04
gb|KJ179983.1|  Uncultured eukaryote clone NS1T_29 18S ribosom...  50.1    3e-04
gb|KJ179982.1|  Uncultured eukaryote clone NS1T_27 18S ribosom...  50.1    3e-04
gb|KJ179981.1|  Uncultured eukaryote clone NS1T_26 18S ribosom...  50.1    3e-04
gb|KJ179980.1|  Uncultured eukaryote clone NS1T_25 18S ribosom...  50.1    3e-04
gb|KJ179977.1|  Uncultured eukaryote clone NS1T_22 18S ribosom...  50.1    3e-04
gb|KJ179973.1|  Uncultured eukaryote clone NS1T_18 18S ribosom...  50.1    3e-04
gb|KJ179970.1|  Uncultured eukaryote clone NS1T_15 18S ribosom...  50.1    3e-04
gb|KJ179969.1|  Uncultured eukaryote clone NS1T_14 18S ribosom...  50.1    3e-04
gb|KJ179968.1|  Uncultured eukaryote clone NS1T_13 18S ribosom...  50.1    3e-04
gb|KJ179966.1|  Uncultured eukaryote clone NS1T_11 18S ribosom...  50.1    3e-04
gb|KJ179963.1|  Uncultured eukaryote clone NS1T_08 18S ribosom...  50.1    3e-04
gb|KJ179962.1|  Uncultured eukaryote clone NS1T_07 18S ribosom...  50.1    3e-04
gb|KJ179961.1|  Uncultured eukaryote clone NS1T_06 18S ribosom...  50.1    3e-04
gb|KJ179959.1|  Uncultured eukaryote clone NS1T_04 18S ribosom...  50.1    3e-04
gb|KJ179957.1|  Uncultured eukaryote clone NS1T_01 18S ribosom...  50.1    3e-04
gb|KC480055.1|  Phialocephala fortinii isolate 5431 18S riboso...  50.1    3e-04
gb|KC480054.1|  Acephala applanata isolate 68 18S ribosomal RN...  50.1    3e-04
gb|KC480053.1|  Acephala sp. 562 18S ribosomal RNA gene, parti...  50.1    3e-04
gb|KC480052.1|  Acephala sp. 2811 18S ribosomal RNA gene, part...  50.1    3e-04
gb|KC480051.1|  Phialocephala sphaeroides isolate 593 18S ribo...  50.1    3e-04
gb|KC480050.1|  Agaricales sp. 5561 18S ribosomal RNA gene, pa...  50.1    3e-04
gb|KC480049.1|  Helotiales sp. 641 18S ribosomal RNA gene, par...  50.1    3e-04
gb|KC480048.1|  Meliniomyces variabilis isolate 2412 18S ribos...  50.1    3e-04
gb|KC480046.1|  Rhytismatales sp. 5552 18S ribosomal RNA gene,...  50.1    3e-04
gb|KJ502658.1|  Sphaeropsis sapinea strain BA1 18S ribosomal R...  50.1    3e-04
gb|KJ191428.1|  Penicillium sanguifluum isolate CHL-2 18S ribo...  50.1    3e-04
gb|KJ191427.1|  Penicillium cordubense isolate CHR-4 18S ribos...  50.1    3e-04
gb|KJ210856.1|  Chlamydomonas debaryana isolate NIREMACC03 18S...  50.1    3e-04
gb|KJ371097.1|  Microdochium nivale isolate NH4582 internal tr...  50.1    3e-04
gb|KJ371096.1|  Fusarium poae isolate NH4182 internal transcri...  50.1    3e-04
gb|KJ173590.1|  Uncultured fungus clone UFCEIO-47 18S ribosoma...  50.1    3e-04
gb|KJ173589.1|  Uncultured fungus clone UFCEIO-46 18S ribosoma...  50.1    3e-04
gb|KJ173588.1|  Uncultured fungus clone UFCEIO-45 internal tra...  50.1    3e-04
gb|KJ173587.1|  Uncultured fungus clone UFCEIO-44 18S ribosoma...  50.1    3e-04
gb|KJ173583.1|  Uncultured fungus clone UFCEIO-40 18S ribosoma...  50.1    3e-04
gb|KJ173581.1|  Uncultured fungus clone UFCEIO-38 18S ribosoma...  50.1    3e-04
gb|KJ173579.1|  Uncultured fungus clone UFCEIO-36 18S ribosoma...  50.1    3e-04
gb|KJ173575.1|  Uncultured fungus clone UFCEIO-32 18S ribosoma...  50.1    3e-04
gb|KJ173574.1|  Uncultured fungus clone UFCEIO-31 18S ribosoma...  50.1    3e-04
gb|KJ173573.1|  Uncultured fungus clone UFCEIO-30 internal tra...  50.1    3e-04
gb|KJ173572.1|  Uncultured fungus clone UFCEIO-29 internal tra...  50.1    3e-04
gb|KJ173571.1|  Uncultured fungus clone UFCEIO-28 internal tra...  50.1    3e-04
gb|KJ173568.1|  Uncultured fungus clone UFCEIO-25 18S ribosoma...  50.1    3e-04
gb|KJ173567.1|  Uncultured fungus clone UFCEIO-24 18S ribosoma...  50.1    3e-04
gb|KJ173566.1|  Uncultured fungus clone UFCEIO-23 18S ribosoma...  50.1    3e-04
gb|KJ173563.1|  Uncultured fungus clone UFCEIO-20 18S ribosoma...  50.1    3e-04
gb|KJ173562.1|  Uncultured fungus clone UFCEIO-19 18S ribosoma...  50.1    3e-04
gb|KJ173561.1|  Uncultured fungus clone UFCEIO-18 18S ribosoma...  50.1    3e-04
gb|KJ173560.1|  Uncultured fungus clone UFCEIO-17 18S ribosoma...  50.1    3e-04
gb|KJ173559.1|  Uncultured fungus clone UFCEIO-16 18S ribosoma...  50.1    3e-04
gb|KJ173558.1|  Uncultured fungus clone UFCEIO-15 18S ribosoma...  50.1    3e-04
gb|KJ173557.1|  Uncultured fungus clone UFCEIO-14 18S ribosoma...  50.1    3e-04
gb|KJ173556.1|  Uncultured fungus clone UFCEIO-13 18S ribosoma...  50.1    3e-04
gb|KJ173555.1|  Uncultured fungus clone UFCEIO-12 18S ribosoma...  50.1    3e-04
gb|KJ173554.1|  Uncultured fungus clone UFCEIO-11 18S ribosoma...  50.1    3e-04
gb|KJ173551.1|  Uncultured fungus clone UFCEIO-08 18S ribosoma...  50.1    3e-04
gb|KJ173546.1|  Uncultured fungus clone UFCEIO-03 18S ribosoma...  50.1    3e-04
gb|KJ173545.1|  Uncultured fungus clone UFCEIO-02 internal tra...  50.1    3e-04
gb|KJ173544.1|  Uncultured fungus clone UFCEIO-01 18S ribosoma...  50.1    3e-04
gb|KJ173543.1|  Simplicillium obclavatum strain EIODSF020 inte...  50.1    3e-04
gb|KJ173542.1|  Rhodotorula mucilaginosa strain EIODSF019 inte...  50.1    3e-04
gb|KJ173541.1|  Phoma sp. EIODSF018 internal transcribed space...  50.1    3e-04
gb|KJ173540.1|  Penicillium toxicarium strain EIODSF017 intern...  50.1    3e-04
gb|KJ173539.1|  Penicillium citrinum strain EIODSF016 internal...  50.1    3e-04
gb|KJ173538.1|  Penicillium chrysogenum strain EIODSF015 inter...  50.1    3e-04
gb|KJ173537.1|  Paraphoma fimeti strain EIODSF014 internal tra...  50.1    3e-04
gb|KJ173536.1|  Neosetophoma samarorum strain EIODSF013 intern...  50.1    3e-04
gb|KJ173535.1|  Leptosphaeria sp. EIODSF012 internal transcrib...  50.1    3e-04
gb|KJ173534.1|  Exophiala dermatitidis strain EIODSF011 intern...  50.1    3e-04
gb|KJ173532.1|  Cryptococcus liquefaciens strain EIODSF009 int...  50.1    3e-04
gb|KJ173531.1|  Cladosporium sphaerospermum strain EIODSF008 i...  50.1    3e-04
gb|KJ173530.1|  Aureobasidium pullulans strain EIODSF007 inter...  50.1    3e-04
gb|KJ173527.1|  Aspergillus restrictus strain EIODSF004 intern...  50.1    3e-04
gb|KJ173526.1|  Aspergillus ochraceopetaliformis strain EIODSF...  50.1    3e-04
gb|KJ173525.1|  Aspergillus niger strain EIODSF002 internal tr...  50.1    3e-04
gb|KJ173524.1|  Alternaria alternata strain EIODSF001 internal...  50.1    3e-04
gb|KJ173477.1|  Cordyceps cicadae strain GZUjzd1 18S ribosomal...  50.1    3e-04
gb|KJ173476.1|  Cordyceps cicadae strain GZUA1239 18S ribosoma...  50.1    3e-04
gb|KJ173475.1|  Cordyceps cicadae strain GZU1205242 18S riboso...  50.1    3e-04
gb|KJ173474.1|  Cordyceps cicadae strain GZU1205241 18S riboso...  50.1    3e-04
gb|KJ173473.1|  Cordyceps cicadae strain GZU0807216 18S riboso...  50.1    3e-04
gb|KJ173472.1|  Cordyceps cicadae strain GZU0807215 18S riboso...  50.1    3e-04
gb|KJ173471.1|  Cordyceps cicadae strain GZU0807214 18S riboso...  50.1    3e-04
gb|KJ173470.1|  Cordyceps cicadae strain GZU0807213 18S riboso...  50.1    3e-04
gb|KJ173469.1|  Cordyceps cicadae strain GZU0807212 18S riboso...  50.1    3e-04
gb|KJ173468.1|  Cordyceps cicadae strain GZU0807211 18S riboso...  50.1    3e-04
gb|KJ173467.1|  Cordyceps cicadae strain GZU120812 18S ribosom...  50.1    3e-04
gb|KJ173466.1|  Cordyceps cicadae strain GZU120804 18S ribosom...  50.1    3e-04
gb|KJ173465.1|  Cordyceps cicadae strain GZU052002 18S ribosom...  50.1    3e-04
gb|KJ173464.1|  Cordyceps cicadae strain GZU46062x 18S ribosom...  50.1    3e-04
gb|KJ173463.1|  Cordyceps cicadae strain GZU46061m 18S ribosom...  50.1    3e-04
gb|KJ173462.1|  Cordyceps cicadae strain GZU46061c 18S ribosom...  50.1    3e-04
gb|KJ173461.1|  Cordyceps cicadae strain GZU022016 18S ribosom...  50.1    3e-04
gb|KJ173460.1|  Cordyceps cicadae strain GZU011820 internal tr...  50.1    3e-04
gb|KJ173459.1|  Cordyceps cicadae strain GZU691210728 internal...  50.1    3e-04
gb|KJ173458.1|  Cordyceps cicadae strain GZU10727 internal tra...  50.1    3e-04
gb|KJ173457.1|  Cordyceps cicadae strain GZU6912 18S ribosomal...  50.1    3e-04
gb|KJ173456.1|  Cordyceps cicadae strain GZU6909 18S ribosomal...  50.1    3e-04
gb|KJ173455.1|  Cordyceps cicadae strain GZU6723 18S ribosomal...  50.1    3e-04
gb|KJ173454.1|  Cordyceps cicadae strain GZU6722 18S ribosomal...  50.1    3e-04
gb|KJ173453.1|  Cordyceps cicadae strain GZU5704 18S ribosomal...  50.1    3e-04
gb|KJ173452.1|  Cordyceps cicadae strain GZUJZD3 18S ribosomal...  50.1    3e-04
gb|KJ173451.1|  Cordyceps cicadae strain GZU4614 18S ribosomal...  50.1    3e-04
gb|KJ173450.1|  Cordyceps cicadae strain GZU0794 18S ribosomal...  50.1    3e-04
gb|KJ173449.1|  Cordyceps cicadae strain GZU0793 18S ribosomal...  50.1    3e-04
gb|KJ173448.1|  Cordyceps cicadae strain GZU0791 18S ribosomal...  50.1    3e-04
gb|KJ173447.1|  Cordyceps cicadae strain GZU022010 18S ribosom...  50.1    3e-04
gb|KJ184541.1|  Aspergillus niger strain SAR-6 18S ribosomal R...  50.1    3e-04
gb|KJ183692.1|  Septoria sp. LYZ2006 18S ribosomal RNA gene, p...  50.1    3e-04
gb|KJ183691.1|  Macrophoma sp. LYZ2007 18S ribosomal RNA gene,...  50.1    3e-04
gb|KJ194172.1|  Lepista irina voucher MSM 006 internal transcr...  50.1    3e-04
gb|KJ194182.1|  Beauveria bassiana isolate Glbr 18S ribosomal ...  50.1    3e-04
gb|KJ210032.1|  Diaporthe ambigua isolate 13-KF 18S ribosomal ...  50.1    3e-04
gb|KJ210031.1|  Diaporthe rudis isolate 12-KF 18S ribosomal RN...  50.1    3e-04
gb|KJ210030.1|  Diaporthe rudis isolate 11-KF 18S ribosomal RN...  50.1    3e-04
gb|KJ210029.1|  Diaporthe rudis isolate 10-KF 18S ribosomal RN...  50.1    3e-04
gb|KJ210028.1|  Diaporthe ambigua isolate 9-KF 18S ribosomal R...  50.1    3e-04
gb|KJ210026.1|  Diaporthe ambigua isolate 7-KF 18S ribosomal R...  50.1    3e-04
gb|KJ210025.1|  Diaporthe ambigua isolate 6-KF 18S ribosomal R...  50.1    3e-04
gb|KJ194183.1|  Coriolopsis sp. CL-2014 18S ribosomal RNA gene...  50.1    3e-04
gb|KC897669.1|  Aureobasidium pullulans strain Y11 18S ribosom...  50.1    3e-04
gb|KC782527.1|  Phellinus ferrugineovelutinus voucher Cui 1004...  50.1    3e-04
gb|KC782526.1|  Meruliaceae sp. JJC-2013 voucher Dai 13168 18S...  50.1    3e-04
gb|KJ192202.1|  Aspergillus cf. japonicus C15-68 18S ribosomal...  50.1    3e-04
gb|KJ192201.1|  Talaromyces cf. aculeatus V28-351 18S ribosoma...  50.1    3e-04
gb|KJ466118.1|  Alternaria alternata isolate AAlSIN1 18S ribos...  50.1    3e-04
gb|KJ466117.1|  Rhizoctonia solani isolate RsolTeaIN1 internal...  50.1    3e-04
gb|KJ466116.1|  Fusarium solani isolate FsolStPIN2 18S ribosom...  50.1    3e-04
gb|KJ466115.1|  Fusarium solani isolate FsolStPIN1 18S ribosom...  50.1    3e-04
gb|KJ466108.1|  Pestalotiopsis theae isolate PtheaeDRLIN1 inte...  50.1    3e-04
gb|KJ209698.1|  Cenococcum geophilum isolate SclCu343 18S ribo...  50.1    3e-04
gb|KJ209692.1|  Uncultured Stachybotrys clone EEc74 18S riboso...  50.1    3e-04
gb|KJ209691.1|  Uncultured Tomentella clone EEc489 18S ribosom...  50.1    3e-04
gb|KJ209690.1|  Uncultured Pyronemataceae clone EEc485 18S rib...  50.1    3e-04
gb|KJ209688.1|  Uncultured Pyronemataceae clone EEc483 18S rib...  50.1    3e-04
gb|KJ209687.1|  Uncultured Pyronemataceae clone EEc484 18S rib...  50.1    3e-04
gb|KJ209686.1|  Uncultured Pyronemataceae clone EEc487 18S rib...  50.1    3e-04
gb|KJ209663.1|  Uncultured Tomentella clone Ecu436 18S ribosom...  50.1    3e-04
gb|KJ158165.1|  Ascosphaera apis isolate ST-OR11-A1 internal t...  50.1    3e-04
gb|KJ162926.1|  Ilyonectria radicicola isolate CY8040 internal...  50.1    3e-04
gb|KJ162924.1|  Ilyonectria radicicola isolate CY8038 internal...  50.1    3e-04
gb|KJ162923.1|  Ilyonectria radicicola isolate CY8037 internal...  50.1    3e-04
gb|KJ162922.1|  Ilyonectria radicicola isolate CY8036 internal...  50.1    3e-04
gb|KJ162921.1|  Ilyonectria radicicola isolate CY8035 internal...  50.1    3e-04
gb|KJ162920.1|  Ilyonectria radicicola isolate CY8034 internal...  50.1    3e-04
gb|KJ162919.1|  Ilyonectria radicicola isolate CY8033 internal...  50.1    3e-04
gb|KJ162917.1|  Ilyonectria radicicola isolate CY8031 internal...  50.1    3e-04
gb|KJ162916.1|  Ilyonectria radicicola isolate CY8030 internal...  50.1    3e-04
gb|KJ162915.1|  Ilyonectria radicicola isolate CY8029 internal...  50.1    3e-04
gb|KJ162914.1|  Ilyonectria radicicola isolate CY8028 internal...  50.1    3e-04
gb|KJ162913.1|  Ilyonectria radicicola isolate CY8027 internal...  50.1    3e-04
gb|KJ162912.1|  Ilyonectria radicicola isolate CY8026 internal...  50.1    3e-04
gb|KJ162910.1|  Ilyonectria radicicola isolate CY8020 internal...  50.1    3e-04
gb|KJ162909.1|  Ilyonectria radicicola isolate CY8019 internal...  50.1    3e-04
gb|KJ162908.1|  Ilyonectria radicicola isolate CY8018 internal...  50.1    3e-04
gb|KJ162907.1|  Ilyonectria radicicola isolate CY8016 internal...  50.1    3e-04
gb|KJ162906.1|  Ilyonectria radicicola isolate CY8015 internal...  50.1    3e-04
gb|KJ162905.1|  Ilyonectria radicicola isolate CY8014 internal...  50.1    3e-04
gb|KJ162903.1|  Ilyonectria radicicola isolate CY8011 internal...  50.1    3e-04
gb|KJ162902.1|  Ilyonectria radicicola isolate CY8010 internal...  50.1    3e-04
gb|KJ162901.1|  Ilyonectria radicicola isolate CY8008 internal...  50.1    3e-04
gb|KJ162900.1|  Ilyonectria radicicola isolate CY8006 internal...  50.1    3e-04
gb|KJ162899.1|  Ilyonectria radicicola isolate CY8005 internal...  50.1    3e-04
gb|KJ162898.1|  Ilyonectria radicicola isolate CY8004 internal...  50.1    3e-04
gb|KJ162897.1|  Ilyonectria radicicola isolate CY8002 internal...  50.1    3e-04
gb|KJ183212.1|  Pseudogymnoascus sp. UFMGCB1617 internal trans...  50.1    3e-04
gb|KJ183211.1|  Pseudogymnoascus sp. UFMGCB1687 internal trans...  50.1    3e-04
gb|KJ183210.1|  Pseudogymnoascus sp. UFMGCB1763 internal trans...  50.1    3e-04
gb|KJ183209.1|  Pseudogymnoascus sp. UFMGCB1756 internal trans...  50.1    3e-04
gb|KJ183208.1|  Pseudogymnoascus sp. UFMGCB1522 internal trans...  50.1    3e-04
gb|KJ183207.1|  Pseudogymnoascus sp. UFMGCB1682 internal trans...  50.1    3e-04
gb|KJ183206.1|  Pseudogymnoascus sp. UFMGCB1757 internal trans...  50.1    3e-04
gb|KJ183205.1|  Pseudogymnoascus sp. UFMGCB1671 internal trans...  50.1    3e-04
gb|KJ183204.1|  Pseudogymnoascus sp. UFMGCB1764 18S ribosomal ...  50.1    3e-04
gb|KJ183203.1|  Pseudogymnoascus sp. UFMGCB1712 internal trans...  50.1    3e-04
gb|KJ183202.1|  Pseudogymnoascus sp. UFMGCB1691 internal trans...  50.1    3e-04
gb|KJ183201.1|  Peniophora sp. UFMGCB1646 internal transcribed...  50.1    3e-04
gb|KJ183200.1|  Peniophora sp. UFMGCB1662 internal transcribed...  50.1    3e-04
gb|KJ183199.1|  Peniophora sp. UFMGCB1730 internal transcribed...  50.1    3e-04
gb|KJ183198.1|  Peniophora sp. UFMGCB1504 internal transcribed...  50.1    3e-04
gb|KJ183197.1|  Penicillium sp. UFMGCB1657 internal transcribe...  50.1    3e-04
gb|KJ183196.1|  Penicillium sp. UFMGCB1513 internal transcribe...  50.1    3e-04
gb|KJ183195.1|  Penicillium sp. UFMGCB1525 internal transcribe...  50.1    3e-04
gb|KJ183194.1|  Penicillium sp. UFMGCB1615 internal transcribe...  50.1    3e-04
gb|KJ361821.1|  Alternaria sp. A41 ML-2014 18S ribosomal RNA g...  50.1    3e-04
gb|KJ361820.1|  Alternaria sp. A10 ML-2014 18S ribosomal RNA g...  50.1    3e-04
gb|KJ361819.1|  Alternaria sp. A19 ML-2014 18S ribosomal RNA g...  50.1    3e-04
gb|KJ361818.1|  Alternaria sp. A6 ML-2014 18S ribosomal RNA ge...  50.1    3e-04
gb|KJ361817.1|  Alternaria sp. A47 ML-2014 18S ribosomal RNA g...  50.1    3e-04
gb|KJ361816.1|  Alternaria sp. A23 ML-2014 18S ribosomal RNA g...  50.1    3e-04
gb|KJ361815.1|  Alternaria sp. A15 ML-2014 18S ribosomal RNA g...  50.1    3e-04
gb|KJ173928.1|  Helotiales sp. R18 internal transcribed spacer...  50.1    3e-04
gb|KJ173927.1|  Lactarius sp. R17 internal transcribed spacer ...  50.1    3e-04
gb|KJ173926.1|  Lactarius chrysorrheus internal transcribed sp...  50.1    3e-04
gb|KJ173923.1|  Thelephora sp. R13 internal transcribed spacer...  50.1    3e-04
gb|KJ173922.1|  Lactarius sp. R12 internal transcribed spacer ...  50.1    3e-04
gb|KJ173921.1|  Tomentella sp. R11 internal transcribed spacer...  50.1    3e-04
gb|KJ173918.1|  Russula sp. R8 internal transcribed spacer 1, ...  50.1    3e-04
gb|KJ173916.1|  Lactarius sp. R6 internal transcribed spacer 1...  50.1    3e-04
gb|KJ173911.1|  Inocybe sp. R1 internal transcribed spacer 1, ...  50.1    3e-04
gb|KF657317.1|  Catenarina desolata strain USE917 internal tra...  50.1    3e-04
gb|KF657316.1|  Catenarina desolata strain USE982 internal tra...  50.1    3e-04
gb|KF657315.1|  Catenarina desolata strain 9 internal transcri...  50.1    3e-04
gb|KF657314.1|  Catenarina desolata strain USE356 internal tra...  50.1    3e-04
gb|KF657313.1|  Catenarina desolata strain USE357 internal tra...  50.1    3e-04
gb|KF657312.1|  Catenarina vivasiana strain USE939 internal tr...  50.1    3e-04
gb|KF657311.1|  Catenarina vivasiana strain USE831 internal tr...  50.1    3e-04
gb|KF657310.1|  Catenarina vivasiana strain USE2331 internal t...  50.1    3e-04
gb|KF657309.1|  Catenarina vivasiana strain USE2448 internal t...  50.1    3e-04
gb|KJ188655.1|  Amphinema sp. MSE2 internal transcribed spacer...  50.1    3e-04
gb|KJ546126.1|  Rhytidhysteron rufulum culture-collection MFLU...  50.1    3e-04
gb|KJ546125.1|  Rhytidhysteron rufulum culture-collection MFLU...  50.1    3e-04
gb|KJ546124.1|  Rhytidhysteron rufulum culture-collection MFLU...  50.1    3e-04
gb|KJ546123.1|  Rhytidhysteron rufulum culture-collection MFLU...  50.1    3e-04
gb|KJ546122.1|  Rhytidhysteron rufulum culture-collection MFLU...  50.1    3e-04
gb|KJ206287.1|  Rhytidhysteron rufulum culture-collection MFLU...  50.1    3e-04
gb|KJ188102.1|  Massarina sp. MFLUCC 11-0577 internal transcri...  50.1    3e-04
gb|KJ188100.1|  Montagnula sp. MFLUCC 11-0576 18S ribosomal RN...  50.1    3e-04
gb|KJ188097.1|  Anthostomella sp. MFLUCC 12-0008 internal tran...  50.1    3e-04
gb|KJ188095.1|  Corynespora sp. MFLUCC 11-0431 internal transc...  50.1    3e-04
gb|KJ206286.1|  Fulvifomes fastuosus voucher UOC DAMIA D27b in...  50.1    3e-04
gb|KJ191440.1|  Eupenicillium sp. K4 internal transcribed spac...  50.1    3e-04
gb|KJ191437.1|  Cladosporium sp. K1 18S ribosomal RNA gene, pa...  50.1    3e-04
gb|KJ143988.1|  Sphaeropsis sapinea strain Dp-817 18S ribosoma...  50.1    3e-04
gb|KJ143987.1|  Sphaeropsis sapinea strain Dp-815 18S ribosoma...  50.1    3e-04
gb|KJ143986.1|  Sphaeropsis sapinea strain Dp-814 18S ribosoma...  50.1    3e-04
gb|KJ143985.1|  Sphaeropsis sapinea strain Dp-812 18S ribosoma...  50.1    3e-04
gb|KJ143984.1|  Sphaeropsis sapinea strain Dp-EST5 18S ribosom...  50.1    3e-04
gb|KJ143983.1|  Sphaeropsis sapinea strain Dp-EST4 18S ribosom...  50.1    3e-04
gb|KJ143982.1|  Sphaeropsis sapinea strain Dp-EST3 18S ribosom...  50.1    3e-04
gb|KJ143981.1|  Sphaeropsis sapinea strain Dp-EST2 18S ribosom...  50.1    3e-04
gb|KJ150717.1|  Aspergillus nidulans strain FNBR_LK1 internal ...  50.1    3e-04
gb|KJ150716.1|  Aspergillus oryzae strain FNBR_L35 18S ribosom...  50.1    3e-04
gb|KJ150713.1|  Chaetomium sp. FNBR_B7 18S ribosomal RNA gene,...  50.1    3e-04
gb|KJ160143.1|  Lecanicillium attenuatum strain CHLB5 18S ribo...  50.1    3e-04
gb|KJ152695.1|  Geoglossum uliginosum voucher SAV 10162 18S ri...  50.1    3e-04
gb|KJ168598.1|  Colletotrichum gloeosporioides isolate S280 18...  50.1    3e-04
gb|KJ168597.1|  Colletotrichum gloeosporioides isolate S58 18S...  50.1    3e-04
gb|KJ194455.1|  Uncultured Basidiomycota clone WS-Bas51 18S ri...  50.1    3e-04
gb|KJ194453.1|  Uncultured Basidiomycota clone WS-Bas33 18S ri...  50.1    3e-04
gb|KJ194451.1|  Uncultured Basidiomycota clone WS-Bas18 18S ri...  50.1    3e-04
gb|KJ194450.1|  Uncultured Basidiomycota clone WS-Bas7 18S rib...  50.1    3e-04
gb|KJ194446.1|  Uncultured Basidiomycota clone W-Bas28 18S rib...  50.1    3e-04
gb|KJ194443.1|  Uncultured Basidiomycota clone W-Bas16 18S rib...  50.1    3e-04
gb|KJ194440.1|  Uncultured Basidiomycota clone JK-Bas1 18S rib...  50.1    3e-04
gb|KJ194436.1|  Uncultured Basidiomycota clone CW-Bas23 18S ri...  50.1    3e-04
gb|KJ194434.1|  Uncultured Basidiomycota clone CW-Bas16 18S ri...  50.1    3e-04
gb|KJ194432.1|  Uncultured Basidiomycota clone CW-Bas10 18S ri...  50.1    3e-04
gb|KJ194430.1|  Uncultured Basidiomycota clone CW-Bas6 18S rib...  50.1    3e-04
gb|KJ194429.1|  Uncultured Basidiomycota clone CQ-Bas-33 18S r...  50.1    3e-04
gb|KJ194427.1|  Uncultured Basidiomycota clone CQ-Bas22 18S ri...  50.1    3e-04
gb|KJ194423.1|  Uncultured Basidiomycota clone Bas-OTUB15 18S ...  50.1    3e-04
gb|KJ194418.1|  Uncultured Basidiomycota clone Bas-OTUB10 18S ...  50.1    3e-04
gb|KJ194417.1|  Uncultured Basidiomycota clone Bas-OTUB9 18S r...  50.1    3e-04
gb|KJ194415.1|  Uncultured Basidiomycota clone Bas-OTUB7 18S r...  50.1    3e-04
gb|KJ194414.1|  Uncultured Basidiomycota clone Bas-OTUB6 18S r...  50.1    3e-04
gb|KJ194412.1|  Uncultured Basidiomycota clone Bas-OTUB4 18S r...  50.1    3e-04
gb|KJ194410.1|  Uncultured Basidiomycota clone Bas-OTUB2 18S r...  50.1    3e-04
gb|KJ194409.1|  Uncultured Basidiomycota clone Bas-OTUB1 18S r...  50.1    3e-04
gb|KJ194404.1|  Uncultured fungus clone WS-ITS37 18S ribosomal...  50.1    3e-04
gb|KJ194402.1|  Uncultured fungus clone WS-ITS16 18S ribosomal...  50.1    3e-04
gb|KJ194395.1|  Uncultured fungus clone WS-ITS1 18S ribosomal ...  50.1    3e-04
gb|KJ194394.1|  Uncultured fungus clone W-ITS136 18S ribosomal...  50.1    3e-04
gb|KJ194390.1|  Uncultured fungus clone W-ITS96 18S ribosomal ...  50.1    3e-04
gb|KJ194385.1|  Uncultured fungus clone W-ITS17 18S ribosomal ...  50.1    3e-04
gb|KJ194384.1|  Uncultured fungus clone W-ITS14 18S ribosomal ...  50.1    3e-04
gb|KJ194382.1|  Uncultured fungus clone W-ITS5 18S ribosomal R...  50.1    3e-04
gb|KJ194379.1|  Uncultured fungus clone ITS-JK-107 18S ribosom...  50.1    3e-04
gb|KJ194377.1|  Uncultured fungus clone ITS-JK-69 18S ribosoma...  50.1    3e-04
gb|KJ194376.1|  Uncultured fungus clone ITS-JK-57 18S ribosoma...  50.1    3e-04
gb|KJ194374.1|  Uncultured fungus clone ITS-JK-49 18S ribosoma...  50.1    3e-04
gb|KJ194372.1|  Uncultured fungus clone ITS-JK-36 18S ribosoma...  50.1    3e-04
gb|KJ194371.1|  Uncultured fungus clone ITS-JK-13 18S ribosoma...  50.1    3e-04
gb|KJ194369.1|  Uncultured fungus clone ITS-JK-3 18S ribosomal...  50.1    3e-04
gb|KJ194368.1|  Uncultured fungus clone ITS-JK-2 18S ribosomal...  50.1    3e-04
gb|KJ194366.1|  Uncultured fungus clone ITS-CW2-58 18S ribosom...  50.1    3e-04
gb|KJ194359.1|  Uncultured fungus clone ITS-CW1-34 18S ribosom...  50.1    3e-04
gb|KJ194358.1|  Uncultured fungus clone ITS-CW1-19 18S ribosom...  50.1    3e-04
gb|KJ194356.1|  Uncultured fungus clone ITS-CW1-14 18S ribosom...  50.1    3e-04
gb|KJ194355.1|  Uncultured fungus clone ITS-CQ2-50 18S ribosom...  50.1    3e-04
gb|KJ194353.1|  Uncultured fungus clone ITS-CQ2-33 18S ribosom...  50.1    3e-04
gb|KJ194351.1|  Uncultured fungus clone ITS_CQ1-121 18S riboso...  50.1    3e-04
gb|KJ194350.1|  Uncultured fungus clone ITS-CQ73 18S ribosomal...  50.1    3e-04
gb|KJ194348.1|  Uncultured fungus clone ITS-CQ47 18S ribosomal...  50.1    3e-04
gb|KJ194347.1|  Uncultured fungus clone ITS-CQ28 18S ribosomal...  50.1    3e-04
gb|KJ194346.1|  Uncultured fungus clone ITS-CQ27 18S ribosomal...  50.1    3e-04
gb|KJ194343.1|  Uncultured fungus clone ITS-CQ16 18S ribosomal...  50.1    3e-04
gb|KJ194340.1|  Uncultured fungus clone ITS-CQ13 18S ribosomal...  50.1    3e-04
gb|KJ194337.1|  Uncultured fungus clone ITS-OTU14 18S ribosoma...  50.1    3e-04
gb|KJ194335.1|  Uncultured fungus clone ITS-OTU12 18S ribosoma...  50.1    3e-04
gb|KJ194333.1|  Uncultured fungus clone ITS-OTU10 18S ribosoma...  50.1    3e-04
gb|KJ194330.1|  Uncultured fungus clone ITS-OTU7 18S ribosomal...  50.1    3e-04
gb|KJ194329.1|  Uncultured fungus clone ITS-OTU6 18S ribosomal...  50.1    3e-04
gb|KJ194328.1|  Uncultured fungus clone ITS-OTU5 18S ribosomal...  50.1    3e-04
gb|KJ194324.1|  Uncultured fungus clone ITS-OTU1 18S ribosomal...  50.1    3e-04
gb|KJ194323.1|  Uncultured Ascomycota clone W-Asco72 18S ribos...  50.1    3e-04
gb|KJ194322.1|  Uncultured Ascomycota clone WS-Asco49 18S ribo...  50.1    3e-04
gb|KJ194321.1|  Uncultured Ascomycota clone WS-Asco15 18S ribo...  50.1    3e-04
gb|KJ194320.1|  Uncultured Ascomycota clone WS-Asco5 18S ribos...  50.1    3e-04
gb|KJ194319.1|  Uncultured Ascomycota clone WS-Asco2 18S ribos...  50.1    3e-04
gb|KJ194318.1|  Uncultured Ascomycota clone W-A96 18S ribosoma...  50.1    3e-04
gb|KJ194317.1|  Uncultured Ascomycota clone W-A45 18S ribosoma...  50.1    3e-04
gb|KJ194316.1|  Uncultured Ascomycota clone W-Asco9 18S riboso...  50.1    3e-04
gb|KJ194315.1|  Uncultured Ascomycota clone W-Asco6 18S riboso...  50.1    3e-04
gb|KJ194312.1|  Uncultured Ascomycota clone JK-Asco76 18S ribo...  50.1    3e-04
gb|KJ194310.1|  Uncultured Ascomycota clone JK-Asco36 18S ribo...  50.1    3e-04
gb|KJ194309.1|  Uncultured Ascomycota clone JK-Asco23 18S ribo...  50.1    3e-04
gb|KJ194308.1|  Uncultured Ascomycota clone JK-Asco19 18S ribo...  50.1    3e-04
gb|KJ194307.1|  Uncultured Ascomycota clone JK-Asco17 18S ribo...  50.1    3e-04
gb|KJ194306.1|  Uncultured Ascomycota clone JK-Asco12 18S ribo...  50.1    3e-04
gb|KJ194305.1|  Uncultured Ascomycota clone JK-Asco10 18S ribo...  50.1    3e-04
gb|KJ194304.1|  Uncultured Ascomycota clone CW-Asco81 18S ribo...  50.1    3e-04
gb|KJ194303.1|  Uncultured Ascomycota clone CW-Asco14 18S ribo...  50.1    3e-04
gb|KJ194301.1|  Uncultured Ascomycota clone CW-Asco3 18S ribos...  50.1    3e-04
gb|KJ194300.1|  Uncultured Ascomycota clone CW-Asco2 18S ribos...  50.1    3e-04
gb|KJ194299.1|  Uncultured Ascomycota clone CW-Asco1 18S ribos...  50.1    3e-04
gb|KJ194297.1|  Uncultured Ascomycota clone CQ-Asco64 18S ribo...  50.1    3e-04
gb|KJ194296.1|  Uncultured Ascomycota clone CQ-Asco34 18S ribo...  50.1    3e-04
gb|KJ194294.1|  Uncultured Ascomycota clone CQ-Asco5 18S ribos...  50.1    3e-04
gb|KJ194293.1|  Uncultured Ascomycota clone CQ-Asco4 18S ribos...  50.1    3e-04
gb|KJ194292.1|  Uncultured Ascomycota clone Asco-OTUA17 18S ri...  50.1    3e-04
gb|KJ194291.1|  Uncultured Ascomycota clone Asco-OTUA16 18S ri...  50.1    3e-04
gb|KJ194290.1|  Uncultured Ascomycota clone Asco-OTUA15 18S ri...  50.1    3e-04
gb|KJ194289.1|  Uncultured Ascomycota clone Asco-OTUA14 18S ri...  50.1    3e-04
gb|KJ194288.1|  Uncultured Ascomycota clone Asco-OTUA13 18S ri...  50.1    3e-04
gb|KJ194287.1|  Uncultured Ascomycota clone Asco-OTUA12 18S ri...  50.1    3e-04
gb|KJ194286.1|  Uncultured Ascomycota clone Asco-OTUA11 18S ri...  50.1    3e-04
gb|KJ194284.1|  Uncultured Ascomycota clone Asco-OTUA9 18S rib...  50.1    3e-04
gb|KJ194283.1|  Uncultured Ascomycota clone Asco-OTUA8 18S rib...  50.1    3e-04
gb|KJ194282.1|  Uncultured Ascomycota clone Asco-OTUA7 18S rib...  50.1    3e-04
gb|KJ194281.1|  Uncultured Ascomycota clone Asco-OTUA6 18S rib...  50.1    3e-04
gb|KJ194280.1|  Uncultured Ascomycota clone Asco-OTUA5 18S rib...  50.1    3e-04
gb|KJ194279.1|  Uncultured Ascomycota clone Asco-OTUA4 18S rib...  50.1    3e-04
gb|KJ194277.1|  Uncultured Ascomycota clone Asco-OTUA2 18S rib...  50.1    3e-04
gb|KJ194276.1|  Uncultured Ascomycota clone Asco-OTUA1 18S rib...  50.1    3e-04
gb|KJ411635.1|  Uncultured fungus clone TN_F41 contains 18S rR...  50.1    3e-04
gb|KJ411631.1|  Uncultured fungus clone TN_F37 contains 18S rR...  50.1    3e-04
gb|KJ411628.1|  Uncultured fungus clone TN_F34 contains 18S rR...  50.1    3e-04
gb|KJ411627.1|  Uncultured fungus clone TN_F33 contains 18S rR...  50.1    3e-04
gb|KJ411626.1|  Uncultured fungus clone TN_F32 contains 18S rR...  50.1    3e-04
gb|KJ411624.1|  Uncultured fungus clone TN_F30 contains 18S rR...  50.1    3e-04
gb|KJ411619.1|  Uncultured fungus clone TN_F25 contains 18S rR...  50.1    3e-04
gb|KJ411618.1|  Uncultured fungus clone TN_F24 contains 18S rR...  50.1    3e-04
gb|KJ411616.1|  Uncultured fungus clone TN_F22 contains 18S rR...  50.1    3e-04
gb|KJ411614.1|  Uncultured fungus clone TN_F20 contains 18S rR...  50.1    3e-04
gb|KJ411611.1|  Uncultured fungus clone TN_F17 contains 18S rR...  50.1    3e-04
gb|KJ411610.1|  Uncultured fungus clone TN_F16 contains 18S rR...  50.1    3e-04
gb|KJ411608.1|  Uncultured fungus clone TN_F14 contains 18S rR...  50.1    3e-04
gb|KJ411607.1|  Uncultured fungus clone TN_F13 contains 18S rR...  50.1    3e-04
gb|KJ411605.1|  Uncultured fungus clone TN_F11 contains 18S rR...  50.1    3e-04
gb|KJ411603.1|  Uncultured fungus clone TN_F9 contains 18S rRN...  50.1    3e-04
gb|KJ411600.1|  Uncultured fungus clone TN_F6 contains 18S rRN...  50.1    3e-04
gb|KJ411596.1|  Uncultured fungus clone TN_F2 contains 18S rRN...  50.1    3e-04
gb|KJ411595.1|  Uncultured fungus clone TN_F1 contains 18S rRN...  50.1    3e-04
gb|KJ411589.1|  Uncultured fungus clone AF_F50 18S ribosomal R...  50.1    3e-04
gb|KJ411586.1|  Uncultured fungus clone AF_F47 18S ribosomal R...  50.1    3e-04
gb|KJ411583.1|  Uncultured fungus clone AF_F44 18S ribosomal R...  50.1    3e-04
gb|KJ411581.1|  Uncultured fungus clone AF_F42 internal transc...  50.1    3e-04
gb|KJ411579.1|  Uncultured fungus clone AF_F40 internal transc...  50.1    3e-04
gb|KJ411576.1|  Uncultured fungus clone AF_F37 internal transc...  50.1    3e-04
gb|KJ411571.1|  Uncultured fungus clone AF_F32 internal transc...  50.1    3e-04
gb|KJ411569.1|  Uncultured fungus clone AF_F30 18S ribosomal R...  50.1    3e-04
gb|KJ411563.1|  Uncultured fungus clone AF_F24 18S ribosomal R...  50.1    3e-04
gb|KJ411562.1|  Uncultured fungus clone AF_F23 internal transc...  50.1    3e-04
gb|KJ411561.1|  Uncultured fungus clone AF_F22 internal transc...  50.1    3e-04
gb|KJ411559.1|  Uncultured fungus clone AF_F20 internal transc...  50.1    3e-04
gb|KJ411557.1|  Uncultured fungus clone AF_F18 internal transc...  50.1    3e-04
gb|KJ411555.1|  Uncultured fungus clone AF_F16 internal transc...  50.1    3e-04
gb|KJ411553.1|  Uncultured fungus clone AF_F14 internal transc...  50.1    3e-04
gb|KJ411549.1|  Uncultured fungus clone AF_F10 internal transc...  50.1    3e-04
gb|KJ411547.1|  Uncultured fungus clone AF_F8 18S ribosomal RN...  50.1    3e-04
gb|KJ411546.1|  Uncultured fungus clone AF_F7 18S ribosomal RN...  50.1    3e-04
gb|KJ411543.1|  Uncultured fungus clone AF_F4 internal transcr...  50.1    3e-04
gb|KJ411542.1|  Uncultured fungus clone AF_F3 internal transcr...  50.1    3e-04
gb|KJ411541.1|  Uncultured fungus clone AF_F2 18S ribosomal RN...  50.1    3e-04
gb|KJ411539.1|  Uncultured fungus clone Mang_F50 internal tran...  50.1    3e-04
gb|KJ411538.1|  Uncultured fungus clone Mang_F49 18S ribosomal...  50.1    3e-04
gb|KJ411537.1|  Uncultured fungus clone Mang_F48 internal tran...  50.1    3e-04
gb|KJ411529.1|  Uncultured fungus clone Mang_F40 internal tran...  50.1    3e-04
gb|KJ411527.1|  Uncultured fungus clone Mang_F38 18S ribosomal...  50.1    3e-04
gb|KJ411526.1|  Uncultured fungus clone Mang_F37 internal tran...  50.1    3e-04
gb|KJ411507.1|  Uncultured fungus clone Mang_F18 18S ribosomal...  50.1    3e-04
gb|KJ411506.1|  Uncultured fungus clone Mang_F17 18S ribosomal...  50.1    3e-04
gb|KJ411490.1|  Uncultured fungus clone Mang_F1 18S ribosomal ...  50.1    3e-04
gb|KJ411488.1|  Uncultured fungus clone Comp_F46 18S ribosomal...  50.1    3e-04
gb|KJ411486.1|  Uncultured fungus clone Comp_F44 internal tran...  50.1    3e-04
gb|KJ411485.1|  Uncultured fungus clone Comp_F43 18S ribosomal...  50.1    3e-04
gb|KJ411484.1|  Uncultured fungus clone Comp_F42 18S ribosomal...  50.1    3e-04
gb|KJ411483.1|  Uncultured fungus clone Comp_F41 18S ribosomal...  50.1    3e-04
gb|KJ411481.1|  Uncultured fungus clone Comp_F39 18S ribosomal...  50.1    3e-04
gb|KJ411480.1|  Uncultured fungus clone Comp_F38 internal tran...  50.1    3e-04
gb|KJ411476.1|  Uncultured fungus clone Comp_F34 18S ribosomal...  50.1    3e-04
gb|KJ411474.1|  Uncultured fungus clone Comp_F32 internal tran...  50.1    3e-04
gb|KJ411472.1|  Uncultured fungus clone Comp_F30 18S ribosomal...  50.1    3e-04
gb|KJ411471.1|  Uncultured fungus clone Comp_F29 18S ribosomal...  50.1    3e-04
gb|KJ411470.1|  Uncultured fungus clone Comp_F28 internal tran...  50.1    3e-04
gb|KJ411468.1|  Uncultured fungus clone Comp_F26 internal tran...  50.1    3e-04
gb|KJ411462.1|  Uncultured fungus clone Comp_F20 18S ribosomal...  50.1    3e-04
gb|KJ411461.1|  Uncultured fungus clone Comp_F19 18S ribosomal...  50.1    3e-04
gb|KJ411459.1|  Uncultured fungus clone Comp_F17 internal tran...  50.1    3e-04
gb|KJ411458.1|  Uncultured fungus clone Comp_F16 internal tran...  50.1    3e-04
gb|KJ411456.1|  Uncultured fungus clone Comp_F14 18S ribosomal...  50.1    3e-04
gb|KJ411455.1|  Uncultured fungus clone Comp_F13 18S ribosomal...  50.1    3e-04
gb|KJ411454.1|  Uncultured fungus clone Comp_F12 internal tran...  50.1    3e-04
gb|KJ411452.1|  Uncultured fungus clone Comp_F10 18S ribosomal...  50.1    3e-04
gb|KJ411446.1|  Uncultured fungus clone Comp_F4 internal trans...  50.1    3e-04
gb|KJ190303.1|  Neofusicoccum luteum isolate M(8)-4 18S riboso...  50.1    3e-04
gb|KJ190302.1|  Neofusicoccum luteum isolate NZLW5-16 18S ribo...  50.1    3e-04
gb|KJ190301.1|  Neofusicoccum luteum isolate NZL501 18S riboso...  50.1    3e-04
gb|KJ190300.1|  Neofusicoccum luteum isolate NZL481 18S riboso...  50.1    3e-04
gb|KJ190299.1|  Neofusicoccum luteum isolate NZL248 18S riboso...  50.1    3e-04
gb|KJ190298.1|  Neofusicoccum luteum isolate NZL113 18S riboso...  50.1    3e-04
gb|KJ190297.1|  Neofusicoccum luteum isolate A102B1 18S riboso...  50.1    3e-04
gb|KJ190296.1|  Neofusicoccum luteum isolate CC452 18S ribosom...  50.1    3e-04
gb|KJ190295.1|  Neofusicoccum luteum isolate M(13)-2 18S ribos...  50.1    3e-04
gb|KJ190294.1|  Neofusicoccum luteum isolate G51B1 18S ribosom...  50.1    3e-04
gb|KJ190293.1|  Neofusicoccum luteum isolate CC456 18S ribosom...  50.1    3e-04
gb|KJ190292.1|  Neofusicoccum luteum isolate CC461 18S ribosom...  50.1    3e-04
gb|KJ190291.1|  Neofusicoccum luteum isolate A526 18S ribosoma...  50.1    3e-04
gb|KJ190290.1|  Neofusicoccum luteum isolate A953 18S ribosoma...  50.1    3e-04
gb|KJ190289.1|  Neofusicoccum parvum isolate A102b4 18S riboso...  50.1    3e-04
gb|KJ190288.1|  Neofusicoccum parvum isolate NZW8-7 18S riboso...  50.1    3e-04
gb|KJ190287.1|  Neofusicoccum parvum isolate NZP471 18S riboso...  50.1    3e-04
gb|KJ190286.1|  Neofusicoccum parvum isolate NZP224 18S riboso...  50.1    3e-04
gb|KJ190285.1|  Neofusicoccum parvum isolate G22b1 18S ribosom...  50.1    3e-04
gb|KJ190284.1|  Neofusicoccum parvum isolate G41b1 18S ribosom...  50.1    3e-04
gb|KJ190283.1|  Neofusicoccum parvum isolate G63a1 18S ribosom...  50.1    3e-04
gb|KJ190282.1|  Neofusicoccum parvum isolate G69a1 18S ribosom...  50.1    3e-04
gb|KJ190281.1|  Neofusicoccum parvum isolate G651 18S ribosoma...  50.1    3e-04
gb|KJ190280.1|  Neofusicoccum parvum isolate MM561 18S ribosom...  50.1    3e-04
gb|KJ190279.1|  Neofusicoccum parvum isolate A102b6 18S riboso...  50.1    3e-04
gb|KJ190278.1|  Neofusicoccum parvum isolate A564 18S ribosoma...  50.1    3e-04
gb|KJ190277.1|  Neofusicoccum parvum isolate A931 18S ribosoma...  50.1    3e-04
gb|KJ190276.1|  Neofusicoccum parvum isolate A1111 18S ribosom...  50.1    3e-04
gb|KJ190275.1|  Neofusicoccum parvum isolate B316a2 18S riboso...  50.1    3e-04
gb|KJ186571.1|  Tricholepidozia tetradactyla isolate JC560 int...  50.1    3e-04
gb|KJ186570.1|  Tricholepidozia tetradactyla isolate JC559 int...  50.1    3e-04
gb|KJ186569.1|  Tricholepidozia tetradactyla isolate JC558 int...  50.1    3e-04
gb|KJ186568.1|  Tricholepidozia murphyae isolate JC552 interna...  50.1    3e-04
gb|KJ186567.1|  Tricholepidozia murphyae isolate JC551 interna...  50.1    3e-04
gb|KJ186566.1|  Telaranea europaea isolate JC556 internal tran...  50.1    3e-04
gb|KJ193974.1|  Calonectria pseudonaviculata isolate BPDL620 i...  50.1    3e-04
gb|KJ195462.1|  Villosiclava virens isolate Hapur internal tra...  50.1    3e-04
gb|KJ195461.1|  Villosiclava virens isolate Karnal internal tr...  50.1    3e-04
gb|KJ200602.1|  Colletotrichum fructicola isolate MANE36 inter...  50.1    3e-04
gb|KF850623.1|  Sebacina sp. MS34 18S ribosomal RNA gene, part...  50.1    3e-04
gb|KF850621.1|  Tuber sp. MS11 18S ribosomal RNA gene, partial...  50.1    3e-04
gb|KF850620.1|  Thelephorales sp. MS20 18S ribosomal RNA gene,...  50.1    3e-04
gb|KF850619.1|  Pezizales sp. MS8 18S ribosomal RNA gene, part...  50.1    3e-04
gb|JX669678.1|  Sheathia meridionale isolate GA-13 18S ribosom...  50.1    3e-04
gb|JX669677.1|  Sheathia grandis isolate WI-0202 18S ribosomal...  50.1    3e-04
gb|JX669676.1|  Sheathia grandis isolate WI-0201 18S ribosomal...  50.1    3e-04
gb|JX669675.1|  Sheathia americana isolate ME-T2 18S ribosomal...  50.1    3e-04
gb|JX669674.1|  Sheathia involuta isolate TN-W 18S ribosomal R...  50.1    3e-04
gb|JX669673.1|  Sheathia involuta isolate VA-S 18S ribosomal R...  50.1    3e-04
gb|JX669672.1|  Sheathia involuta isolate AL-S3 18S ribosomal ...  50.1    3e-04
gb|JX669671.1|  Sheathia involuta isolate AL-S5 18S ribosomal ...  50.1    3e-04
gb|JX669670.1|  Sheathia americana isolate NY-S 18S ribosomal ...  50.1    3e-04
gb|JX669669.1|  Sheathia involuta isolate OH-SF 18S ribosomal ...  50.1    3e-04
gb|JX669668.1|  Sheathia meridionale isolate SC-R 18S ribosoma...  50.1    3e-04
gb|JX669667.1|  Sheathia meridionale isolate SC-L 18S ribosoma...  50.1    3e-04
gb|JX669666.1|  Sheathia americana isolate RI-P1 18S ribosomal...  50.1    3e-04
gb|JX669665.1|  Sheathia americana isolate NY-P 18S ribosomal ...  50.1    3e-04
gb|JX669664.1|  Sheathia americana isolate PA-4B 18S ribosomal...  50.1    3e-04
gb|JX669663.1|  Sheathia involuta isolate IN-4 18S ribosomal R...  50.1    3e-04
gb|JX669662.1|  Sheathia meridionale isolate NC-1 18S ribosoma...  50.1    3e-04
gb|JX669661.1|  Sheathia meridionale isolate NC-21 18S ribosom...  50.1    3e-04
gb|JX669660.1|  Sheathia meridionale isolate FL-2 18S ribosoma...  50.1    3e-04
gb|JX669659.1|  Sheathia involuta isolate TX-C 18S ribosomal R...  50.1    3e-04
gb|JX669658.1|  Sheathia involuta isolate TX-B 18S ribosomal R...  50.1    3e-04
gb|JX669657.1|  Sheathia involuta isolate OH-LT1 18S ribosomal...  50.1    3e-04
gb|JX669656.1|  Sheathia involuta isolate OH-LT10 18S ribosoma...  50.1    3e-04
gb|JX669655.1|  Sheathia involuta isolate TN-H 18S ribosomal R...  50.1    3e-04
gb|JX669654.1|  Sheathia involuta isolate VA-E9 18S ribosomal ...  50.1    3e-04
gb|JX669653.1|  Sheathia involuta isolate VA-E5 18S ribosomal ...  50.1    3e-04
gb|JX669652.1|  Sheathia involuta isolate VA-E16 18S ribosomal...  50.1    3e-04
gb|JX669651.1|  Sheathia involuta isolate MN 18S ribosomal RNA...  50.1    3e-04
gb|JX669650.1|  Sheathia confusa isolate PL-9-2011 18S ribosom...  50.1    3e-04
gb|JX669649.1|  Sheathia confusa isolate GB-E35 18S ribosomal ...  50.1    3e-04
gb|JX669648.1|  Sheathia boryana isolate GB-6-2010 18S ribosom...  50.1    3e-04
gb|JX669647.1|  Sheathia confusa isolate FI-19-2009 18S riboso...  50.1    3e-04
gb|JX669646.1|  Sheathia confusa isolate FI-16-2009 18S riboso...  50.1    3e-04
gb|JX669645.1|  Sheathia boryana isolate PL-5-2010 18S ribosom...  50.1    3e-04
gb|JX669644.1|  Sheathia boryana isolate PL-4-2010 18S ribosom...  50.1    3e-04
gb|JX669643.1|  Sheathia involuta isolate PL-24-2008 18S ribos...  50.1    3e-04
gb|JX669642.1|  Sheathia boryana isolate LI 18S ribosomal RNA ...  50.1    3e-04
gb|JX669641.1|  Sheathia confusa isolate NZ-6 18S ribosomal RN...  50.1    3e-04
gb|JX669640.1|  Sheathia involuta isolate AZ 18S ribosomal RNA...  50.1    3e-04
gb|JX669639.1|  Sheathia meridionale isolate GA-5 18S ribosoma...  50.1    3e-04
gb|JX669638.1|  Sheathia involuta isolate OH-LC 18S ribosomal ...  50.1    3e-04
gb|JX669637.1|  Sheathia americana isolate ME-T1 18S ribosomal...  50.1    3e-04
gb|JX669636.1|  Sheathia americana isolate RI-P7 18S ribosomal...  50.1    3e-04
gb|JX669635.1|  Sheathia involuta isolate IN-1 18S ribosomal R...  50.1    3e-04
gb|JX669634.1|  Sheathia meridionale isolate NC-9 18S ribosoma...  50.1    3e-04
gb|JX669633.1|  Sheathia meridionale isolate NC-5 18S ribosoma...  50.1    3e-04
gb|JX669632.1|  Sheathia meridionale isolate NC-2 18S ribosoma...  50.1    3e-04
gb|JX669631.1|  Sheathia involuta isolate MI 18S ribosomal RNA...  50.1    3e-04
gb|JX669630.1|  Sheathia involuta isolate OH-LT8 18S ribosomal...  50.1    3e-04
gb|JX669629.1|  Sheathia involuta isolate VA-H 18S ribosomal R...  50.1    3e-04
gb|JX669628.1|  Sheathia involuta isolate VA-E7 18S ribosomal ...  50.1    3e-04
gb|JX669627.1|  Sheathia involuta isolate VA-E12 18S ribosomal...  50.1    3e-04
gb|JX669626.1|  Sheathia involuta isolate OK-C 18S ribosomal R...  50.1    3e-04
gb|JX669625.1|  Sheathia confusa isolate FR-D15 18S ribosomal ...  50.1    3e-04
gb|JX669624.1|  Sheathia confusa isolate FR-D11 18S ribosomal ...  50.1    3e-04
gb|JX669623.1|  Sheathia exigua isolate BG-1 18S ribosomal RNA...  50.1    3e-04
gb|JX669622.1|  Sheathia confusa isolate FR-R1 18S ribosomal R...  50.1    3e-04
gb|JX669621.1|  Sheathia confusa isolate NZ-11 18S ribosomal R...  50.1    3e-04
gb|JX669620.1|  Sheathia americana isolate AL 18S ribosomal RN...  50.1    3e-04
gb|JX669619.1|  Sheathia arcuata isolate TW-10 18S ribosomal R...  50.1    3e-04
gb|JX513888.1|  Coelastrella terrestris strain CAUP H 4403 int...  50.1    3e-04
gb|JX513887.1|  Coelastrella oocystiformis strain SAG 277-1 in...  50.1    3e-04
gb|JX513886.1|  Coelastrella corconica strain CCALA 308 intern...  50.1    3e-04
gb|JX513885.1|  Scotiellopsis reticulata strain CCALA 474 18S ...  50.1    3e-04
gb|JX513884.1|  Scenedesmus rubescens strain CCALA 475 18S rib...  50.1    3e-04
gb|JX513883.1|  Coelastrella sp. SAG 2123 18S ribosomal RNA ge...  50.1    3e-04
gb|JX513882.1|  Coelastrella terrestris strain CCALA 476 18S r...  50.1    3e-04
gb|JX513881.1|  Coelastrella striolata strain CAUP H 3602 18S ...  50.1    3e-04
gb|JX513880.1|  Coelastrella striolata var. multistriata strai...  50.1    3e-04
gb|JX513879.1|  Coelastrella aeroterrestrica strain SWK1_2 18S...  50.1    3e-04
dbj|AB817732.1|  Coprinopsis sp. FB37220 genes for 18S rRNA, I...  50.1    3e-04
dbj|AB817731.1|  Coprinopsis sp. FB37218 genes for 18S rRNA, I...  50.1    3e-04
dbj|AB817730.1|  Coprinopsis sp. FB37217 genes for 18S rRNA, I...  50.1    3e-04
dbj|AB921286.1|  Candida sp. DMKU-RE123 genes for ITS1, 5.8S r...  50.1    3e-04
dbj|AB921285.1|  Candida sp. DMKU-RE28 genes for ITS1, 5.8S rR...  50.1    3e-04
dbj|AB921284.1|  Candida sp. DMKU-RE43 genes for ITS1, 5.8S rR...  50.1    3e-04
emb|HG424170.1|  Pedicularis ornithorhyncha genomic DNA contai...  50.1    3e-04
emb|HG424155.1|  Pedicularis ludwigii genomic DNA containing I...  50.1    3e-04
emb|HG424066.1|  Pedicularis albertii genomic DNA containing I...  50.1    3e-04
gb|KF767354.1|  Mariannaea samuelsii voucher HMAS 266563 18S r...  50.1    3e-04
gb|KF767353.1|  Mariannaea dimorpha voucher HMAS 266564 18S ri...  50.1    3e-04
gb|KJ513059.1|  Mariannaea clavispora strain CBS 149.87 18S ri...  50.1    3e-04
gb|KJ162356.1|  Lecanicillium aphanocladii isolate FJTL small ...  50.1    3e-04
gb|KJ186112.1|  Colletotrichum cordylinicola strain 3 small su...  50.1    3e-04
gb|KJ186110.1|  Colletotrichum dracaenophilum strain 1 small s...  50.1    3e-04
gb|KJ175227.1|  Ophiocordyceps sinensis haplotype 37 18S ribos...  50.1    3e-04
gb|KJ175226.1|  Ophiocordyceps sinensis haplotype 36 18S ribos...  50.1    3e-04
gb|KJ175225.1|  Ophiocordyceps sinensis haplotype 35 18S ribos...  50.1    3e-04
gb|KJ175224.1|  Ophiocordyceps sinensis haplotype 34 18S ribos...  50.1    3e-04
gb|KJ175223.1|  Ophiocordyceps sinensis haplotype 33 18S ribos...  50.1    3e-04
gb|KJ175222.1|  Ophiocordyceps sinensis haplotype 32 18S ribos...  50.1    3e-04
gb|KJ175221.1|  Ophiocordyceps sinensis haplotype 31 18S ribos...  50.1    3e-04
gb|KJ175220.1|  Ophiocordyceps sinensis haplotype 30 18S ribos...  50.1    3e-04
gb|KJ175219.1|  Ophiocordyceps sinensis haplotype 29 18S ribos...  50.1    3e-04
gb|KJ175218.1|  Ophiocordyceps sinensis haplotype 28 18S ribos...  50.1    3e-04
gb|KJ175217.1|  Ophiocordyceps sinensis haplotype 27 18S ribos...  50.1    3e-04
gb|KJ175216.1|  Ophiocordyceps sinensis haplotype 26 18S ribos...  50.1    3e-04
gb|KJ175215.1|  Ophiocordyceps sinensis haplotype 25 18S ribos...  50.1    3e-04
gb|KJ175214.1|  Ophiocordyceps sinensis haplotype 24 18S ribos...  50.1    3e-04
gb|KJ175212.1|  Ophiocordyceps sinensis haplotype 21 18S ribos...  50.1    3e-04
gb|KJ175211.1|  Ophiocordyceps sinensis haplotype 20 18S ribos...  50.1    3e-04
gb|KJ175210.1|  Ophiocordyceps sinensis haplotype 19 18S ribos...  50.1    3e-04
gb|KJ175209.1|  Ophiocordyceps sinensis haplotype 18 18S ribos...  50.1    3e-04
gb|KJ175208.1|  Ophiocordyceps sinensis haplotype 17 18S ribos...  50.1    3e-04
gb|KJ175207.1|  Ophiocordyceps sinensis haplotype 16 18S ribos...  50.1    3e-04
gb|KJ175206.1|  Ophiocordyceps sinensis haplotype 15 18S ribos...  50.1    3e-04
gb|KJ175205.1|  Ophiocordyceps sinensis haplotype 14 18S ribos...  50.1    3e-04
gb|KJ175204.1|  Ophiocordyceps sinensis haplotype 13 18S ribos...  50.1    3e-04
gb|KJ175203.1|  Ophiocordyceps sinensis haplotype 12 18S ribos...  50.1    3e-04
gb|KJ175201.1|  Ophiocordyceps sinensis haplotype 10 18S ribos...  50.1    3e-04
gb|KJ175200.1|  Ophiocordyceps sinensis haplotype 9 18S riboso...  50.1    3e-04
gb|KJ175199.1|  Ophiocordyceps sinensis haplotype 7 18S riboso...  50.1    3e-04
gb|KJ175198.1|  Ophiocordyceps sinensis haplotype 6 18S riboso...  50.1    3e-04
gb|KJ175197.1|  Ophiocordyceps sinensis haplotype 4 18S riboso...  50.1    3e-04
gb|KJ175196.1|  Ophiocordyceps sinensis haplotype 3 18S riboso...  50.1    3e-04
gb|KJ175195.1|  Ophiocordyceps sinensis haplotype 2 18S riboso...  50.1    3e-04
gb|KJ187757.1|  Wickerhamomyces anomalus isolate MS-4 internal...  50.1    3e-04
gb|KJ187755.1|  Kodamaea ohmeri isolate A-18 internal transcri...  50.1    3e-04
gb|KJ187754.1|  Candida parapsilosis isolate A-15 internal tra...  50.1    3e-04
gb|KJ187753.1|  Candida tropicalis isolate A-12 internal trans...  50.1    3e-04
gb|KF803345.1|  Aspergillus niger strain SSA071 internal trans...  50.1    3e-04
gb|KJ173701.1|  Melanconiella elegans isolate 21W 18S ribosoma...  50.1    3e-04
gb|KJ185377.1|  Penicillium chrysogenum isolate ER 18S ribosom...  50.1    3e-04
gb|KJ188742.1|  Trichoderma asperellum strain ZJC30-1-1 intern...  50.1    3e-04
gb|KJ028003.1|  Aspergillus tubingensis strain SICAU SDT44 int...  50.1    3e-04
gb|KJ028002.1|  Penicillium oxalicum strain SICAU SDT41 intern...  50.1    3e-04
gb|KJ028001.1|  Trametes hirsuta strain SICAU SDT36 internal t...  50.1    3e-04
gb|KJ028000.1|  Aspergillus niger strain SICAU SDT35 internal ...  50.1    3e-04
gb|KJ027999.1|  Cladosporium cladosporioides strain SICAU SDT3...  50.1    3e-04
gb|KJ027997.1|  Aspergillus tubingensis strain SICAU SDT31 int...  50.1    3e-04
gb|KJ027996.1|  Aspergillus tubingensis strain SICAU SDT29 int...  50.1    3e-04
gb|KJ027995.1|  Aspergillus tubingensis strain SICAU SDT26 int...  50.1    3e-04
gb|KJ027994.1|  Cladosporium sp. SICAU SDT25 internal transcri...  50.1    3e-04
gb|KJ027993.1|  Aspergillus tubingensis strain SICAU SDT23 int...  50.1    3e-04
gb|KJ027992.1|  Penicillium commune strain SICAU SDT22 interna...  50.1    3e-04
gb|KJ027991.1|  Aspergillus niger strain SICAU SDT19 internal ...  50.1    3e-04
gb|KJ027990.1|  Aspergillus niger strain SICAU SDT18 internal ...  50.1    3e-04
gb|KJ027989.1|  Aspergillus niger strain SICAU SDT14 internal ...  50.1    3e-04
gb|KJ027987.1|  Byssochlamys spectabilis strain SICAU SDT12 in...  50.1    3e-04
gb|KJ027986.1|  Aspergillus niger strain SICAU SDT11 internal ...  50.1    3e-04
gb|KJ027985.1|  Penicillium crustosum strain SICAU SDT10 inter...  50.1    3e-04
gb|KJ027984.1|  Aspergillus niger strain SICAU SDT8 internal t...  50.1    3e-04
gb|KJ027983.1|  Penicillium crustosum strain SICAU SDT7 intern...  50.1    3e-04
gb|KJ192188.1|  Aspergillus fumigatus strain KUAIBio-2012 18S ...  50.1    3e-04
gb|KJ411955.1|  Laccaria vinaceoavellanea 18S ribosomal RNA ge...  50.1    3e-04
gb|KJ411954.1|  Inocybe aff. sphaerospora PKSR10 18S ribosomal...  50.1    3e-04
gb|KJ411953.1|  Tricholoma viridiolivaceum 18S ribosomal RNA g...  50.1    3e-04
gb|KJ411952.1|  Clavulina cristata internal transcribed spacer...  50.1    3e-04
gb|KJ184337.1|  Blumeria graminis f. sp. tritici 18S ribosomal...  50.1    3e-04
gb|KJ184336.1|  Blumeria graminis f. sp. tritici internal tran...  50.1    3e-04
gb|KJ150290.1|  Spongospora sp. HH-2014 small subunit ribosoma...  50.1    3e-04
gb|KJ185130.1|  Colletotrichum fructicola isolate MANE57 gene,...  50.1    3e-04
gb|KJ185129.1|  Colletotrichum fructicola isolate MANE70 gene,...  50.1    3e-04
gb|KJ185128.1|  Colletotrichum fructicola isolate MANE60 inter...  50.1    3e-04
gb|KJ185127.1|  Colletotrichum fructicola isolate MANE91 gene,...  50.1    3e-04
gb|KJ185126.1|  Colletotrichum fructicola isolate MANE76 inter...  50.1    3e-04
gb|KJ185125.1|  Colletotrichum fructicola isolate MANE55 inter...  50.1    3e-04
gb|KJ185124.1|  Colletotrichum fructicola isolate MANE147 inte...  50.1    3e-04
gb|KC455362.1|  Uncultured Meliniomyces clone SING53_ 22_2 18S...  50.1    3e-04
gb|KC455361.1|  Uncultured Phialocephala clone SING49_ 36_3 18...  50.1    3e-04
gb|KC455360.1|  Uncultured Meliniomyces clone SING48_ 12_8 18S...  50.1    3e-04
gb|KC455359.1|  Uncultured Helotiaceae clone SING47_ 6_9 18S r...  50.1    3e-04
gb|KC455358.1|  Uncultured Phialocephala clone SING46_ 11_12 1...  50.1    3e-04
gb|KC455357.1|  Uncultured Articulospora clone SING45_ 30_13 1...  50.1    3e-04
gb|KC455356.1|  Uncultured Helotiales clone SING44_ 9_12 18S r...  50.1    3e-04
gb|KC455355.1|  Uncultured Tomentella clone SING37_ 6_2 18S ri...  50.1    3e-04
gb|KC455354.1|  Uncultured Laccaria clone SING35_ 37_11 18S ri...  50.1    3e-04
gb|KC455353.1|  Uncultured Rhizoscyphus clone SING30_ 2_11 18S...  50.1    3e-04
gb|KC455352.1|  Uncultured Articulospora clone SING26_ 4_3 18S...  50.1    3e-04
gb|KC455351.1|  Uncultured Helotiales clone SING25_ 3_11 18S r...  50.1    3e-04
gb|KC455350.1|  Uncultured Meliniomyces clone SING24_ 7_5 18S ...  50.1    3e-04
gb|KC455349.1|  Uncultured Herpotrichiellaceae clone SING19_ 3...  50.1    3e-04
gb|KC455348.1|  Uncultured Phialocephala clone SING18_ 42_11 1...  50.1    3e-04
gb|KC455347.1|  Uncultured Russulaceae clone SING15_ U12_5 18S...  50.1    3e-04
gb|KC455346.1|  Uncultured Russulaceae clone SING13_ 12_7 18S ...  50.1    3e-04
gb|KC455345.1|  Uncultured Tomentella clone SING9_ 4_6 18S rib...  50.1    3e-04
gb|KC455344.1|  Uncultured Meliniomyces clone SING7_ 8_4 18S r...  50.1    3e-04
gb|KC455343.1|  Uncultured Meliniomyces clone SING6_ 7_1 18S r...  50.1    3e-04
gb|KC455342.1|  Uncultured Meliniomyces clone SING5_ 16_5 18S ...  50.1    3e-04
gb|KC455341.1|  Uncultured Chalara clone SING3_ 32_9 18S ribos...  50.1    3e-04
gb|KC455340.1|  Uncultured Meliniomyces clone OTU40_ 28_1 18S ...  50.1    3e-04
gb|KC455338.1|  Uncultured Russulaceae clone OTU37_ 22_3 18S r...  50.1    3e-04
gb|KC455337.1|  Uncultured Lactarius clone OTU36_ M2_1_8 18S r...  50.1    3e-04
gb|KC455336.1|  Uncultured Phialocephala clone OTU35_ 36_5 18S...  50.1    3e-04
gb|KC455335.1|  Uncultured Helotiales clone OTU34_ 31_4 18S ri...  50.1    3e-04
gb|KC455334.1|  Uncultured Cladophialophora clone OTU32_ 8_2 1...  50.1    3e-04
gb|KC455333.1|  Uncultured Meliniomyces clone OTU30_ 2_8 18S r...  50.1    3e-04
gb|KC455332.1|  Uncultured Lactarius clone OTU28_ 6_7 18S ribo...  50.1    3e-04
gb|KC455331.1|  Uncultured Tomentella clone OTU27_ 5_12 18S ri...  50.1    3e-04
gb|KC455330.1|  Uncultured Tomentella clone OTU26_ 5_11 18S ri...  50.1    3e-04
gb|KC455329.1|  Uncultured Inocybe clone OTU25_ 4_12 18S ribos...  50.1    3e-04
gb|KC455328.1|  Uncultured Hebeloma clone OTU24_ 43_9 18S ribo...  50.1    3e-04
gb|KC455327.1|  Uncultured Tomentella clone OTU23_ 43_11 18S r...  50.1    3e-04
gb|KC455326.1|  Uncultured Inocybe clone OTU22_ 42_2 18S ribos...  50.1    3e-04
gb|KC455325.1|  Uncultured Helotiales clone OTU20_ U1_1_11 18S...  50.1    3e-04
gb|KC455324.1|  Uncultured Lactarius clone OTU19_ 38_1 18S rib...  50.1    3e-04
gb|KC455323.1|  Uncultured Russula clone OTU18_ 33_5 18S ribos...  50.1    3e-04
gb|KC455322.1|  Uncultured Phialocephala clone OTU17_ 33_11 18...  50.1    3e-04
gb|KC455320.1|  Uncultured Pseudotomentella clone OTU15_ 31_5 ...  50.1    3e-04
gb|KC455319.1|  Uncultured Chalara clone OTU14_ 28_13 18S ribo...  50.1    3e-04
gb|KC455318.1|  Uncultured Russulaceae clone OTU13_ 22_13 18S ...  50.1    3e-04
gb|KC455317.1|  Uncultured Sordariomycetidae clone OTU12_ 1_5 ...  50.1    3e-04
gb|KC455316.1|  Uncultured Agaricomycotina clone OTU11_ 19_1 1...  50.1    3e-04
gb|KC455315.1|  Uncultured Russula clone OTU8_ 28_6 18S riboso...  50.1    3e-04
gb|KC455314.1|  Uncultured Meliniomyces clone OTU7_ 30_3 18S r...  50.1    3e-04
gb|KC455313.1|  Uncultured Clavulina clone OTU6_ 15_3 18S ribo...  50.1    3e-04
gb|KC455312.1|  Uncultured Russula clone OTU2_ 12_12 18S ribos...  50.1    3e-04
gb|KC455311.1|  Uncultured Lactarius clone OTU1_ 34_4 18S ribo...  50.1    3e-04
gb|JN627004.2|  Cryptococcus laurentii strain CL22 internal tr...  50.1    3e-04
gb|JN626983.3|  Cryptococcus laurentii strain CL01 5.8S riboso...  50.1    3e-04
gb|JN626987.3|  Cryptococcus laurentii strain CL05 internal tr...  50.1    3e-04
gb|KJ183075.1|  Candida sp. Y4 18S ribosomal RNA gene, partial...  50.1    3e-04
gb|KJ161171.1|  Michelia alba voucher QA2014011014 18S ribosom...  50.1    3e-04
gb|KJ161166.1|  Acrostichum speciosum voucher QA201312222 18S ...  50.1    3e-04
gb|KF515711.1|  Raffaelea lauricola isolate C2339 internal tra...  50.1    3e-04
gb|KJ136111.1|  Aspergillus terreus strain PEMS 01 internal tr...  50.1    3e-04
gb|KJ020564.1|  Ramalina sp. s672 internal transcribed spacer ...  50.1    3e-04
gb|KJ020563.1|  Ramalina sp. s671 internal transcribed spacer ...  50.1    3e-04
gb|KJ190940.1|  Leptosphaerulina trifolii strain ISC internal ...  50.1    3e-04
gb|KJ195664.1|  Pycnoporellus fulgens strain G033 18S ribosoma...  50.1    3e-04
gb|KJ195663.1|  Ganoderma gibbosum strain L022 18S ribosomal R...  50.1    3e-04
gb|KJ195662.1|  Panus sp. G028 18S ribosomal RNA gene, partial...  50.1    3e-04
gb|KJ195661.1|  Lactarius hatsudake strain G027 18S ribosomal ...  50.1    3e-04
gb|KJ195659.1|  Lentinus tuber-regium strain G025 18S ribosoma...  50.1    3e-04
gb|KF680280.1|  Crepidotus crocophyllus voucher TNS Kasuya B98...  50.1    3e-04
gb|KF680279.1|  Crepidotus crocophyllus voucher TNS Kasuya B95...  50.1    3e-04
gb|KF680277.1|  Inocybe lilacina voucher INM-2-71759 18S ribos...  50.1    3e-04
gb|KF680276.1|  Inocybe maculata voucher TNS Kasuya B993 18S r...  50.1    3e-04
gb|KJ173703.1|  Gnomoniopsis sp. LSV 908 internal transcribed ...  50.1    3e-04
gb|KJ174320.1|  Morchella semilibera voucher PhC 99 (LIP) inte...  50.1    3e-04
emb|HG797012.1|  Phialocephala sp. 107 genomic DNA containing ...  50.1    3e-04
emb|HG797009.1|  Pezizales sp. SB104 genomic DNA containing 18...  50.1    3e-04
emb|HG797001.1|  Lactarius sanguifluus genomic DNA containing ...  50.1    3e-04
emb|HG797000.1|  Lactarius aff. sanguifluus UCBSB100 genomic D...  50.1    3e-04
emb|HG796999.1|  Inocybe sp. SB92 genomic DNA containing 18S r...  50.1    3e-04
emb|HG796998.1|  Inocybe sp. SB91 genomic DNA containing 18S r...  50.1    3e-04
emb|HG796996.1|  Inocybe sp. SB88 genomic DNA containing 18S r...  50.1    3e-04
emb|HG796995.1|  Inocybe sp. SB87 genomic DNA containing 18S r...  50.1    3e-04
emb|HG796994.1|  Inocybe sp. SB86 genomic DNA containing 18S r...  50.1    3e-04
emb|HG796992.1|  Inocybe sp. SB84 genomic DNA containing 18S r...  50.1    3e-04
emb|HG796990.1|  Inocybe sp. SB82 genomic DNA containing 18S r...  50.1    3e-04
emb|HG796989.1|  Inocybe sp. SB81 genomic DNA containing 18S r...  50.1    3e-04
emb|HG796988.1|  Inocybe sp. SB80 genomic DNA containing 18S r...  50.1    3e-04
emb|HG796987.1|  Inocybe sp. SB79 genomic DNA containing 18S r...  50.1    3e-04
emb|HG796986.1|  Inocybe sp. SB78 genomic DNA containing 18S r...  50.1    3e-04
emb|HG796985.1|  Inocybe sp. SB77 genomic DNA containing 18S r...  50.1    3e-04
emb|HG796984.1|  Inocybe sp. SB76 genomic DNA containing 18S r...  50.1    3e-04
emb|HG796979.1|  Inocybe sp. SB69 genomic DNA containing 18S r...  50.1    3e-04
emb|HG796976.1|  Inocybe sp. SB66 genomic DNA containing 18S r...  50.1    3e-04
emb|HG796975.1|  Inocybe sp. SB65 genomic DNA containing 18S r...  50.1    3e-04
emb|HG796973.1|  Inocybe sp. SB61 genomic DNA containing 18S r...  50.1    3e-04
emb|HG796970.1|  Inocybe nitidiuscula genomic DNA containing 1...  50.1    3e-04
emb|HG796968.1|  Inocybe amblyspora genomic DNA containing 18S...  50.1    3e-04
emb|HG796967.1|  Inocybe aff. nitidiuscula UCBSB71 genomic DNA...  50.1    3e-04
emb|HG796966.1|  Inocybe aff. nitidiuscula UCBSB62 genomic DNA...  50.1    3e-04
emb|HG796965.1|  Inocybe aff. hirtella UCBSB59 genomic DNA con...  50.1    3e-04
emb|HG796964.1|  Inocybe aff. glabripes UCBSB89 genomic DNA co...  50.1    3e-04
emb|HG796963.1|  Inocybe aff. cryptocystis UCBSB133 genomic DN...  50.1    3e-04
emb|HG796962.1|  Sebacina sp. 157 genomic DNA containing 18S r...  50.1    3e-04
emb|HG796960.1|  Sebacina sp. 155 genomic DNA containing 18S r...  50.1    3e-04
emb|HG796955.1|  Sebacina sp. 150 genomic DNA containing 18S r...  50.1    3e-04
emb|HG796954.1|  Sebacina sp. 149 genomic DNA containing 18S r...  50.1    3e-04
emb|HG796953.1|  Sebacina sp. 148 genomic DNA containing 18S r...  50.1    3e-04
emb|HG796948.1|  Sebacina sp. 143 genomic DNA containing 18S r...  50.1    3e-04
emb|HG796947.1|  Sebacina sp. 142 genomic DNA containing 18S r...  50.1    3e-04
emb|HG796943.1|  Russula sp. SB138 genomic DNA containing 18S ...  50.1    3e-04
emb|HG796937.1|  Russula sp. SB131 genomic DNA containing 18S ...  50.1    3e-04
emb|HG796935.1|  Russula sp. SB129 genomic DNA containing 18S ...  50.1    3e-04
emb|HG796934.1|  Russula sp. SB128 genomic DNA containing 18S ...  50.1    3e-04
emb|HG796933.1|  Russula sp. SB127 genomic DNA containing 18S ...  50.1    3e-04
emb|HG796932.1|  Russula sp. SB126 genomic DNA containing 18S ...  50.1    3e-04
emb|HG796931.1|  Russula sp. SB125 genomic DNA containing 18S ...  50.1    3e-04
emb|HG796930.1|  Rhizoscyphus sp. SB124 genomic DNA containing...  50.1    3e-04
emb|HG796924.1|  Pyronemataceae sp. SB119 genomic DNA containi...  50.1    3e-04
emb|HG796922.1|  Pyronemataceae sp. SB117 genomic DNA containi...  50.1    3e-04
emb|HG796918.1|  Pseudotomentella sp. 113 genomic DNA containi...  50.1    3e-04
emb|HG796915.1|  Phialocephala sp. 110 genomic DNA containing ...  50.1    3e-04
gb|KF551251.1|  Macrolepiota neomastoidea voucher TNS Kasuya B...  50.1    3e-04
gb|KF551250.1|  Lepiota clypeolaria voucher TNS Kasuya B256 in...  50.1    3e-04
gb|KF551249.1|  Lycoperdon perlatum voucher TNS Kasuya B780 18...  50.1    3e-04
gb|KF551248.1|  Calvatia craniiformis voucher TNS Kasuya B734 ...  50.1    3e-04
gb|KF551247.1|  Lycoperdon perlatum voucher TNS Kasuya B723 18...  50.1    3e-04
gb|KF551246.1|  Lycoperdon ericaeum voucher INM-2-71760 18S ri...  50.1    3e-04
gb|KF551245.1|  Lycoperdon ericaeum voucher INM-2-71749 18S ri...  50.1    3e-04
gb|KF551244.1|  Morganella subincarnata voucher TNS Kasuya B28...  50.1    3e-04
gb|KJ146698.1|  Pseudo-nitzschia pungens clone NWFSC356 intern...  50.1    3e-04
gb|KJ146697.1|  Pseudo-nitzschia pungens clone NWFSC357 intern...  50.1    3e-04
gb|KJ146696.1|  Pseudo-nitzschia pungens clone HYPP1110PP37F9 ...  50.1    3e-04
gb|KJ146695.1|  Pseudo-nitzschia pungens clone HYPP1110PP37F8 ...  50.1    3e-04
gb|KJ146694.1|  Pseudo-nitzschia pungens clone HYNH1010PP29B9 ...  50.1    3e-04
gb|KJ146693.1|  Pseudo-nitzschia pungens clone HYNG1010PP29F5 ...  50.1    3e-04
gb|KJ146692.1|  Pseudo-nitzschia pungens clone HYGC1105PP35D3 ...  50.1    3e-04
gb|KJ146691.1|  Pseudo-nitzschia pungens clone HYEC1108PP36E10...  50.1    3e-04
gb|KJ146690.1|  Pseudo-nitzschia pungens clone HYEC1108PP36C7 ...  50.1    3e-04
gb|KF854293.1|  Geoglossum simile voucher SAV 10136 18S riboso...  50.1    3e-04
gb|KF854291.1|  Geoglossum simile voucher SAV 9063 18S ribosom...  50.1    3e-04
gb|KF854290.1|  Geoglossum simile voucher SAV 10587 18S riboso...  50.1    3e-04
gb|KF854289.1|  Geoglossum simile voucher SAV 10691 18S riboso...  50.1    3e-04
gb|KF854287.1|  Geoglossum simile voucher SAV 10730 18S riboso...  50.1    3e-04
gb|KF854286.1|  Geoglossum simile voucher SAV 10129 18S riboso...  50.1    3e-04
gb|KF962958.1|  Candida albicans internal transcribed spacer 1...  50.1    3e-04
gb|KJ409435.1|  Corynespora cassiicola isolate BP10 internal t...  50.1    3e-04
gb|KJ175234.1|  Talaromyces flavus strain ZJ-2 internal transc...  50.1    3e-04
gb|KJ175233.1|  Talaromyces flavus strain ZJ-1 internal transc...  50.1    3e-04
gb|KJ160502.1|  Alternaria sp. ASL-6 internal transcribed spac...  50.1    3e-04
gb|KJ160501.1|  Ulocladium sp. ACR-D5 internal transcribed spa...  50.1    3e-04
gb|KJ160499.1|  Colletotrichum sp. ATL-4 internal transcribed ...  50.1    3e-04
gb|KJ160498.1|  Alternaria sp. ASL-5 internal transcribed spac...  50.1    3e-04
gb|KJ143739.1|  Undifilum sp. ZC-2014 isolate as 18S ribosomal...  50.1    3e-04
gb|KJ143738.1|  Undifilum sp. ZC-2014 isolate om 18S ribosomal...  50.1    3e-04
gb|KJ143737.1|  Undifilum sp. ZC-2014 isolate tgl 18S ribosoma...  50.1    3e-04
gb|KJ143736.1|  Undifilum sp. ZC-2014 18S ribosomal RNA gene, ...  50.1    3e-04
gb|KJ143735.1|  Undifilum sp. ZC-2014 isolate av 18S ribosomal...  50.1    3e-04
gb|KJ143734.1|  Undifilum sp. ZC-2014 isolate OY21 18S ribosom...  50.1    3e-04
gb|KJ143733.1|  Undifilum sp. ZC-2014 isolate OY3P 18S ribosom...  50.1    3e-04
gb|KJ143732.1|  Undifilum oxytropis isolate OKXN 18S ribosomal...  50.1    3e-04
gb|KJ143731.1|  Undifilum oxytropis isolate OKTZ 18S ribosomal...  50.1    3e-04
gb|KJ143730.1|  Undifilum sp. ZC-2014 isolate og 18S ribosomal...  50.1    3e-04
gb|KF944382.1|  Geoglossum simile isolate T. Galante 00009 18S...  50.1    3e-04
gb|KF944381.1|  Geoglossum simile isolate TJB 9613 18S ribosom...  50.1    3e-04
gb|KJ139985.1|  Xylaria sp. CFCC 87468 internal transcribed sp...  50.1    3e-04
gb|KJ095108.1|  Peltigera sp. SG-2014 voucher Guo & Han 20423 ...  50.1    3e-04
gb|KJ095107.1|  Peltigera sp. SG-2014 voucher Guo & Han 20421S...  50.1    3e-04
gb|KJ095106.1|  Peltigera sp. SG-2014 voucher Guo & Han 20421S...  50.1    3e-04
dbj|AB921216.1|  Cryptococcus sp. DMKU-RE97 genes for ITS1, 5....  50.1    3e-04
emb|HG796912.1|  Inocybe aff. amblyspora UCBSB94 genomic DNA c...  50.1    3e-04
emb|HG796907.1|  Helotiales sp. SB53 genomic DNA containing 18...  50.1    3e-04
emb|HG796903.1|  Hebeloma aff. lutense UCBSB50 genomic DNA con...  50.1    3e-04
emb|HG796902.1|  Gymnomyces sp. SB49 genomic DNA containing 18...  50.1    3e-04
emb|HG796900.1|  Geopora sp. SB47 genomic DNA containing 18S r...  50.1    3e-04
emb|HG796899.1|  Geopora sp. SB46 genomic DNA containing 18S r...  50.1    3e-04
emb|HG796896.1|  Fungal sp. SB36 genomic DNA containing 18S rR...  50.1    3e-04
emb|HG796892.1|  Cortinarius sp. SB29 genomic DNA containing 1...  50.1    3e-04
emb|HG796891.1|  Cortinarius sp. SB28 genomic DNA containing 1...  50.1    3e-04
emb|HG796885.1|  Cenococcum sp. SB22 genomic DNA containing 18...  50.1    3e-04
emb|HG796884.1|  Cenococcum sp. SB21 genomic DNA containing 18...  50.1    3e-04
emb|HG796883.1|  Cenococcum sp. SB38 genomic DNA containing 18...  50.1    3e-04
emb|HG796879.1|  Ascomycota sp. SB17 genomic DNA containing 18...  50.1    3e-04
emb|HG796877.1|  Amphinema sp. SB9 genomic DNA containing 18S ...  50.1    3e-04
emb|HE858432.1|  Acaulospora sp. ISC-2012 genomic DNA containi...  50.1    3e-04
emb|HE858431.1|  Acaulospora sp. ISC-2012 genomic DNA containi...  50.1    3e-04
emb|HE858430.1|  Acaulospora sp. ISC-2012 genomic DNA containi...  50.1    3e-04
emb|HE858429.1|  Acaulospora sp. ISC-2012 genomic DNA containi...  50.1    3e-04
emb|HE858428.1|  Acaulospora sp. ISC-2012 genomic DNA containi...  50.1    3e-04
emb|HE858427.1|  Acaulospora sp. ISC-2012 genomic DNA containi...  50.1    3e-04
gb|KJ549774.1|  Diplodia seriata strain xs-06 18S ribosomal RN...  50.1    3e-04
gb|KJ561633.1|  Uncultured Trichoderma clone CHR3FC35 internal...  50.1    3e-04
gb|KJ561632.1|  Uncultured Trichoderma clone CHR3FC 27 interna...  50.1    3e-04
gb|KJ561631.1|  Uncultured Trichoderma clone CHR3FC25 internal...  50.1    3e-04
gb|KJ561629.1|  Uncultured Trichoderma clone CHR3FC13 internal...  50.1    3e-04
gb|KJ561628.1|  Uncultured Trichoderma clone CHR2FC18 internal...  50.1    3e-04
gb|KJ561627.1|  Uncultured Trichoderma clone CHR2FC11 internal...  50.1    3e-04
gb|KJ561626.1|  Uncultured Trichoderma clone CHR1FC24 internal...  50.1    3e-04
gb|KJ561625.1|  Uncultured Trichoderma clone CHR1FC6 internal ...  50.1    3e-04
gb|KJ561622.1|  Uncultured soil fungus clone BHR3FC49 internal...  50.1    3e-04
gb|KJ561620.1|  Uncultured Trichoderma clone BHR2FC48 internal...  50.1    3e-04
gb|KJ561619.1|  Uncultured Trichoderma clone BHR2FC17 internal...  50.1    3e-04
gb|KJ561614.1|  Uncultured Trichoderma clone BHR1FC25 internal...  50.1    3e-04
gb|KJ561613.1|  Uncultured Trichoderma clone BHR1FC1 18S ribos...  50.1    3e-04
gb|KJ463386.1|  Diplodia seriata strain xs-01 18S ribosomal RN...  50.1    3e-04
gb|KJ469652.1|  Microthyriaceae sp. F2611 internal transcribed...  50.1    3e-04
gb|KJ540109.1|  Candida viswanathii strain ISF-IAUF-LBN1 inter...  50.1    3e-04
gb|KJ482912.1|  Penicillium menonorum strain MP37 5.8S ribosom...  50.1    3e-04
gb|KJ154955.1|  Kretzschmaria micropus strain CP601 18S riboso...  50.1    3e-04
gb|KJ154954.1|  Xylosphaera dealbata strain MP708 18S ribosoma...  50.1    3e-04
gb|KJ154953.1|  Xylaria fraseri strain MP701 internal transcri...  50.1    3e-04
gb|KJ154952.1|  Xylaria brevipes strain MP748 18S ribosomal RN...  50.1    3e-04
gb|KJ154951.1|  Xylaria moelleroclavus strain CP711 18S riboso...  50.1    3e-04
gb|KJ183216.1|  Fungal sp. SLZ62 18S ribosomal RNA gene, parti...  50.1    3e-04
gb|KJ183215.1|  Fungal sp. SLZ46 18S ribosomal RNA gene, parti...  50.1    3e-04
gb|KJ158153.1|  Fungal sp. SLZ14 18S ribosomal RNA gene, parti...  50.1    3e-04
gb|KF764575.1|  Phaeoacremonium scolyti strain CBS 113597 inte...  50.1    3e-04
gb|KF764574.1|  Togninia viticola strain CBS 101738 18S riboso...  50.1    3e-04
gb|KF764573.1|  Togninia vibratilis strain CBS 117115 internal...  50.1    3e-04
gb|KF764572.1|  Togninia novae-zealandiae strain CBS 110156 18...  50.1    3e-04
gb|KF764571.1|  Togninia krajdenii strain CBS 110118 18S ribos...  50.1    3e-04
gb|KF764570.1|  Togninia austroafricana strain CBS 112949 18S ...  50.1    3e-04
gb|KF764569.1|  Togninia argentinensis strain CBS 777.83 18S r...  50.1    3e-04
gb|KF764568.1|  Phaeoacremonium venezuelense strain CBS 651.85...  50.1    3e-04
gb|KF764567.1|  Phaeoacremonium theobromatis strain CBS 111586...  50.1    3e-04
gb|KF764566.1|  Phaeoacremonium tardicrescens strain CBS 11057...  50.1    3e-04
gb|KF764565.1|  Phaeoacremonium subulatum strain CBS 113584 18...  50.1    3e-04
gb|KF764564.1|  Phaeoacremonium inflatipes strain CBS 391.71 1...  50.1    3e-04
gb|KF764563.1|  Phaeoacremonium hispanicum strain CBS 123910 1...  50.1    3e-04
gb|KF764562.1|  Phaeoacremonium griseorubrum strain CBS 111657...  50.1    3e-04
gb|KF764561.1|  Phaeoacremonium cinereum strain CBS 123909 18S...  50.1    3e-04
gb|KF764560.1|  Phaeoacremonium australiense strain CBS 113589...  50.1    3e-04
gb|KF764559.1|  Phaeoacremonium amstelodamense strain CBS 1106...  50.1    3e-04
gb|KF764558.1|  Phaeoacremonium alvesii strain CBS 110034 18S ...  50.1    3e-04
gb|KF764557.1|  Togninia minima strain PARC395 internal transc...  50.1    3e-04
gb|KF764556.1|  Togninia minima strain PARC369 internal transc...  50.1    3e-04
gb|KF764555.1|  Togninia minima strain PARC349 internal transc...  50.1    3e-04
gb|KF764554.1|  Togninia minima strain PARC341 internal transc...  50.1    3e-04
gb|KF764553.1|  Togninia minima strain PARC249 18S ribosomal R...  50.1    3e-04
gb|KF764552.1|  Togninia minima strain PARC220 internal transc...  50.1    3e-04
gb|KF764551.1|  Togninia minima strain PARC187 18S ribosomal R...  50.1    3e-04
gb|KF764550.1|  Togninia minima strain PARC172 internal transc...  50.1    3e-04
gb|KF764549.1|  Togninia minima strain PARC158 internal transc...  50.1    3e-04
gb|KF764548.1|  Togninia fraxinopennsylvanica strain PARC143B ...  50.1    3e-04
gb|KF764547.1|  Togninia fraxinopennsylvanica strain PARC140 i...  50.1    3e-04
gb|KF764546.1|  Togninia fraxinopennsylvanica strain PARC133 i...  50.1    3e-04
gb|KF764545.1|  Togninia fraxinopennsylvanica strain PARC88 in...  50.1    3e-04
gb|KF764544.1|  Phaeomoniella chlamydospora strain CBS 117179 ...  50.1    3e-04
gb|KF764543.1|  Phaeomoniella chlamydospora strain PARC328 18S...  50.1    3e-04
gb|KF764542.1|  Phaeomoniella chlamydospora strain PARC326 18S...  50.1    3e-04
gb|KF764541.1|  Phaeomoniella chlamydospora strain PARC316 18S...  50.1    3e-04
gb|KF764540.1|  Phaeomoniella chlamydospora strain PARC315 18S...  50.1    3e-04
gb|KF764539.1|  Phaeomoniella chlamydospora strain PARC143 int...  50.1    3e-04
gb|KF764538.1|  Phaeomoniella chlamydospora strain PARC124 int...  50.1    3e-04
gb|KF764537.1|  Phaeomoniella chlamydospora strain PARC100 int...  50.1    3e-04
gb|KF764536.1|  Phaeomoniella chlamydospora strain PARC50 inte...  50.1    3e-04
gb|KF764535.1|  Phaeomoniella chlamydospora strain PARC13 inte...  50.1    3e-04
gb|KF764534.1|  Phaeoacremonium roseum strain PARC281 18S ribo...  50.1    3e-04
gb|KF764533.1|  Phaeoacremonium roseum strain PARC273 18S ribo...  50.1    3e-04
gb|KF764532.1|  Phaeoacremonium iranianum strain PARC194 18S r...  50.1    3e-04
gb|KF764531.1|  Phaeoacremonium iranianum strain PARC188 18S r...  50.1    3e-04
gb|KF764530.1|  Phaeoacremonium iranianum strain PARC107 inter...  50.1    3e-04
gb|KF764529.1|  Phaeoacremonium iranianum strain PARC70 intern...  50.1    3e-04
gb|KF764528.1|  Phaeoacremonium canadense strain PARC394 18S r...  50.1    3e-04
gb|KF764527.1|  Phaeoacremonium canadense strain PARC392 18S r...  50.1    3e-04
gb|KF764526.1|  Phaeoacremonium canadense strain PARC327 18S r...  50.1    3e-04
gb|KF764525.1|  Cadophora luteo-olivacea strain PARC314 18S ri...  50.1    3e-04
gb|KF764524.1|  Cadophora luteo-olivacea strain PARC313 18S ri...  50.1    3e-04
gb|KF764523.1|  Cadophora luteo-olivacea strain PARC312 18S ri...  50.1    3e-04
gb|KF764522.1|  Cadophora luteo-olivacea strain PARC223 18S ri...  50.1    3e-04
gb|KF578441.1|  Penicillium virgatum strain H 1 18S ribosomal ...  50.1    3e-04
gb|KF578440.1|  Aureobasidium pullulans strain H 30-1 18S ribo...  50.1    3e-04
gb|KF578439.1|  Coprinopsis sp. S.L 16 18S ribosomal RNA gene,...  50.1    3e-04
gb|KF578438.1|  Agaricomycetes sp. S.L 8 18S ribosomal RNA gen...  50.1    3e-04
gb|KF578437.1|  Cladosporium phaenocomae strain S.L 15 18S rib...  50.1    3e-04
gb|KF578436.1|  Pseudotaeniolina globosa strain H 19 18S ribos...  50.1    3e-04
gb|KF578435.1|  Penicillium digitatum strain H 16-B 18S riboso...  50.1    3e-04
gb|KF578432.1|  Penicillium chrysogenum strain H 11-2 18S ribo...  50.1    3e-04
gb|KJ082101.1|  Alternaria longipes strain CHR-2 18S ribosomal...  50.1    3e-04
gb|KJ082100.1|  Alternaria tenuissima strain CHR-1 18S ribosom...  50.1    3e-04
gb|KJ082099.1|  Alternaria alternata strain CHS-4 18S ribosoma...  50.1    3e-04
gb|KF810919.1|  Corynespora cassiicola strain GSO2 internal tr...  50.1    3e-04
gb|KF810912.1|  Corynespora cassiicola strain JMP2020 internal...  50.1    3e-04
gb|KF810911.1|  Corynespora cassiicola strain LPO1 internal tr...  50.1    3e-04
gb|KF810910.1|  Corynespora cassiicola strain ATI12 internal t...  50.1    3e-04
gb|KF810909.1|  Corynespora cassiicola strain CABI132039 inter...  50.1    3e-04
gb|KF810908.1|  Corynespora cassiicola strain ATI17 internal t...  50.1    3e-04
gb|KF810907.1|  Corynespora cassiicola strain 493AA internal t...  50.1    3e-04
gb|KF810906.1|  Corynespora cassiicola strain RUD internal tra...  50.1    3e-04
gb|KF810905.1|  Corynespora cassiicola strain 777AA internal t...  50.1    3e-04
gb|KF810904.1|  Corynespora cassiicola strain ATI13 internal t...  50.1    3e-04
gb|KF810903.1|  Corynespora cassiicola strain ATI11 internal t...  50.1    3e-04
gb|KF810902.1|  Corynespora cassiicola strain IA internal tran...  50.1    3e-04
gb|KF810901.1|  Corynespora cassiicola strain PB internal tran...  50.1    3e-04
gb|KF810900.1|  Corynespora cassiicola strain CBS 129.25 inter...  50.1    3e-04
gb|KF810899.1|  Corynespora cassiicola strain JQ internal tran...  50.1    3e-04
gb|KF810898.1|  Corynespora cassiicola strain CMeny internal t...  50.1    3e-04
gb|KF810897.1|  Corynespora cassiicola strain 1030 internal tr...  50.1    3e-04
gb|KF810896.1|  Corynespora cassiicola strain EDIG internal tr...  50.1    3e-04
gb|KF810895.1|  Corynespora cassiicola strain RWB321 internal ...  50.1    3e-04
gb|KF810894.1|  Corynespora cassiicola strain CABI1335303 inte...  50.1    3e-04
gb|KF810893.1|  Corynespora cassiicola strain DOA16b internal ...  50.1    3e-04
gb|KF810892.1|  Corynespora cassiicola strain E137 internal tr...  50.1    3e-04
gb|KF810890.1|  Corynespora cassiicola strain CGHA3 internal t...  50.1    3e-04
gb|KF810889.1|  Corynespora cassiicola strain CGHA2 internal t...  50.1    3e-04
gb|KF810888.1|  Corynespora cassiicola strain CGHA1 internal t...  50.1    3e-04
gb|KF810887.1|  Corynespora cassiicola strain CLN16R2 internal...  50.1    3e-04
gb|KF810886.1|  Corynespora cassiicola strain SS1 internal tra...  50.1    3e-04
gb|KF810885.1|  Corynespora cassiicola strain CLS1 internal tr...  50.1    3e-04
gb|KF810884.1|  Corynespora cassiicola strain TSB1 internal tr...  50.1    3e-04
gb|KF810883.1|  Corynespora cassiicola strain CSB16R1 internal...  50.1    3e-04
gb|KF810882.1|  Corynespora cassiicola strain CSB6 internal tr...  50.1    3e-04
gb|KF810881.1|  Corynespora cassiicola strain CSB5 internal tr...  50.1    3e-04
gb|KF810880.1|  Corynespora cassiicola strain CSB4 internal tr...  50.1    3e-04
gb|KF810879.1|  Corynespora cassiicola strain CSB1 internal tr...  50.1    3e-04
gb|KF810878.1|  Corynespora cassiicola strain CTHA6 internal t...  50.1    3e-04
gb|KF810877.1|  Corynespora cassiicola strain CTHA5 internal t...  50.1    3e-04
gb|KF810876.1|  Corynespora cassiicola strain CTHA4 internal t...  50.1    3e-04
gb|KF810875.1|  Corynespora cassiicola strain CTHA3 internal t...  50.1    3e-04
gb|KF810874.1|  Corynespora cassiicola strain CTHA2 internal t...  50.1    3e-04
gb|KF810873.1|  Corynespora cassiicola strain CTHA1 internal t...  50.1    3e-04
gb|KF810872.1|  Corynespora cassiicola strain CSRI5 internal t...  50.1    3e-04
gb|KF810871.1|  Corynespora cassiicola strain CSRI4 internal t...  50.1    3e-04
gb|KF810870.1|  Corynespora cassiicola strain CSRI3 internal t...  50.1    3e-04
gb|KF810869.1|  Corynespora cassiicola strain CSRI2 internal t...  50.1    3e-04
gb|KF810868.1|  Corynespora cassiicola strain CSRI1 internal t...  50.1    3e-04
gb|KF810867.1|  Corynespora cassiicola strain CIND6 internal t...  50.1    3e-04
gb|KF810866.1|  Corynespora cassiicola strain CIND5 internal t...  50.1    3e-04
gb|KF810865.1|  Corynespora cassiicola strain CIND4 internal t...  50.1    3e-04
gb|KF810864.1|  Corynespora cassiicola strain CIND3 internal t...  50.1    3e-04
gb|KF810863.1|  Corynespora cassiicola strain CIND2 internal t...  50.1    3e-04
gb|KF810862.1|  Corynespora cassiicola strain CGAB3 internal t...  50.1    3e-04
gb|KF810861.1|  Corynespora cassiicola strain CGAB2 internal t...  50.1    3e-04
gb|KF810860.1|  Corynespora cassiicola strain CGAB1 internal t...  50.1    3e-04
gb|KF810859.1|  Corynespora cassiicola strain CCAM5 internal t...  50.1    3e-04
gb|KF810858.1|  Corynespora cassiicola strain CCAM4 internal t...  50.1    3e-04
gb|KF810857.1|  Corynespora cassiicola strain CCAM3 internal t...  50.1    3e-04
gb|KF810856.1|  Corynespora cassiicola strain CCAM2 internal t...  50.1    3e-04
gb|KF810855.1|  Corynespora cassiicola strain CCAM1 internal t...  50.1    3e-04
gb|KF810854.1|  Corynespora cassiicola strain CCP internal tra...  50.1    3e-04
gb|KJ361498.1|  Cladosporium sp. MM 1_2 18S ribosomal RNA gene...  50.1    3e-04
gb|KJ361497.1|  Candida sp. MM C_K_n 18S ribosomal RNA gene, p...  50.1    3e-04
gb|KJ361496.1|  Candida sp. MM 2_9_c 18S ribosomal RNA gene, p...  50.1    3e-04
gb|KJ361495.1|  Cryptococcus sp. MM 1_1 internal transcribed s...  50.1    3e-04
gb|KJ361494.1|  Candida sp. MM C_K 18S ribosomal RNA gene, par...  50.1    3e-04
gb|KJ361493.1|  Meyerozyma sp. MM 20_T 18S ribosomal RNA gene,...  50.1    3e-04
gb|KJ361492.1|  Arthrinium sp. MM 9_2 18S ribosomal RNA gene, ...  50.1    3e-04
gb|KJ361491.1|  Alternaria sp. MM 9_1_n 18S ribosomal RNA gene...  50.1    3e-04
gb|KJ361488.1|  Montagnulaceae sp. MM 6_3 18S ribosomal RNA ge...  50.1    3e-04
gb|KJ361487.1|  Ulocladium sp. MM 6_1_b 18S ribosomal RNA gene...  50.1    3e-04
gb|KJ361486.1|  Montagnulaceae sp. MM 6_1_a 18S ribosomal RNA ...  50.1    3e-04
gb|KJ361484.1|  Cladosporium sp. MM 5_3 18S ribosomal RNA gene...  50.1    3e-04
gb|KJ361483.1|  Humicola sp. MM 5_2 18S ribosomal RNA gene, pa...  50.1    3e-04
gb|KJ361482.1|  Candida sp. MM 2_9_d 18S ribosomal RNA gene, p...  50.1    3e-04
gb|KJ158184.1|  Cladosporium tenuissimum strain 9PF 18S riboso...  50.1    3e-04
gb|KJ158182.1|  Clonostachys rosea strain 7PF 18S ribosomal RN...  50.1    3e-04
gb|KJ158181.1|  Penicillium chrysogenum strain 6PF 18S ribosom...  50.1    3e-04
gb|KJ158180.1|  Penicillium dipodomyicola strain 5PF 18S ribos...  50.1    3e-04
gb|KJ158179.1|  Penicillium pasqualense strain 4PF 18S ribosom...  50.1    3e-04
gb|KJ158178.1|  Penicillium restrictum strain 3PF 18S ribosoma...  50.1    3e-04
gb|KF977441.1|  Lycopodium annotinum internal transcribed spac...  50.1    3e-04
gb|KF977440.1|  Huperzia lucidula internal transcribed spacer ...  50.1    3e-04
gb|KF977439.1|  Dryopteris intermedia internal transcribed spa...  50.1    3e-04
emb|HF677181.1|  Dictyosporium toruloides genomic DNA containi...  50.1    3e-04
emb|HF677180.1|  Monodictys levis genomic DNA containing 18S r...  50.1    3e-04
emb|HF677179.1|  Phaeoisaria sparsa genomic DNA containing 18S...  50.1    3e-04
emb|HF677178.1|  Sterigmatobotrys uniseptata genomic DNA conta...  50.1    3e-04
emb|HF677177.1|  Haplographium delicatum genomic DNA containin...  50.1    3e-04
emb|HF677176.1|  Chaetosphaeria decastyla genomic DNA containi...  50.1    3e-04
emb|HF677174.1|  Sporoschisma mirabile genomic DNA containing ...  50.1    3e-04
emb|HF677173.1|  Pseudobotrytis terrestris genomic DNA contain...  50.1    3e-04
emb|HF677172.1|  Farlowiella carmichaeliana genomic DNA contai...  50.1    3e-04
dbj|AB712027.1|  Uncultured Ascomycota genes for 18S rRNA, ITS...  50.1    3e-04
dbj|AB712026.1|  Uncultured Ascomycota genes for 18S rRNA, ITS...  50.1    3e-04
dbj|AB712025.1|  Uncultured Ascomycota genes for 18S rRNA, ITS...  50.1    3e-04
dbj|AB712024.1|  Uncultured Ascomycota genes for 18S rRNA, ITS...  50.1    3e-04
dbj|AB712023.1|  Uncultured fungus genes for 18S rRNA, ITS1, 5...  50.1    3e-04
dbj|AB712022.1|  Uncultured Ascomycota genes for 18S rRNA, ITS...  50.1    3e-04
dbj|AB712021.1|  Uncultured Ascomycota genes for 18S rRNA, ITS...  50.1    3e-04
dbj|AB712020.1|  Uncultured Ascomycota genes for 18S rRNA, ITS...  50.1    3e-04
dbj|AB712019.1|  Uncultured Ascomycota genes for 18S rRNA, ITS...  50.1    3e-04
dbj|AB712018.1|  Uncultured Basidiomycota genes for 18S rRNA, ...  50.1    3e-04
dbj|AB712016.1|  Uncultured fungus genes for 18S rRNA, ITS1, 5...  50.1    3e-04
dbj|AB712015.1|  Uncultured Ascomycota genes for 18S rRNA, ITS...  50.1    3e-04
dbj|AB712014.1|  Uncultured fungus genes for 18S rRNA, ITS1, 5...  50.1    3e-04
dbj|AB712013.1|  Uncultured fungus genes for 18S rRNA, ITS1, 5...  50.1    3e-04
dbj|AB712010.1|  Uncultured Ascomycota genes for 18S rRNA, ITS...  50.1    3e-04
dbj|AB712008.1|  Uncultured fungus genes for 18S rRNA, ITS1, 5...  50.1    3e-04
dbj|AB712007.1|  Uncultured Ascomycota genes for 18S rRNA, ITS...  50.1    3e-04
dbj|AB712005.1|  Uncultured Basidiomycota genes for 18S rRNA, ...  50.1    3e-04
dbj|AB712004.1|  Uncultured Basidiomycota genes for 18S rRNA, ...  50.1    3e-04
dbj|AB712003.1|  Uncultured Basidiomycota genes for 18S rRNA, ...  50.1    3e-04
dbj|AB712002.1|  Uncultured Basidiomycota genes for 18S rRNA, ...  50.1    3e-04
dbj|AB712001.1|  Uncultured Basidiomycota genes for 18S rRNA, ...  50.1    3e-04
dbj|AB712000.1|  Uncultured Basidiomycota genes for 18S rRNA, ...  50.1    3e-04
dbj|AB711999.1|  Uncultured Basidiomycota genes for 18S rRNA, ...  50.1    3e-04
dbj|AB711998.1|  Uncultured Basidiomycota genes for 18S rRNA, ...  50.1    3e-04
dbj|AB711997.1|  Uncultured fungus genes for 18S rRNA, ITS1, 5...  50.1    3e-04
dbj|AB711996.1|  Uncultured Basidiomycota genes for 18S rRNA, ...  50.1    3e-04
dbj|AB711993.1|  Uncultured Basidiomycota genes for 18S rRNA, ...  50.1    3e-04
dbj|AB711992.1|  Uncultured Basidiomycota genes for 18S rRNA, ...  50.1    3e-04
dbj|AB711991.1|  Uncultured Basidiomycota genes for 18S rRNA, ...  50.1    3e-04
dbj|AB711990.1|  Uncultured Basidiomycota genes for 18S rRNA, ...  50.1    3e-04
dbj|AB711989.1|  Uncultured Basidiomycota genes for 18S rRNA, ...  50.1    3e-04
dbj|AB711988.1|  Uncultured Basidiomycota genes for 18S rRNA, ...  50.1    3e-04
dbj|AB711987.1|  Uncultured Basidiomycota genes for 18S rRNA, ...  50.1    3e-04
dbj|AB711983.1|  Uncultured Basidiomycota genes for 18S rRNA, ...  50.1    3e-04
dbj|AB711982.1|  Uncultured Basidiomycota genes for 18S rRNA, ...  50.1    3e-04
dbj|AB711981.1|  Uncultured Basidiomycota genes for 18S rRNA, ...  50.1    3e-04
dbj|AB711980.1|  Uncultured Ascomycota genes for 18S rRNA, ITS...  50.1    3e-04
dbj|AB711979.1|  Uncultured Basidiomycota genes for 18S rRNA, ...  50.1    3e-04
dbj|AB711978.1|  Uncultured Ascomycota genes for 18S rRNA, ITS...  50.1    3e-04
dbj|AB711976.1|  Uncultured Ascomycota genes for 18S rRNA, ITS...  50.1    3e-04
dbj|AB711975.1|  Uncultured Ascomycota genes for 18S rRNA, ITS...  50.1    3e-04
dbj|AB711973.1|  Uncultured Ascomycota genes for 18S rRNA, ITS...  50.1    3e-04
dbj|AB711972.1|  Uncultured Basidiomycota genes for 18S rRNA, ...  50.1    3e-04
dbj|AB711971.1|  Uncultured Basidiomycota genes for 18S rRNA, ...  50.1    3e-04
dbj|AB711970.1|  Uncultured Basidiomycota genes for 18S rRNA, ...  50.1    3e-04
dbj|AB711966.1|  Uncultured Basidiomycota genes for 18S rRNA, ...  50.1    3e-04
dbj|AB711965.1|  Uncultured fungus genes for 18S rRNA, ITS1, 5...  50.1    3e-04
dbj|AB711964.1|  Uncultured Ascomycota genes for 18S rRNA, ITS...  50.1    3e-04
dbj|AB711961.1|  Uncultured Basidiomycota genes for 18S rRNA, ...  50.1    3e-04
dbj|AB711960.1|  Uncultured Basidiomycota genes for 18S rRNA, ...  50.1    3e-04
dbj|AB711959.1|  Uncultured fungus genes for 18S rRNA, ITS1, 5...  50.1    3e-04
dbj|AB711958.1|  Uncultured Basidiomycota genes for 18S rRNA, ...  50.1    3e-04
dbj|AB711957.1|  Uncultured Basidiomycota genes for 18S rRNA, ...  50.1    3e-04
dbj|AB711956.1|  Uncultured fungus genes for 18S rRNA, ITS1, 5...  50.1    3e-04
dbj|AB711955.1|  Uncultured fungus genes for 18S rRNA, ITS1, 5...  50.1    3e-04
dbj|AB711954.1|  Uncultured Basidiomycota genes for 18S rRNA, ...  50.1    3e-04
dbj|AB711952.1|  Uncultured Basidiomycota genes for 18S rRNA, ...  50.1    3e-04
emb|HF934948.1|  Cercospora seminalis genomic DNA containing 1...  50.1    3e-04
emb|HF934947.1|  Cercospora seminalis genomic DNA containing 1...  50.1    3e-04
emb|HF934946.1|  Cercospora seminalis genomic DNA containing 1...  50.1    3e-04
emb|HF934945.1|  Cercospora seminalis genomic DNA containing 1...  50.1    3e-04
emb|HF934944.1|  Cercospora seminalis genomic DNA containing 1...  50.1    3e-04
emb|HF934943.1|  Cercospora seminalis genomic DNA containing 1...  50.1    3e-04
emb|HF934942.1|  Cercospora seminalis genomic DNA containing 1...  50.1    3e-04
emb|HF934941.1|  Cercospora seminalis genomic DNA containing 1...  50.1    3e-04
gb|JN033457.1|  Mollisina uncinata voucher TNS-F38901 18S ribo...  50.1    3e-04
gb|JN033456.1|  Hyaloscypha monodictys voucher TNS-F5013 18S r...  50.1    3e-04
gb|JN033455.1|  Hamatocanthoscypha laricionis voucher TNS-F243...  50.1    3e-04
gb|JN033454.1|  Hyaloscypha sp. TNS-F31287 18S ribosomal RNA g...  50.1    3e-04
gb|JN033453.1|  Polydesmia pruinosa voucher TNS-F12764 18S rib...  50.1    3e-04
gb|JN033452.1|  Proliferodiscus sp. TNS-F17436 18S ribosomal R...  50.1    3e-04
gb|JN033451.1|  Hyaloscypha leuconica var. bulbopilosa voucher...  50.1    3e-04
gb|JN033450.1|  Hyaloscypha sp. TNS-F17694 18S ribosomal RNA g...  50.1    3e-04
gb|JN033449.1|  Hyalopeziza sp. TNS-F18048 18S ribosomal RNA g...  50.1    3e-04
gb|JN033448.1|  Hyalopeziza pygmaea voucher TNS-F17940 18S rib...  50.1    3e-04
gb|JN033447.1|  Venturiocistella japonica voucher TNS-F18030 1...  50.1    3e-04
gb|JN033446.1|  Arachnopeziza obtusipila voucher TNS-F12769 18...  50.1    3e-04
gb|JN033445.1|  Arachnopeziza obtusipila voucher TNS-F12768 18...  50.1    3e-04
gb|JN033444.1|  Microscypha sp. TNS-F18016 18S ribosomal RNA g...  50.1    3e-04
gb|JN033443.1|  Urceolella carestiana voucher TNS-F18014 18S r...  50.1    3e-04
gb|JN033442.1|  Hyalopeziza sp. TNS-F17975 18S ribosomal RNA g...  50.1    3e-04
gb|JN033441.1|  Hamatocanthoscypha laricionis voucher TNS-F135...  50.1    3e-04
gb|JN033440.1|  Hyaloscypha albohyalina var. spiralis voucher ...  50.1    3e-04
gb|JN033439.1|  Hyalopeziza sp. TNS-F17879 18S ribosomal RNA g...  50.1    3e-04
gb|JN033438.1|  Haplographium delicatum voucher TNS-F17834 18S...  50.1    3e-04
gb|JN033437.1|  Hyaloscypha albohyalina var. albohyalina vouch...  50.1    3e-04
gb|JN033436.1|  Arachnopeziza aurata voucher TNS-F11212 18S ri...  50.1    3e-04
gb|JN033435.1|  Arachnopeziza aurelia voucher TNS-F11211 18S r...  50.1    3e-04
gb|JN033434.1|  Hyaloscypha sp. TNS-F17350 18S ribosomal RNA g...  50.1    3e-04
gb|JN033433.1|  Arachnopeziza delicatula voucher TNS-F12770 18...  50.1    3e-04
gb|JN033432.1|  Hyaloscypha sp. TNS-F17335 18S ribosomal RNA g...  50.1    3e-04
gb|JN033431.1|  Hyaloscypha albohyalina var. albohyalina vouch...  50.1    3e-04
gb|JN033430.1|  Ciboria shiraiana voucher KUS-F52447 18S ribos...  50.1    3e-04
gb|JN033429.1|  Cistella albidolutea voucher KUS-F52678 18S ri...  50.1    3e-04
gb|JN033428.1|  Microscypha ellisii voucher KUS-F52663 18S rib...  50.1    3e-04
gb|JN033427.1|  Proliferodiscus sp. KUS-F52660 18S ribosomal R...  50.1    3e-04
gb|JN033426.1|  Hyaloscypha albohyalina var. spiralis voucher ...  50.1    3e-04
gb|JN033425.1|  Microscypha sp. KUS-F52625 18S ribosomal RNA g...  50.1    3e-04
gb|JN033424.1|  Phialina lachnobrachyoides voucher KUS-F52576 ...  50.1    3e-04
gb|JN033423.1|  Hyaloscypha leuconica var. bulbopilosa voucher...  50.1    3e-04
gb|JN033422.1|  Vibrissea filisporia voucher KUS-F52561 18S ri...  50.1    3e-04
gb|JN033421.1|  Hyphodiscus sp. KUS-F52558 18S ribosomal RNA g...  50.1    3e-04
gb|JN033420.1|  Microscypha sp. KUS-F52533 18S ribosomal RNA g...  50.1    3e-04
gb|JN033419.1|  Cistella sp. KUS-F52527 18S ribosomal RNA gene...  50.1    3e-04
gb|JN033418.1|  Microscypha ellisii voucher KUS-F52489 18S rib...  50.1    3e-04
gb|JN033417.1|  Trichopezizella sp. KUS-F52478 18S ribosomal R...  50.1    3e-04
gb|JN033416.1|  Hyalopeziza leuconica voucher KUS-F52474 18S r...  50.1    3e-04
gb|JN033415.1|  Psilachnum sp. KUS-F52448 18S ribosomal RNA ge...  50.1    3e-04
gb|JN033414.1|  Rodwayella citrinula voucher KUS-F52443 18S ri...  50.1    3e-04
gb|JN033413.1|  Pyrenopeziza sp. KUS-F52417 18S ribosomal RNA ...  50.1    3e-04
gb|JN033412.1|  Phialina lachnobrachyoides voucher KUS-F52183 ...  50.1    3e-04
gb|JN033411.1|  Amicodisca sp. KUS-F51917 18S ribosomal RNA ge...  50.1    3e-04
gb|JN033410.1|  Hyalopeziza pygmaea voucher KUS-F51564 18S rib...  50.1    3e-04
gb|JN033409.1|  Arachnopeziza aurelia voucher KUS-F51520 18S r...  50.1    3e-04
gb|JN033408.1|  Lanzia huangshanica voucher KUS-F52405 18S rib...  50.1    3e-04
gb|JN033407.1|  Calycina herbarum voucher KUS-F52362 18S ribos...  50.1    3e-04
gb|JN033406.1|  Ascocoryne cylichnium voucher KUS-F52351 18S r...  50.1    3e-04
gb|JN033405.1|  Spathularia flavida voucher KUS-F52331 18S rib...  50.1    3e-04
gb|JN033404.1|  Mollisina uncinata voucher KUS-F52307 18S ribo...  50.1    3e-04
gb|JN033403.1|  Microscypha sp. KUS-F52303 18S ribosomal RNA g...  50.1    3e-04
gb|JN033402.1|  Hymenoscyphus caudatus voucher KUS-F52291 18S ...  50.1    3e-04
gb|JN033401.1|  Dicephalospora rufocornea voucher KUS-F52274 1...  50.1    3e-04
gb|JN033400.1|  Chlorencoelia torta voucher KUS-F52256 18S rib...  50.1    3e-04
gb|JN033399.1|  Ciboria americana voucher KUS-F52240 18S ribos...  50.1    3e-04
gb|JN033398.1|  Trichopeziza sulphurea voucher KUS-F52218 18S ...  50.1    3e-04
gb|JN033396.1|  Psilachnum staphyleae voucher KUS-F52105 18S r...  50.1    3e-04
gb|JN033395.1|  Lachnum abnorme voucher KUS-F52080 18S ribosom...  50.1    3e-04
gb|JN033394.1|  Hyaloscypha aureliella voucher KUS-F52070 18S ...  50.1    3e-04
gb|JN033393.1|  Arachnopeziza aurata voucher KUS-F52038 18S ri...  50.1    3e-04
gb|JN033392.1|  Brunnipila fuscescens voucher KUS-F52031 18S r...  50.1    3e-04
gb|JN033391.1|  Venturiocistella sp. KUS-F52028 18S ribosomal ...  50.1    3e-04
gb|JN033390.1|  Calycina herbarum voucher KUS-F51458 18S ribos...  50.1    3e-04
gb|JN033389.1|  Amicodisca sp. KUS-F51377 18S ribosomal RNA ge...  50.1    3e-04
gb|JN033387.1|  Dermea cerasi voucher KUS-F50981 18S ribosomal...  50.1    3e-04
gb|JN033386.1|  Bulgaria inquinans 18S ribosomal RNA gene, par...  50.1    3e-04
gb|JN033384.1|  Phacidium coniferarum 18S ribosomal RNA gene, ...  50.1    3e-04
gb|JN033383.1|  Loramyces macrosporus 18S ribosomal RNA gene, ...  50.1    3e-04
gb|JN033382.1|  Calycellina populina 18S ribosomal RNA gene, p...  50.1    3e-04
gb|JN033381.1|  Hyalopeziza nectrioides 18S ribosomal RNA gene...  50.1    3e-04
gb|JN033380.1|  Olla millepunctata 18S ribosomal RNA gene, par...  50.1    3e-04
gb|JN033379.1|  Urceolella crispula 18S ribosomal RNA gene, pa...  50.1    3e-04
gb|JN033378.1|  Hyaloscypha vitreola 18S ribosomal RNA gene, p...  50.1    3e-04
gb|KF002731.1|  Tuber glabrum voucher BJTCFan228 18S ribosomal...  50.1    3e-04
gb|KF002730.1|  Tuber indicum voucher BJTCFan118 internal tran...  50.1    3e-04
gb|KF002729.1|  Tuber sinomonosporum voucher BJTCFan150 intern...  50.1    3e-04
gb|KF002728.1|  Tuber subglobosum voucher BJTCFan222 18S ribos...  50.1    3e-04
gb|KF002727.1|  Tuber glabrum voucher BJTCFan232 18S ribosomal...  50.1    3e-04
emb|HF677200.1|  Chlorella sp. CAUP H8701 genomic DNA containi...  50.1    3e-04
gb|KJ156821.1|  Aspergillus fumigatus strain DH-1 18S ribosoma...  50.1    3e-04
gb|KF910380.1|  Lasiodiplodia theobromae strain VSC3.1 interna...  50.1    3e-04
gb|KF910379.1|  Lasiodiplodia theobromae strain VS4.4 internal...  50.1    3e-04
gb|KF910378.1|  Lasiodiplodia theobromae strain VS1.4 internal...  50.1    3e-04
gb|KF910377.1|  Lasiodiplodia theobromae strain VSBa3.2 intern...  50.1    3e-04
gb|KF910376.1|  Lasiodiplodia theobromae strain VSBa1.1 intern...  50.1    3e-04
gb|KF910375.1|  Lasiodiplodia theobromae strain VSBa3.4 intern...  50.1    3e-04
gb|KF910374.1|  Lasiodiplodia theobromae strain VSKa3.3 18S ri...  50.1    3e-04
gb|KF910373.1|  Lasiodiplodia theobromae strain VSC3.2 interna...  50.1    3e-04
gb|KF910372.1|  Lasiodiplodia theobromae strain VSBa1.2 18S ri...  50.1    3e-04
gb|KF910371.1|  Lasiodiplodia theobromae strain VSBa3.1 intern...  50.1    3e-04
gb|KF910370.1|  Lasiodiplodia theobromae strain VKS1 18S ribos...  50.1    3e-04
gb|KF910369.1|  Lasiodiplodia theobromae strain VSBa1.3 intern...  50.1    3e-04
gb|KJ025069.1|  Euphorbia lathyris 18S ribosomal RNA gene, par...  50.1    3e-04
gb|KJ126852.1|  Neofusicoccum parvum isolate CDFA B141 18S rib...  50.1    3e-04
gb|KJ126851.1|  Neofusicoccum parvum isolate CDFA B140 18S rib...  50.1    3e-04
gb|KJ126850.1|  Neofusicoccum parvum isolate CDFA B139 18S rib...  50.1    3e-04
gb|KJ126846.1|  Alternaria japonica isolate CDFA 1208 18S ribo...  50.1    3e-04
gb|KJ094038.1|  Trichosporon montevideense 18S ribosomal RNA g...  50.1    3e-04
gb|KJ155692.1|  Colletotrichum trifolii strain SN120706 18S ri...  50.1    3e-04
gb|KJ156361.1|  Exserohilum sp. D3-6A1-1 internal transcribed ...  50.1    3e-04
gb|KJ154959.1|  Penicillium citrinum strain GL-7 18S ribosomal...  50.1    3e-04
gb|KJ144190.1|  Chlorella sp. C14 internal transcribed spacer ...  50.1    3e-04
gb|KJ144189.1|  Scenedesmus armatus internal transcribed space...  50.1    3e-04
gb|KJ144188.1|  Chlorella sp. SY01 internal transcribed spacer...  50.1    3e-04
gb|KJ144187.1|  Chlorella sp. C74 internal transcribed spacer ...  50.1    3e-04
gb|KJ137254.1|  Santalum album isolate D12 18S ribosomal RNA g...  50.1    3e-04
gb|KJ137253.1|  Santalum album isolate C12 18S ribosomal RNA g...  50.1    3e-04
gb|KJ137252.1|  Santalum album isolate C02 18S ribosomal RNA g...  50.1    3e-04
gb|KJ137251.1|  Santalum album isolate F11 18S ribosomal RNA g...  50.1    3e-04
gb|KJ137250.1|  Santalum album isolate B02 18S ribosomal RNA g...  50.1    3e-04
gb|KJ137249.1|  Santalum album isolate E11 18S ribosomal RNA g...  50.1    3e-04
gb|KJ137248.1|  Santalum album isolate A02 18S ribosomal RNA g...  50.1    3e-04
gb|KJ137247.1|  Santalum album isolate H01 18S ribosomal RNA g...  50.1    3e-04
gb|KJ137246.1|  Santalum album isolate E06 18S ribosomal RNA g...  50.1    3e-04
gb|KJ137245.1|  Santalum album isolate D11 18S ribosomal RNA g...  50.1    3e-04
gb|KJ145926.1|  Peltigera canina isolate can07 18S ribosomal R...  50.1    3e-04
gb|KJ145925.1|  Peltigera canina isolate can06 18S ribosomal R...  50.1    3e-04
gb|KJ145924.1|  Peltigera canina isolate can05 18S ribosomal R...  50.1    3e-04
gb|KJ145923.1|  Peltigera canina isolate can04 18S ribosomal R...  50.1    3e-04
gb|KJ145922.1|  Peltigera evansiana isolate evan04 18S ribosom...  50.1    3e-04
gb|KJ145921.1|  Peltigera evansiana isolate evan03 18S ribosom...  50.1    3e-04
gb|KJ145920.1|  Peltigera evansiana isolate evan02 18S ribosom...  50.1    3e-04
gb|KJ145919.1|  Peltigera evansiana isolate evan01 18S ribosom...  50.1    3e-04
gb|KJ145918.1|  Peltigera praetextata isolate prae10 18S ribos...  50.1    3e-04
gb|KJ145917.1|  Peltigera praetextata isolate prae09 18S ribos...  50.1    3e-04
gb|KJ145916.1|  Peltigera praetextata isolate prae08 18S ribos...  50.1    3e-04
gb|KJ145915.1|  Peltigera praetextata isolate prae07 18S ribos...  50.1    3e-04
gb|KJ145914.1|  Peltigera praetextata isolate prae06 18S ribos...  50.1    3e-04
gb|KJ145913.1|  Peltigera praetextata isolate prae05 18S ribos...  50.1    3e-04
gb|KJ145912.1|  Peltigera praetextata isolate prae04 18S ribos...  50.1    3e-04
gb|KJ145911.1|  Peltigera praetextata isolate prae03 18S ribos...  50.1    3e-04
gb|KJ094637.1|  Dunaliella salina strain CCAP 19/39 18S riboso...  50.1    3e-04
gb|KJ094636.1|  Dunaliella primolecta strain CCAP 19/34 18S ri...  50.1    3e-04
gb|KJ094635.1|  Dunaliella sp. CCAP 19/33 internal transcribed...  50.1    3e-04
gb|KJ094634.1|  Dunaliella sp. CCAP 19/32 18S ribosomal RNA ge...  50.1    3e-04
gb|KJ094633.1|  Dunaliella salina strain CCAP 19/31 18S riboso...  50.1    3e-04
gb|KJ094632.1|  Dunaliella salina strain CCAP 19/30 18S riboso...  50.1    3e-04
gb|KJ094631.1|  Dunaliella tertiolecta strain CCAP 19/27 18S r...  50.1    3e-04
gb|KJ094630.1|  Dunaliella parva strain CCAP 19/26 18S ribosom...  50.1    3e-04
gb|KJ094629.1|  Dunaliella salina strain CCAP 19/25 18S riboso...  50.1    3e-04
gb|KJ094628.1|  Dunaliella tertiolecta strain CCAP 19/24 18S r...  50.1    3e-04
gb|KJ094627.1|  Dunaliella sp. CCAP 19/23 18S ribosomal RNA ge...  50.1    3e-04
gb|KJ094626.1|  Dunaliella sp. CCAP 19/22 18S ribosomal RNA ge...  50.1    3e-04
gb|KJ094625.1|  Dunaliella sp. CCAP 19/21 18S ribosomal RNA ge...  50.1    3e-04
gb|KJ094624.1|  Dunaliella salina strain CCAP 19/20 18S riboso...  50.1    3e-04
gb|KJ094623.1|  Dunaliella sp. CCAP 19/19 18S ribosomal RNA ge...  50.1    3e-04
gb|KJ094622.1|  Dunaliella salina strain CCAP 19/18 18S riboso...  50.1    3e-04
gb|KJ094621.1|  Dunaliella sp. CCAP 19/15 internal transcribed...  50.1    3e-04
gb|KJ094620.1|  Dunaliella sp. CCAP 19/14 18S ribosomal RNA ge...  50.1    3e-04
gb|KJ094619.1|  Dunaliella sp. CCAP 19/12 internal transcribed...  50.1    3e-04
gb|KJ094618.1|  Dunaliella parva strain CCAP 19/10 18S ribosom...  50.1    3e-04
gb|KJ094617.1|  Dunaliella parva strain CCAP 19/9 18S ribosoma...  50.1    3e-04
gb|KJ094616.1|  Dunaliella quartolecta strain CCAP 19/8 18S ri...  50.1    3e-04
gb|KJ094615.1|  Dunaliella polymorpha strain CCAP 19/7c 18S ri...  50.1    3e-04
gb|KJ094614.1|  Dunaliella polymorpha strain CCAP 19/7b 18S ri...  50.1    3e-04
gb|KJ094613.1|  Dunaliella polymorpha strain CCAP 19/7a 18S ri...  50.1    3e-04
gb|KJ094612.1|  Dunaliella tertiolecta strain CCAP 19/6b inter...  50.1    3e-04
gb|KJ094611.1|  Dunaliella minuta strain CCAP 19/5 18S ribosom...  50.1    3e-04
gb|KJ094610.1|  Dunaliella bioculata strain CCAP 19/4 18S ribo...  50.1    3e-04
gb|KJ094609.1|  Dunaliella salina strain CCAP 19/3 18S ribosom...  50.1    3e-04
gb|KJ094608.1|  Dunaliella peircei strain CCAP 19/2 18S riboso...  50.1    3e-04
gb|KJ094607.1|  Dunaliella parva f. eugametos strain CCAP 19/1...  50.1    3e-04
gb|KJ095626.1|  Candida zeylanoides strain Kw2S3Y2 internal tr...  50.1    3e-04
gb|KJ095625.1|  Debaryomyces hansenii strain A1S6Y1 internal t...  50.1    3e-04
gb|KJ095624.1|  Debaryomyces hansenii strain Kw1S2Y2 internal ...  50.1    3e-04
gb|KJ095623.1|  Debaryomyces hansenii strain Kw3S5Y1 internal ...  50.1    3e-04
gb|KJ095622.1|  Debaryomyces hansenii strain A1S2Y1 internal t...  50.1    3e-04
gb|KJ095621.1|  Cryptococcus diffluens strain SD3S3Y1 18S ribo...  50.1    3e-04
gb|KJ095619.1|  Kazachstania sp. SD3S5Y1 internal transcribed ...  50.1    3e-04
gb|KJ095618.1|  Kazachstania sp. SD1S6Y1 18S ribosomal RNA gen...  50.1    3e-04
gb|KJ095616.1|  Candida oleophila strain SD3S2Y1 internal tran...  50.1    3e-04
gb|KJ095615.1|  Kazachstania sp. SD3S4Y1 internal transcribed ...  50.1    3e-04
gb|KJ095614.1|  Kazachstania sp. SD2S4Y1 internal transcribed ...  50.1    3e-04
gb|KJ095613.1|  Kazachstania sp. SD1S4Y1 internal transcribed ...  50.1    3e-04
gb|KJ095612.1|  Candida humilis strain SD3S5Y2 internal transc...  50.1    3e-04
gb|KJ095611.1|  Candida humilis strain SD2S5Y1 internal transc...  50.1    3e-04
gb|KJ027609.1|  Ganoderma sp. GDGM44305 18S ribosomal RNA gene...  50.1    3e-04
gb|KJ027608.1|  Ganoderma sp. GDGM44034 18S ribosomal RNA gene...  50.1    3e-04
gb|KJ027607.1|  Ganoderma sp. GDGM44303 18S ribosomal RNA gene...  50.1    3e-04
gb|KJ140287.1|  Rhinocladiella mackenziei 18S ribosomal RNA ge...  50.1    3e-04
gb|KJ152176.1|  Periconia byssoides strain LCC09-2 internal tr...  50.1    3e-04
gb|KJ152175.1|  Arthrinium phaeospermum strain LCC09-1 interna...  50.1    3e-04
gb|KJ152173.1|  Nigrospora sp. LCC08-6 internal transcribed sp...  50.1    3e-04
gb|KJ152172.1|  Trichosporon jirovecii strain LCC08-5 internal...  50.1    3e-04
gb|KJ152171.1|  Tritirachium sp. LCC08-4 internal transcribed ...  50.1    3e-04
gb|KJ152170.1|  Colletotrichum gloeosporioides strain LCC08-3 ...  50.1    3e-04
gb|KJ152169.1|  Ceriporia lacerata strain LCC08-2 internal tra...  50.1    3e-04
gb|KJ152168.1|  Cladosporium tenuissimum strain LCC08-1 intern...  50.1    3e-04
gb|KJ152167.1|  Sordariomycetes sp. LCC07-3 internal transcrib...  50.1    3e-04
gb|KJ152163.1|  Rhizoctonia solani strain LCC06-3 internal tra...  50.1    3e-04
gb|KJ152162.1|  Schizophyllum commune strain LCC06-2 internal ...  50.1    3e-04
gb|KJ152160.1|  Meyerozyma guilliermondii strain LCC05-1 inter...  50.1    3e-04
gb|KJ152159.1|  Candida catenulata strain LCC02-1 internal tra...  50.1    3e-04
gb|KJ152158.1|  Bjerkandera adusta strain LCC21 internal trans...  50.1    3e-04
gb|KJ139449.1|  Microsporum gypseum strain MXP-13-11-1 interna...  50.1    3e-04
dbj|AB918037.1|  Nigrospora sphaerica genes for 5.8S rRNA, ITS...  50.1    3e-04
dbj|AB918036.1|  Curvularia lunata genes for 5.8S rRNA, ITS2, ...  50.1    3e-04
dbj|AB918032.1|  Bipolaris oryzae genes for 5.8S rRNA, ITS2, 2...  50.1    3e-04
dbj|AB918030.1|  Lasiodiplodia theobromae genes for 5.8S rRNA,...  50.1    3e-04
dbj|AB918029.1|  Cochliobolus kusanoi genes for 5.8S rRNA, ITS...  50.1    3e-04
dbj|AB918028.1|  Lasiodiplodia theobromae genes for 5.8S rRNA,...  50.1    3e-04
dbj|AB918027.1|  Chaetomium bostrychodes genes for 5.8S rRNA, ...  50.1    3e-04
dbj|AB918025.1|  Lasiodiplodia theobromae genes for 5.8S rRNA,...  50.1    3e-04
dbj|AB918021.1|  Nigrospora sphaerica genes for 5.8S rRNA, ITS...  50.1    3e-04
dbj|AB918019.1|  Nigrospora oryzae genes for 5.8S rRNA, ITS2, ...  50.1    3e-04
dbj|AB918014.1|  Ascomycota sp. b119 genes for 5.8S rRNA, ITS2...  50.1    3e-04
dbj|AB918012.1|  Alternaria sp. b117 genes for 5.8S rRNA, ITS2...  50.1    3e-04
dbj|AB918004.1|  Curvularia lunata genes for 5.8S rRNA, ITS2, ...  50.1    3e-04
dbj|AB918001.1|  Aspergillus niger genes for 5.8S rRNA, ITS2, ...  50.1    3e-04
dbj|AB918000.1|  Lasiodiplodia theobromae genes for 5.8S rRNA,...  50.1    3e-04
gb|KJ535439.1|  Amanita breckonii voucher NY 00066695 18S ribo...  50.1    3e-04
gb|KJ535438.1|  Amanita novinupta NY 00066710 heterozygous all...  50.1    3e-04
gb|KJ535437.1|  Amanita novinupta NY 00066710 heterozygous all...  50.1    3e-04
gb|KJ149803.1|  Trichoderma longibrachiatum isolate HBF1 18S r...  50.1    3e-04
gb|KF954159.1|  Leptolejeunea radicosa voucher Schaefer-Verwim...  50.1    3e-04
gb|KF954158.1|  Leptolejeunea radicosa voucher Schaefer-Verwim...  50.1    3e-04
gb|KF954157.1|  Leptolejeunea vitrea voucher Duerhammer D148 1...  50.1    3e-04
gb|KF954156.1|  Leptolejeunea epiphylla voucher Schaefer-Verwi...  50.1    3e-04
gb|KF954154.1|  Leptolejeunea convexistipa voucher Schaefer-Ve...  50.1    3e-04
gb|KF954153.1|  Leptolejeunea convexistipa voucher Schaefer-Ve...  50.1    3e-04
gb|KJ135340.1|  Cladosporium sp. 3 VG-2014 18S ribosomal RNA g...  50.1    3e-04
gb|KJ135339.1|  Penicillium chrysogenum isolate UFMGCB9542 int...  50.1    3e-04
gb|KJ135338.1|  Penicillium allii-sativi isolate UFMGCB9479 18...  50.1    3e-04
gb|KJ135337.1|  Penicillium rubens isolate UFMGCB9504 18S ribo...  50.1    3e-04
gb|KJ135335.1|  Penicillium brevicompactum isolate UFMGCB9448 ...  50.1    3e-04
gb|KJ135334.1|  Penicillium roqueforti isolate UFMGCB9449 18S ...  50.1    3e-04
gb|KJ135333.1|  Pseudogymnoascus sp. UFMGCB9473 18S ribosomal ...  50.1    3e-04
gb|KJ135332.1|  Cladosporium sp. 2 VG-2014 18S ribosomal RNA g...  50.1    3e-04
gb|KJ135331.1|  Cladosporium sp. 1 VG-2014 18S ribosomal RNA g...  50.1    3e-04
gb|KJ135329.1|  Hypocreales sp. UFMGCB9463 18S ribosomal RNA g...  50.1    3e-04
gb|KJ146685.1|  Aspergillus niger strain M6 18S ribosomal RNA ...  50.1    3e-04
gb|KJ136124.1|  Metarhizium anisopliae strain TK37 18S ribosom...  50.1    3e-04
gb|KJ136122.1|  Metarhizium anisopliae strain TK6 18S ribosoma...  50.1    3e-04
gb|KJ028073.1|  Antrodia crassa voucher H6029179 internal tran...  50.1    3e-04
gb|KJ028072.1|  Antrodia crassa voucher H6029183 internal tran...  50.1    3e-04
gb|KJ028071.1|  Antrodia crassa voucher H6029177 internal tran...  50.1    3e-04
gb|KJ028070.1|  Antrodia crassa voucher H6029185 internal tran...  50.1    3e-04
gb|KJ028069.1|  Antrodia crassa voucher H6029182 internal tran...  50.1    3e-04
gb|KJ028068.1|  Antrodia crassa voucher H6029180 internal tran...  50.1    3e-04
gb|KJ028067.1|  Antrodia crassa voucher H6029178 internal tran...  50.1    3e-04
gb|KJ028066.1|  Antrodia crassa voucher H6029176 internal tran...  50.1    3e-04
gb|KJ028065.1|  Antrodia sp. Spirin 2176 internal transcribed ...  50.1    3e-04
gb|KJ028064.1|  Antrodia sp. Lohmus 971 (TU) internal transcri...  50.1    3e-04
gb|KJ028062.1|  Antrodia sp. Lohmus 946 (TU) internal transcri...  50.1    3e-04
gb|KJ028061.1|  Antrodia sp. Lohmus 276 (TU) internal transcri...  50.1    3e-04
gb|KJ028060.1|  Antrodia sp. Lohmus 521 (TU) internal transcri...  50.1    3e-04
gb|KJ028059.1|  Antrodia sp. H6012732 internal transcribed spa...  50.1    3e-04
gb|KJ028058.1|  Amyloporia sitchensis voucher TAAM174833 inter...  50.1    3e-04
gb|KJ028057.1|  Amyloporia sitchensis voucher TAAM166672 inter...  50.1    3e-04
gb|KJ028056.1|  Amyloporia sitchensis voucher Spirin 3885 inte...  50.1    3e-04
gb|KJ028055.1|  Amyloporia sitchensis voucher Spirin 4249 inte...  50.1    3e-04
gb|KJ028054.1|  Amyloporia sitchensis voucher Spirin 4384 inte...  50.1    3e-04
gb|KJ028053.1|  Amyloporia sitchensis voucher Lohmus 610 (TU) ...  50.1    3e-04
gb|KJ028052.1|  Amyloporia sitchensis voucher H6012565 interna...  50.1    3e-04
gb|KJ028051.1|  Amyloporia sitchensis voucher Lohmus 1989 (TU)...  50.1    3e-04
gb|KJ028050.1|  Amyloporia sitchensis voucher Lohmus 626 (TU) ...  50.1    3e-04
gb|KJ028049.1|  Amyloporia sitchensis voucher OF910108 interna...  50.1    3e-04
gb|KJ028048.1|  Antrodia albobrunnea voucher TAAM185030 intern...  50.1    3e-04
gb|KJ028047.1|  Antrodia albobrunnea voucher SF20216 internal ...  50.1    3e-04
gb|KJ400973.1|  Uncultured Neofusicoccum clone TTRK 3 18S ribo...  50.1    3e-04
gb|KJ400969.1|  Uncultured endophytic fungus clone WBRK1 18S r...  50.1    3e-04
gb|KJ400968.1|  Uncultured endophytic fungus clone SR5 18S rib...  50.1    3e-04
gb|KJ400967.1|  Uncultured Sporobolomyces clone SR-13 18S ribo...  50.1    3e-04
gb|KJ400966.1|  Uncultured Exobasidium clone SR-7 18S ribosoma...  50.1    3e-04
gb|KJ400965.1|  Uncultured Fusarium clone TTRK-10 18S ribosoma...  50.1    3e-04
gb|KJ137884.1|  Aspergillus niger isolate NZ1 18S ribosomal RN...  50.1    3e-04
gb|KJ137883.1|  Aspergillus niger isolate Nz4 internal transcr...  50.1    3e-04
gb|KC767894.1|  Alternaria sp. cjl41112 18S ribosomal RNA gene...  50.1    3e-04
gb|KC767893.1|  Leptosphaeriaceae sp. cjl41111 18S ribosomal R...  50.1    3e-04
gb|KC894714.1|  Penicillium expansum isolate VG100 18S ribosom...  50.1    3e-04
gb|KC894713.1|  Penicillium brevicompactum isolate Ve100 18S r...  50.1    3e-04
gb|KC844852.1|  Fomitopsis pinicola voucher Cui 10405 18S ribo...  50.1    3e-04
gb|KC844851.1|  Fomitopsis feei voucher Petri Oinonen 60119006...  50.1    3e-04
gb|KC844850.1|  Fomitopsis feei voucher 10804 internal transcr...  50.1    3e-04
gb|KC844849.1|  Fomitopsis sp. Yuan 2653 18S ribosomal RNA gen...  50.1    3e-04
gb|KC844848.1|  Fomitopsis sp. Cui 10348 18S ribosomal RNA gen...  50.1    3e-04
gb|JX076812.1|  Sistotrema sp. LWZ-2012 voucher Dai 12577 inte...  50.1    3e-04
gb|JQ964424.1|  Polyporus sp. LWZ-2012b voucher Dai 4997 inter...  50.1    3e-04
gb|JQ964425.1|  Polyporus sp. LWZ-2012b voucher Dai 5015 inter...  50.1    3e-04
gb|JQ964423.1|  Polyporus melanopus voucher H 6029190 internal...  50.1    3e-04
gb|JQ964422.1|  Polyporus melanopus voucher H 6003449 internal...  50.1    3e-04
gb|KJ427813.1|  Phomopsis azadirachtae isolate 4 18S ribosomal...  50.1    3e-04
gb|KJ427811.1|  Phomopsis azadirachtae isolate 3 18S ribosomal...  50.1    3e-04
gb|KJ458969.1|  Bartalinia sp. DMTMMM001 18S ribosomal RNA gen...  50.1    3e-04
gb|KJ412330.1|  Phomopsis sp. DMTMMF 001 18S ribosomal RNA gen...  50.1    3e-04
gb|KJ409587.1|  Beauveria bassiana isolate HEP1 internal trans...  50.1    3e-04
gb|KJ024096.1|  Pyricularia tsao-ko isolate C5 internal transc...  50.1    3e-04
gb|KJ024095.1|  Pyricularia tsao-ko isolate C4 internal transc...  50.1    3e-04
gb|KJ024094.1|  Pyricularia tsao-ko isolate C2 internal transc...  50.1    3e-04
gb|KJ024093.1|  Pyricularia tsao-ko isolate C1 internal transc...  50.1    3e-04
gb|KJ160268.1|  Erysiphe macleayae isolate HMJAU00624 internal...  50.1    3e-04
gb|KJ024102.1|  Ponticulomyces orientalis voucher HKAS:59611 1...  50.1    3e-04
gb|KJ024101.1|  Cibaomyces glutinis voucher HKAS:80855 18S rib...  50.1    3e-04
gb|KJ024100.1|  Cibaomyces glutinis voucher HKAS:71038 interna...  50.1    3e-04
gb|KJ128268.1|  Gymnopus sp. KWH-2014 isolate 09-09-26AV12 18S...  50.1    3e-04
gb|KJ128267.1|  Gymnopus sp. KWH-2014 isolate 060902AV01 18S r...  50.1    3e-04
gb|KJ128266.1|  Gymnopus sp. KWH-2014 isolate AV071107AV01 18S...  50.1    3e-04
gb|KJ128265.1|  Gymnopus sp. KWH-2014 isolate 100921AV04 18S r...  50.1    3e-04
gb|KJ128264.1|  Gymnopus sp. KWH-2014 isolate 09-09-26AV13 18S...  50.1    3e-04
gb|KJ128263.1|  Gymnopus sp. KWH-2014 isolate 051001AV05 18S r...  50.1    3e-04
gb|KJ128262.1|  Gymnopus sp. KWH-2014 isolate MR3-016 18S ribo...  50.1    3e-04
gb|KC860043.1|  Colletotrichum godetiae isolate S025(2) 18S ri...  50.1    3e-04
gb|KC860042.1|  Colletotrichum sp. R033 18S ribosomal RNA gene...  50.1    3e-04
gb|KC860041.1|  Colletotrichum fructicola isolate R002b 18S ri...  50.1    3e-04
gb|KC791771.1|  Protoparmeliopsis muralis strain BGK258 intern...  50.1    3e-04
gb|KC791770.1|  Protoparmeliopsis muralis strain BGK247 18S ri...  50.1    3e-04
gb|KC795005.1|  Hypocreales sp. PSU-ES181 internal transcribed...  50.1    3e-04
gb|KC711064.1|  Aspergillus fumigatus strain SOC-5A internal t...  50.1    3e-04
gb|KC676789.1|  Athelia rolfsii isolate HN-1-1 internal transc...  50.1    3e-04
gb|KC815162.1|  Coptis omeiensis voucher Co(EMS2)W09(CMMI) clo...  50.1    3e-04
gb|KC776601.1|  Cladophialophora sp. PF-2013 strain R32E4 inte...  50.1    3e-04
gb|KC776600.1|  Cladophialophora sp. PF-2013 strain CBS 127900...  50.1    3e-04
gb|KC776599.1|  Cladophialophora sp. PF-2013 strain dH 21435 i...  50.1    3e-04
gb|KC776598.1|  Cladophialophora sp. PF-2013 strain CBS 127908...  50.1    3e-04
gb|KC776597.1|  Cladophialophora sp. PF-2013 strain CBS 127907...  50.1    3e-04
gb|KC776596.1|  Cladophialophora sp. PF-2013 strain CBS 127903...  50.1    3e-04
gb|KC776595.1|  Cladophialophora sp. PF-2013 strain CBS 127901...  50.1    3e-04
gb|KC776594.1|  Cladophialophora sp. PF-2013 strain CBS 127895...  50.1    3e-04
gb|KC776593.1|  Cladophialophora sp. PF-2013 strain CBS 127890...  50.1    3e-04
gb|KC776592.1|  Cladophialophora sp. PF-2013 strain CBS 126736...  50.1    3e-04
gb|KC776591.1|  Cladophialophora sp. PF-2013 strain R63E1 inte...  50.1    3e-04
gb|JQ988103.1|  Stemphylium vesicarium strain EPS157 internal ...  50.1    3e-04
gb|JQ988102.1|  Stemphylium sp. EPS146 internal transcribed sp...  50.1    3e-04
gb|JQ988101.1|  Stemphylium vesicarium strain EPS141 internal ...  50.1    3e-04
gb|JQ988100.1|  Stemphylium vesicarium strain EPS127 internal ...  50.1    3e-04
gb|JQ988099.1|  Stemphylium vesicarium strain EPS126 internal ...  50.1    3e-04
gb|JQ988098.1|  Stemphylium vesicarium strain EPS119 internal ...  50.1    3e-04
gb|JQ988097.1|  Stemphylium sp. EPS118 internal transcribed sp...  50.1    3e-04
gb|JQ988096.1|  Stemphylium vesicarium strain EPS111 internal ...  50.1    3e-04
gb|JQ988095.1|  Stemphylium vesicarium strain EPS110 internal ...  50.1    3e-04
gb|JQ988094.1|  Stemphylium vesicarium strain EPS107 internal ...  50.1    3e-04
gb|JQ988093.1|  Stemphylium vesicarium strain EPS96 internal t...  50.1    3e-04
gb|JQ988092.1|  Stemphylium vesicarium strain EPS81 internal t...  50.1    3e-04
gb|JQ988091.1|  Stemphylium vesicarium strain EPS80 internal t...  50.1    3e-04
gb|JQ988090.1|  Stemphylium vesicarium strain EPS77 internal t...  50.1    3e-04
gb|JQ988089.1|  Stemphylium vesicarium strain EPS76 internal t...  50.1    3e-04
gb|JQ988088.1|  Pleospora eturmiuna strain EPS70 internal tran...  50.1    3e-04
gb|JQ988087.1|  Stemphylium vesicarium strain EPS66 internal t...  50.1    3e-04
gb|JQ988086.1|  Stemphylium vesicarium strain EPS65 internal t...  50.1    3e-04
gb|JQ988085.1|  Stemphylium vesicarium strain EPS61 internal t...  50.1    3e-04
gb|JQ988084.1|  Pleospora gracilariae strain EPS56 internal tr...  50.1    3e-04
gb|JQ988083.1|  Pleospora eturmiuna strain EPS55 internal tran...  50.1    3e-04
gb|JQ988082.1|  Stemphylium vesicarium strain EPS54 internal t...  50.1    3e-04
gb|JQ988081.1|  Stemphylium vesicarium strain EPS52 internal t...  50.1    3e-04
gb|JQ988080.1|  Pleospora eturmiuna strain EPS51 internal tran...  50.1    3e-04
gb|JQ988079.1|  Stemphylium vesicarium strain EPS49 internal t...  50.1    3e-04
gb|JQ988078.1|  Stemphylium vesicarium strain EPS48 internal t...  50.1    3e-04
gb|JQ988077.1|  Stemphylium vesicarium strain EPS47 internal t...  50.1    3e-04
gb|JQ988076.1|  Stemphylium vesicarium strain EPS45 internal t...  50.1    3e-04
gb|JQ988075.1|  Pleospora eturmiuna strain EPS40 internal tran...  50.1    3e-04
gb|JQ988074.1|  Pleospora eturmiuna strain EPS39 internal tran...  50.1    3e-04
gb|JQ988073.1|  Stemphylium vesicarium strain EPS14 internal t...  50.1    3e-04
gb|JF710840.1|  Amanita sp. Kew 147119 18S ribosomal RNA gene,...  50.1    3e-04
gb|JF710839.1|  Amanita tanzanica strain H 7002986 internal tr...  50.1    3e-04
gb|JF710838.1|  Amanita tanzanica strain H 7002992 18S ribosom...  50.1    3e-04
gb|JF710837.1|  Amanita masasiensis strain H 7002977 18S ribos...  50.1    3e-04
gb|JF710836.1|  Amanita masasiensis strain H 7002979 18S ribos...  50.1    3e-04
gb|JF710835.1|  Amanita mafingensis strain H 7002973 18S ribos...  50.1    3e-04
gb|JF710834.1|  Amanita mafingensis strain H 7002971 internal ...  50.1    3e-04
gb|KJ101590.1|  Penicillium oxalicum strain TW01-1 internal tr...  50.1    3e-04
gb|KJ130023.1|  Phialocephala fortinii strain PEMS 02 18S ribo...  50.1    3e-04
gb|KJ127536.1|  Corynespora cassiicola isolate CcCTQ5 internal...  50.1    3e-04
gb|KJ127535.1|  Corynespora cassiicola isolate CcCTQ4 18S ribo...  50.1    3e-04
gb|KJ127534.1|  Corynespora cassiicola isolate CcCAS5 internal...  50.1    3e-04
gb|KJ127533.1|  Corynespora cassiicola isolate CcCAS4 18S ribo...  50.1    3e-04
gb|KJ127531.1|  Corynespora cassiicola isolate CcTRH4 18S ribo...  50.1    3e-04
gb|KJ127529.1|  Corynespora cassiicola isolate CcTH4 18S ribos...  50.1    3e-04
gb|KJ010057.1|  Spiromastix sp. F19 18S ribosomal RNA gene, pa...  50.1    3e-04
gb|KF913536.1|  Alternaria alternata isolate HBSA14 internal t...  50.1    3e-04
gb|KF913535.1|  Meyerozyma guilliermondii isolate SCSM12 inter...  50.1    3e-04
gb|KF913534.1|  Talaromyces pinophilus isolate SCLB5 internal ...  50.1    3e-04
gb|KF913533.1|  Debaryomyces hansenii isolate HBLC10 internal ...  50.1    3e-04
gb|KF913532.1|  Phanerochaete sp. HBSC19 internal transcribed ...  50.1    3e-04
gb|KF913531.1|  Meyerozyma guilliermondii isolate HBLA20 inter...  50.1    3e-04
gb|KF913530.1|  Meyerozyma guilliermondii isolate PFLC1 intern...  50.1    3e-04
gb|KF913529.1|  Meyerozyma guilliermondii isolate PFLK10 inter...  50.1    3e-04
gb|KF913527.1|  Talaromyces flavus isolate PFSK5 internal tran...  50.1    3e-04
gb|KF913524.1|  Diaporthe phaseolorum isolate SCLB14 internal ...  50.1    3e-04
gb|KF913523.1|  Colletotrichum gloeosporioides isolate SCLM3 i...  50.1    3e-04
gb|KF913521.1|  Phialemonium dimorphosporum isolate PFLK7 inte...  50.1    3e-04
gb|KF913520.1|  Phanerochaete chrysosporium isolate PFLC8 inte...  50.1    3e-04
gb|KF913519.1|  Corynespora cassiicola isolate SCSB15 internal...  50.1    3e-04
gb|KF913517.1|  Meyerozyma caribbica isolate HBLA12 internal t...  50.1    3e-04
gb|KF913515.1|  Pestalotiopsis clavispora isolate PFLC3 18S ri...  50.1    3e-04
gb|KF913514.1|  Lasiodiplodia theobromae isolate SCLB7 18S rib...  50.1    3e-04
gb|KF913513.1|  Lasiodiplodia theobromae isolate SCSB6 interna...  50.1    3e-04
gb|KF913512.1|  Colletotrichum gloeosporioides isolate SCSM4 i...  50.1    3e-04
gb|KF913511.1|  Colletotrichum gloeosporioides isolate SCLB8 1...  50.1    3e-04
gb|KF913510.1|  Phyllosticta capitalensis isolate SCLB13 18S r...  50.1    3e-04
gb|KF913509.1|  Phyllosticta sp. SCLB11 internal transcribed s...  50.1    3e-04
gb|KF913508.1|  Phyllosticta capitalensis isolate PFSK13 18S r...  50.1    3e-04
gb|KF913507.1|  Guignardia sp. HBLC2 internal transcribed spac...  50.1    3e-04
gb|KF913506.1|  Lasiodiplodia theobromae isolate HBLC15 intern...  50.1    3e-04
gb|KF913505.1|  Lasiodiplodia theobromae isolate PFLK15 18S ri...  50.1    3e-04
gb|KF913504.1|  Lasiodiplodia theobromae isolate SCSM16 18S ri...  50.1    3e-04
gb|KF913502.1|  Lasiodiplodia theobromae isolate HBLA1 18S rib...  50.1    3e-04
gb|KF913501.1|  Lasiodiplodia theobromae isolate PFSK16 intern...  50.1    3e-04
gb|KF913500.1|  Lasiodiplodia theobromae isolate PFSC12 intern...  50.1    3e-04
gb|KF913499.1|  Lasiodiplodia theobromae isolate PFSK9 18S rib...  50.1    3e-04
gb|KF913498.1|  Curvularia lunata isolate PFLK4 18S ribosomal ...  50.1    3e-04
gb|KF913497.1|  Bipolaris papendorfii isolate PFLC11 internal ...  50.1    3e-04
gb|KJ027550.1|  Dinomyces sp. P242 internal transcribed spacer...  50.1    3e-04
gb|KJ027548.1|  Dinomyces arenysensis isolate P237 18S ribosom...  50.1    3e-04
gb|KJ027546.1|  Dinomyces arenysensis isolate P236 18S ribosom...  50.1    3e-04
gb|KJ027544.1|  Dinomyces arenysensis isolate P235 18S ribosom...  50.1    3e-04
gb|KJ027542.1|  Dinomyces arenysensis isolate P234 18S ribosom...  50.1    3e-04
gb|KJ027540.1|  Dinomyces arenysensis isolate P233 18S ribosom...  50.1    3e-04
gb|KJ130322.1|  Crepidotus sp. SY-2014 internal transcribed sp...  50.1    3e-04
gb|KF922332.1|  Trichoderma hamatum strain MO-2 18S ribosomal ...  50.1    3e-04
gb|KF922331.1|  Trichoderma hamatum strain MO-1 internal trans...  50.1    3e-04
gb|KF922328.1|  Trichoderma asperellum strain TN-5 internal tr...  50.1    3e-04
gb|KF922327.1|  Trichoderma asperellum strain Mg-97 internal t...  50.1    3e-04
gb|KF922326.1|  Trichoderma asperellum strain Mg-6 internal tr...  50.1    3e-04
gb|KJ026146.1|  Bipolaris sorokiniana strain ZBNKY1-1-5 18S ri...  50.1    3e-04
gb|KJ026145.1|  Bipolaris sorokiniana strain YT1-2-2 18S ribos...  50.1    3e-04
gb|KJ026144.1|  Bipolaris sorokiniana strain WK1-3-6 18S ribos...  50.1    3e-04
gb|KJ026142.1|  Bipolaris sorokiniana strain RBM2 18S ribosoma...  50.1    3e-04
gb|KJ026141.1|  Bipolaris sorokiniana strain RBJ1 18S ribosoma...  50.1    3e-04
gb|KJ026139.1|  Bipolaris sorokiniana strain JN1-2-1 18S ribos...  50.1    3e-04
gb|KJ026138.1|  Bipolaris sorokiniana strain GQ1-1-6 18S ribos...  50.1    3e-04
gb|KJ026137.1|  Bipolaris sorokiniana strain GQ1-1-1 18S ribos...  50.1    3e-04
gb|KJ026136.1|  Bipolaris sorokiniana strain FC1-2-2 18S ribos...  50.1    3e-04
gb|KJ026135.1|  Bipolaris sorokiniana strain FC1-1-11 18S ribo...  50.1    3e-04
gb|KJ009319.1|  Candida glabrata strain CBS 12440 internal tra...  50.1    3e-04
gb|KF976516.1|  Cladosporium sp. 2 ZZ-2014 clone QY-4-W2-1 18S...  50.1    3e-04
gb|KF976511.1|  Cladosporium sp. 3 ZZ-2014 clone QY-2-N2-1 18S...  50.1    3e-04
gb|KF976508.1|  Cladosporium sp. 3 ZZ-2014 clone HS-4-W2-2 18S...  50.1    3e-04
gb|KF976506.1|  Cladosporium sp. 3 ZZ-2014 clone HS-1-E1-1 18S...  50.1    3e-04
gb|KF976504.1|  Cladosporium sp. 3 ZZ-2014 clone HS-2-N2-2 18S...  50.1    3e-04
gb|KF976503.1|  Cladosporium sp. 1 ZZ-2014 clone HS-2-E1-2 int...  50.1    3e-04
gb|KF976501.1|  Cladosporium sp. 1 ZZ-2014 clone FN-2-E1-1-1 1...  50.1    3e-04
gb|KF297575.1|  Colletotrichum trichellum strain CIVK1 interna...  50.1    3e-04
gb|KF297574.1|  Colletotrichum trichellum strain CIVG1 interna...  50.1    3e-04
gb|KF297573.1|  Colletotrichum trichellum strain CIVC1 interna...  50.1    3e-04
gb|KJ019837.1|  Penicillium brasilianum isolate GR-105 interna...  50.1    3e-04
gb|KJ019835.1|  Aspergillus awamori isolate GR-137 internal tr...  50.1    3e-04
gb|KJ019829.1|  Fusarium solani strain D5 18S ribosomal RNA ge...  50.1    3e-04
gb|KJ019828.1|  Fusarium solani strain H1 18S ribosomal RNA ge...  50.1    3e-04
gb|KJ019827.1|  Fusarium solani strain D3 18S ribosomal RNA ge...  50.1    3e-04
gb|KJ197232.1|  Aspergillus niger strain AP6 18S ribosomal RNA...  50.1    3e-04
gb|KJ000075.1|  Aspergillus flavus isolate TS-PG internal tran...  50.1    3e-04
dbj|AB015919.2|  Pseudoidium sp. YNMH12852-5 genes for 18S rRN...  50.1    3e-04
dbj|AB920178.1|  Acremonium persicinum genes for ITS1, 5.8S rR...  50.1    3e-04
ref|XM_007402122.1|  Phanerochaete carnosa HHB-10118-sp hypoth...  50.1    3e-04
dbj|AB854626.1|  Coprinopsis sp. 'igarashii' genes for 18S rRN...  50.1    3e-04
dbj|AB854625.1|  Coprinopsis sp. 'igarashii' genes for 18S rRN...  50.1    3e-04
ref|XM_007371666.1|  Dichomitus squalens LYAD-421 SS1 hypothet...  50.1    3e-04
ref|XM_007371658.1|  Dichomitus squalens LYAD-421 SS1 hypothet...  50.1    3e-04
gb|KJ152783.1|  Phaeococcomyces mexicanus strain CPC 22069 18S...  50.1    3e-04
gb|KJ152782.1|  Passalora arctostaphyli strain CPC 22067 18S r...  50.1    3e-04
gb|KJ152781.1|  Harknessia arctostaphyli strain CPC 20034 18S ...  50.1    3e-04
gb|KJ413003.1|  Ophiognomonia sp. AW-2014 strain AW549 interna...  50.1    3e-04
gb|KJ412999.1|  Ophiognomonia sp. AW-2014 strain AW548 18S rib...  50.1    3e-04
gb|KJ504372.1|  Xylaria sp. DAOM 242795 internal transcribed s...  50.1    3e-04
gb|KJ504371.1|  Xylaria sp. DAOM 242794 internal transcribed s...  50.1    3e-04
gb|KJ504370.1|  Xylaria sp. DAOM 242793 internal transcribed s...  50.1    3e-04
gb|KJ504369.1|  Xylaria sp. DAOM 242792 internal transcribed s...  50.1    3e-04
gb|KJ504368.1|  Xylaria sp. DAOM 242778 internal transcribed s...  50.1    3e-04
gb|KJ504367.1|  Xylaria sp. DAOM 242776 internal transcribed s...  50.1    3e-04
gb|KJ504366.1|  Xylaria sp. DAOM 242774 internal transcribed s...  50.1    3e-04
gb|KJ504365.1|  Xylaria sp. DAOM 242772 internal transcribed s...  50.1    3e-04
gb|KJ504364.1|  Xylaria sp. DAOM 242771 internal transcribed s...  50.1    3e-04
gb|KJ504363.1|  Xylaria sp. DAOM 242770 internal transcribed s...  50.1    3e-04
gb|KJ504362.1|  Xylaria sp. DAOM 242769 internal transcribed s...  50.1    3e-04
gb|KJ504361.1|  Xylaria sp. DAOM 242768 internal transcribed s...  50.1    3e-04
gb|KJ504360.1|  Xylaria sp. DAOM 242759 internal transcribed s...  50.1    3e-04
gb|KJ504359.1|  Xylaria sp. DAOM 242569 internal transcribed s...  50.1    3e-04
gb|KJ504358.1|  Xylaria sp. DAOM 242568 internal transcribed s...  50.1    3e-04
gb|KJ170311.1|  Aureobasidium sp. snE06 internal transcribed s...  50.1    3e-04
gb|KJ170310.1|  Trichoderma harzianum strain snD06H1 internal ...  50.1    3e-04
gb|KJ170309.1|  Purpureocillium sp. snB12H1 internal transcrib...  50.1    3e-04
gb|KJ170305.1|  Erythrobasidiaceae sp. sn39K3 internal transcr...  50.1    3e-04
gb|KJ170304.1|  Rhodotorula mucilaginosa strain sn40H2 interna...  50.1    3e-04
gb|KJ170301.1|  Letendraea sp. sn43k2 internal transcribed spa...  50.1    3e-04
gb|KF305723.1|  Pseudoplectania tasmanica voucher MCVE 27584 1...  50.1    3e-04
gb|KF305722.1|  Pseudoplectania tasmanica voucher MCVE 27583 1...  50.1    3e-04
gb|KF305721.1|  Pseudoplectania ericae voucher MCVE 27581 18S ...  50.1    3e-04
gb|KF305719.1|  Pseudoplectania melaena voucher TUR-A 198588 1...  50.1    3e-04
gb|KF305718.1|  Pseudoplectania melaena voucher NY 54130 18S r...  50.1    3e-04
gb|KF305717.1|  Pseudoplectania melaena voucher MCVE 27579 18S...  50.1    3e-04
gb|KF305716.1|  Pseudoplectania nigrella voucher MCVE 27582 18...  50.1    3e-04
gb|KF305715.1|  Pseudoplectania nigrella voucher MCVE 27396 18...  50.1    3e-04
gb|KF305714.1|  Pseudoplectania nigrella voucher TUR-A 198587 ...  50.1    3e-04
gb|KF305713.1|  Pseudoplectania nigrella voucher MCVE 27580 18...  50.1    3e-04
gb|KF305712.1|  Pseudoplectania episphagnum voucher TUR 064171...  50.1    3e-04
gb|KF305711.1|  Pseudoplectania episphagnum voucher TUR 064173...  50.1    3e-04
gb|KC917287.1|  Chlorella sp. 2009100806 18S ribosomal RNA gen...  50.1    3e-04
dbj|AB860212.1|  Petalonia tenuis genes for ITS1, 5.8S rRNA, I...  50.1    3e-04
dbj|AB860211.1|  Petalonia tenuis genes for ITS1, 5.8S rRNA, I...  50.1    3e-04
dbj|AB860210.1|  Petalonia tenuis genes for ITS1, 5.8S rRNA, I...  50.1    3e-04
dbj|AB860209.1|  Petalonia fascia genes for ITS1, 5.8S rRNA, I...  50.1    3e-04
dbj|AB860208.1|  Petalonia fascia genes for ITS1, 5.8S rRNA, I...  50.1    3e-04
dbj|AB860207.1|  Petalonia fascia genes for ITS1, 5.8S rRNA, I...  50.1    3e-04
dbj|AB860206.1|  Petalonia fascia genes for ITS1, 5.8S rRNA, I...  50.1    3e-04
dbj|AB860205.1|  Petalonia fascia genes for ITS1, 5.8S rRNA, I...  50.1    3e-04
dbj|AB860204.1|  Petalonia fascia genes for ITS1, 5.8S rRNA, I...  50.1    3e-04
dbj|AB860203.1|  Petalonia fascia genes for ITS1, 5.8S rRNA, I...  50.1    3e-04
dbj|AB860202.1|  Petalonia fascia genes for ITS1, 5.8S rRNA, I...  50.1    3e-04
dbj|AB860201.1|  Petalonia fascia genes for ITS1, 5.8S rRNA, I...  50.1    3e-04
dbj|AB860200.1|  Endarachne binghamiae genes for ITS1, 5.8S rR...  50.1    3e-04
dbj|AB860199.1|  Endarachne binghamiae genes for ITS1, 5.8S rR...  50.1    3e-04
dbj|AB860197.1|  Endarachne binghamiae genes for ITS1, 5.8S rR...  50.1    3e-04
dbj|AB860196.1|  Endarachne binghamiae genes for ITS1, 5.8S rR...  50.1    3e-04
dbj|AB860195.1|  Endarachne binghamiae genes for ITS1, 5.8S rR...  50.1    3e-04
dbj|AB860194.1|  Endarachne binghamiae genes for ITS1, 5.8S rR...  50.1    3e-04
dbj|AB915397.1|  Rhodotorula sp. DMKU-CP443 genes for ITS1, 5....  50.1    3e-04
dbj|AB915396.1|  Rhodotorula sp. DMKU-CP145 genes for ITS1, 5....  50.1    3e-04
dbj|AB915395.1|  Rhodotorula sp. DMKU-SP322 genes for ITS1, 5....  50.1    3e-04
dbj|AB915394.1|  Rhodotorula sp. DMKU-SP322 genes for ITS1, 5....  50.1    3e-04
dbj|AB915393.1|  Rhodotorula sp. DMKU-SP273 genes for ITS1, 5....  50.1    3e-04
dbj|AB915392.1|  Rhodotorula sp. DMKU-SP213 genes for ITS1, 5....  50.1    3e-04
dbj|AB915391.1|  Rhodotorula sp. DMKU-SP200 genes for ITS1, 5....  50.1    3e-04
dbj|AB915390.1|  Cryptococcus sp. DMKU-CP250 genes for ITS1, 5...  50.1    3e-04
dbj|AB915389.1|  Cryptococcus sp. DMKU-SP423 genes for ITS1, 5...  50.1    3e-04
dbj|AB915388.1|  Cryptococcus sp. DMKU-SP105 genes for ITS1, 5...  50.1    3e-04
dbj|AB915387.1|  Cryptococcus sp. DMKU-SP85 genes for ITS1, 5....  50.1    3e-04
dbj|AB915386.1|  Tremella sp. DMKU-SP40 genes for ITS1, 5.8S r...  50.1    3e-04
dbj|AB915385.1|  Tremella sp. DMKU-SP23 genes for ITS1, 5.8S r...  50.1    3e-04
dbj|AB915245.1|  Tremella sp. DMKU-SE147 genes for ITS1, 5.8S ...  50.1    3e-04
dbj|AB915244.1|  Tremella sp. DMKU-SE89 genes for ITS1, 5.8S r...  50.1    3e-04
gb|KF985185.1|  Trichoderma piluliferum isolate KYPK-S4 intern...  50.1    3e-04
gb|KF985184.1|  Fungal sp. KYPK-M3 internal transcribed spacer...  50.1    3e-04
gb|KF985183.1|  Meripilus giganteus isolate TUPK-M3 internal t...  50.1    3e-04
gb|KJ094473.1|  Abortiporus biennis strain R3 internal transcr...  50.1    3e-04
gb|KJ101598.1|  Aspergillus niger strain AMCC300047 18S riboso...  50.1    3e-04
gb|KJ128245.1|  Kazachstania unispora strain DA-98 18S ribosom...  50.1    3e-04
gb|KJ128244.1|  Kazachstania unispora strain DA-83A 18S riboso...  50.1    3e-04
gb|KJ128243.1|  Kazachstania unispora strain DA-72 18S ribosom...  50.1    3e-04
gb|KJ128242.1|  Kazachstania unispora strain DA-57 18S ribosom...  50.1    3e-04
gb|KJ026704.1|  Myrothecium verrucaria isolate F12 internal tr...  50.1    3e-04
gb|KJ026703.1|  Myrothecium verrucaria isolate F16 internal tr...  50.1    3e-04
gb|KJ026700.1|  Fusarium oxysporum isolate F2 18S ribosomal RN...  50.1    3e-04
gb|KJ018795.1|  Rhizoctonia solani strain RDCCT07091401 intern...  50.1    3e-04
gb|KJ018794.1|  Myrothecium roridum strain LGHT07091402 intern...  50.1    3e-04
gb|KJ018793.1|  Colletotrichum capsici strain DSGY07052501 int...  50.1    3e-04
gb|KJ018792.1|  Myrothecium roridum strain AQN07091401 interna...  50.1    3e-04
gb|KJ018791.1|  Stemphylium solani strain HS10032501 internal ...  50.1    3e-04
gb|KJ018788.1|  Leptosphaeria maculans strain BC12052208 inter...  50.1    3e-04
gb|KJ018787.1|  Alternaria alternata strain FQ13080401 interna...  50.1    3e-04
gb|KJ018786.1|  Alternaria alternata strain FQ13072817 interna...  50.1    3e-04
gb|KJ023747.1|  Fungal sp. SNB-CN124 18S ribosomal RNA gene, p...  50.1    3e-04
gb|KJ023746.1|  Fungal sp. SNB-CN119 18S ribosomal RNA gene, p...  50.1    3e-04
gb|KJ023745.1|  Fungal sp. SNB-CN87 18S ribosomal RNA gene, pa...  50.1    3e-04
gb|KJ023744.1|  Fungal sp. SNB-CN86 18S ribosomal RNA gene, pa...  50.1    3e-04
gb|KJ023743.1|  Fungal sp. SNB-CN85 18S ribosomal RNA gene, pa...  50.1    3e-04
gb|KJ023742.1|  Fungal sp. SNB-CN84 18S ribosomal RNA gene, pa...  50.1    3e-04
gb|KJ023741.1|  Fungal sp. SNB-CN83 18S ribosomal RNA gene, pa...  50.1    3e-04
gb|KJ023739.1|  Fungal sp. SNB-CN77 internal transcribed space...  50.1    3e-04
gb|KJ023738.1|  Fungal sp. SNB-CN75 18S ribosomal RNA gene, pa...  50.1    3e-04
gb|KJ023737.1|  Fungal sp. SNB-CN74 18S ribosomal RNA gene, pa...  50.1    3e-04
gb|KJ023736.1|  Fungal sp. SNB-CN72 18S ribosomal RNA gene, pa...  50.1    3e-04
gb|KJ023735.1|  Fungal sp. SNB-CN71 18S ribosomal RNA gene, pa...  50.1    3e-04
gb|KJ023733.1|  Fungal sp. SNB-CN63 18S ribosomal RNA gene, pa...  50.1    3e-04
gb|KJ023732.1|  Fungal sp. SNB-CN60bis 18S ribosomal RNA gene,...  50.1    3e-04
gb|KJ023731.1|  Fungal sp. SNB-CN60 18S ribosomal RNA gene, pa...  50.1    3e-04
gb|KJ023728.1|  Fungal sp. SNB-CN117 internal transcribed spac...  50.1    3e-04
gb|KJ023727.1|  Fungal sp. SNB-CN112 internal transcribed spac...  50.1    3e-04
gb|KJ023726.1|  Fungal sp. SNB-CN111 internal transcribed spac...  50.1    3e-04
gb|KJ023724.1|  Fungal sp. SNB-CN109 internal transcribed spac...  50.1    3e-04
gb|KJ023722.1|  Fungal sp. SNB-CN103 internal transcribed spac...  50.1    3e-04
gb|KJ023721.1|  Fungal sp. SNB-CN102 internal transcribed spac...  50.1    3e-04
gb|KJ023720.1|  Fungal sp. SNB-CN81 internal transcribed space...  50.1    3e-04
gb|KJ023719.1|  Fungal sp. SNB-CN58 internal transcribed space...  50.1    3e-04
gb|KJ023718.1|  Fungal sp. SNB-CN57 internal transcribed space...  50.1    3e-04
gb|KJ023717.1|  Fungal sp. SNB-CN56 internal transcribed space...  50.1    3e-04
gb|KJ023713.1|  Fungal sp. SNB-CN36A internal transcribed spac...  50.1    3e-04
gb|KJ023711.1|  Fungal sp. SNB-CN24 internal transcribed space...  50.1    3e-04
gb|KJ023710.1|  Fungal sp. SNB-CN19 internal transcribed space...  50.1    3e-04
gb|KJ002791.1|  Phomopsis vexans isolate MK24 internal transcr...  50.1    3e-04
gb|KJ002790.1|  Phomopsis vexans isolate MK23 internal transcr...  50.1    3e-04
gb|KJ002789.1|  Phomopsis vexans isolate MK22 internal transcr...  50.1    3e-04
gb|KJ002778.1|  Phomopsis vexans isolate MK11 internal transcr...  50.1    3e-04
gb|KJ002777.1|  Phomopsis vexans isolate MK10 internal transcr...  50.1    3e-04
gb|KJ002776.1|  Phomopsis vexans isolate MK9 internal transcri...  50.1    3e-04
gb|KJ002775.1|  Phomopsis vexans isolate MK8 internal transcri...  50.1    3e-04
gb|KJ002774.1|  Phomopsis vexans isolate MK7 internal transcri...  50.1    3e-04
gb|KJ002773.1|  Phomopsis vexans isolate MK6 internal transcri...  50.1    3e-04
gb|KJ002772.1|  Phomopsis vexans isolate MK5 internal transcri...  50.1    3e-04
gb|KJ002771.1|  Phomopsis vexans isolate MK4 internal transcri...  50.1    3e-04
gb|KJ002770.1|  Phomopsis vexans isolate MK3 internal transcri...  50.1    3e-04
gb|KJ002767.1|  Diaporthe vexans isolate VUS9 internal transcr...  50.1    3e-04
gb|KJ002766.1|  Diaporthe vexans isolate VUS1 internal transcr...  50.1    3e-04
gb|KJ002765.1|  Athelia rolfsii isolate LP3 internal transcrib...  50.1    3e-04
gb|KJ002764.1|  Athelia rolfsii isolate CM6 internal transcrib...  50.1    3e-04
gb|KJ002762.1|  Athelia rolfsii isolate VU2 internal transcrib...  50.1    3e-04
gb|KJ002761.1|  Athelia rolfsii isolate MKS1 internal transcri...  50.1    3e-04
gb|KJ002760.1|  Phomopsis vexans isolate MK2 internal transcri...  50.1    3e-04
gb|KJ002759.1|  Phomopsis vexans isolate MK1 internal transcri...  50.1    3e-04
gb|KC485391.1|  Cuscuta rugosiceps voucher F:Cosminsky 71 18S ...  50.1    3e-04
gb|KJ009794.1|  Pluteus sp. AJ-2014j isolate 2006_Sept_16 18S ...  50.1    3e-04
gb|KJ009793.1|  Pluteus sp. AJ-2014j isolate 090926_AV04 18S r...  50.1    3e-04
gb|KJ009792.1|  Pluteus sp. AJ-2014j isolate TN5_029 18S ribos...  50.1    3e-04
gb|KJ009791.1|  Pluteus sp. AJ-2014e isolate Miettinen17193 in...  50.1    3e-04
gb|KJ009790.1|  Pluteus sp. AJ-2014e isolate Miettinen17187 18...  50.1    3e-04
gb|KJ009789.1|  Pluteus hongoi isolate Miettinen17106 18S ribo...  50.1    3e-04
gb|KJ009788.1|  Pluteus cervinus isolate Miettinen17107 18S ri...  50.1    3e-04
gb|KJ009787.1|  Pluteus hongoi isolate Miettinen17105 internal...  50.1    3e-04
gb|KJ009786.1|  Pluteus sp. AJ-2014c isolate Miettinen17164 18...  50.1    3e-04
gb|KJ009785.1|  Pluteus sp. AJ-2014a isolate MO145100 internal...  50.1    3e-04
gb|KJ009784.1|  Pluteus cervinus isolate Miettinen17183 18S ri...  50.1    3e-04
gb|KJ009783.1|  Pluteus sp. AJ-2014j isolate 06_13_09 internal...  50.1    3e-04
gb|KJ009782.1|  Pluteus sp. AJ-2014c isolate MSP_018 internal ...  50.1    3e-04
gb|KJ009781.1|  Pluteus primus isolate 06_08_16_AV13 18S ribos...  50.1    3e-04
gb|KJ009780.1|  Pluteus primus isolate 04_08_17_AV02 18S ribos...  50.1    3e-04
gb|KJ009779.1|  Pluteus sp. AJ-2014c isolate 2004_Sept_18 18S ...  50.1    3e-04
gb|KJ009778.1|  Pluteus exilis isolate N5105 (Holotype) intern...  50.1    3e-04
gb|KJ009777.1|  Pluteus spinulosus isolate FrancoMolano367 int...  50.1    3e-04
gb|KJ009776.1|  Pluteus sp. MES523 internal transcribed spacer...  50.1    3e-04
gb|KJ009775.1|  Pluteus sp. AJ-2014b isolate ECV4169 internal ...  50.1    3e-04
gb|KJ009774.1|  Pluteus sp. AJ-2014b isolate ECV4153a internal...  50.1    3e-04
gb|KJ009773.1|  Pluteus sp. AJ-2014b isolate ECV4207 internal ...  50.1    3e-04
gb|KJ009772.1|  Pluteus laricinus isolate AHS38888 (Holotype) ...  50.1    3e-04
gb|KJ009771.1|  Pluteus atromarginatus isolate LE289417 intern...  50.1    3e-04
gb|KJ009770.1|  Pluteus atromarginatus isolate LE289425 intern...  50.1    3e-04
gb|KJ009769.1|  Pluteus pseudorobertii isolate Moser51_100 (Ho...  50.1    3e-04
gb|KJ009768.1|  Pluteus sp. AJ-2014m isolate Pradeep14418 18S ...  50.1    3e-04
gb|KJ009767.1|  Pluteus sp. AJ-2014i isolate FK1084 internal t...  50.1    3e-04
gb|KJ009766.1|  Pluteus sp. AJ-2014o isolate LE289366 internal...  50.1    3e-04
gb|KJ009765.1|  Pluteus sp. AJ-2014o isolate LE289365 internal...  50.1    3e-04
gb|KJ009764.1|  Pluteus sp. AJ-2014k isolate AJ600 internal tr...  50.1    3e-04
gb|KJ009763.1|  Pluteus sp. AJ-2014k isolate ECV4183 internal ...  50.1    3e-04
gb|KJ009762.1|  Pluteus sp. AJ-2014a isolate AHS57842 (Holotyp...  50.1    3e-04
gb|KJ009761.1|  Pluteus sp. AJ-2014a isolate AJ596 internal tr...  50.1    3e-04
gb|KJ009760.1|  Pluteus sp. AJ-2014a isolate AJ591 internal tr...  50.1    3e-04
gb|KJ009759.1|  Pluteus sp. AJ-2014a isolate LE289369 internal...  50.1    3e-04
gb|KJ009758.1|  Pluteus salicinus isolate LE289410 internal tr...  50.1    3e-04
gb|KJ009757.1|  Pluteus salicinus isolate LE213023 internal tr...  50.1    3e-04
gb|KJ009756.1|  Pluteus salicinus isolate LE213034 internal tr...  50.1    3e-04
gb|KJ009755.1|  Pluteus salicinus isolate LE202301 internal tr...  50.1    3e-04
gb|KJ009754.1|  Pluteus salicinus isolate LE213064 internal tr...  50.1    3e-04
gb|KJ009753.1|  Pluteus salicinus isolate LE213033 internal tr...  50.1    3e-04
gb|KJ009752.1|  Pluteus subcervinus isolate K90736 internal tr...  50.1    3e-04
gb|KJ009751.1|  Pluteus sp. AJ-2014h isolate LE234709 internal...  50.1    3e-04
gb|KJ009750.1|  Pluteus sp. AJ-2014h isolate PAK1 internal tra...  50.1    3e-04
gb|KJ009749.1|  Pluteus sp. AJ-2014h isolate LE9808 internal t...  50.1    3e-04
gb|KJ009748.1|  Pluteus sp. AJ-2014h isolate LE289364 internal...  50.1    3e-04
gb|KJ009746.1|  Pluteus sp. AJ-2014h isolate LE289421 internal...  50.1    3e-04
gb|KJ009745.1|  Pluteus sp. AJ-2014h isolate LE289375 internal...  50.1    3e-04
gb|KJ009744.1|  Pluteus sp. AJ-2014h isolate LE216010 internal...  50.1    3e-04
gb|KJ009743.1|  Pluteus sp. AJ-2014h isolate LE289424 internal...  50.1    3e-04
gb|KJ009742.1|  Pluteus sp. AJ-2014h isolate LE215340 internal...  50.1    3e-04
gb|KJ009741.1|  Pluteus sp. AJ-2014h isolate LE289399 internal...  50.1    3e-04
gb|KJ009740.1|  Pluteus sp. AJ-2014h isolate LE289402 internal...  50.1    3e-04
gb|KJ009739.1|  Pluteus sp. AJ-2014h isolate LE217548 internal...  50.1    3e-04
gb|KJ009738.1|  Pluteus sp. AJ-2014h isolate AJ587 internal tr...  50.1    3e-04
gb|KJ009737.1|  Pluteus sp. AJ-2014h isolate LE289408 internal...  50.1    3e-04
gb|KJ009736.1|  Pluteus sp. AJ-2014h isolate LE235802 internal...  50.1    3e-04
gb|KJ009735.1|  Pluteus sp. AJ-2014h isolate LE289405 internal...  50.1    3e-04
gb|KJ009734.1|  Pluteus sp. AJ-2014h isolate LE289373 internal...  50.1    3e-04
gb|KJ009733.1|  Pluteus sp. AJ-2014h isolate AJ595 internal tr...  50.1    3e-04
gb|KJ009732.1|  Pluteus sp. AJ-2014h isolate pak2 internal tra...  50.1    3e-04
gb|KJ009731.1|  Pluteus petasatus isolate TR 160-06 (M-0138488...  50.1    3e-04
gb|KJ009730.1|  Pluteus petasatus isolate TR 148-06 (M-0138487...  50.1    3e-04
gb|KJ009729.1|  Pluteus petasatus isolate LE262803 internal tr...  50.1    3e-04
gb|KJ009728.1|  Pluteus petasatus isolate LE213025 internal tr...  50.1    3e-04
gb|KJ009727.1|  Pluteus petasatus isolate LE289411_ internal t...  50.1    3e-04
gb|KJ009726.1|  Pluteus petasatus isolate LE235213 internal tr...  50.1    3e-04
gb|KJ009725.1|  Pluteus petasatus isolate LE289416 internal tr...  50.1    3e-04
gb|KJ009724.1|  Pluteus petasatus isolate LE201194 internal tr...  50.1    3e-04
gb|KJ009723.1|  Pluteus petasatus isolate LE289401 internal tr...  50.1    3e-04
gb|KJ009722.1|  Pluteus petasatus isolate LE289414 internal tr...  50.1    3e-04
gb|KJ009721.1|  Pluteus petasatus isolate LE289423 internal tr...  50.1    3e-04
gb|KJ009720.1|  Pluteus petasatus isolate LE289409 internal tr...  50.1    3e-04
gb|KJ009719.1|  Pluteus petasatus isolate LE289386 internal tr...  50.1    3e-04
gb|KJ009718.1|  Pluteus petasatus isolate LE289376 internal tr...  50.1    3e-04
gb|KJ009717.1|  Pluteus petasatus isolate LE289387 internal tr...  50.1    3e-04
gb|KJ009716.1|  Pluteus petasatus isolate LE289412 internal tr...  50.1    3e-04
gb|KJ009715.1|  Pluteus petasatus isolate AJ318 internal trans...  50.1    3e-04
gb|KJ009714.1|  Pluteus petasatus isolate AJ411 internal trans...  50.1    3e-04
gb|KJ009713.1|  Pluteus petasatus isolate LE22977 internal tra...  50.1    3e-04
gb|KJ009712.1|  Pluteus petasatus isolate D9301 internal trans...  50.1    3e-04
gb|KJ009711.1|  Pluteus petasatus isolate PBM2854 internal tra...  50.1    3e-04
gb|KJ009710.1|  Pluteus petasatus isolate PBM2943 internal tra...  50.1    3e-04
gb|KJ009709.1|  Pluteus petasatus isolate PLA3 internal transc...  50.1    3e-04
gb|KJ009708.1|  Pluteus petasatus isolate AJ161 internal trans...  50.1    3e-04
gb|KJ009707.1|  Pluteus petasatus isolate AJ305 internal trans...  50.1    3e-04
gb|KJ009706.1|  Pluteus petasatus isolate AJ414 internal trans...  50.1    3e-04
gb|KJ009705.1|  Pluteus petasatus isolate LE289372 internal tr...  50.1    3e-04
gb|KJ009704.1|  Pluteus petasatus isolate PBM2978a internal tr...  50.1    3e-04
gb|KJ009703.1|  Pluteus petasatus isolate PLA2 internal transc...  50.1    3e-04
gb|KJ009702.1|  Pluteus petasatus isolate TFB13183 internal tr...  50.1    3e-04
gb|KJ009701.1|  Pluteus petasatus voucher LOU:7570 internal tr...  50.1    3e-04
gb|KJ009700.1|  Pluteus pellitus isolate LE9686 internal trans...  50.1    3e-04
gb|KJ009699.1|  Pluteus pellitus isolate LE9687 internal trans...  50.1    3e-04
gb|KJ009698.1|  Pluteus pellitus isolate LE289374 internal tra...  50.1    3e-04
gb|KJ009697.1|  Pluteus sp. AJ-2014g isolate LE9691 internal t...  50.1    3e-04
gb|KJ009696.1|  Pluteus sp. AJ-2014p isolate LE289383 internal...  50.1    3e-04
gb|KJ009695.1|  Pluteus brunneidiscus isolate LE9721 internal ...  50.1    3e-04
gb|KJ009694.1|  Pluteus brunneidiscus isolate AJ586 internal t...  50.1    3e-04
gb|KJ009693.1|  Pluteus brunneidiscus isolate LE289397 interna...  50.1    3e-04
gb|KJ009692.1|  Pluteus brunneidiscus isolate LE262801 interna...  50.1    3e-04
gb|KJ009691.1|  Pluteus brunneidiscus isolate LE235301 interna...  50.1    3e-04
gb|KJ009690.1|  Pluteus brunneidiscus isolate Stuntz9948 inter...  50.1    3e-04
gb|KJ009689.1|  Pluteus sp. AJ-2014j isolate PNC1 internal tra...  50.1    3e-04
gb|KJ009688.1|  Pluteus sp. AJ-2014j isolate PLA1 internal tra...  50.1    3e-04
gb|KJ009687.1|  Pluteus cervinus isolate GM2044 internal trans...  50.1    3e-04
gb|KJ009686.1|  Pluteus sp. AJ-2014e voucher TRTC:167735 inter...  50.1    3e-04
gb|KJ009685.1|  Pluteus sp. AJ-2014e isolate AJ794 internal tr...  50.1    3e-04
gb|KJ009684.1|  Pluteus sp. AJ-2014e voucher TRTC:156866 inter...  50.1    3e-04
gb|KJ009683.1|  Pluteus sp. AJ-2014d isolate AJ589 internal tr...  50.1    3e-04
gb|KJ009682.1|  Pluteus primus isolate LE289388 internal trans...  50.1    3e-04
gb|KJ009681.1|  Pluteus primus isolate LE289389 internal trans...  50.1    3e-04
gb|KJ009680.1|  Pluteus primus isolate LE289390 internal trans...  50.1    3e-04
gb|KJ009679.1|  Pluteus primus isolate JB_87_121 (Holotypus) i...  50.1    3e-04
gb|KJ009678.1|  Pluteus alniphilus isolate PC0086107 (Holotypu...  50.1    3e-04
gb|KJ009677.1|  Pluteus alniphilus isolate PC0086106 18S ribos...  50.1    3e-04
gb|KJ009676.1|  Pluteus alniphilus isolate LE9713 internal tra...  50.1    3e-04
gb|KJ009675.1|  Pluteus sp. AJ-2014d isolate LE289379_ interna...  50.1    3e-04
gb|KJ009674.1|  Pluteus sp. AJ-2014l isolate MO93766 18S ribos...  50.1    3e-04
gb|KJ009673.1|  Pluteus sp. AJ-2014l isolate MO80923 internal ...  50.1    3e-04
gb|KJ009672.1|  Pluteus sp. AJ-2014e isolate LE289426 internal...  50.1    3e-04
gb|KJ009671.1|  Pluteus sp. AJ-2014e isolate LE289400 internal...  50.1    3e-04
gb|KJ009670.1|  Pluteus pouzarianus voucher PRM:898519 interna...  50.1    3e-04
gb|KJ009669.1|  Pluteus pouzarianus voucher PRM:905414 interna...  50.1    3e-04
gb|KJ009668.1|  Pluteus pouzarianus isolate LE289380 internal ...  50.1    3e-04
gb|KJ009667.1|  Pluteus pouzarianus isolate LE9741 internal tr...  50.1    3e-04
gb|KJ009666.1|  Pluteus pouzarianus voucher PRM:897993 interna...  50.1    3e-04
gb|KJ009665.1|  Pluteus pouzarianus isolate AJ210 internal tra...  50.1    3e-04
gb|KJ009664.1|  Pluteus pouzarianus voucher PRM:898043 interna...  50.1    3e-04
gb|KJ009663.1|  Pluteus sp. AJ-2014c isolate AJ783_ internal t...  50.1    3e-04
gb|KJ009662.1|  Pluteus sp. AJ-2014c voucher TRTC:154079 inter...  50.1    3e-04
gb|KJ009661.1|  Pluteus sp. AJ-2014c isolate AJ612 internal tr...  50.1    3e-04
gb|KJ009660.1|  Pluteus sp. AJ-2014c voucher TRTC:156922 inter...  50.1    3e-04
gb|KJ009659.1|  Pluteus exilis isolate AHS56267 internal trans...  50.1    3e-04
gb|KJ009658.1|  Pluteus exilis isolate AJ822 18S ribosomal RNA...  50.1    3e-04
gb|KJ009657.1|  Pluteus exilis isolate AJ828 internal transcri...  50.1    3e-04
gb|KJ009656.1|  Pluteus exilis isolate Stuntz277 internal tran...  50.1    3e-04
gb|KJ009655.1|  Pluteus exilis isolate Stuntz21834 internal tr...  50.1    3e-04
gb|KJ009654.1|  Pluteus sp. AJ-2014n isolate LE289384 internal...  50.1    3e-04
gb|KJ009653.1|  Pluteus sp. AJ-2014n isolate LE289406 internal...  50.1    3e-04
gb|KJ009652.1|  Pluteus sp. AJ-2014n isolate LE9699 internal t...  50.1    3e-04
gb|KJ009651.1|  Pluteus sp. AJ-2014n isolate LE289385 internal...  50.1    3e-04
gb|KJ009650.1|  Pluteus sp. AJ-2014n isolate LE203210 internal...  50.1    3e-04
gb|KJ009649.1|  Pluteus sp. AJ-2014n isolate LE289407 internal...  50.1    3e-04
gb|KJ009648.1|  Pluteus sp. AJ-2014n isolate LE9702 internal t...  50.1    3e-04
gb|KJ009647.1|  Pluteus cervinus isolate LE289382 internal tra...  50.1    3e-04
gb|KJ009646.1|  Pluteus cervinus voucher LOU:15218 internal tr...  50.1    3e-04
gb|KJ009645.1|  Pluteus cervinus voucher LOU:15226 internal tr...  50.1    3e-04
gb|KJ009644.1|  Pluteus cervinus isolate LE215353 internal tra...  50.1    3e-04
gb|KJ009643.1|  Pluteus exilis var. austriacus isolate Singer ...  50.1    3e-04
gb|KJ009642.1|  Pluteus cervinus isolate GM2195 internal trans...  50.1    3e-04
gb|KJ009641.1|  Pluteus cervinus isolate LE289367 internal tra...  50.1    3e-04
gb|KJ009640.1|  Pluteus cervinus isolate LE257680 internal tra...  50.1    3e-04
gb|KJ009639.1|  Pluteus cervinus isolate LE289371 internal tra...  50.1    3e-04
gb|KJ009638.1|  Pluteus cervinus isolate LE289370 internal tra...  50.1    3e-04
gb|KJ009637.1|  Pluteus cervinus voucher LOU:15229 internal tr...  50.1    3e-04
gb|KJ009636.1|  Pluteus cervinus isolate LE257679 internal tra...  50.1    3e-04
gb|KJ009635.1|  Pluteus cervinus isolate LE234774 internal tra...  50.1    3e-04
gb|KJ009634.1|  Pluteus cervinus isolate LE235300 internal tra...  50.1    3e-04
gb|KJ009633.1|  Pluteus cervinus isolate LE289368 internal tra...  50.1    3e-04
gb|KJ009632.1|  Pluteus cervinus isolate LE234784 internal tra...  50.1    3e-04
gb|KJ009631.1|  Pluteus cervinus isolate LE289381 internal tra...  50.1    3e-04
gb|KJ009630.1|  Pluteus cervinus isolate LE289398 internal tra...  50.1    3e-04
gb|KJ009629.1|  Pluteus cervinus isolate LE216608 internal tra...  50.1    3e-04
gb|KJ009628.1|  Pluteus cervinus isolate AJ590 internal transc...  50.1    3e-04
gb|KJ009627.1|  Pluteus cervinus isolate AJ592 internal transc...  50.1    3e-04
gb|KJ009626.1|  Pluteus cervinus isolate LE289396 internal tra...  50.1    3e-04
gb|KJ009625.1|  Pluteus cervinus isolate LE215177 internal tra...  50.1    3e-04
gb|KJ009624.1|  Pluteus cervinus isolate AJ761 internal transc...  50.1    3e-04
gb|KJ009623.1|  Pluteus cervinus isolate DBB50105 internal tra...  50.1    3e-04
gb|KJ009622.1|  Pluteus cervinus isolate AJ410 internal transc...  50.1    3e-04
gb|KJ009621.1|  Pluteus cervinus isolate AJ409 internal transc...  50.1    3e-04
gb|KJ009620.1|  Pluteus cervinus isolate DLF95_59 internal tra...  50.1    3e-04
gb|KJ009619.1|  Pluteus cervinus isolate AJ781 internal transc...  50.1    3e-04
gb|KJ009618.1|  Pluteus cervinus isolate AJ835 internal transc...  50.1    3e-04
gb|KJ009617.1|  Pluteus cervinus isolate ECV4185 internal tran...  50.1    3e-04
gb|KJ009616.1|  Pluteus cervinus isolate AJ779 internal transc...  50.1    3e-04
gb|KJ009615.1|  Pluteus cervinus isolate DBB50123 internal tra...  50.1    3e-04
gb|KJ009614.1|  Pluteus hongoi isolate LE289393 internal trans...  50.1    3e-04
gb|KJ009613.1|  Pluteus hongoi isolate Tenn48297 internal tran...  50.1    3e-04
gb|KJ009612.1|  Pluteus hongoi isolate LE258162 internal trans...  50.1    3e-04
gb|KJ009611.1|  Pluteus hongoi isolate LE9688 internal transcr...  50.1    3e-04
gb|KJ009610.1|  Pluteus hongoi isolate LE289404 internal trans...  50.1    3e-04
gb|KJ009609.1|  Pluteus hongoi isolate LE289413 internal trans...  50.1    3e-04
gb|KJ009608.1|  Pluteus hongoi isolate LE289403 internal trans...  50.1    3e-04
gb|KJ009607.1|  Pluteus hongoi isolate LE289415 internal trans...  50.1    3e-04
gb|KJ009606.1|  Pluteus hongoi isolate LE289392 internal trans...  50.1    3e-04
gb|KJ009605.1|  Pluteus hongoi isolate PIL1 internal transcrib...  50.1    3e-04
gb|KJ009604.1|  Pluteus hongoi isolate AJ329 internal transcri...  50.1    3e-04
gb|KJ009603.1|  Pluteus hongoi isolate AJ319 internal transcri...  50.1    3e-04
gb|KJ009602.1|  Pluteus hongoi isolate AJ762 internal transcri...  50.1    3e-04
gb|KJ009601.1|  Pluteus hongoi isolate JB_86_91 (holotypus) in...  50.1    3e-04
gb|KJ009600.1|  Pluteus hongoi isolate AJ340 internal transcri...  50.1    3e-04
gb|KJ009599.1|  Pluteus hongoi isolate AJ413 internal transcri...  50.1    3e-04
gb|KJ009598.1|  Pluteus hongoi isolate AJ323 internal transcri...  50.1    3e-04
gb|KJ009597.1|  Pluteus hongoi isolate RHP13290 internal trans...  50.1    3e-04
gb|KJ009596.1|  Pluteus hongoi isolate SF7 internal transcribe...  50.1    3e-04
gb|KJ009595.1|  Pluteus hongoi isolate AJ605 internal transcri...  50.1    3e-04
gb|KJ009594.1|  Pluteus hongoi isolate SingerN81 internal tran...  50.1    3e-04
gb|KJ009593.1|  Pluteus hongoi isolate AJ607 internal transcri...  50.1    3e-04
gb|KJ009592.1|  Pluteus hongoi isolate AJ306 internal transcri...  50.1    3e-04
gb|KJ009591.1|  Pluteus hongoi isolate AJ780 internal transcri...  50.1    3e-04
gb|KJ009590.1|  Pluteus hongoi isolate AJ836 internal transcri...  50.1    3e-04
gb|KJ009589.1|  Pluteus hongoi isolate AJ339 internal transcri...  50.1    3e-04
gb|KJ009588.1|  Pluteus hongoi isolate ECV4189 internal transc...  50.1    3e-04
gb|KJ009587.1|  Pluteus hongoi isolate BPL41 internal transcri...  50.1    3e-04
gb|KJ009586.1|  Pluteus major isolate Singer_N5195 (Holotype) ...  50.1    3e-04
gb|KJ009585.1|  Pluteus hongoi isolate AJ837 internal transcri...  50.1    3e-04
gb|KJ009584.1|  Pluteus hongoi isolate AJ412 internal transcri...  50.1    3e-04
gb|KJ009583.1|  Pluteus hongoi isolate AJ415 internal transcri...  50.1    3e-04
gb|KJ009582.1|  Pluteus hongoi isolate AJ324 internal transcri...  50.1    3e-04
gb|KJ009581.1|  Pluteus hongoi isolate ECV4072 internal transc...  50.1    3e-04
gb|KJ009580.1|  Pluteus hongoi isolate AJ593 internal transcri...  50.1    3e-04
gb|KJ009579.1|  Pluteus hongoi isolate ECV4055 internal transc...  50.1    3e-04
gb|KJ009578.1|  Pluteus hongoi isolate AJ543 internal transcri...  50.1    3e-04
gb|KJ009577.1|  Pluteus hongoi isolate DLF95_104 internal tran...  50.1    3e-04
gb|KJ009576.1|  Pluteus hongoi isolate AJ599 internal transcri...  50.1    3e-04
gb|KJ009575.1|  Pluteus hongoi isolate AJ610 internal transcri...  50.1    3e-04
gb|KJ009574.1|  Pluteus hongoi isolate LE9746 internal transcr...  50.1    3e-04
gb|KJ009573.1|  Pluteus hongoi isolate LE216821 internal trans...  50.1    3e-04
gb|KJ009572.1|  Pluteus hongoi isolate LE289377 internal trans...  50.1    3e-04
gb|KJ009571.1|  Pluteus hongoi isolate LE289420 internal trans...  50.1    3e-04
gb|KJ009570.1|  Pluteus hongoi isolate LE289378 internal trans...  50.1    3e-04
gb|KJ009569.1|  Pluteus hongoi isolate LE234781 internal trans...  50.1    3e-04
gb|KJ009568.1|  Pluteus hongoi isolate LE9710 internal transcr...  50.1    3e-04
gb|KJ009567.1|  Pluteus hongoi isolate LE289422 internal trans...  50.1    3e-04
gb|KJ009566.1|  Pluteus hongoi isolate LE289391 internal trans...  50.1    3e-04
gb|KJ009565.1|  Pluteus hongoi isolate LE289418 internal trans...  50.1    3e-04
gb|KJ009564.1|  Pluteus hongoi isolate Singer_A4070 (Holotype)...  50.1    3e-04
gb|KF017385.1|  Flavoparmelia citrinescens voucher MAF-Lich 17...  50.1    3e-04
gb|KF017384.1|  Flavoparmelia citrinescens voucher MAF-Lich 17...  50.1    3e-04
gb|KF017383.1|  Flavoparmelia citrinescens voucher Herb-Blanco...  50.1    3e-04
gb|KF017382.1|  Flavoparmelia citrinescens voucher Herb-Blanco...  50.1    3e-04
gb|KF017381.1|  Flavoparmelia amplexa voucher MAF-Lich 17571 1...  50.1    3e-04
gb|KF017380.1|  Flavoparmelia subambigua voucher MAF-Lich 1757...  50.1    3e-04
gb|KF017379.1|  Flavoparmelia aff. soredians MAF-Lich 17573 18...  50.1    3e-04
gb|KF017378.1|  Flavoparmelia aff. soredians MAF-Lich 17574 18...  50.1    3e-04
gb|KF017377.1|  Flavoparmelia aff. caperata MAF-Lich 17572 18S...  50.1    3e-04
gb|KF017376.1|  Flavoparmelia subcapitata voucher MAF-Lich 175...  50.1    3e-04
gb|KF017375.1|  Flavoparmelia subcapitata voucher MAF-Lich 175...  50.1    3e-04
gb|KF017374.1|  Flavoparmelia subcapitata voucher Herb-Blanco ...  50.1    3e-04
gb|KF017373.1|  Flavoparmelia subcapitata voucher MAF-Lich 175...  50.1    3e-04
gb|KF017372.1|  Flavoparmelia subcapitata voucher MAF-Lich 175...  50.1    3e-04
gb|KF017371.1|  Flavoparmelia diffractaica voucher MAF-Lich 15...  50.1    3e-04
gb|KJ009438.1|  Aspergillus parasiticus strain sh 18S ribosoma...  50.1    3e-04
gb|KJ009437.1|  Purpureocillium lilacinum strain 1.137 18S rib...  50.1    3e-04
gb|KJ018646.1|  Colletotrichum chrysanthemi isolate 10372 inte...  50.1    3e-04
gb|KJ018645.1|  Colletotrichum chrysanthemi isolate 10250 inte...  50.1    3e-04
gb|KJ018644.1|  Colletotrichum chrysanthemi isolate 10252 inte...  50.1    3e-04
gb|KJ018643.1|  Colletotrichum chrysanthemi isolate 10194 inte...  50.1    3e-04
gb|KJ018642.1|  Colletotrichum chrysanthemi isolate 10191 inte...  50.1    3e-04
gb|KJ018641.1|  Colletotrichum chrysanthemi isolate 10190 inte...  50.1    3e-04
gb|KJ018640.1|  Colletotrichum chrysanthemi isolate Coll608 in...  50.1    3e-04
gb|KJ018639.1|  Colletotrichum chrysanthemi isolate Coll408 in...  50.1    3e-04
gb|KJ018638.1|  Colletotrichum chrysanthemi isolate CollS109 i...  50.1    3e-04
gb|KJ018637.1|  Colletotrichum scovillei isolate Coll-25 inter...  50.1    3e-04
gb|KJ018636.1|  Colletotrichum nymphaeae culture-collection IM...  50.1    3e-04
gb|KJ018635.1|  Colletotrichum lupini isolate HY09 internal tr...  50.1    3e-04
gb|KF914488.1|  Fusarium oxysporum f. sp. lycopersici strain F...  50.1    3e-04
gb|KF914487.1|  Fusarium oxysporum f. sp. lycopersici strain F...  50.1    3e-04
gb|KF914485.1|  Fusarium oxysporum f. sp. lycopersici strain F...  50.1    3e-04
gb|KF914483.1|  Fusarium oxysporum f. sp. lycopersici strain F...  50.1    3e-04
gb|KF914479.1|  Fusarium oxysporum f. sp. lycopersici strain F...  50.1    3e-04
gb|KF914470.1|  Fusarium oxysporum f. sp. lycopersici strain F...  50.1    3e-04
gb|KF914466.1|  Fusarium oxysporum f. sp. lycopersici strain F...  50.1    3e-04
gb|KF914464.1|  Fusarium oxysporum f. sp. lycopersici strain F...  50.1    3e-04
gb|KF914458.1|  Fusarium oxysporum f. sp. lycopersici strain F...  50.1    3e-04
gb|KF914446.1|  Fusarium oxysporum f. sp. lycopersici strain F...  50.1    3e-04
gb|KF914445.1|  Fusarium oxysporum f. sp. lycopersici strain F...  50.1    3e-04
gb|KF914436.1|  Fusarium oxysporum f. sp. lycopersici strain F...  50.1    3e-04
gb|KF914434.1|  Fusarium oxysporum f. sp. lycopersici strain F...  50.1    3e-04
gb|KF914424.1|  Fusarium oxysporum f. sp. lycopersici strain F...  50.1    3e-04
gb|KF914422.1|  Fusarium oxysporum f. sp. lycopersici strain F...  50.1    3e-04
gb|JX681101.1|  Microsphaeropsis olivacea strain CBS 303.68 18...  50.1    3e-04
gb|JX681086.1|  Coniothyrium palmicola strain CBS 161.37 18S r...  50.1    3e-04
gb|JX681075.1|  Coniothyrina agaves strain CBS 470.69 18S ribo...  50.1    3e-04
gb|JX681069.1|  Aplosporella hesperidica strain CBS 208.37 18S...  50.1    3e-04
gb|JX681068.1|  Aplosporella aquifolii strain CBS 103.68 18S r...  50.1    3e-04
gb|JX681067.1|  Ampelomyces quisqualis strain CBS 133.32 18S r...  50.1    3e-04
gb|JX496231.1|  Paraconiothyrium variabile strain CBS 882.70 1...  50.1    3e-04
gb|JX496227.1|  Paraphaeosphaeria sporulosa strain CBS 824.68 ...  50.1    3e-04
gb|JX496223.1|  Paraphaeosphaeria sporulosa strain CBS 690.70 ...  50.1    3e-04
gb|JX496222.1|  Paraphaeosphaeria sporulosa strain CBS 688.70C...  50.1    3e-04
gb|JX496221.1|  Paraphaeosphaeria sporulosa strain CBS 688.70B...  50.1    3e-04
gb|JX496211.1|  Paraconiothyrium fuckelii strain CBS 584.69 18...  50.1    3e-04
gb|JX496204.1|  Paraphaeosphaeria neglecta strain CBS 434.71B ...  50.1    3e-04
gb|JX496203.1|  Paraphaeosphaeria neglecta strain CBS 434.71A ...  50.1    3e-04
gb|JX496197.1|  Paraphaeosphaeria sporulosa strain CBS 401.71 ...  50.1    3e-04
gb|JX496182.1|  Paraphaeosphaeria sporulosa strain CBS 305.68 ...  50.1    3e-04
gb|JX496164.1|  Paraphaeosphaeria neglecta strain CBS 180.61 1...  50.1    3e-04
gb|JX496158.1|  Paraphaeosphaeria sporulosa strain CBS 162.69 ...  50.1    3e-04
gb|JX496154.1|  Paraphaeosphaeria sporulosa strain CBS 150.32 ...  50.1    3e-04
gb|JX496122.1|  Alloconiothyrium aptrootii strain CBS 981.95 1...  50.1    3e-04
gb|JX496121.1|  Alloconiothyrium aptrootii strain CBS 980.95 1...  50.1    3e-04
gb|JX496120.1|  Paraphaeosphaeria sp. CBS 978.95 18S ribosomal...  50.1    3e-04
gb|JX496118.1|  Paraconiothyrium variabile strain CBS 882.70 1...  50.1    3e-04
gb|JX496117.1|  Paraphaeosphaeria minitans strain CBS 860.71 1...  50.1    3e-04
gb|JX496116.1|  Paraphaeosphaeria minitans strain CBS 859.71 1...  50.1    3e-04
gb|JX496115.1|  Dendrothyrium longisporum strain CBS 824.84 18...  50.1    3e-04
gb|JX496114.1|  Paraphaeosphaeria sporulosa strain CBS 824.68 ...  50.1    3e-04
gb|JX496113.1|  Paraconiothyrium fuckelii strain CBS 797.95 18...  50.1    3e-04
gb|JX496112.1|  Paraconiothyrium fuckelii strain CBS 764.71B 1...  50.1    3e-04
gb|JX496111.1|  Paraphaeosphaeria sporulosa strain CBS 764.71A...  50.1    3e-04
gb|JX496110.1|  Paraphaeosphaeria sporulosa strain CBS 690.70 ...  50.1    3e-04
gb|JX496109.1|  Paraphaeosphaeria sporulosa strain CBS 688.70C...  50.1    3e-04
gb|JX496108.1|  Paraphaeosphaeria sporulosa strain CBS 688.70B...  50.1    3e-04
gb|JX496107.1|  Paraphaeosphaeria neglecta strain CBS 683.83 1...  50.1    3e-04
gb|JX496106.1|  Paraphaeosphaeria verruculosa strain CBS 682.8...  50.1    3e-04
gb|JX496105.1|  Paraconiothyrium variabile strain CBS 680.83 1...  50.1    3e-04
gb|JX496104.1|  Paraconiothyrium fuckelii strain CBS 653.85 18...  50.1    3e-04
gb|JX496102.1|  Paraconiothyrium variabile strain CBS 638.93 1...  50.1    3e-04
gb|JX496101.1|  Paraphaeosphaeria neglecta strain CBS 627.94 1...  50.1    3e-04
gb|JX496100.1|  Paraphaeosphaeria arecacearum strain CBS 614.7...  50.1    3e-04
gb|JX496099.1|  Paraconiothyrium brasiliense strain CBS 587.84...  50.1    3e-04
gb|JX496098.1|  Paraconiothyrium fuckelii strain CBS 584.69 18...  50.1    3e-04
gb|JX496097.1|  Dendrothyrium longisporum strain CBS 582.83 18...  50.1    3e-04
gb|JX496096.1|  Paraconiothyrium fuckelii strain CBS 508.94 18...  50.1    3e-04
gb|JX496095.1|  Paraconiothyrium variabile strain CBS 504.84 1...  50.1    3e-04
gb|JX496094.1|  Paraphaeosphaeria sardoa strain CBS 501.71 18S...  50.1    3e-04
gb|JX496093.1|  Paraconiothyrium variabile strain CBS 461.90 1...  50.1    3e-04
gb|JX496092.1|  Paraphaeosphaeria neglecta strain CBS 452.81 1...  50.1    3e-04
gb|JX496091.1|  Paraphaeosphaeria neglecta strain CBS 434.71B ...  50.1    3e-04
gb|JX496090.1|  Paraphaeosphaeria neglecta strain CBS 434.71A ...  50.1    3e-04
gb|JX496089.1|  Paraconiothyrium variabile strain CBS 433.71 1...  50.1    3e-04
gb|JX496088.1|  Paraconiothyrium cyclothyrioides strain CBS 43...  50.1    3e-04
gb|JX496087.1|  Paraphaeosphaeria neglecta strain CBS 431.77 1...  50.1    3e-04
gb|JX496086.1|  Paraconiothyrium variabile strain CBS 413.84 1...  50.1    3e-04
gb|JX496085.1|  Paraphaeosphaeria viridescens strain CBS 854.7...  50.1    3e-04
gb|JX496084.1|  Paraphaeosphaeria sporulosa strain CBS 401.71 ...  50.1    3e-04
gb|JX496083.1|  Paraconiothyrium brasiliense strain CBS 395.87...  50.1    3e-04
gb|JX496082.1|  Paraphaeosphaeria sporulosa strain CBS 391.86 ...  50.1    3e-04
gb|JX496081.1|  Paraphaeosphaeria neglecta strain CBS 359.75 1...  50.1    3e-04
gb|JX496080.1|  Paraphaeosphaeria verruculosa strain CBS 354.8...  50.1    3e-04
gb|JX496079.1|  Paraphaeosphaeria michotii strain CBS 340.86 1...  50.1    3e-04
gb|JX496078.1|  Paraphaeosphaeria sporulosa strain CBS 340.85 ...  50.1    3e-04
gb|JX496077.1|  Paraphaeosphaeria neglecta strain CBS 337.78 1...  50.1    3e-04
gb|JX496076.1|  Paraphaeosphaeria neglecta strain CBS 335.78 1...  50.1    3e-04
gb|JX496075.1|  Paraphaeosphaeria sporulosa strain CBS 329.76 ...  50.1    3e-04
gb|JX496074.1|  Paraphaeosphaeria sporulosa strain CBS 317.81 ...  50.1    3e-04
gb|JX496073.1|  Paraphaeosphaeria sporulosa strain CBS 308.81 ...  50.1    3e-04
gb|JX496072.1|  Paraphaeosphaeria neglecta strain CBS 307.77 1...  50.1    3e-04
gb|JX496071.1|  Paraphaeosphaeria neglecta strain CBS 306.77 1...  50.1    3e-04
gb|JX496070.1|  Paraphaeosphaeria neglecta strain CBS 305.77 1...  50.1    3e-04
gb|JX496069.1|  Paraphaeosphaeria sporulosa strain CBS 305.68 ...  50.1    3e-04
gb|JX496068.1|  Paraphaeosphaeria sporulosa strain CBS 304.80 ...  50.1    3e-04
gb|JX496067.1|  Paraphaeosphaeria neglecta strain CBS 303.77 1...  50.1    3e-04
gb|JX496066.1|  Paraphaeosphaeria sporulosa strain CBS 302.77 ...  50.1    3e-04
gb|JX496065.1|  Coniothyrium sp. CBS 302.72 18S ribosomal RNA ...  50.1    3e-04
gb|JX496064.1|  Paraphaeosphaeria neglecta strain CBS 300.72 1...  50.1    3e-04
gb|JX496063.1|  Paraphaeosphaeria minitans strain CBS 286.81 1...  50.1    3e-04
gb|JX496062.1|  Paraphaeosphaeria sporulosa strain CBS 281.81 ...  50.1    3e-04
gb|JX496061.1|  Paraphaeosphaeria sporulosa strain CBS 271.78 ...  50.1    3e-04
gb|JX496060.1|  Paraconiothyrium variabile strain CBS 269.74 1...  50.1    3e-04
gb|JX496059.1|  Paraphaeosphaeria verruculosa strain CBS 263.8...  50.1    3e-04
gb|JX496058.1|  Paraconiothyrium brasiliense strain CBS 254.88...  50.1    3e-04
gb|JX496057.1|  Paraconiothyrium sp. 2 CBS 251.87 18S ribosoma...  50.1    3e-04
gb|JX496056.1|  Paraphaeosphaeria sporulosa strain CBS 245.76 ...  50.1    3e-04
gb|JX496055.1|  Paraphaeosphaeria sporulosa strain CBS 221.78 ...  50.1    3e-04
gb|JX496053.1|  Dendrothyrium variisporum strain CBS 197.82 18...  50.1    3e-04
gb|JX496052.1|  Paraconiothyrium sp. CBS 194.82 18S ribosomal ...  50.1    3e-04
gb|JX496051.1|  Paraphaeosphaeria neglecta strain CBS 180.61 1...  50.1    3e-04
gb|JX496050.1|  Paraphaeosphaeria sporulosa strain CBS 177.59 ...  50.1    3e-04
gb|JX496049.1|  Paraconiothyrium archidendri strain CBS 168.77...  50.1    3e-04
gb|JX496048.1|  Paraconiothyrium variabile strain CBS 168.69 1...  50.1    3e-04
gb|JX496047.1|  Paraphaeosphaeria angularis strain CBS 167.70 ...  50.1    3e-04
gb|JX496046.1|  Paraphaeosphaeria sporulosa strain CBS 163.69 ...  50.1    3e-04
gb|JX496045.1|  Paraphaeosphaeria sporulosa strain CBS 162.69 ...  50.1    3e-04
gb|JX496044.1|  Paraconiothyrium brasiliense strain CBS 159.60...  50.1    3e-04
gb|JX496043.1|  Paraphaeosphaeria arecacearum strain CBS 158.7...  50.1    3e-04
gb|JX496042.1|  Paraphaeosphaeria minitans strain CBS 151.96 1...  50.1    3e-04
gb|JX496041.1|  Paraphaeosphaeria sporulosa strain CBS 150.32 ...  50.1    3e-04
gb|JX496040.1|  Paraphaeosphaeria sporulosa strain CBS 146.69 ...  50.1    3e-04
gb|JX496039.1|  Paraphaeosphaeria neglecta strain CBS 124078 1...  50.1    3e-04
gb|JX496038.1|  Paraphaeosphaeria neglecta strain CBS 124077 1...  50.1    3e-04
gb|JX496037.1|  Paraphaeosphaeria neglecta strain CBS 124076 1...  50.1    3e-04
gb|JX496036.1|  Paraconiothyrium brasiliense strain CBS 122851...  50.1    3e-04
gb|JX496035.1|  Paraconiothyrium variabile strain CBS 122322 1...  50.1    3e-04
gb|JX496034.1|  Paraconiothyrium brasiliense strain CBS 122321...  50.1    3e-04
gb|JX496033.1|  Paraconiothyrium brasiliense strain CBS 122320...  50.1    3e-04
gb|JX496032.1|  Paraconiothyrium brasiliense strain CBS 122319...  50.1    3e-04
gb|JX496030.1|  Dendrothyrium variisporum strain CBS 121517 18...  50.1    3e-04
gb|JX496027.1|  Paraconiothyrium hawaiiense strain CBS 120025 ...  50.1    3e-04
gb|JX496025.1|  Paraphaeosphaeria neglecta strain CBS 119637 1...  50.1    3e-04
gb|JX496022.1|  Paraconiothyrium brasiliense strain CBS 115.92...  50.1    3e-04
gb|JX496021.1|  Paraconiothyrium sp. 1 CBS 113682 18S ribosoma...  50.1    3e-04
gb|JX496020.1|  Paraconiothyrium fungicola strain CBS 113269 1...  50.1    3e-04
gb|JX496019.1|  Paraconiothyrium variabile strain CBS 112.72 1...  50.1    3e-04
gb|JX496018.1|  Paraphaeosphaeria minitans strain CBS 111752 1...  50.1    3e-04
gb|JX496017.1|  Paraphaeosphaeria minitans strain CBS 111750 1...  50.1    3e-04
gb|JX496015.1|  Paraphaeosphaeria sporulosa strain CBS 109.72 ...  50.1    3e-04
gb|JX496014.1|  Paraphaeosphaeria sporulosa strain CBS 105.76 ...  50.1    3e-04
gb|JX496013.1|  Paraphaeosphaeria pilleata strain CBS 102207 1...  50.1    3e-04
gb|JX496012.1|  Paraphaeosphaeria sp. CBS 101464 18S ribosomal...  50.1    3e-04
gb|JX496010.1|  Microsphaeropsis arundinis strain CBS 100243 1...  50.1    3e-04
gb|KF985237.1|  Phoma aquilegiicola strain SZ-13 18S ribosomal...  50.1    3e-04
gb|KF998567.1|  Chaetoceros muellerii strain Xiamen Harbor 18S...  50.1    3e-04
gb|KF998566.1|  Chlorella sp. 'South China Sea' 18S ribosomal ...  50.1    3e-04
gb|KF998565.1|  Heterosigma akashiwo strain East China Sea 18S...  50.1    3e-04
gb|KF998564.1|  Isochrysis galbana strain East China Sea 18S r...  50.1    3e-04
gb|KF998561.1|  Skeletonema costatum strain Xiamen Harbor 18S ...  50.1    3e-04
gb|KC880127.1|  Aloe variegata voucher BHD398 internal transcr...  50.1    3e-04
gb|KF688963.1|  Austroparmelina norpruinata voucher MAF-Lich 1...  50.1    3e-04
gb|KF021301.1|  Athelia rolfsii strain S.A.INRAT internal tran...  50.1    3e-04
gb|KJ019382.1|  Colletotrichum sp. JH-2014 isolate CGPR5 18S r...  50.1    3e-04
gb|KJ019381.1|  Colletotrichum sp. JH-2014 isolate CGPR4 18S r...  50.1    3e-04
gb|KJ019380.1|  Colletotrichum sp. JH-2014 isolate CGPR3 18S r...  50.1    3e-04
gb|KJ019379.1|  Colletotrichum sp. JH-2014 isolate CGPR2 18S r...  50.1    3e-04
gb|KJ019378.1|  Colletotrichum sp. JH-2014 isolate CGPR1 18S r...  50.1    3e-04
gb|KJ020281.1|  Cyberlindnera sp. UFMGCLQCA-24SC-02 5.8S ribos...  50.1    3e-04
gb|KJ012010.1|  Ceratobasidium cereale isolate QZ1-2-1 18S rib...  50.1    3e-04
gb|KJ012009.1|  Ceratobasidium cereale isolate QD1-2-4 18S rib...  50.1    3e-04
gb|KJ012006.1|  Ceratobasidium cereale isolate GQ1-2-8 18S rib...  50.1    3e-04
gb|KJ012005.1|  Ceratobasidium cereale isolate GQ1-2-4 18S rib...  50.1    3e-04
gb|KF212127.1|  Aglaia speciosa voucher Lantho SAN87883 (FHO) ...  50.1    3e-04
gb|KF212081.1|  Aglaia mariannensis voucher Takamatsu 716 (FHO...  50.1    3e-04
gb|KJ010078.1|  Dichostereum granulosum voucher He 1887 18S ri...  50.1    3e-04
gb|KJ010077.1|  Veluticeps sp. SHH-2014 voucher He 2022 18S ri...  50.1    3e-04
gb|KJ438381.1|  Naiadolina flavomerulina voucher DAOM:242850 1...  50.1    3e-04
gb|KF779449.1|  Uncultured Tomentella clone Tom18_18AprI10 18S...  50.1    3e-04
gb|KF779448.1|  Uncultured Russula clone Russ8_8MarchI10 inter...  50.1    3e-04
gb|KF779447.1|  Uncultured Laccaria clone Lacc13_13AprI10 18S ...  50.1    3e-04
gb|KF779446.1|  Uncultured Inocybe clone Inoc8_8AprI10 18S rib...  50.1    3e-04
gb|KF779445.1|  Uncultured Hebeloma clone Heb10_10AprI10 inter...  50.1    3e-04
gb|KF779444.1|  Uncultured Cortinarius clone Cort2_2AprI10 int...  50.1    3e-04
gb|KJ019015.1|  Cortinarius barlowensis voucher TN07-366 (H) i...  50.1    3e-04
gb|KJ019014.1|  Cortinarius anomalovelatus voucher TN12-236 (H...  50.1    3e-04
gb|KJ019328.1|  Pestalotiopsis microspora voucher yz-4 18S rib...  50.1    3e-04
gb|KJ018761.1|  Penicillium sp. CM-7 internal transcribed spac...  50.1    3e-04
gb|KJ020933.1|  Penicillium brefeldianum strain SD-273 interna...  50.1    3e-04
gb|KJ017961.1|  Fusarium solani isolate FT8 internal transcrib...  50.1    3e-04
emb|HG934430.1|  Rhizoctonia solani genomic DNA containing 18S...  50.1    3e-04
emb|HG934429.1|  Rhizoctonia solani genomic DNA containing 18S...  50.1    3e-04
emb|HG934427.1|  Rhizoctonia solani genomic DNA containing 18S...  50.1    3e-04
emb|HG934426.1|  Rhizoctonia solani genomic DNA containing 18S...  50.1    3e-04
emb|HG934425.1|  Rhizoctonia solani genomic DNA containing 18S...  50.1    3e-04
emb|HG934423.1|  Diaporthe angelicae genomic DNA containing 18...  50.1    3e-04
emb|HG934422.1|  Diaporthe angelicae genomic DNA containing 18...  50.1    3e-04
emb|HG934419.1|  Rhizoctonia solani genomic DNA containing 18S...  50.1    3e-04
emb|HG934418.1|  Rhizoctonia solani genomic DNA containing 18S...  50.1    3e-04
emb|HG934417.1|  Rhizoctonia solani genomic DNA containing 18S...  50.1    3e-04
emb|HG934416.1|  Rhizoctonia solani genomic DNA containing 18S...  50.1    3e-04
emb|HG934415.1|  Rhizoctonia solani genomic DNA containing 18S...  50.1    3e-04
gb|KJ022772.1|  Alternaria brassicae isolate AB/2013-14/SKG-01...  50.1    3e-04
gb|KJ020917.1|  Bipolaris cynodontis strain 10090-1 internal t...  50.1    3e-04
gb|KJ020916.1|  Bipolaris sacchari strain 09016-1 18S ribosoma...  50.1    3e-04
gb|KJ008938.1|  Bipolaris sorghicola strain 09180-1 18S riboso...  50.1    3e-04
gb|KJ004508.1|  Lecanosticta acicola strain EST1048 18S riboso...  50.1    3e-04
gb|KJ004507.1|  Lecanosticta acicola strain EST979 18S ribosom...  50.1    3e-04
gb|KJ004506.1|  Lecanosticta acicola strain EST978 18S ribosom...  50.1    3e-04
gb|KJ004505.1|  Lecanosticta acicola strain EST977 18S ribosom...  50.1    3e-04
gb|KJ004504.1|  Lecanosticta acicola strain EST839 18S ribosom...  50.1    3e-04
gb|KJ093622.1|  Trichoderma erinaceum internal transcribed spa...  50.1    3e-04
gb|KJ093621.1|  Trichoderma tomentosum internal transcribed sp...  50.1    3e-04
gb|KJ093620.1|  Trichoderma citrinoviride internal transcribed...  50.1    3e-04
gb|KJ093619.1|  Trichoderma longibrachiatum internal transcrib...  50.1    3e-04
gb|KJ175262.1|  Penicillium griseofulvum strain RHXX-IHBT-GREE...  50.1    3e-04
gb|KJ175257.1|  Trichoderma harzianum strain BHR3P1F1S interna...  50.1    3e-04
gb|KJ175256.1|  Trichoderma harzianum strain BHR2P2F3 internal...  50.1    3e-04
gb|KJ175253.1|  Trichoderma harzianum strain BHR1P1F1S interna...  50.1    3e-04
gb|KJ175252.1|  Trichoderma sp. BHRIP1F1 18S ribosomal RNA gen...  50.1    3e-04
emb|HF586483.1|  Diaporthe phaseolorum genomic DNA containing ...  50.1    3e-04
gb|KF606977.1|  Oedogonium sp. Tsv2 internal transcribed space...  50.1    3e-04
gb|KF606976.1|  Oedogonium sp. Tar4 internal transcribed space...  50.1    3e-04
gb|KF606975.1|  Oedogonium sp. Tar2 internal transcribed space...  50.1    3e-04
gb|KF606974.1|  Oedogonium sp. Tar1 internal transcribed space...  50.1    3e-04
gb|KF606973.1|  Oedogonium sp. Riv4 18S ribosomal RNA gene, pa...  50.1    3e-04
gb|KF606972.1|  Oedogonium sp. Riv2 internal transcribed space...  50.1    3e-04
gb|KF606971.1|  Oedogonium sp. Riv1 internal transcribed space...  50.1    3e-04
gb|KJ002064.1|  Alternaria alternata voucher HETAO-10 18S ribo...  50.1    3e-04
gb|KJ002063.1|  Alternaria alternata voucher HETAO-09 18S ribo...  50.1    3e-04
gb|KJ002062.1|  Alternaria alternata voucher HETIAO-08 18S rib...  50.1    3e-04
gb|KJ002061.1|  Alternaria alternata voucher HETIAO-07 18S rib...  50.1    3e-04
gb|KJ002060.1|  Alternaria alternata voucher HETIAO-06 18S rib...  50.1    3e-04
gb|KJ002059.1|  Alternaria alternata voucher HETIAO-05 18S rib...  50.1    3e-04
gb|KJ002058.1|  Alternaria alternata voucher HETIAO-04 18S rib...  50.1    3e-04
gb|KJ002057.1|  Alternaria alternata voucher HETIAO-03 18S rib...  50.1    3e-04
gb|KJ002056.1|  Alternaria alternata voucher HETIAO-02 18S rib...  50.1    3e-04
gb|KJ002055.1|  Alternaria alternata voucher HETIAO-01 18S rib...  50.1    3e-04
gb|KJ013326.1|  Macrolepiota excoriata isolate SJ1 internal tr...  50.1    3e-04
gb|KJ020095.1|  Hymenogaster megasporus isolate YJ204-1 intern...  50.1    3e-04
gb|KJ001170.1|  Penicillium sp. NICS01 clone CD7 internal tran...  50.1    3e-04
gb|KJ001169.1|  Penicillium sp. LH01 clone CD6 internal transc...  50.1    3e-04
gb|KJ001168.1|  Hypocrea atroviridis clone CD5 internal transc...  50.1    3e-04
gb|KJ001166.1|  Penicillium sp. FKI-3389 clone CD3 internal tr...  50.1    3e-04
gb|KJ001165.1|  Gliomastix polychroma strain T6713-22-1b clone...  50.1    3e-04
gb|KF999032.1|  Alternaria sp. CEF-833 18S ribosomal RNA gene,...  50.1    3e-04
gb|KF999031.1|  Stemphylium solani strain CEF-772 18S ribosoma...  50.1    3e-04
gb|KF999029.1|  Colletotrichum sp. CEF-734 18S ribosomal RNA g...  50.1    3e-04
gb|KF999028.1|  Colletotrichum capsici strain CEF-726 18S ribo...  50.1    3e-04
gb|KF999026.1|  Penicillium sp. CEF-718 18S ribosomal RNA gene...  50.1    3e-04
gb|KF999025.1|  Trichoderma atroviride strain CEF-717 18S ribo...  50.1    3e-04
gb|KF999024.1|  Trichoderma sp. CEF-716 18S ribosomal RNA gene...  50.1    3e-04
gb|KF999023.1|  Chaetomium sp. CEF-681 18S ribosomal RNA gene,...  50.1    3e-04
gb|KF999021.1|  Penicillium griseofulvum strain CEF-599 18S ri...  50.1    3e-04
gb|KF999019.1|  Magnaporthe oryzae strain CEF-453 internal tra...  50.1    3e-04
gb|KF999018.1|  Aspergillus aculeatus strain CEF-421 18S ribos...  50.1    3e-04
gb|KF999017.1|  Clonostachys rosea strain CEF-412 internal tra...  50.1    3e-04
gb|KF999016.1|  Cladosporium sp. CEF-402 internal transcribed ...  50.1    3e-04
gb|KF999015.1|  Talaromyces aculeatus strain CEF-377 18S ribos...  50.1    3e-04
gb|KF999012.1|  Fusarium solani strain CEF-325 internal transc...  50.1    3e-04
gb|KF999011.1|  Alternaria compacta strain CEF-282 internal tr...  50.1    3e-04
gb|KF999009.1|  Fusarium nematophilum strain CEF-256 internal ...  50.1    3e-04
gb|KF999008.1|  Penicillium chrysogenum strain CEF-231 interna...  50.1    3e-04
gb|KF999007.1|  Alternaria solani strain CEF-204 internal tran...  50.1    3e-04
gb|KF999006.1|  Alternaria brassicae strain CEF-200 18S riboso...  50.1    3e-04
gb|KF999005.1|  Talaromyces funiculosus strain CEF-199 interna...  50.1    3e-04
gb|KF999002.1|  Alternaria alternata strain CEF-160 internal t...  50.1    3e-04
gb|KF999001.1|  Stachybotrys chartarum strain CEF-152 internal...  50.1    3e-04
gb|KF998998.1|  Talaromyces pinophilus strain CEF-142 internal...  50.1    3e-04
gb|KF998997.1|  Aspergillus flavus strain CEF-136 internal tra...  50.1    3e-04
gb|KF998996.1|  Aspergillus oryzae strain CEF-125 internal tra...  50.1    3e-04
gb|KF998995.1|  Acremonium implicatum strain CEF-117 internal ...  50.1    3e-04
gb|KF998994.1|  Ascomycota sp. CEF-109 internal transcribed sp...  50.1    3e-04
gb|KF998993.1|  Talaromyces stollii strain CEF-106 18S ribosom...  50.1    3e-04
gb|KF998991.1|  Talaromyces verruculosus strain CEF-098 18S ri...  50.1    3e-04
gb|KF998988.1|  Alternaria tenuissima strain CEF-070 internal ...  50.1    3e-04
gb|KF998984.1|  Cladosporium cladosporioides strain CEF-032 in...  50.1    3e-04
gb|KF998980.1|  Cladosporium oryzae strain 021 internal transc...  50.1    3e-04
gb|KF998979.1|  Dothideomycetes sp. CEF-017 internal transcrib...  50.1    3e-04
gb|KF998977.1|  Nigrospora oryzae strain CEF-002 internal tran...  50.1    3e-04
gb|KF945167.1|  Tilletia indica isolate DWR26 internal transcr...  50.1    3e-04
gb|KF945160.1|  Tilletia indica isolate DWR18 internal transcr...  50.1    3e-04
gb|KF945158.1|  Tilletia indica isolate DWR16 internal transcr...  50.1    3e-04
gb|KF945153.1|  Tilletia indica isolate DWR11 internal transcr...  50.1    3e-04
gb|KF945152.1|  Tilletia indica isolate DWR10 18S ribosomal RN...  50.1    3e-04
gb|KF945150.1|  Tilletia indica isolate DWR08 internal transcr...  50.1    3e-04
gb|KF945147.1|  Tilletia indica isolate DWR05 internal transcr...  50.1    3e-04
gb|KF945146.1|  Tilletia indica isolate DWR04 internal transcr...  50.1    3e-04
gb|KF945145.1|  Tilletia indica isolate DWR03 18S ribosomal RN...  50.1    3e-04
gb|KF945144.1|  Tilletia indica isolate DWR02 18S ribosomal RN...  50.1    3e-04
gb|KF945143.1|  Tilletia indica isolate DWR01 internal transcr...  50.1    3e-04
gb|JX296570.1|  Penicillium herquei strain LGT201107 18S ribos...  50.1    3e-04
gb|JX296569.1|  Penicillium herquei strain WHLR201106 18S ribo...  50.1    3e-04
gb|JX296568.1|  Penicillium herquei strain MYLR201105 18S ribo...  50.1    3e-04
gb|JX296567.1|  Penicillium herquei strain MLLR201104 18S ribo...  50.1    3e-04
gb|JX296566.1|  Penicillium herquei strain MYA201103 18S ribos...  50.1    3e-04
gb|JX296565.1|  Penicillium herquei strain MLA201103 18S ribos...  50.1    3e-04
gb|JX296564.1|  Penicillium herquei strain CL201101 18S riboso...  50.1    3e-04
dbj|AB916337.1|  Trichoderma aureoviride gene for hypothetical...  50.1    3e-04
gb|KC788213.1|  Oxyrrhynchium speciosum voucher 8439 18S ribos...  50.1    3e-04
gb|KC788212.1|  Oxyrrhynchium speciosum voucher 126 18S riboso...  50.1    3e-04
ref|XM_007272112.1|  Fomitiporia mediterranea MF3/22 hypotheti...  50.1    3e-04
gb|KF410647.1|  Pleurotus sp. BDU 05 18S ribosomal RNA gene, p...  50.1    3e-04
gb|KF926666.1|  Volvariella cf. sathei Hama390 18S ribosomal R...  50.1    3e-04
gb|KF926665.1|  Volvariella cf. sathei Hama204 18S ribosomal R...  50.1    3e-04
gb|KF926664.1|  Volvariella cf. sathei Hama194 internal transc...  50.1    3e-04
gb|KF926663.1|  Volvariella cf. sathei Hama193 internal transc...  50.1    3e-04
gb|KF924041.1|  Nigrospora oryzae isolate BY-D 18S ribosomal R...  50.1    3e-04
gb|KF924040.1|  Curvularia lunata isolate BY-B 18S ribosomal R...  50.1    3e-04
gb|KF922886.1|  Bipolaris sorokiniana isolate F54 internal tra...  50.1    3e-04
gb|KF922885.1|  Bipolaris zeicola isolate B12 internal transcr...  50.1    3e-04
gb|KF922884.1|  Bipolaris zeicola isolate F44 internal transcr...  50.1    3e-04
gb|KF922883.1|  Bipolaris zeicola isolate F43 internal transcr...  50.1    3e-04
gb|KF922882.1|  Bipolaris zeicola isolate F35 internal transcr...  50.1    3e-04
gb|KF922881.1|  Bipolaris zeicola isolate F34 internal transcr...  50.1    3e-04
gb|KF922880.1|  Bipolaris zeicola isolate F30 internal transcr...  50.1    3e-04
gb|KF922879.1|  Bipolaris zeicola isolate F24 internal transcr...  50.1    3e-04
gb|KF922878.1|  Bipolaris zeicola isolate F19 internal transcr...  50.1    3e-04
gb|KF922877.1|  Bipolaris zeicola isolate F14 internal transcr...  50.1    3e-04
gb|KF922876.1|  Bipolaris zeicola isolate F10 internal transcr...  50.1    3e-04
gb|KF922875.1|  Bipolaris maydis isolate F49 internal transcri...  50.1    3e-04
gb|KF922874.1|  Bipolaris maydis isolate F48 internal transcri...  50.1    3e-04
gb|KF922873.1|  Bipolaris maydis isolate F47 internal transcri...  50.1    3e-04
gb|KF922872.1|  Bipolaris maydis isolate F46 internal transcri...  50.1    3e-04
gb|KF922871.1|  Bipolaris maydis isolate F38 internal transcri...  50.1    3e-04
gb|KF922870.1|  Bipolaris maydis isolate F37 internal transcri...  50.1    3e-04
gb|KF922869.1|  Bipolaris maydis isolate F33 internal transcri...  50.1    3e-04
gb|KF922868.1|  Bipolaris maydis isolate F31 internal transcri...  50.1    3e-04
gb|KF922867.1|  Bipolaris maydis isolate F29 internal transcri...  50.1    3e-04
gb|KF922866.1|  Bipolaris maydis isolate F28 internal transcri...  50.1    3e-04
gb|KF922865.1|  Bipolaris maydis isolate F27 internal transcri...  50.1    3e-04
gb|KF922864.1|  Bipolaris maydis isolate F26 internal transcri...  50.1    3e-04
gb|KF922863.1|  Bipolaris maydis isolate F25 internal transcri...  50.1    3e-04
gb|KF922862.1|  Bipolaris maydis isolate F22 internal transcri...  50.1    3e-04
gb|KF922861.1|  Bipolaris maydis isolate F21 internal transcri...  50.1    3e-04
gb|KF922860.1|  Bipolaris maydis isolate F20 internal transcri...  50.1    3e-04
gb|KF922859.1|  Bipolaris maydis isolate F13 internal transcri...  50.1    3e-04
gb|KF922858.1|  Bipolaris maydis isolate F7 internal transcrib...  50.1    3e-04
gb|KF922857.1|  Bipolaris maydis isolate F6 internal transcrib...  50.1    3e-04
gb|KF922856.1|  Bipolaris maydis isolate F5 internal transcrib...  50.1    3e-04
gb|KF922855.1|  Bipolaris maydis isolate F4 internal transcrib...  50.1    3e-04
gb|KF922854.1|  Bipolaris maydis isolate F3 internal transcrib...  50.1    3e-04
gb|KF922853.1|  Bipolaris maydis isolate F2 internal transcrib...  50.1    3e-04
gb|KF922852.1|  Bipolaris maydis isolate F1 internal transcrib...  50.1    3e-04
gb|KF999642.1|  Neurospora tetrasperma strain DFP 0119 hypothe...  50.1    3e-04
gb|KJ174461.1|  Diaporthe phaseolorum strain dpe58 18S ribosom...  50.1    3e-04
gb|KJ174460.1|  Corynespora cassiicola strain cce57 18S riboso...  50.1    3e-04
gb|KJ174459.1|  Colletotrichum lindemuthianum strain cle56 18S...  50.1    3e-04
gb|KJ174457.1|  Bjerkandera sp. bje54 18S ribosomal RNA gene, ...  50.1    3e-04
gb|KJ174456.1|  Glomerella cingulata strain gce53 18S ribosoma...  50.1    3e-04
gb|KJ174455.1|  Diaporthe phaseolorum strain dpe52 18S ribosom...  50.1    3e-04
gb|KJ174454.1|  Colletotrichum sp. cse51 18S ribosomal RNA gen...  50.1    3e-04
gb|KJ174453.1|  Colletotrichum gloeosporioides strain cge50 18...  50.1    3e-04
gb|KJ174452.1|  Aspergillus ochraceus strain aoe49 internal tr...  50.1    3e-04
gb|KJ174450.1|  Phomopsis sp. pse47 18S ribosomal RNA gene, pa...  50.1    3e-04
gb|KJ174449.1|  Pestalotiopsis microspora strain pme46 interna...  50.1    3e-04
gb|KJ174448.1|  Guignardia mangiferae strain gme45 18S ribosom...  50.1    3e-04
gb|KJ174447.1|  Fungal sp. fee44 18S ribosomal RNA gene, parti...  50.1    3e-04
gb|KJ174446.1|  Fusarium solani strain fse43 18S ribosomal RNA...  50.1    3e-04
gb|KJ174445.1|  Curvularia lunata strain cle42 18S ribosomal R...  50.1    3e-04
gb|KJ174444.1|  Curreya grandicipis strain cge72 18S ribosomal...  50.1    3e-04
gb|KJ174443.1|  Phomopsis sp. pse75 18S ribosomal RNA gene, pa...  50.1    3e-04
gb|KJ174442.1|  Mycoleptodiscus indicus strain mie74 18S ribos...  50.1    3e-04
gb|KJ174441.1|  Lasiodiplodia pseudotheobromae strain lpe73 18...  50.1    3e-04
gb|KJ174440.1|  Corynespora cassiicola strain cce71 18S riboso...  50.1    3e-04
gb|KJ174439.1|  Colletotrichum truncatum strain cte70 18S ribo...  50.1    3e-04
gb|KJ174438.1|  Colletotrichum gloeosporioides strain cge69 18...  50.1    3e-04
gb|KJ174437.1|  Colletotrichum dematium strain cde68 internal ...  50.1    3e-04
gb|KJ174436.1|  Bipolaris sorghicola strain bse67 18S ribosoma...  50.1    3e-04
gb|KJ174435.1|  Alternaria brassicicola strain abe66 18S ribos...  50.1    3e-04
gb|KJ174434.1|  Polyporales sp. pse65 18S ribosomal RNA gene, ...  50.1    3e-04
gb|KJ174433.1|  Phomopsis liquidambaris strain ple64 18S ribos...  50.1    3e-04
gb|KJ174432.1|  Guignardia mangiferae strain gme63 18S ribosom...  50.1    3e-04
gb|KJ174431.1|  Fomitopsis ostreiformis strain foe62 18S ribos...  50.1    3e-04
gb|KJ174430.1|  Corynespora cassiicola strain cce61 18S riboso...  50.1    3e-04
gb|KJ174429.1|  Cladosporium cladosporioides strain cce60 inte...  50.1    3e-04
gb|KJ174427.1|  Colletotrichum gloeosporioides strain cge41 18...  50.1    3e-04
gb|KJ174425.1|  Alternaria mali strain ame39 internal transcri...  50.1    3e-04
gb|KJ174424.1|  Myrothecium roridum strain mre38 internal tran...  50.1    3e-04
gb|KJ174423.1|  Guignardia mangiferae strain gme37 18S ribosom...  50.1    3e-04
gb|KJ174421.1|  Diaporthe arengae strain dae35 18S ribosomal R...  50.1    3e-04
gb|KJ174420.1|  Colletotrichum sp. cse34 internal transcribed ...  50.1    3e-04
gb|KJ174419.1|  Colletotrichum capsici strain cce33 18S riboso...  50.1    3e-04
gb|KJ174418.1|  Bipolaris sacchari strain bse32 internal trans...  50.1    3e-04
gb|KJ174417.1|  Leptospora rubella strain lre31 18S ribosomal ...  50.1    3e-04
gb|KJ174416.1|  Bipolaris tetramera strain dte30 internal tran...  50.1    3e-04
gb|KJ174415.1|  Colletotrichum truncatum strain cte29 18S ribo...  50.1    3e-04
gb|KJ174413.1|  Alternaria alternata strain aae27 18S ribosoma...  50.1    3e-04
gb|KJ174412.1|  Trichoderma viride strain tve26 internal trans...  50.1    3e-04
gb|KJ174411.1|  Phomopsis sp. pse25 18S ribosomal RNA gene, pa...  50.1    3e-04
gb|KJ174410.1|  Phomopsis phyllanthicola strain ppe24 18S ribo...  50.1    3e-04
gb|KJ174409.1|  Phoma herbarum strain phe23 18S ribosomal RNA ...  50.1    3e-04
gb|KJ174407.1|  Coprinopsis cinerea strain cce21 18S ribosomal...  50.1    3e-04
gb|KJ174406.1|  Colletotrichum gloeosporioides strain cge20 18...  50.1    3e-04
gb|KJ174405.1|  Colletotrichum capsici strain cce19 18S riboso...  50.1    3e-04
gb|KJ174404.1|  Lasiodiplodia theobromae strain bte18 18S ribo...  50.1    3e-04
gb|KJ174403.1|  Bipolaris cynodontis strain bce17 internal tra...  50.1    3e-04
gb|KJ174402.1|  Phomopsis sp. pse15 18S ribosomal RNA gene, pa...  50.1    3e-04
gb|KJ174401.1|  Alternaria brassicicola strain abe16 18S ribos...  50.1    3e-04
gb|KJ174400.1|  Fusarium solani strain fse14 18S ribosomal RNA...  50.1    3e-04
gb|KJ174398.1|  Colletotrichum gloeosporioides strain cge12 18...  50.1    3e-04
gb|KJ174397.1|  Bipolaris setariae strain bse11 internal trans...  50.1    3e-04
gb|KJ174394.1|  Alternariaster helianthi strain ahe8 internal ...  50.1    3e-04
gb|KJ174393.1|  Phomopsis sp. pse7 internal transcribed spacer...  50.1    3e-04
gb|KJ174392.1|  Pestalotiopsis microspora strain pme6 internal...  50.1    3e-04
gb|KJ174390.1|  Fusarium solani strain fse4 18S ribosomal RNA ...  50.1    3e-04
gb|KJ174388.1|  Diaporthe phaseolorum strain dpe2 18S ribosoma...  50.1    3e-04
gb|KF986267.1|  Agaricus bisporus isolate JDSSMB internal tran...  50.1    3e-04
gb|KF986266.1|  Bondarzewia berkeleyi isolate KSMM 18S ribosom...  50.1    3e-04
gb|KF986265.1|  Amanita sp. JMAW internal transcribed spacer 1...  50.1    3e-04
gb|KF986264.1|  Trichaptum biforme isolate RHAS 18S ribosomal ...  50.1    3e-04
gb|KF985037.1|  Aspergillus fumigatus strain R9 18S ribosomal ...  50.1    3e-04
gb|KF991208.1|  Penicillium guanacastense strain JP-NJ2 18S ri...  50.1    3e-04
gb|KF999816.1|  Neosartorya pseudofischeri strain F27-1 intern...  50.1    3e-04
gb|KF999814.1|  Fusarium solani strain F10-3 internal transcri...  50.1    3e-04
gb|KF999813.1|  Penicillium citrinum strain F7-1C internal tra...  50.1    3e-04
gb|KF999812.1|  Leptosphaerulina sp. F7-1B internal transcribe...  50.1    3e-04
gb|KF999811.1|  Trichoderma atroviride strain F4-1A internal t...  50.1    3e-04
gb|KF999808.1|  Trichoderma erinaceum strain F1-1 internal tra...  50.1    3e-04
gb|KF176557.1|  Cololejeunea producta 18S ribosomal RNA gene, ...  50.1    3e-04
gb|KF142142.1|  Cololejeunea paniensis 18S ribosomal RNA gene,...  50.1    3e-04
gb|KF142141.1|  Cololejeunea obliqua 18S ribosomal RNA gene, p...  50.1    3e-04
gb|KF142140.1|  Cololejeunea magnilobula 18S ribosomal RNA gen...  50.1    3e-04
gb|KF142139.1|  Cololejeunea madothecoides 18S ribosomal RNA g...  50.1    3e-04
gb|KF142138.1|  Cololejeunea filicis 18S ribosomal RNA gene, p...  50.1    3e-04
gb|KF114475.2|  Agaricus indistinctus voucher AH-44504 18S rib...  50.1    3e-04
gb|KF114474.2|  Agaricus arvensis voucher MA-Fungi 80999 18S r...  50.1    3e-04
emb|HG964325.1|  Aspergillus flavus genomic DNA containing 18S...  50.1    3e-04
emb|HG964323.1|  Aspergillus candidus genomic DNA containing 1...  50.1    3e-04
emb|HG964321.1|  Alternaria alternata genomic DNA containing 1...  50.1    3e-04
emb|HG964320.1|  Lichtheimia corymbifera genomic DNA containin...  50.1    3e-04
emb|HG964318.1|  Penicillium expansum genomic DNA containing 1...  50.1    3e-04
emb|HG964317.1|  Alternaria atra genomic DNA containing 18S rR...  50.1    3e-04
emb|HG964316.1|  Trichothecium roseum genomic DNA containing 1...  50.1    3e-04
emb|HG964315.1|  Trichoderma longibrachiatum genomic DNA conta...  50.1    3e-04
emb|HG964313.1|  Trichoderma hamatum genomic DNA containing 18...  50.1    3e-04
emb|HG964309.1|  Rhizopus stolonifer genomic DNA containing 18...  50.1    3e-04
emb|HG964307.1|  Diaporthe sojae genomic DNA containing 18S rR...  50.1    3e-04
emb|HG964306.1|  Penicillium waksmanii genomic DNA containing ...  50.1    3e-04
emb|HG964305.1|  Penicillium viridicatum genomic DNA containin...  50.1    3e-04
emb|HG964303.1|  Talaromyces variabilis genomic DNA containing...  50.1    3e-04
emb|HG964302.1|  Penicillium spinulosum genomic DNA containing...  50.1    3e-04
emb|HG964300.1|  Talaromyces purpurogenus genomic DNA containi...  50.1    3e-04
emb|HG964299.1|  Penicillium purpurascens genomic DNA containi...  50.1    3e-04
emb|HG964298.1|  Penicillium oxalicum genomic DNA containing 1...  50.1    3e-04
emb|HG964297.1|  Penicillium olsonii genomic DNA containing 18...  50.1    3e-04
emb|HG964296.1|  Penicillium jensenii genomic DNA containing 1...  50.1    3e-04
emb|HG964295.1|  Penicillium janthinellum genomic DNA containi...  50.1    3e-04
emb|HG964294.1|  Penicillium italicum genomic DNA containing 1...  50.1    3e-04
emb|HG964291.1|  Penicillium glabrum genomic DNA containing 18...  50.1    3e-04
emb|HG964290.1|  Talaromyces funiculosus genomic DNA containin...  50.1    3e-04
emb|HG964289.1|  Penicillium crustosum genomic DNA containing ...  50.1    3e-04
emb|HG964288.1|  Penicillium coprophilum genomic DNA containin...  50.1    3e-04
emb|HG964287.1|  Penicillium commune genomic DNA containing 18...  50.1    3e-04
emb|HG964284.1|  Penicillium capsulatum genomic DNA containing...  50.1    3e-04
emb|HG964283.1|  Penicillium brevicompactum genomic DNA contai...  50.1    3e-04
emb|HG964282.1|  Penicillium aurantiogriseum genomic DNA conta...  50.1    3e-04
emb|HG964281.1|  Byssochlamys spectabilis genomic DNA containi...  50.1    3e-04
emb|HG964280.1|  Nigrospora oryzae genomic DNA containing 18S ...  50.1    3e-04
emb|HG964279.1|  Myrothecium roridum genomic DNA containing 18...  50.1    3e-04
emb|HG964275.1|  Monascus ruber genomic DNA containing 18S rRN...  50.1    3e-04
emb|HG964274.1|  Macrophomina phaseolina genomic DNA containin...  50.1    3e-04
emb|HG964402.1|  Rosellinia necatrix genomic DNA containing IT...  50.1    3e-04
emb|HG964342.1|  Bipolaris maydis genomic DNA containing 18S r...  50.1    3e-04
emb|HG964341.1|  Setosphaeria rostrata genomic DNA containing ...  50.1    3e-04
emb|HG964340.1|  Curvularia lunata genomic DNA containing 18S ...  50.1    3e-04
emb|HG964339.1|  Curvularia intermedia genomic DNA containing ...  50.1    3e-04
emb|HG964337.1|  Cladosporium herbarum genomic DNA containing ...  50.1    3e-04
emb|HG964336.1|  Cladosporium cladosporioides genomic DNA cont...  50.1    3e-04
emb|HG964334.1|  Botryotinia fuckeliana genomic DNA containing...  50.1    3e-04
emb|HG964331.1|  Aspergillus terreus genomic DNA containing 18...  50.1    3e-04
emb|HG964329.1|  Aspergillus parasiticus genomic DNA containin...  50.1    3e-04
emb|HG964328.1|  Aspergillus ochraceus genomic DNA containing ...  50.1    3e-04
emb|HG964327.1|  Aspergillus niger genomic DNA containing 18S ...  50.1    3e-04
emb|HG964326.1|  Aspergillus fumigatus genomic DNA containing ...  50.1    3e-04
gb|KF258718.1|  Sawadaea tulasnei isolate PML2 internal transc...  50.1    3e-04
gb|KF938919.1|  Nitzschia bizertensis strain BD3 18S ribosomal...  50.1    3e-04
gb|KF998181.1|  Laetiporus sulphureus var. miniatus isolate SC...  50.1    3e-04
gb|KF994985.1|  Diaporthe vexans strain Pv22 internal transcri...  50.1    3e-04
gb|KF994984.1|  Diaporthe vexans strain Pv21 internal transcri...  50.1    3e-04
gb|KF994983.1|  Diaporthe vexans strain Pv20 internal transcri...  50.1    3e-04
gb|KF994982.1|  Diaporthe vexans strain Pv19 internal transcri...  50.1    3e-04
gb|KF994981.1|  Diaporthe vexans strain Pv18 internal transcri...  50.1    3e-04
gb|KF994980.1|  Diaporthe vexans strain Pv16 internal transcri...  50.1    3e-04
gb|KF994979.1|  Diaporthe melonis strain Pv15 internal transcr...  50.1    3e-04
gb|KF994978.1|  Diaporthe vexans strain Pv14 internal transcri...  50.1    3e-04
gb|KF994977.1|  Diaporthe vexans strain Pv13 internal transcri...  50.1    3e-04
gb|KF994976.1|  Diaporthe vexans strain Pv internal transcribe...  50.1    3e-04
gb|KF994974.1|  Diaporthe vexans strain Pv10 internal transcri...  50.1    3e-04
gb|KF994973.1|  Diaporthe vexans strain Pv9 internal transcrib...  50.1    3e-04
gb|KF994972.1|  Diaporthe vexans strain Pv8 internal transcrib...  50.1    3e-04
gb|KF994971.1|  Diaporthe vexans strain Pv7 internal transcrib...  50.1    3e-04
gb|KF994970.1|  Phomopsis vexans strain Pv6 internal transcrib...  50.1    3e-04
gb|KF994969.1|  Phomopsis vexans strain Pv5 internal transcrib...  50.1    3e-04
gb|KF994968.1|  Phomopsis vexans strain Pv4 internal transcrib...  50.1    3e-04
gb|KF994967.1|  Phomopsis vexans strain Pv3 internal transcrib...  50.1    3e-04
gb|KF994966.1|  Diaporthe longicolla strain Pv2 internal trans...  50.1    3e-04
gb|KF994965.1|  Phomopsis vexans strain Pv1 internal transcrib...  50.1    3e-04
gb|KF981445.1|  Trichoderma sp. LSBA2 internal transcribed spa...  50.1    3e-04
gb|KF981444.1|  Trichoderma sp. LSBA1 internal transcribed spa...  50.1    3e-04
gb|KF984352.1|  Uncultured Xeromyces clone LZQZ-1 18S ribosoma...  50.1    3e-04
gb|KF984351.1|  Uncultured Aspergillus clone LZQZ-3 18S riboso...  50.1    3e-04
gb|KF984350.1|  Uncultured fungus clone LZQZ-6 18S ribosomal R...  50.1    3e-04
gb|KF984349.1|  Uncultured Aspergillus clone LZQZ-8 18S riboso...  50.1    3e-04
gb|KF984346.1|  Uncultured Wickerhamomyces clone LZQZ-19 18S r...  50.1    3e-04
gb|KF984345.1|  Uncultured fungus clone LZQZ-23 18S ribosomal ...  50.1    3e-04
gb|KF984342.1|  Uncultured Aspergillus clone LJQZ-4 18S riboso...  50.1    3e-04
gb|KF984341.1|  Uncultured Thermomyces clone LJQZ-13 18S ribos...  50.1    3e-04
gb|KF984339.1|  Uncultured Trichomonascus clone LJQZ-66 18S ri...  50.1    3e-04
gb|KJ001184.1|  Rhizoctonia solani 18S ribosomal RNA gene, par...  50.1    3e-04
gb|KJ001183.1|  Fusarium solani internal transcribed spacer 1,...  50.1    3e-04
gb|KC762580.1|  Ceratocystis fujiensis isolate CXY1523 18S rib...  50.1    3e-04
gb|KC762578.1|  Ceratocystis fujiensis isolate CXY1506 18S rib...  50.1    3e-04
gb|KC762577.1|  Ceratocystis fujiensis isolate CXY1507 18S rib...  50.1    3e-04
gb|KC762576.1|  Ceratocystis fujiensis isolate CXY1508 18S rib...  50.1    3e-04
gb|KC762575.1|  Ceratocystis fujiensis isolate CXY1509 18S rib...  50.1    3e-04
gb|KC762569.1|  Ceratocystis fujiensis isolate CXY1511 18S rib...  50.1    3e-04
gb|KC762568.1|  Ceratocystis fujiensis isolate CXY1512 18S rib...  50.1    3e-04
gb|KC762567.1|  Ceratocystis fujiensis isolate CXY1513 18S rib...  50.1    3e-04
gb|KC762566.1|  Ceratocystis fujiensis isolate CXY1510 18S rib...  50.1    3e-04
gb|KC311457.1|  Guignardia citricarpa isolate Gc1 18S ribosoma...  50.1    3e-04
gb|KC311458.1|  Guignardia citricarpa isolate Gc2 18S ribosoma...  50.1    3e-04
gb|KC311447.1|  Guignardia mangiferae isolate Gm1 18S ribosoma...  50.1    3e-04
gb|KC311448.1|  Guignardia mangiferae isolate Gm2 18S ribosoma...  50.1    3e-04
gb|KC311449.1|  Guignardia mangiferae isolate Gm3 18S ribosoma...  50.1    3e-04
gb|KC311450.1|  Guignardia mangiferae isolate Gm4 18S ribosoma...  50.1    3e-04
gb|KC898237.1|  Dothiorella sp. JA-2014c strain IRAN1581C 18S ...  50.1    3e-04
gb|KC898236.1|  Dothiorella sp. JA-2014c strain IRAN1583C 18S ...  50.1    3e-04
gb|KC898235.1|  Dothiorella sp. JA-2014b strain IRAN1585C 18S ...  50.1    3e-04
gb|KC898234.1|  Dothiorella sp. JA-2014b strain IRAN1579C 18S ...  50.1    3e-04
gb|KC898231.1|  Dothiorella sp. JA-2014a strain IRAN1587C 18S ...  50.1    3e-04
gb|KC898224.1|  Spencermartinsia sp. JA-2014b strain CJA257 18...  50.1    3e-04
gb|KC898223.1|  Spencermartinsia sp. JA-2014a strain IRAN1545C...  50.1    3e-04
gb|KC898222.1|  Spencermartinsia sp. JA-2014a strain IRAN1546C...  50.1    3e-04
gb|KC898221.1|  Spencermartinsia sp. JA-2014a strain IRAN1584C...  50.1    3e-04
gb|KF604748.1|  Colletotrichum lindemuthianum strain LV120 int...  50.1    3e-04
gb|KF604747.1|  Colletotrichum lindemuthianum strain LV117 int...  50.1    3e-04
gb|KF604746.1|  Colletotrichum lindemuthianum strain LV115 int...  50.1    3e-04
gb|KF604745.1|  Glomerella sp. UFLAG112 internal transcribed s...  50.1    3e-04
gb|KF604744.1|  Glomerella sp. UFLAG99-1 internal transcribed ...  50.1    3e-04
gb|KF604743.1|  Glomerella sp. UFLAG93-1 internal transcribed ...  50.1    3e-04
gb|KF604742.1|  Glomerella sp. UFLAG85-1 internal transcribed ...  50.1    3e-04
gb|KF604741.1|  Glomerella sp. UFLAG46-1 internal transcribed ...  50.1    3e-04
gb|KF604740.1|  Glomerella sp. UFLG08-4 internal transcribed s...  50.1    3e-04
gb|KF604739.1|  Glomerella sp. UFLAG08 internal transcribed sp...  50.1    3e-04
gb|KF604738.1|  Glomerella sp. UFLAG07-3 internal transcribed ...  50.1    3e-04
gb|KF604737.1|  Glomerella sp. UFLAG06-3 internal transcribed ...  50.1    3e-04
gb|KF604736.1|  Glomerella sp. UFLAG06 internal transcribed sp...  50.1    3e-04
gb|KF604735.1|  Glomerella sp. UFLAG05-2 internal transcribed ...  50.1    3e-04
gb|KF604734.1|  Glomerella sp. UFLAG04 internal transcribed sp...  50.1    3e-04
gb|KF604733.1|  Glomerella sp. UFLAG03-1 internal transcribed ...  50.1    3e-04
gb|KF604732.1|  Glomerella sp. UFLAG02 internal transcribed sp...  50.1    3e-04
gb|KC585401.1|  Wolfiporia dilatohypha voucher FP-94089-R 18S ...  50.1    3e-04
gb|KC585400.1|  Wolfiporia dilatohypha voucher CS-63-59-13-A-R...  50.1    3e-04
gb|KC585399.1|  Spongiporus undosus voucher L-6646 18S ribosom...  50.1    3e-04
gb|KC585398.1|  Spongiporus undosus voucher L-3542 18S ribosom...  50.1    3e-04
gb|KC585397.1|  Spongiporus undosus voucher L-3350 18S ribosom...  50.1    3e-04
gb|KC585396.1|  Spongiporus undosus voucher L-10830-Sp 18S rib...  50.1    3e-04
gb|KC585395.1|  Spongiporus leucospongia voucher OKM-4335 18S ...  50.1    3e-04
gb|KC585394.1|  Sarcoporia polyspora voucher L-16072-Sp 18S ri...  50.1    3e-04
gb|KC585393.1|  Sarcoporia polyspora voucher L-14910-Sp 18S ri...  50.1    3e-04
gb|KC585392.1|  Sarcoporia polyspora voucher 234-36 18S riboso...  50.1    3e-04
gb|KC585391.1|  Postia placenta voucher HHB-5104-Sp 18S riboso...  50.1    3e-04
gb|KC585390.1|  Postia placenta voucher Dietz7E 18S ribosomal ...  50.1    3e-04
gb|KC585389.1|  Postia placenta voucher JM1 18S ribosomal RNA ...  50.1    3e-04
gb|KC585388.1|  Pycnoporellus fulgens voucher VI-7(Tb) 18S rib...  50.1    3e-04
gb|KC585387.1|  Pycnoporellus fulgens voucher OKM-7608-T 18S r...  50.1    3e-04
gb|KC585386.1|  Pycnoporellus fulgens voucher FP-133367-Sp 18S...  50.1    3e-04
gb|KC585385.1|  Pycnoporellus fulgens voucher CA-20(Ta) 18S ri...  50.1    3e-04
gb|KC585384.1|  Pycnoporellus alboluteus voucher OKM-6406-Sp 1...  50.1    3e-04
gb|KC585383.1|  Pycnoporellus alboluteus voucher HHB-17598-Sp ...  50.1    3e-04
gb|KC585382.1|  Pycnoporellus alboluteus voucher HHB-12816-Sp ...  50.1    3e-04
gb|KC585381.1|  Pycnoporellus alboluteus voucher FP-105074-Sp ...  50.1    3e-04
gb|KC585380.1|  Postia stiptica voucher HHB-14031 18S ribosoma...  50.1    3e-04
gb|KC585379.1|  Postia sequoiae voucher DAOM-F-8755-T 18S ribo...  50.1    3e-04
gb|KC585378.1|  Postia sp. HHB-13540-Sp 18S ribosomal RNA gene...  50.1    3e-04
gb|KC585377.1|  Postia mappa voucher L-3377 18S ribosomal RNA ...  50.1    3e-04
gb|KC585376.1|  Postia caesia voucher HHB-14891 18S ribosomal ...  50.1    3e-04
gb|KC585375.1|  Postia caesia voucher FP-135373-Sp 18S ribosom...  50.1    3e-04
gb|KC585374.1|  Piptoporus betulinus voucher RLG-5085-Sp 18S r...  50.1    3e-04
gb|KC585373.1|  Piptoporus betulinus voucher L-15603-Sp 18S ri...  50.1    3e-04
gb|KC585372.1|  Piptoporus betulinus voucher FP-71933-T 18S ri...  50.1    3e-04
gb|KC585371.1|  Piptoporus betulinus voucher FP-125006-T 18S r...  50.1    3e-04
gb|KC585367.1|  Postia sericeomollis voucher RLG-5044-Sp 18S r...  50.1    3e-04
gb|KC585366.1|  Postia sericeomollis voucher MJL-3788-Sp 18S r...  50.1    3e-04
gb|KC585365.1|  Postia sericeomollis voucher L-15088-Sp 18S ri...  50.1    3e-04
gb|KC585364.1|  Postia sericeomollis voucher L-6223-Sp 18S rib...  50.1    3e-04
gb|KC585363.1|  Postia sericeomollis voucher L-15571-Sp 18S ri...  50.1    3e-04
gb|KC585362.1|  Postia sericeomollis voucher FP-90186-R intern...  50.1    3e-04
gb|KC585361.1|  Oligoporus perdelicatus voucher FP-104427-Sp 1...  50.1    3e-04
gb|KC585360.1|  Oligoporus guttulatus voucher L-8050 18S ribos...  50.1    3e-04
gb|KC585359.1|  Oligoporus guttulatus voucher L-13428-Sp 18S r...  50.1    3e-04
gb|KC585358.1|  Oligoporus balsameus voucher FP-135372-Sp 18S ...  50.1    3e-04
gb|KC585357.1|  Melanoporia nigra voucher FP-90888 18S ribosom...  50.1    3e-04
gb|KC585356.1|  Melanoporia nigra voucher FP-90875 18S ribosom...  50.1    3e-04
gb|KC585355.1|  Fomitopsis officinalis voucher OKM-8050 18S ri...  50.1    3e-04
gb|KC585354.1|  Gilbertsonia angulopora voucher FP-133019 18S ...  50.1    3e-04
gb|KC585353.1|  Fomitopsis rosea voucher RLG-6954 18S ribosoma...  50.1    3e-04
gb|KC585352.1|  Fomitopsis palustris voucher MS48 18S ribosoma...  50.1    3e-04
gb|KC585351.1|  Fomitopsis meliae voucher SRM-209 18S ribosoma...  50.1    3e-04
gb|KC585350.1|  Fomitopsis meliae voucher FP-105065 internal t...  50.1    3e-04
gb|KC585349.1|  Fibroporia sp. L14122-Sp 18S ribosomal RNA gen...  50.1    3e-04
gb|KC585348.1|  Fibroporia sp. L-7878-Sp 18S ribosomal RNA gen...  50.1    3e-04
gb|KC585347.1|  Fibroporia sp. FP-100484-Sp 18S ribosomal RNA ...  50.1    3e-04
gb|KC585346.1|  Fibroporia vaillantii voucher RWD-63-263 18S r...  50.1    3e-04
gb|KC585345.1|  Fibroporia vaillantii voucher FP-90877-R 18S r...  50.1    3e-04
gb|KC585344.1|  Fibroporia radiculosa voucher RLG-7629-Sp 18S ...  50.1    3e-04
gb|KC585343.1|  Fibroporia radiculosa voucher L-9318 18S ribos...  50.1    3e-04
gb|KC585341.1|  Fibroporia radiculosa voucher L-11659-Sp 18S r...  50.1    3e-04
gb|KC585340.1|  Fibroporia radiculosa voucher FP-90848-T 18S r...  50.1    3e-04
gb|KC585339.1|  Fibroporia radiculosa voucher FP-105309-R 18S ...  50.1    3e-04
gb|KC585338.1|  Daedalea quercina voucher DLL08-35 18S ribosom...  50.1    3e-04
gb|KC585337.1|  Daedalea quercina voucher OKM-3802-Sp 18S ribo...  50.1    3e-04
gb|KC585336.1|  Daedalea quercina voucher FP125063-T 18S ribos...  50.1    3e-04
gb|KC585335.1|  Daedalea quercina voucher FP103364-T 18S ribos...  50.1    3e-04
gb|KC585334.1|  Dacryobolus sudans voucher HHB8966-Sp 18S ribo...  50.1    3e-04
gb|KC585333.1|  Dacryobolus sudans voucher FP-150381-Sp 18S ri...  50.1    3e-04
gb|KC585332.1|  Dacryobolus sudans voucher FP-101996-Sp 18S ri...  50.1    3e-04
gb|KC585331.1|  Dacryobolus sudans voucher FP-100190-Sp 18S ri...  50.1    3e-04
gb|KC585330.1|  Crustoderma resinosum voucher L-10631-Sp 18S r...  50.1    3e-04
gb|KC585329.1|  Crustoderma opuntiae voucher RLG-12290-Sp 18S ...  50.1    3e-04
gb|KC585328.1|  Crustoderma marianum voucher FP-94432-Sp 18S r...  50.1    3e-04
gb|KC585327.1|  Crustoderma marianum voucher FP-105993-Sp 18S ...  50.1    3e-04
gb|KC585326.1|  Crustoderma flavescens voucher L-10857-Sp 18S ...  50.1    3e-04
gb|KC585325.1|  Crustoderma flavescens voucher HHB-9359-Sp 18S...  50.1    3e-04
gb|KC585324.1|  Crustoderma dryinum voucher RLG-13018-Sp 18S r...  50.1    3e-04
gb|KC585323.1|  Crustoderma dryinum voucher Kropp62ClEugene 18...  50.1    3e-04
gb|KC585322.1|  Crustoderma dryinum voucher HHB-7517-Sp 18S ri...  50.1    3e-04
gb|KC585321.1|  Crustoderma dryinum voucher HHB-1290-Sp 18S ri...  50.1    3e-04
gb|KC585320.1|  Crustoderma dryinum voucher FP-105487-Sp 18S r...  50.1    3e-04
gb|KC585319.1|  Crustoderma corneum voucher L-13829-Sp 18S rib...  50.1    3e-04
gb|KC585318.1|  Crustoderma corneum voucher HHB-5685-Sp 18S ri...  50.1    3e-04
gb|KC585317.1|  Auriporia aurulenta voucher HHB-8864 18S ribos...  50.1    3e-04
gb|KC585316.1|  Auriporia aurea voucher FP-98524 18S ribosomal...  50.1    3e-04
gb|KC585315.1|  Antrodia sp. RLG-7115-Sp 18S ribosomal RNA gen...  50.1    3e-04
gb|KC585314.1|  Antrodia sp. RLG-11175-Sp 18S ribosomal RNA ge...  50.1    3e-04
gb|KC585313.1|  Antrodia variiformis voucher L-6138-Sp 18S rib...  50.1    3e-04
gb|KC585312.1|  Antrodia variiformis voucher L-3379-R 18S ribo...  50.1    3e-04
gb|KC585311.1|  Antrodia variiformis voucher FP-90100-Sp 18S r...  50.1    3e-04
gb|KC585310.1|  Antrodia variiformis voucher FP-89848-R intern...  50.1    3e-04
gb|KC585309.1|  Antrodia variiformis voucher FP-104442-Sp 18S ...  50.1    3e-04
gb|KC585308.1|  Antrodia variiformis voucher FP-100609-Sp 18S ...  50.1    3e-04
gb|KC585307.1|  Antrodia serialis voucher L-8012-Sp 18S riboso...  50.1    3e-04
gb|KC585306.1|  Antrodia serialis voucher L-12464-Sp 18S ribos...  50.1    3e-04
gb|KC585305.1|  Antrodia serialis voucher HHB-12661-Sp 18S rib...  50.1    3e-04
gb|KC585304.1|  Antrodia serialis voucher FP-94125 18S ribosom...  50.1    3e-04
gb|KC585303.1|  Antrodia serialis voucher FP-133692-Sp 18S rib...  50.1    3e-04
gb|KC585302.1|  Antrodia serialis voucher FP-105717-Sp 18S rib...  50.1    3e-04
gb|KC585301.1|  Antrodia serialis voucher FP-104443-Sp 18S rib...  50.1    3e-04
gb|KC585300.1|  Antrodia serialis voucher FP-100562-T 18S ribo...  50.1    3e-04
gb|KC585299.1|  Antrodia serialis voucher FP-100248-T 18S ribo...  50.1    3e-04
gb|KC585298.1|  Antrodia serialis voucher DAOM-11977 18S ribos...  50.1    3e-04
gb|KC585297.1|  Antrodia serialis voucher Boat-184 18S ribosom...  50.1    3e-04
gb|KC585296.1|  Antrodia oleracea voucher MD-177 18S ribosomal...  50.1    3e-04
gb|KC585295.1|  Antrodia oleracea voucher Mad-4907 18S ribosom...  50.1    3e-04
gb|KC585294.1|  Antrodia oleracea voucher L-3488-R internal tr...  50.1    3e-04
gb|KC585293.1|  Antrodia oleracea voucher HHB-5988-Sp 18S ribo...  50.1    3e-04
gb|KC585292.1|  Antrodia oleracea voucher HHB-3543-Sp 18S ribo...  50.1    3e-04
gb|KC585291.1|  Antrodia oleracea voucher FP-70890-Sp 18S ribo...  50.1    3e-04
gb|KC585290.1|  Antrodia oleracea voucher FP-48282-R 18S ribos...  50.1    3e-04
gb|KC585289.1|  Antrodia malicola voucher L-15013-Sp 18S ribos...  50.1    3e-04
gb|KC585288.1|  Antrodia malicola voucher L-13022-Sp 18S ribos...  50.1    3e-04
gb|KC585287.1|  Antrodia malicola voucher HMIPS-4837 18S ribos...  50.1    3e-04
gb|KC585286.1|  Antrodia malicola voucher FP-104329-Sp 18S rib...  50.1    3e-04
gb|KC585285.1|  Antrodia juniperina voucher SRM-403-T 18S ribo...  50.1    3e-04
gb|KC585284.1|  Antrodia juniperina voucher FP-97452-T 18S rib...  50.1    3e-04
gb|KC585283.1|  Antrodia juniperina voucher FP-71540-R 18S rib...  50.1    3e-04
gb|KC585282.1|  Antrodia juniperina voucher FP-105489-Sp 18S r...  50.1    3e-04
gb|KC585277.1|  Antrodia heteromorpha voucher FP-133496-Sp 18S...  50.1    3e-04
gb|KC585269.1|  Polyporus favescens voucher FP-103723-Sp 18S r...  50.1    3e-04
gb|KC585264.1|  Amyloporia xantha voucher ME-550-R 18S ribosom...  50.1    3e-04
gb|KC585243.1|  Amyloporia carbonica voucher Zabel-40-GLN 18S ...  50.1    3e-04
gb|KC585238.1|  Amylocystis lapponica voucher OKM-4418-Sp 18S ...  50.1    3e-04
gb|KC585237.1|  Amylocystis lapponica voucher HHB-13400-Sp 18S...  50.1    3e-04
gb|KJ175169.1|  Sphaeropsis sapinea isolate W16a internal tran...  50.1    3e-04
gb|KF996500.1|  Exophiala dermatitidis strain VPCI 1122/P/13 1...  50.1    3e-04
gb|KF996489.1|  Uncultured Ascomycota clone YCEF187 18S riboso...  50.1    3e-04
gb|KF996488.1|  Uncultured Phoma clone YCEF177 18S ribosomal R...  50.1    3e-04
gb|KF996487.1|  Uncultured Phoma clone YCEF183 18S ribosomal R...  50.1    3e-04
gb|KF996486.1|  Uncultured Phoma clone YCEF181 18S ribosomal R...  50.1    3e-04
gb|KF996485.1|  Uncultured Phoma clone YCEF179 18S ribosomal R...  50.1    3e-04
gb|KF996481.1|  Uncultured Fusarium clone YCEF165 internal tra...  50.1    3e-04
gb|KF996480.1|  Uncultured Fusarium clone YCEF184 18S ribosoma...  50.1    3e-04
gb|KF996479.1|  Uncultured Fusarium clone YCEF173 18S ribosoma...  50.1    3e-04
gb|KF996478.1|  Uncultured Phoma clone YCEF016 18S ribosomal R...  50.1    3e-04
gb|KF996477.1|  Uncultured Phoma clone YCEF180 18S ribosomal R...  50.1    3e-04
gb|KF996476.1|  Uncultured Phoma clone YCEF163 18S ribosomal R...  50.1    3e-04
gb|KF996475.1|  Uncultured Phoma clone YCEF147 18S ribosomal R...  50.1    3e-04
gb|KF996474.1|  Uncultured Phoma clone YCEF123 18S ribosomal R...  50.1    3e-04
gb|KF996473.1|  Uncultured Phoma clone YCEF111 18S ribosomal R...  50.1    3e-04
gb|KF996472.1|  Uncultured Phoma clone YCEF091 18S ribosomal R...  50.1    3e-04
gb|KF996471.1|  Uncultured Phoma clone YCEF054 18S ribosomal R...  50.1    3e-04
gb|KF996470.1|  Uncultured Phoma clone YCEF034 18S ribosomal R...  50.1    3e-04
gb|KF996469.1|  Uncultured Phoma clone YCEF159 18S ribosomal R...  50.1    3e-04
gb|KF996468.1|  Uncultured Phoma clone YCEF081 18S ribosomal R...  50.1    3e-04
gb|KF996467.1|  Uncultured Phoma clone YCEF049 internal transc...  50.1    3e-04
gb|KF996466.1|  Uncultured Phoma clone YCEF039 internal transc...  50.1    3e-04
gb|KF996465.1|  Uncultured Phoma clone YCEF139 18S ribosomal R...  50.1    3e-04
gb|KF996455.1|  Uncultured Fusarium clone YCEF062 18S ribosoma...  50.1    3e-04
gb|KF996454.1|  Uncultured Fusarium clone YCEF162 18S ribosoma...  50.1    3e-04
gb|KF996453.1|  Uncultured Fusarium clone YCEF121 18S ribosoma...  50.1    3e-04
gb|KF996452.1|  Uncultured Fusarium clone YCEF109 18S ribosoma...  50.1    3e-04
gb|KF996451.1|  Uncultured Fusarium clone YCEF129 18S ribosoma...  50.1    3e-04
gb|KF996450.1|  Uncultured Fusarium clone YCEF126 18S ribosoma...  50.1    3e-04
gb|KF996448.1|  Uncultured Alternaria clone YCEF194 18S riboso...  50.1    3e-04
gb|KF996447.1|  Uncultured Alternaria clone YCEF168 18S riboso...  50.1    3e-04
gb|KF996446.1|  Uncultured Alternaria clone YCEF166 18S riboso...  50.1    3e-04
gb|KF996445.1|  Uncultured Alternaria clone YCEF128 18S riboso...  50.1    3e-04
gb|KF996444.1|  Uncultured Alternaria clone YCEF119 18S riboso...  50.1    3e-04
gb|KF996443.1|  Uncultured Alternaria clone YCEF104 18S riboso...  50.1    3e-04
gb|KF996442.1|  Uncultured Alternaria clone YCEF087 18S riboso...  50.1    3e-04
gb|KF996441.1|  Uncultured Alternaria clone YCEF080 18S riboso...  50.1    3e-04
gb|KF996440.1|  Uncultured Alternaria clone YCEF079 18S riboso...  50.1    3e-04
gb|KF996439.1|  Uncultured Alternaria clone YCEF003 18S riboso...  50.1    3e-04
gb|KF996438.1|  Uncultured Alternaria clone YCEF002 18S riboso...  50.1    3e-04
gb|KF996437.1|  Uncultured Alternaria clone YCEF169 18S riboso...  50.1    3e-04
gb|KF996436.1|  Uncultured Alternaria clone YCEF132 18S riboso...  50.1    3e-04
gb|KF996435.1|  Uncultured Alternaria clone YCEF118 18S riboso...  50.1    3e-04
gb|KF996434.1|  Uncultured Setophoma clone YCEF146 18S ribosom...  50.1    3e-04
gb|KF996433.1|  Uncultured Setophoma clone YCEF127 18S ribosom...  50.1    3e-04
gb|KF996432.1|  Uncultured Setophoma clone YCEF071 18S ribosom...  50.1    3e-04
gb|KF996431.1|  Uncultured Setophoma clone YCEF032 18S ribosom...  50.1    3e-04
gb|KF996430.1|  Uncultured Setophoma clone YCEF115 18S ribosom...  50.1    3e-04
gb|KF996429.1|  Uncultured Setophoma clone YCEF110 18S ribosom...  50.1    3e-04
gb|KF996428.1|  Uncultured Cladosporium clone YCEF172 18S ribo...  50.1    3e-04
gb|KF996427.1|  Uncultured Cladosporium clone YCEF171 18S ribo...  50.1    3e-04
gb|KF996426.1|  Uncultured Cladosporium clone YCEF148 18S ribo...  50.1    3e-04
gb|KF996425.1|  Uncultured Cladosporium clone YCEF107 18S ribo...  50.1    3e-04
gb|KF996424.1|  Uncultured Gibberella clone YCEF154 18S riboso...  50.1    3e-04
gb|KF996423.1|  Uncultured Gibberella clone YCEF157 18S riboso...  50.1    3e-04
gb|KF996422.1|  Uncultured Gibberella clone YCEF153 18S riboso...  50.1    3e-04
gb|KF996421.1|  Uncultured Gibberella clone YCEF144 18S riboso...  50.1    3e-04
gb|KF996420.1|  Uncultured Gibberella clone YCEF105 18S riboso...  50.1    3e-04
gb|KF996419.1|  Uncultured Gibberella clone YCEF101 18S riboso...  50.1    3e-04
gb|KF996418.1|  Uncultured Gibberella clone YCEF141 18S riboso...  50.1    3e-04
gb|KF996417.1|  Uncultured Gibberella clone YCEF195 18S riboso...  50.1    3e-04
gb|KF996415.1|  Uncultured Phoma clone YCEF175 18S ribosomal R...  50.1    3e-04
gb|KF996414.1|  Uncultured Phoma clone YCEF160 18S ribosomal R...  50.1    3e-04
gb|KF996413.1|  Uncultured Phoma clone YCEF120 18S ribosomal R...  50.1    3e-04
gb|KF996412.1|  Uncultured Phoma clone YCEF094 18S ribosomal R...  50.1    3e-04
gb|KF996411.1|  Uncultured Alternaria clone YCEF004 18S riboso...  50.1    3e-04
gb|KF996410.1|  Uncultured Alternaria clone YCEF012 18S riboso...  50.1    3e-04
gb|KF996409.1|  Uncultured Alternaria clone YCEF112 18S riboso...  50.1    3e-04
gb|KF996408.1|  Uncultured Alternaria clone YCEF076 18S riboso...  50.1    3e-04
gb|KF996407.1|  Uncultured Alternaria clone YCEF046 18S riboso...  50.1    3e-04
gb|KF996406.1|  Uncultured Alternaria clone YCEF050 18S riboso...  50.1    3e-04
gb|KF996405.1|  Uncultured Alternaria clone YCEF048 internal t...  50.1    3e-04
gb|KF996404.1|  Uncultured Alternaria clone YCEF035 18S riboso...  50.1    3e-04
gb|KF996403.1|  Uncultured Alternaria clone YCEF031 internal t...  50.1    3e-04
gb|KF996402.1|  Uncultured Alternaria clone YCEF027 18S riboso...  50.1    3e-04
gb|KF996401.1|  Uncultured Alternaria clone YCEF025 18S riboso...  50.1    3e-04
gb|KF996400.1|  Uncultured Alternaria clone YCEF114 18S riboso...  50.1    3e-04
gb|KF996399.1|  Uncultured Alternaria clone YCEF089 18S riboso...  50.1    3e-04
gb|KF996398.1|  Uncultured Stagonosporopsis clone YCEF078 18S ...  50.1    3e-04
gb|KF996397.1|  Uncultured Penicillium clone YCEF072 18S ribos...  50.1    3e-04
gb|KF996396.1|  Uncultured Phoma clone YCEF060 18S ribosomal R...  50.1    3e-04
gb|KF996395.1|  Uncultured Phoma clone YCEF190 18S ribosomal R...  50.1    3e-04
gb|KF996394.1|  Uncultured Phoma clone YCEF140 18S ribosomal R...  50.1    3e-04
gb|KF996393.1|  Uncultured Phoma clone YCEF131 18S ribosomal R...  50.1    3e-04
gb|KF996392.1|  Uncultured Phoma clone YCEF117 18S ribosomal R...  50.1    3e-04
gb|KF996391.1|  Uncultured Phoma clone YCEF057 18S ribosomal R...  50.1    3e-04
gb|KF996390.1|  Uncultured Pyrenochaeta clone YCEF193 18S ribo...  50.1    3e-04
gb|KF996389.1|  Uncultured Pyrenochaeta clone YCEF191 18S ribo...  50.1    3e-04
gb|KF996388.1|  Uncultured Pyrenochaeta clone YCEF073 18S ribo...  50.1    3e-04
gb|KF996387.1|  Uncultured Pyrenochaeta clone YCEF053 18S ribo...  50.1    3e-04
gb|KF996386.1|  Uncultured Phoma clone YCEF098 18S ribosomal R...  50.1    3e-04
gb|KF996385.1|  Uncultured Phoma clone YCEF041 18S ribosomal R...  50.1    3e-04
gb|KF996384.1|  Uncultured Rhizopycnis clone YCEF099 18S ribos...  50.1    3e-04
gb|KF996383.1|  Uncultured Rhizopycnis clone YCEF065 18S ribos...  50.1    3e-04
gb|KF996382.1|  Uncultured Rhizopycnis clone YCEF038 18S ribos...  50.1    3e-04
gb|KF996381.1|  Uncultured Cladosporium clone YCEF061 18S ribo...  50.1    3e-04
gb|KF996380.1|  Uncultured Cladosporium clone YCEF158 18S ribo...  50.1    3e-04
gb|KF996379.1|  Uncultured Cladosporium clone YCEF135 18S ribo...  50.1    3e-04
gb|KF996378.1|  Uncultured Cladosporium clone YCEF067 18S ribo...  50.1    3e-04
gb|KF996377.1|  Uncultured Cladosporium clone YCEF033 18S ribo...  50.1    3e-04
gb|KF996376.1|  Uncultured Cladosporium clone YCEF047 18S ribo...  50.1    3e-04
gb|KF996375.1|  Uncultured Cladosporium clone YCEF036 internal...  50.1    3e-04
gb|KF996374.1|  Uncultured Arthopyreniaceae clone YCEF001 18S ...  50.1    3e-04
gb|KF996373.1|  Uncultured Arthopyreniaceae clone YCEF142 18S ...  50.1    3e-04
gb|KF996372.1|  Uncultured Arthopyreniaceae clone YCEF130 18S ...  50.1    3e-04
gb|KF996371.1|  Uncultured Arthopyreniaceae clone YCEF066 18S ...  50.1    3e-04
gb|KF996370.1|  Uncultured Arthopyreniaceae clone YCEF185 18S ...  50.1    3e-04
gb|KF996369.1|  Uncultured Arthopyreniaceae clone YCEF030 18S ...  50.1    3e-04
gb|KF996368.1|  Uncultured Talaromyces clone YCEF023 18S ribos...  50.1    3e-04
gb|KF996367.1|  Uncultured Alternaria clone YCEF198 18S riboso...  50.1    3e-04
gb|KF996366.1|  Uncultured Alternaria clone YCEF197 18S riboso...  50.1    3e-04
gb|KF996365.1|  Uncultured Alternaria clone YCEF196 18S riboso...  50.1    3e-04
gb|KF996364.1|  Uncultured Alternaria clone YCEF149 18S riboso...  50.1    3e-04
gb|KF996363.1|  Uncultured Alternaria clone YCEF015 18S riboso...  50.1    3e-04
gb|KF996362.1|  Uncultured Phoma clone YCEF069 18S ribosomal R...  50.1    3e-04
gb|KF996361.1|  Uncultured Phoma clone YCEF188 18S ribosomal R...  50.1    3e-04
gb|KF996360.1|  Uncultured Phoma clone YCEF178 18S ribosomal R...  50.1    3e-04
gb|KF996359.1|  Uncultured Phoma clone YCEF170 18S ribosomal R...  50.1    3e-04
gb|KF996358.1|  Uncultured Phoma clone YCEF167 18S ribosomal R...  50.1    3e-04
gb|KF996357.1|  Uncultured Phoma clone YCEF164 18S ribosomal R...  50.1    3e-04
gb|KF996356.1|  Uncultured Phoma clone YCEF151 18S ribosomal R...  50.1    3e-04
gb|KF996355.1|  Uncultured Phoma clone YCEF145 18S ribosomal R...  50.1    3e-04
gb|KF996354.1|  Uncultured Phoma clone YCEF143 18S ribosomal R...  50.1    3e-04
gb|KF996353.1|  Uncultured Phoma clone YCEF124 18S ribosomal R...  50.1    3e-04
gb|KF996352.1|  Uncultured Phoma clone YCEF122 18S ribosomal R...  50.1    3e-04
gb|KF996351.1|  Uncultured Phoma clone YCEF116 18S ribosomal R...  50.1    3e-04
gb|KF996350.1|  Uncultured Phoma clone YCEF093 18S ribosomal R...  50.1    3e-04
gb|KF996349.1|  Uncultured Phoma clone YCEF086 18S ribosomal R...  50.1    3e-04
gb|KF996348.1|  Uncultured Phoma clone YCEF085 18S ribosomal R...  50.1    3e-04
gb|KF996347.1|  Uncultured Phoma clone YCEF082 18S ribosomal R...  50.1    3e-04
gb|KF996346.1|  Uncultured Phoma clone YCEF064 18S ribosomal R...  50.1    3e-04
gb|KF996345.1|  Uncultured Phoma clone YCEF059 18S ribosomal R...  50.1    3e-04
gb|KF996344.1|  Uncultured Phoma clone YCEF056 18S ribosomal R...  50.1    3e-04
gb|KF996343.1|  Uncultured Phoma clone YCEF045 internal transc...  50.1    3e-04
gb|KF996342.1|  Uncultured Phoma clone YCEF044 18S ribosomal R...  50.1    3e-04
gb|KF996341.1|  Uncultured Phoma clone YCEF029 18S ribosomal R...  50.1    3e-04
gb|KF996340.1|  Uncultured Phoma clone YCEF028 18S ribosomal R...  50.1    3e-04
gb|KF996339.1|  Uncultured Phoma clone YCEF026 18S ribosomal R...  50.1    3e-04
gb|KF996338.1|  Uncultured Phoma clone YCEF021 18S ribosomal R...  50.1    3e-04
gb|KF996337.1|  Uncultured Phoma clone YCEF020 internal transc...  50.1    3e-04
gb|KF996336.1|  Uncultured Phoma clone YCEF014 18S ribosomal R...  50.1    3e-04
gb|KF996335.1|  Uncultured Phoma clone YCEF013 18S ribosomal R...  50.1    3e-04
gb|KF996334.1|  Uncultured Fusarium clone YCEF005 18S ribosoma...  50.1    3e-04
gb|KF996333.1|  Uncultured Fusarium clone YCEF192 18S ribosoma...  50.1    3e-04
gb|KF996332.1|  Uncultured Fusarium clone YCEF070 18S ribosoma...  50.1    3e-04
gb|KF996331.1|  Uncultured Fusarium clone YCEF068 18S ribosoma...  50.1    3e-04
gb|KF996330.1|  Uncultured Fusarium clone YCEF063 18S ribosoma...  50.1    3e-04
gb|KF996329.1|  Uncultured Fusarium clone YCEF040 18S ribosoma...  50.1    3e-04
gb|KF996328.1|  Uncultured Fusarium clone YCEF011 18S ribosoma...  50.1    3e-04
gb|KF996327.1|  Uncultured Stagonosporopsis clone YCEF009 18S ...  50.1    3e-04
gb|KF996326.1|  Uncultured Fusarium clone YCEF010 18S ribosoma...  50.1    3e-04
gb|KF996325.1|  Uncultured Fusarium clone YCEF008 18S ribosoma...  50.1    3e-04
gb|KF996324.1|  Uncultured Cladosporium clone YCEF007 18S ribo...  50.1    3e-04
gb|KF996323.1|  Uncultured Alternaria clone YCEF103 18S riboso...  50.1    3e-04
gb|KF996322.1|  Uncultured Alternaria clone YCEF074 18S riboso...  50.1    3e-04
gb|KF996321.1|  Uncultured Alternaria clone YCEF024 internal t...  50.1    3e-04
gb|KF996320.1|  Uncultured Alternaria clone YCEF189 18S riboso...  50.1    3e-04
gb|KF996319.1|  Uncultured Alternaria clone YCEF186 18S riboso...  50.1    3e-04
gb|KF996318.1|  Uncultured Alternaria clone YCEF150 18S riboso...  50.1    3e-04
gb|KF996317.1|  Uncultured Alternaria clone YCEF100 18S riboso...  50.1    3e-04
gb|KF996316.1|  Uncultured Alternaria clone YCEF092 18S riboso...  50.1    3e-04
gb|KF996315.1|  Uncultured Alternaria clone YCEF083 internal t...  50.1    3e-04
gb|KF996314.1|  Uncultured Alternaria clone YCEF077 18S riboso...  50.1    3e-04
gb|KF996313.1|  Uncultured Alternaria clone YCEF075 18S riboso...  50.1    3e-04
gb|KF996312.1|  Uncultured Alternaria clone YCEF058 18S riboso...  50.1    3e-04
gb|KF996311.1|  Uncultured Alternaria clone YCEF055 18S riboso...  50.1    3e-04
gb|KF996310.1|  Uncultured Alternaria clone YCEF022 18S riboso...  50.1    3e-04
gb|KF996309.1|  Uncultured Alternaria clone YCEF019 18S riboso...  50.1    3e-04
gb|KF996308.1|  Uncultured Alternaria clone YCEF018 18S riboso...  50.1    3e-04
gb|KF996307.1|  Uncultured Alternaria clone YCEF017 18S riboso...  50.1    3e-04
gb|KF996306.1|  Uncultured Alternaria clone YCEF006 18S riboso...  50.1    3e-04
gb|KF971882.1|  Fusarium decemcellulare isolate 69LY 18S ribos...  50.1    3e-04
gb|KJ000326.1|  Trichoderma harzianum strain VRU-Th107 18S rib...  50.1    3e-04
gb|KJ000325.1|  Trichoderma harzianum strain VRU-Th183 18S rib...  50.1    3e-04
gb|KJ000324.1|  Trichoderma harzianum strain VRU-Th108 18S rib...  50.1    3e-04
gb|KJ000323.1|  Trichoderma harzianum strain VRU-Th135 18S rib...  50.1    3e-04
gb|KJ000322.1|  Trichoderma harzianum strain VRU-Th204 18S rib...  50.1    3e-04
gb|KJ000321.1|  Trichoderma harzianum strain VRU-Th161 18S rib...  50.1    3e-04
gb|KJ000320.1|  Trichoderma harzianum strain VRU-Th137 18S rib...  50.1    3e-04
gb|KJ000314.1|  Trichoderma harzianum strain VRU-Th141 18S rib...  50.1    3e-04
gb|KJ000313.1|  Trichoderma harzianum strain VRU-Th132 18S rib...  50.1    3e-04
gb|KJ000312.1|  Trichoderma harzianum strain VRU-Th103 18S rib...  50.1    3e-04
gb|KJ000311.1|  Trichoderma harzianum strain VRU-Th100 18S rib...  50.1    3e-04
gb|KJ000310.1|  Trichoderma harzianum strain VRU-Th136 18S rib...  50.1    3e-04
gb|KJ000309.1|  Trichoderma longibrachiatum strain VRU-Tl105 1...  50.1    3e-04
gb|KJ000306.1|  Trichoderma brevicompactum strain VRU-Tb114 18...  50.1    3e-04
dbj|AB916360.1|  Cordyceps sp. NBRC 106954 genes for 18S rRNA,...  50.1    3e-04
dbj|AB916517.1|  Mrakia blollopis genes for 18S rRNA, ITS1, 5....  50.1    3e-04
dbj|AB916516.1|  Mrakia blollopis genes for 18S rRNA, ITS1, 5....  50.1    3e-04
dbj|AB916514.1|  Penicillium sp. PG290 genes for 18S rRNA, ITS...  50.1    3e-04
dbj|AB916512.1|  Rhodotorula mucilaginosa genes for 18S rRNA, ...  50.1    3e-04
dbj|AB916511.1|  Penicillium sp. PG291 genes for 18S rRNA, ITS...  50.1    3e-04
dbj|AB916509.1|  Venturia sp. PG277 genes for 18S rRNA, ITS1, ...  50.1    3e-04
dbj|AB916508.1|  Thelebolus sp. PG278 genes for 18S rRNA, ITS1...  50.1    3e-04
dbj|AB916506.1|  Mrakia blollopis genes for 18S rRNA, ITS1, 5....  50.1    3e-04
dbj|AB916505.1|  Cladosporium sp. PG246 genes for 18S rRNA, IT...  50.1    3e-04
dbj|AB915809.1|  Purpureocillium sp. MCM_HumanF8-1 genes for 1...  50.1    3e-04
dbj|AB915808.1|  Cladosporium sp. MCM_Drom4-1 genes for 18S rR...  50.1    3e-04
gb|KJ093501.1|  Cordyceps confragosa isolate LG4 18S ribosomal...  50.1    3e-04
gb|KJ093500.1|  Thanatephorus cucumeris isolate LG6 18S riboso...  50.1    3e-04
gb|KJ093499.1|  Schizophyllum commune isolate LG8 18S ribosoma...  50.1    3e-04
gb|KJ093498.1|  Resinicium bicolor isolate Ayma2c 18S ribosoma...  50.1    3e-04
gb|KJ093497.1|  Postia placenta isolate B36 18S ribosomal RNA ...  50.1    3e-04
gb|KJ093496.1|  Mycena aff. murina D1.1c 18S ribosomal RNA gen...  50.1    3e-04
gb|KJ093495.1|  Marasmius sp. Vald17a 18S ribosomal RNA gene, ...  50.1    3e-04
gb|KJ093494.1|  Irpex lacteus isolate LG5 18S ribosomal RNA ge...  50.1    3e-04
gb|KJ093493.1|  Peniophorella praetermissa isolate LG7 18S rib...  50.1    3e-04
gb|KJ093492.1|  Coriolopsis trogii isolate LG1 18S ribosomal R...  50.1    3e-04
gb|KJ093491.1|  Amylostereum areolatum isolate Oph2 18S riboso...  50.1    3e-04
gb|KJ093490.1|  Bjerkandera adusta isolate LG3 18S ribosomal R...  50.1    3e-04
gb|KF996534.1|  Antrodia sp. FP-100031-T 18S ribosomal RNA gen...  50.1    3e-04
gb|KF996533.1|  Stereum sanguinolentum isolate 13-27 18S ribos...  50.1    3e-04
gb|KF996532.1|  Porodaedalea pini isolate 28 18S ribosomal RNA...  50.1    3e-04
gb|KF996531.1|  Porodaedalea pini isolate 14 18S ribosomal RNA...  50.1    3e-04
gb|KF996530.1|  Porodaedalea chrysoloma isolate M175 18S ribos...  50.1    3e-04
gb|KF996529.1|  Phellinidium sulphurascens isolate Pa-22r 18S ...  50.1    3e-04
gb|KF996528.1|  Phellinidium sulphurascens isolate Mat-9-2 18S...  50.1    3e-04
gb|KF996518.1|  Onnia tomentosa isolate OT-Slu internal transc...  50.1    3e-04
gb|KF996517.1|  Onnia tomentosa isolate LOO-13789-Q internal t...  50.1    3e-04
gb|KF996516.1|  Onnia tomentosa isolate FP-100585-5p internal ...  50.1    3e-04
gb|KF996515.1|  Onnia tomentosa isolate COLO-57-68-R internal ...  50.1    3e-04
gb|KF996514.1|  Onnia leporina isolate Phaeo1 internal transcr...  50.1    3e-04
gb|KF996513.1|  Fomitopsis pinicola isolate G-es 18S ribosomal...  50.1    3e-04
gb|KF996512.1|  Fomitopsis pinicola isolate DR-EST-011 18S rib...  50.1    3e-04
gb|KF996511.1|  Echinodontium tinctorium isolate HHB-12844-5p ...  50.1    3e-04
gb|KF996510.1|  Echinodontium tinctorium isolate FP-47304-T 18...  50.1    3e-04
gb|KF996509.1|  Echinodontium tinctorium isolate Aho-60-88-R 1...  50.1    3e-04
gb|KJ013588.1|  Uncultured fungus isolate DGGE gel band F12 in...  50.1    3e-04
gb|KJ013584.1|  Uncultured fungus isolate DGGE gel band F3 int...  50.1    3e-04
gb|KF954571.1|  Yeatesia platystegia voucher Richardson & King...  50.1    3e-04
gb|KF954570.1|  Yeatesia mabryi voucher Hinton et al. 24782 (T...  50.1    3e-04
gb|KF954569.1|  Mirandea sylvatica voucher Hernandez 1119 (CAS...  50.1    3e-04
gb|KF954568.1|  Mirandea nutans voucher Ehrenberg 1060 (RSA) i...  50.1    3e-04
gb|KF954567.1|  Mirandea hyssopus voucher Zamudio & Zamudio 10...  50.1    3e-04
gb|KF954566.1|  Mirandea huastecensis voucher Daniel & Baker 3...  50.1    3e-04
gb|KF954565.1|  Mirandea grisea voucher Henrickson & Lee 17585...  50.1    3e-04
gb|KF954564.1|  Mirandea andradenia voucher Kiel et al. 20 (RS...  50.1    3e-04
gb|KF954563.1|  Mirandea andradenia voucher T.F. Daniel 3693 (...  50.1    3e-04
gb|KJ001801.1|  Aspergillus fumigatus strain R1 18S ribosomal ...  50.1    3e-04
gb|KF998580.1|  Lecanosticta acicola strain EST46 18S ribosoma...  50.1    3e-04
gb|KJ152203.1|  Xylariaceae sp. Sy68 internal transcribed spac...  50.1    3e-04
gb|KJ152202.1|  Colletotrichum sp. Sy543 internal transcribed ...  50.1    3e-04
gb|KJ152201.1|  Colletotrichum sp. S421 internal transcribed s...  50.1    3e-04
gb|KJ152200.1|  Xylariaceae sp. S241 internal transcribed spac...  50.1    3e-04
gb|KJ152199.1|  Colletotrichum sp. S358 internal transcribed s...  50.1    3e-04
gb|KJ152198.1|  Colletotrichum sp. S552-1 internal transcribed...  50.1    3e-04
gb|KJ152197.1|  Schizophyllum commune strain Sj648 internal tr...  50.1    3e-04
gb|KJ152196.1|  Fungal sp. S371 internal transcribed spacer 1,...  50.1    3e-04
gb|KJ152195.1|  Colletotrichum sp. S353 internal transcribed s...  50.1    3e-04
gb|KJ152194.1|  Colletotrichum sp. Sj335 internal transcribed ...  50.1    3e-04
gb|KJ152193.1|  Colletotrichum sp. S617 internal transcribed s...  50.1    3e-04
gb|KJ152192.1|  Colletotrichum sp. S218 internal transcribed s...  50.1    3e-04
gb|KJ152191.1|  Colletotrichum sp. S632 internal transcribed s...  50.1    3e-04
gb|KJ152190.1|  Colletotrichum sp. Sy-1 internal transcribed s...  50.1    3e-04
gb|KJ152189.1|  Penicillium commune strain Sy555 internal tran...  50.1    3e-04
gb|KJ152188.1|  Colletotrichum sp. Sy308 internal transcribed ...  50.1    3e-04
gb|KJ152187.1|  Colletotrichum sp. Sy422 internal transcribed ...  50.1    3e-04
gb|KJ152186.1|  Penicillium sp. s373 internal transcribed spac...  50.1    3e-04
gb|KJ152185.1|  Colletotrichum sp. sy691 internal transcribed ...  50.1    3e-04
gb|KF976448.1|  Alternaria alternata strain GAE-1 18S ribosoma...  50.1    3e-04
gb|KF975702.1|  Trichothecium roseum strain UoS09 internal tra...  50.1    3e-04
emb|HG931724.1|  Stemphylium globuliferum genomic DNA containi...  50.1    3e-04
emb|HF583424.1|  Lachancea sp. SW109 genomic DNA containing IT...  50.1    3e-04
gb|KJ451396.1|  Selenastrum gracile voucher GUBTSL 002 18S rib...  50.1    3e-04
gb|KJ451395.1|  Selenastrum gracile voucher GUBTSL 001 interna...  50.1    3e-04
gb|KJ451394.1|  Scenedesmus quadricaudus voucher GUBTSQ 002 18...  50.1    3e-04
gb|KJ451393.1|  Scenedesmus quadricaudus voucher GUBTSQ 001 in...  50.1    3e-04
gb|KJ451392.1|  Scenedesmus dimorphus voucher GUBTSD 001 18S r...  50.1    3e-04
gb|KC894938.1|  Dunaliella parva strain 15 internal transcribe...  50.1    3e-04
gb|KC894936.1|  Dunaliella sp. 1 B2-2 internal transcribed spa...  50.1    3e-04
gb|KC894935.1|  Dunaliella salina strain D2-1 internal transcr...  50.1    3e-04
gb|KC894934.1|  Dunaliella salina strain 1 internal transcribe...  50.1    3e-04
gb|KJ013413.1|  Aplosporella malorum strain BDAP1220 internal ...  50.1    3e-04
gb|KF995353.1|  Calvatia sp. CSK-2014 voucher KA12-1380 18S ri...  50.1    3e-04
gb|KF995352.1|  Calvatia sp. CSK-2014 voucher KA12-1061 18S ri...  50.1    3e-04
gb|KF995351.1|  Calvatia sp. CSK-2014 voucher KA12-0874 18S ri...  50.1    3e-04
gb|KF995350.1|  Calvatia sp. CSK-2014 voucher KA12-0745 18S ri...  50.1    3e-04
gb|KF995349.1|  Calvatia sp. CSK-2014 voucher KA12-0535 18S ri...  50.1    3e-04
gb|KF995348.1|  Calvatia sp. CSK-2014 voucher KA12-0236 18S ri...  50.1    3e-04
gb|KF971692.1|  Beauveria bassiana strain Ams.5.348 internal t...  50.1    3e-04
gb|KF971690.1|  Beauveria bassiana strain Ams.9.371 internal t...  50.1    3e-04
gb|KF975388.1|  Uncultured Tomentella clone SKP-99-G2-M29-EH1 ...  50.1    3e-04
gb|KF975387.1|  Uncultured Tomentella clone SKP-70-G1-M07-YB 1...  50.1    3e-04
gb|KF975385.1|  Uncultured Piloderma clone SKP-85-M11-EH 18S r...  50.1    3e-04
gb|KF975384.1|  Uncultured Piloderma clone SKP-100-M29-EH2 int...  50.1    3e-04
gb|KF975382.1|  Uncultured Lactarius tabidus clone SKP-87-G2-M...  50.1    3e-04
gb|KF975381.1|  Uncultured Lactarius tabidus clone SKP-14-G1-M...  50.1    3e-04
gb|KF975380.1|  Uncultured Lactarius clone SKP-106-M30-YB inte...  50.1    3e-04
gb|KF975379.1|  Uncultured Lactarius clone SKP-58-M06-YB 18S r...  50.1    3e-04
gb|KF975378.1|  Uncultured Helotiaceae clone SKP-90-M11-YB int...  50.1    3e-04
gb|KF975377.1|  Uncultured Hebeloma clone SKP-103-M29-YB inter...  50.1    3e-04
gb|KF975376.1|  Uncultured Cortinarius clone SKP-13-M13-YB int...  50.1    3e-04
gb|KF975375.1|  Limacella subillinita voucher NY 00027729 18S ...  50.1    3e-04
gb|KF971718.1|  Scytalidium thermophilum strain CBS 627.91 int...  50.1    3e-04
gb|KF971717.1|  Scytalidium thermophilum strain CBS 626.91 int...  50.1    3e-04
gb|KF971716.1|  Scytalidium thermophilum strain CBS 623.91 int...  50.1    3e-04
gb|KF971715.1|  Scytalidium thermophilum strain CBS 622.91 int...  50.1    3e-04
gb|KF971714.1|  Scytalidium thermophilum strain CBS 621.91 int...  50.1    3e-04
gb|KF971713.1|  Remersonia thermophila strain CBS 620.91 inter...  50.1    3e-04
gb|KF924398.1|  Lasiodiplodia theobromae strain UFSM internal ...  50.1    3e-04
gb|KJ008701.1|  Alternaria tenuissima isolate AKS6-2 internal ...  50.1    3e-04
gb|KJ008700.1|  Alternaria alternata isolate AKS6-4 internal t...  50.1    3e-04
gb|KJ008699.1|  Alternaria alternata isolate KS53-2 internal t...  50.1    3e-04
gb|KJ008698.1|  Alternaria alternata isolate AKS6-3 internal t...  50.1    3e-04
gb|KJ008697.1|  Alternaria alternata isolate KS50-8 internal t...  50.1    3e-04
gb|KJ008696.1|  Alternaria alternata isolate AKS6-1 internal t...  50.1    3e-04
gb|KJ008694.1|  Alternaria alternata isolate KS48-3 internal t...  50.1    3e-04
gb|KJ412304.1|  Coriolopsis gallica strain BS54 internal trans...  50.1    3e-04
gb|KF998556.1|  Alternaria alternata strain PKL44 18S ribosoma...  50.1    3e-04
gb|KF998555.1|  Alternaria alternata strain TKL18a 18S ribosom...  50.1    3e-04
gb|KF998554.1|  Alternaria alternata strain A7METL12b 18S ribo...  50.1    3e-04
gb|KF998553.1|  Alternaria alternata strain TKL50 18S ribosoma...  50.1    3e-04
gb|KF998551.1|  Alternaria solani strain A7AXTP11A 18S ribosom...  50.1    3e-04
gb|KF998550.1|  Alternaria solani strain A7AXTL14e/2 18S ribos...  50.1    3e-04
gb|KF998549.1|  Alternaria solani strain 043-021 18S ribosomal...  50.1    3e-04
gb|KF305831.1|  Candida glabrata strain LEMI8622E internal tra...  50.1    3e-04
gb|KF305830.1|  Candida glabrata strain LEMI8622D 18S ribosoma...  50.1    3e-04
gb|KF305829.1|  Candida glabrata strain LEMI8622C 18S ribosoma...  50.1    3e-04
gb|KF305828.1|  Candida glabrata strain LEMI8622B 18S ribosoma...  50.1    3e-04
gb|KF305827.1|  Candida glabrata strain LEMI8622A internal tra...  50.1    3e-04
gb|KC681820.1|  Buellia griseovirens isolate NY1316 18S riboso...  50.1    3e-04
gb|KC681819.1|  Buellia griseovirens isolate NY1315 18S riboso...  50.1    3e-04
gb|KC681818.1|  Buellia griseovirens isolate NY1314 18S riboso...  50.1    3e-04
gb|KC681817.1|  Buellia griseovirens isolate NY1305 18S riboso...  50.1    3e-04
gb|KC681816.1|  Buellia griseovirens isolate NY1304 18S riboso...  50.1    3e-04
emb|HG939570.1|  Lophodermium sp. OK-2014 genomic DNA containi...  50.1    3e-04
emb|HG939569.1|  Lophodermium sp. OK-2014 genomic DNA containi...  50.1    3e-04
emb|HG939568.1|  Lophodermium sp. OK-2014 genomic DNA containi...  50.1    3e-04
emb|HG939567.1|  Lophodermium sp. OK-2014 genomic DNA containi...  50.1    3e-04
emb|HG939566.1|  Lophodermium sp. OK-2014 genomic DNA containi...  50.1    3e-04
emb|HG939565.1|  Lophodermium sp. OK-2014 genomic DNA containi...  50.1    3e-04
emb|HG939564.1|  Lophodermium sp. OK-2014 genomic DNA containi...  50.1    3e-04
emb|HG939563.1|  Lophodermium sp. OK-2014 genomic DNA containi...  50.1    3e-04
emb|HG939562.1|  Lophodermium sp. OK-2014 genomic DNA containi...  50.1    3e-04
emb|HG939561.1|  Lophodermium sp. OK-2014 genomic DNA containi...  50.1    3e-04
emb|HG939560.1|  Lophodermium sp. OK-2014 genomic DNA containi...  50.1    3e-04
emb|HE792944.1|  Bipolaris coffeana genomic DNA containing 18S...  50.1    3e-04
emb|HE792943.1|  Bipolaris coffeana genomic DNA containing 18S...  50.1    3e-04
emb|HE792942.1|  Bipolaris yamadai genomic DNA containing 18S ...  50.1    3e-04
emb|HE792941.1|  Bipolaris yamadai genomic DNA containing 18S ...  50.1    3e-04
gb|KF907701.1|  Chlorophyta sp. URa28 voucher Herbarium Tuerk5...  50.1    3e-04
gb|KF907699.1|  Chlorophyta sp. URa26 voucher Herbarium Tuerk5...  50.1    3e-04
gb|KF907698.1|  Chlorophyta sp. URa20 voucher Herbarium Tuerk5...  50.1    3e-04
gb|KF907697.1|  Chlorophyta sp. URa25 voucher Herbarium Tuerk5...  50.1    3e-04
gb|KF907696.1|  Chlorophyta sp. URa24 voucher Herbarium Tuerk5...  50.1    3e-04
gb|KF907695.1|  Chlorophyta sp. URa20 voucher Herbarium Tuerk5...  50.1    3e-04
gb|KF907694.1|  Chlorophyta sp. URa23 voucher Herbarium Tuerk5...  50.1    3e-04
gb|KF907693.1|  Chlorophyta sp. URa20 voucher Herbarium Tuerk5...  50.1    3e-04
gb|KF907692.1|  Chlorophyta sp. URa22 voucher Herbarium Tuerk5...  50.1    3e-04
gb|KF907691.1|  Chlorophyta sp. URa20 voucher Herbarium Tuerk5...  50.1    3e-04
gb|KF907690.1|  Chlorophyta sp. URa21 voucher Herbarium Stockh...  50.1    3e-04
gb|KF907689.1|  Chlorophyta sp. URa18 voucher Herbarium Stockh...  50.1    3e-04
gb|KF907688.1|  Chlorophyta sp. URa20 voucher Herbarium Stockh...  50.1    3e-04
gb|KF907687.1|  Chlorophyta sp. URa19 voucher Herbarium Stockh...  50.1    3e-04
gb|KF907686.1|  Chlorophyta sp. URa18 voucher Herbarium Stockh...  50.1    3e-04
gb|KF907675.1|  Chloroidium saccharophilum voucher Herbarium T...  50.1    3e-04
gb|KF907674.1|  Chloroidium saccharophilum voucher Herbarium T...  50.1    3e-04
gb|KF907673.1|  Chloroidium saccharophilum voucher Herbarium T...  50.1    3e-04
gb|KF907672.1|  Chloroidium saccharophilum voucher Herbarium T...  50.1    3e-04
gb|KF907671.1|  Asterochloris sp. URa17 voucher Herbarium Tuer...  50.1    3e-04
gb|KF907670.1|  Asterochloris sp. URa17 voucher Herbarium Tuer...  50.1    3e-04
gb|KF907669.1|  Asterochloris magna voucher Herbarium Tuerk515...  50.1    3e-04
gb|KF907668.1|  Asterochloris sp. URa17 voucher Herbarium Tuer...  50.1    3e-04
gb|KF907667.1|  Asterochloris sp. URa17 voucher Herbarium Tuer...  50.1    3e-04
gb|KF907666.1|  Asterochloris sp. URa17 voucher Herbarium Tuer...  50.1    3e-04
gb|KF907665.1|  Asterochloris sp. URa16 voucher Herbarium Tuer...  50.1    3e-04
gb|KF907664.1|  Asterochloris sp. URa16 voucher Herbarium Tuer...  50.1    3e-04
gb|KF907663.1|  Asterochloris sp. URa16 voucher Herbarium Tuer...  50.1    3e-04
gb|KF907662.1|  Asterochloris sp. URa16 voucher Herbarium Tuer...  50.1    3e-04
gb|KF907661.1|  Asterochloris sp. URa15 voucher Herbarium Tuer...  50.1    3e-04
gb|KF907660.1|  Asterochloris sp. URa14 voucher Herbarium Tuer...  50.1    3e-04
gb|KF907659.1|  Asterochloris sp. URa14 voucher Herbarium Tuer...  50.1    3e-04
gb|KF907658.1|  Asterochloris sp. URa15 voucher Herbarium Tuer...  50.1    3e-04
gb|KF907657.1|  Asterochloris sp. URa14 voucher Herbarium Tuer...  50.1    3e-04
gb|KF907656.1|  Asterochloris sp. URa17 voucher Herbarium Tuer...  50.1    3e-04
gb|KF907655.1|  Asterochloris sp. URa17 voucher Herbarium Tuer...  50.1    3e-04
gb|KF907654.1|  Asterochloris sp. URa16 voucher Herbarium Tuer...  50.1    3e-04
gb|KF907653.1|  Asterochloris sp. URa17 voucher Herbarium Tuer...  50.1    3e-04
gb|KF907652.1|  Asterochloris sp. URa17 voucher Herbarium Tuer...  50.1    3e-04
gb|KF907651.1|  Asterochloris sp. URa17 voucher Herbarium Stoc...  50.1    3e-04
gb|KF907650.1|  Asterochloris sp. URa17 voucher Herbarium Stoc...  50.1    3e-04
gb|KF907649.1|  Asterochloris sp. URa17 voucher Herbarium Stoc...  50.1    3e-04
gb|KF907648.1|  Asterochloris sp. URa17 voucher Herbarium Stoc...  50.1    3e-04
gb|KF907647.1|  Asterochloris sp. URa17 voucher Herbarium Stoc...  50.1    3e-04
gb|KF907646.1|  Asterochloris sp. URa17 voucher Herbarium Stoc...  50.1    3e-04
gb|KF907645.1|  Asterochloris sp. URa17 voucher Herbarium Stoc...  50.1    3e-04
gb|KF907574.1|  Trebouxia sp. URa4 voucher Herbarium Tuerk5150...  50.1    3e-04
gb|KF907573.1|  Trebouxia sp. URa6 voucher Herbarium Tuerk5149...  50.1    3e-04
gb|KF907572.1|  Trebouxia sp. URa6 voucher Herbarium Tuerk5149...  50.1    3e-04
gb|KF907571.1|  Trebouxia sp. URa6 voucher Herbarium Tuerk5149...  50.1    3e-04
gb|KF907570.1|  Trebouxia sp. URa6 voucher Herbarium Tuerk5149...  50.1    3e-04
gb|KF907569.1|  Trebouxia sp. URa6 voucher Herbarium Tuerk5148...  50.1    3e-04
gb|KF907568.1|  Trebouxia sp. URa2 voucher Herbarium Tuerk5148...  50.1    3e-04
gb|KF907567.1|  Trebouxia sp. URa11 voucher Herbarium Tuerk514...  50.1    3e-04
gb|KF907566.1|  Trebouxia sp. URa6 voucher Herbarium Tuerk5147...  50.1    3e-04
gb|KF907565.1|  Trebouxia sp. URa2 voucher Herbarium Tuerk5147...  50.1    3e-04
gb|KF907564.1|  Trebouxia sp. URa11 voucher Herbarium Tuerk514...  50.1    3e-04
gb|KF907563.1|  Trebouxia impressa voucher Herbarium Tuerk5146...  50.1    3e-04
gb|KF907562.1|  Trebouxia sp. URa4 voucher Herbarium Tuerk5057...  50.1    3e-04
gb|KF907561.1|  Trebouxia sp. URa4 voucher Herbarium Tuerk5057...  50.1    3e-04
gb|KF907560.1|  Trebouxia sp. URa11 voucher Herbarium Tuerk505...  50.1    3e-04
gb|KF907559.1|  Trebouxia jamesii voucher Herbarium Tuerk50556...  50.1    3e-04
gb|KF907558.1|  Trebouxia sp. URa13 voucher Herbarium Tuerk505...  50.1    3e-04
gb|KF907557.1|  Trebouxia sp. URa6 voucher Herbarium Tuerk4681...  50.1    3e-04
gb|KF907556.1|  Trebouxia sp. URa13 voucher Herbarium Tuerk407...  50.1    3e-04
gb|KF907555.1|  Trebouxia sp. URa4 voucher Herbarium Tuerk4068...  50.1    3e-04
gb|KF907554.1|  Trebouxia sp. URa12 voucher Herbarium Stockhol...  50.1    3e-04
gb|KF907553.1|  Trebouxia jamesii voucher Herbarium Stockholm ...  50.1    3e-04
gb|KF907552.1|  Trebouxia sp. URa12 voucher Herbarium Stockhol...  50.1    3e-04
gb|KF907551.1|  Trebouxia sp. URa4 voucher Herbarium Stockholm...  50.1    3e-04
gb|KF907550.1|  Trebouxia sp. URa11 voucher Herbarium Stockhol...  50.1    3e-04
gb|KF907549.1|  Trebouxia sp. URa6 voucher Herbarium Stockholm...  50.1    3e-04
gb|KF907548.1|  Trebouxia sp. URa6 voucher Herbarium Stockholm...  50.1    3e-04
gb|KF907547.1|  Trebouxia sp. URa4 voucher Herbarium Stockholm...  50.1    3e-04
gb|KF907546.1|  Trebouxia sp. URa9 voucher Herbarium Stockholm...  50.1    3e-04
gb|KF907545.1|  Trebouxia sp. URa6 voucher G4 internal transcr...  50.1    3e-04
gb|KF907544.1|  Trebouxia sp. URa6 voucher G2 internal transcr...  50.1    3e-04
gb|KF907543.1|  Trebouxia impressa voucher Herbarium Tuerk5150...  50.1    3e-04
gb|KF907542.1|  Trebouxia impressa voucher Herbarium Tuerk5147...  50.1    3e-04
gb|KF907540.1|  Trebouxia impressa voucher Herbarium Tuerk5147...  50.1    3e-04
gb|KF907539.1|  Trebouxia sp. URa11 voucher Herbarium Tuerk514...  50.1    3e-04
gb|KF907538.1|  Trebouxia sp. URa11 voucher Herbarium Tuerk514...  50.1    3e-04
gb|KF907537.1|  Trebouxia sp. URa11 voucher Herbarium Stockhol...  50.1    3e-04
gb|KF907536.1|  Trebouxia sp. URa11 voucher G3 internal transc...  50.1    3e-04
gb|KF907535.1|  Trebouxia sp. URa11 voucher G1 internal transc...  50.1    3e-04
gb|KF907534.1|  Trebouxia sp. URa11 voucher Herbarium Stockhol...  50.1    3e-04
gb|KF907533.1|  Trebouxia sp. URa8 voucher Herbarium Tuerk5146...  50.1    3e-04
gb|KF907532.1|  Trebouxia sp. URa8 voucher Herbarium Tuerk5146...  50.1    3e-04
gb|KF907531.1|  Trebouxia sp. URa8 voucher Herbarium Tuerk5145...  50.1    3e-04
gb|KF907530.1|  Trebouxia sp. URa8 voucher Herbarium Tuerk5146...  50.1    3e-04
gb|KF907529.1|  Trebouxia sp. URa10 voucher Herbarium Tuerk514...  50.1    3e-04
gb|KF907528.1|  Trebouxia sp. URa6 voucher Herbarium Tuerk5145...  50.1    3e-04
gb|KF907527.1|  Trebouxia sp. URa6 voucher Herbarium Tuerk5149...  50.1    3e-04
gb|KF907526.1|  Trebouxia sp. URa6 voucher Herbarium Tuerk5146...  50.1    3e-04
gb|KF907525.1|  Trebouxia sp. URa6 voucher Herbarium Tuerk5146...  50.1    3e-04
gb|KF907524.1|  Trebouxia sp. URa6 voucher Herbarium Tuerk5146...  50.1    3e-04
gb|KF907523.1|  Trebouxia sp. URa6 voucher Herbarium Stockholm...  50.1    3e-04
gb|KF907522.1|  Trebouxia sp. URa6 voucher Herbarium Tuerk5146...  50.1    3e-04
gb|KF907521.1|  Trebouxia sp. URa6 voucher Herbarium Stockholm...  50.1    3e-04
gb|KF907520.1|  Trebouxia sp. URa6 voucher Herbarium Tuerk5149...  50.1    3e-04
gb|KF907519.1|  Trebouxia asymmetrica voucher Herbarium Tuerk5...  50.1    3e-04
gb|KF907518.1|  Trebouxia asymmetrica voucher Herbarium Stockh...  50.1    3e-04
gb|KF907517.1|  Trebouxia asymmetrica voucher Herbarium Tuerk5...  50.1    3e-04
gb|KF907516.1|  Trebouxia sp. URa4 voucher Herbarium Tuerk5149...  50.1    3e-04
gb|KF907515.1|  Trebouxia sp. URa4 voucher Herbarium Tuerk5148...  50.1    3e-04
gb|KF907514.1|  Trebouxia sp. URa4 voucher Herbarium Tuerk5148...  50.1    3e-04
gb|KF907513.1|  Trebouxia sp. URa4 voucher Herbarium Tuerk5148...  50.1    3e-04
gb|KF907512.1|  Trebouxia sp. URa4 voucher Herbarium Tuerk3847...  50.1    3e-04
gb|KF907511.1|  Trebouxia sp. URa4 voucher Herbarium Tuerk3847...  50.1    3e-04
gb|KF907510.1|  Trebouxia sp. URa4 voucher Herbarium Tuerk3433...  50.1    3e-04
gb|KF907509.1|  Trebouxia sp. URa4 voucher Herbarium Tuerk5147...  50.1    3e-04
gb|KC693555.1|  Ajellomyces capsulatus isolate Hc58 18S riboso...  50.1    3e-04
gb|KC693554.1|  Ajellomyces capsulatus isolate Hc57 18S riboso...  50.1    3e-04
gb|KC693553.1|  Ajellomyces capsulatus isolate Hc56 18S riboso...  50.1    3e-04
gb|KC693552.1|  Ajellomyces capsulatus isolate Hc55 18S riboso...  50.1    3e-04
gb|KC693551.1|  Ajellomyces capsulatus isolate Hc54 18S riboso...  50.1    3e-04
gb|KC693550.1|  Ajellomyces capsulatus isolate Hc51 18S riboso...  50.1    3e-04
gb|KC693549.1|  Ajellomyces capsulatus isolate Hc49 18S riboso...  50.1    3e-04
gb|KC693548.1|  Ajellomyces capsulatus isolate Hc47 18S riboso...  50.1    3e-04
gb|KC693547.1|  Ajellomyces capsulatus isolate Hc46 18S riboso...  50.1    3e-04
gb|KC693546.1|  Ajellomyces capsulatus isolate Hc45 18S riboso...  50.1    3e-04
gb|KC693545.1|  Ajellomyces capsulatus isolate Hc44 18S riboso...  50.1    3e-04
gb|KC693544.1|  Ajellomyces capsulatus isolate Hc43 18S riboso...  50.1    3e-04
gb|KC693543.1|  Ajellomyces capsulatus isolate Hc42 18S riboso...  50.1    3e-04
gb|KC693542.1|  Ajellomyces capsulatus isolate Hc40 18S riboso...  50.1    3e-04
gb|KC693541.1|  Ajellomyces capsulatus isolate Hc39 18S riboso...  50.1    3e-04
gb|KC693540.1|  Ajellomyces capsulatus isolate Hc38 18S riboso...  50.1    3e-04
gb|KC693539.1|  Ajellomyces capsulatus isolate Hc37 18S riboso...  50.1    3e-04
gb|KC693538.1|  Ajellomyces capsulatus isolate Hc36 18S riboso...  50.1    3e-04
gb|KC693537.1|  Ajellomyces capsulatus isolate Hc35 18S riboso...  50.1    3e-04
gb|KC693536.1|  Ajellomyces capsulatus isolate Hc33 18S riboso...  50.1    3e-04
gb|KC693535.1|  Ajellomyces capsulatus isolate Hc32 18S riboso...  50.1    3e-04
gb|KC693534.1|  Ajellomyces capsulatus isolate Hc30 18S riboso...  50.1    3e-04
gb|KC693533.1|  Ajellomyces capsulatus isolate Hc29 18S riboso...  50.1    3e-04
gb|KC693532.1|  Ajellomyces capsulatus isolate Hc28 18S riboso...  50.1    3e-04
gb|KC693531.1|  Ajellomyces capsulatus isolate Hc27 18S riboso...  50.1    3e-04
gb|KC693530.1|  Ajellomyces capsulatus isolate Hc26 18S riboso...  50.1    3e-04
gb|KC693529.1|  Ajellomyces capsulatus isolate Hc25 18S riboso...  50.1    3e-04
gb|KC693528.1|  Ajellomyces capsulatus isolate Hc24 18S riboso...  50.1    3e-04
gb|KC693527.1|  Ajellomyces capsulatus isolate Hc23 18S riboso...  50.1    3e-04
gb|KC693526.1|  Ajellomyces capsulatus isolate Hc21 18S riboso...  50.1    3e-04
gb|KC693525.1|  Ajellomyces capsulatus isolate Hc20 18S riboso...  50.1    3e-04
gb|KC693524.1|  Ajellomyces capsulatus isolate Hc19 18S riboso...  50.1    3e-04
gb|KC693523.1|  Ajellomyces capsulatus isolate Hc18 18S riboso...  50.1    3e-04
gb|KC693522.1|  Ajellomyces capsulatus isolate Hc17 18S riboso...  50.1    3e-04
gb|KC693521.1|  Ajellomyces capsulatus isolate Hc15 18S riboso...  50.1    3e-04
gb|KC693520.1|  Ajellomyces capsulatus isolate Hc14 18S riboso...  50.1    3e-04
gb|KC693519.1|  Ajellomyces capsulatus isolate Hc13 18S riboso...  50.1    3e-04
gb|KC693518.1|  Ajellomyces capsulatus isolate Hc12 18S riboso...  50.1    3e-04
gb|KC693517.1|  Ajellomyces capsulatus isolate Hc11 18S riboso...  50.1    3e-04
gb|KC693516.1|  Ajellomyces capsulatus isolate Hc10 18S riboso...  50.1    3e-04
gb|KC693515.1|  Ajellomyces capsulatus isolate Hc9 18S ribosom...  50.1    3e-04
gb|KC693514.1|  Ajellomyces capsulatus isolate Hc8 18S ribosom...  50.1    3e-04
gb|KC693513.1|  Ajellomyces capsulatus isolate Hc7 18S ribosom...  50.1    3e-04
gb|KC693512.1|  Ajellomyces capsulatus isolate Hc6 18S ribosom...  50.1    3e-04
gb|KC693511.1|  Ajellomyces capsulatus isolate Hc5 18S ribosom...  50.1    3e-04
gb|KC693510.1|  Ajellomyces capsulatus isolate Hc4 18S ribosom...  50.1    3e-04
gb|KC693509.1|  Ajellomyces capsulatus isolate Hc3 18S ribosom...  50.1    3e-04
gb|KC693508.1|  Ajellomyces capsulatus isolate Hc2 18S ribosom...  50.1    3e-04
gb|KC693507.1|  Ajellomyces capsulatus isolate Hc1 18S ribosom...  50.1    3e-04
gb|KC689743.1|  Amanita sp. Arora11346 internal transcribed sp...  50.1    3e-04
gb|KC689741.1|  Amanita sp. Arora11345 internal transcribed sp...  50.1    3e-04
gb|KC689739.1|  Amanita sp. Arora11344 internal transcribed sp...  50.1    3e-04
gb|KC689737.1|  Amanita sp. Arora11342 18S ribosomal RNA gene,...  50.1    3e-04
gb|KF729485.1|  Botryosphaeria dothidea isolate BOT32 internal...  50.1    3e-04
gb|KF729276.1|  Diplodia mutila isolate BOT217 internal transc...  50.1    3e-04
gb|KF729275.1|  Diplodia mutila isolate BOT218 internal transc...  50.1    3e-04
gb|KF729274.1|  Diplodia mutila culture-collection CMW:39348 i...  50.1    3e-04
gb|KF729273.1|  Diplodia mutila culture-collection CMW:39358 i...  50.1    3e-04
gb|KF729272.1|  Diplodia mutila isolate BOT151 internal transc...  50.1    3e-04
gb|KF729271.1|  Diplodia mutila culture-collection CMW:39355 i...  50.1    3e-04
gb|KF729270.1|  Diplodia mutila isolate BOT161 internal transc...  50.1    3e-04
gb|KF729269.1|  Diplodia mutila isolate BOT116 internal transc...  50.1    3e-04
gb|KF729268.1|  Diplodia mutila culture-collection CMW:39350 i...  50.1    3e-04
gb|KF729267.1|  Diplodia mutila culture-collection CMW:39352 i...  50.1    3e-04
gb|KF729266.1|  Diplodia mutila isolate BOT105 internal transc...  50.1    3e-04
gb|KF729265.1|  Diplodia mutila isolate BOT129 internal transc...  50.1    3e-04
gb|KF729264.1|  Diplodia mutila culture-collection CMW:39357 i...  50.1    3e-04
gb|KF729263.1|  Diplodia mutila culture-collection CMW:39351 i...  50.1    3e-04
gb|KF729262.1|  Diplodia mutila culture-collection CMW:39349 i...  50.1    3e-04
gb|KF729261.1|  Diplodia seriata isolate BOT219 internal trans...  50.1    3e-04
gb|KF729260.1|  Diplodia seriata isolate BOT193 internal trans...  50.1    3e-04
gb|KF729259.1|  Diplodia seriata isolate BOT243 internal trans...  50.1    3e-04
gb|KF729258.1|  Diplodia seriata isolate BOT252 internal trans...  50.1    3e-04
gb|KF729257.1|  Diplodia seriata culture-collection CMW:39383 ...  50.1    3e-04
gb|KF729256.1|  Diplodia seriata culture-collection CMW:39382 ...  50.1    3e-04
gb|KF729255.1|  Diplodia seriata isolate BOT231 internal trans...  50.1    3e-04
gb|KF729254.1|  Diplodia seriata isolate BOT158 internal trans...  50.1    3e-04
gb|KF729253.1|  Diplodia seriata isolate BOT247 internal trans...  50.1    3e-04
gb|KF729252.1|  Diplodia seriata culture-collection CMW:39381 ...  50.1    3e-04
gb|KF729251.1|  Diplodia seriata culture-collection CMW:39380 ...  50.1    3e-04
gb|KF729250.1|  Diplodia seriata isolate BOT221 internal trans...  50.1    3e-04
gb|KF729249.1|  Sphaeropsis sapinea isolate BOT246 internal tr...  50.1    3e-04
gb|KF729248.1|  Sphaeropsis sapinea isolate BOT245 internal tr...  50.1    3e-04
gb|KF729247.1|  Sphaeropsis sapinea culture-collection CMW:393...  50.1    3e-04
gb|KF729246.1|  Sphaeropsis sapinea culture-collection CMW:393...  50.1    3e-04
gb|KF729245.1|  Sphaeropsis sapinea isolate BOT227 internal tr...  50.1    3e-04
gb|KF729244.1|  Sphaeropsis sapinea isolate BOT237 internal tr...  50.1    3e-04
gb|KF729243.1|  Sphaeropsis sapinea isolate BOT152 internal tr...  50.1    3e-04
gb|KF729242.1|  Sphaeropsis sapinea isolate BOT170 internal tr...  50.1    3e-04
gb|KF729241.1|  Sphaeropsis sapinea isolate BOT223 internal tr...  50.1    3e-04
gb|KF729240.1|  Sphaeropsis sapinea isolate BOT150 internal tr...  50.1    3e-04
gb|KF729239.1|  Sphaeropsis sapinea isolate BOT249 internal tr...  50.1    3e-04
gb|KF729238.1|  Sphaeropsis sapinea isolate BOT280 internal tr...  50.1    3e-04
gb|KF729237.1|  Sphaeropsis sapinea isolate BOT205 internal tr...  50.1    3e-04
gb|KF729236.1|  Sphaeropsis sapinea culture-collection CMW:393...  50.1    3e-04
gb|KF729235.1|  Sphaeropsis sapinea culture-collection CMW:393...  50.1    3e-04
gb|KF729234.1|  Sphaeropsis sapinea isolate BOT20 internal tra...  50.1    3e-04
gb|KF729233.1|  Sphaeropsis sapinea culture-collection CMW:393...  50.1    3e-04
gb|KF729232.1|  Sphaeropsis sapinea isolate BOT203 internal tr...  50.1    3e-04
gb|KF729231.1|  Sphaeropsis sapinea isolate BOT179 internal tr...  50.1    3e-04
gb|KF729230.1|  Sphaeropsis sapinea isolate BOT174 internal tr...  50.1    3e-04
gb|KF729229.1|  Sphaeropsis sapinea isolate BOT200 internal tr...  50.1    3e-04
gb|KF729228.1|  Sphaeropsis sapinea isolate BOT126 internal tr...  50.1    3e-04
gb|KF729227.1|  Sphaeropsis sapinea isolate BOT128 internal tr...  50.1    3e-04
gb|KF729226.1|  Sphaeropsis sapinea isolate BOT171 internal tr...  50.1    3e-04
gb|KF729225.1|  Sphaeropsis sapinea isolate BOT138 internal tr...  50.1    3e-04
gb|KF729224.1|  Sphaeropsis sapinea isolate BOT211 internal tr...  50.1    3e-04
gb|KF729223.1|  Sphaeropsis sapinea isolate BOT182 internal tr...  50.1    3e-04
gb|KF729222.1|  Sphaeropsis sapinea isolate BOT162 internal tr...  50.1    3e-04
gb|KF729221.1|  Sphaeropsis sapinea isolate BOT230 internal tr...  50.1    3e-04
gb|KF729220.1|  Sphaeropsis sapinea isolate BOT183 internal tr...  50.1    3e-04
gb|KF729219.1|  Sphaeropsis sapinea isolate BOT199 internal tr...  50.1    3e-04
gb|KF729218.1|  Sphaeropsis sapinea isolate BOT194 internal tr...  50.1    3e-04
gb|KF729217.1|  Sphaeropsis sapinea isolate BOT207 internal tr...  50.1    3e-04
gb|KF729216.1|  Sphaeropsis sapinea isolate BOT198 internal tr...  50.1    3e-04
gb|KF729215.1|  Sphaeropsis sapinea isolate BOT241 internal tr...  50.1    3e-04
gb|KF729214.1|  Sphaeropsis sapinea isolate BOT148 internal tr...  50.1    3e-04
gb|KF729213.1|  Sphaeropsis sapinea isolate BOT184 internal tr...  50.1    3e-04
gb|KF729212.1|  Sphaeropsis sapinea isolate BOT130 internal tr...  50.1    3e-04
gb|KF729211.1|  Sphaeropsis sapinea isolate BOT201 internal tr...  50.1    3e-04
gb|KF729210.1|  Sphaeropsis sapinea isolate BOT133 internal tr...  50.1    3e-04
gb|KF729209.1|  Sphaeropsis sapinea isolate BOT137 internal tr...  50.1    3e-04
gb|KF729208.1|  Sphaeropsis sapinea isolate BOT119 internal tr...  50.1    3e-04
gb|KF729207.1|  Sphaeropsis sapinea isolate BOT97 internal tra...  50.1    3e-04
gb|KF729206.1|  Sphaeropsis sapinea isolate BOT104 internal tr...  50.1    3e-04
gb|KF729205.1|  Sphaeropsis sapinea culture-collection CMW:393...  50.1    3e-04
gb|KF729204.1|  Sphaeropsis sapinea isolate BOT153 internal tr...  50.1    3e-04
gb|KF729203.1|  Sphaeropsis sapinea isolate BOT101 internal tr...  50.1    3e-04
gb|KF729202.1|  Sphaeropsis sapinea isolate BOT10 internal tra...  50.1    3e-04
gb|KF729201.1|  Sphaeropsis sapinea isolate BOT228 internal tr...  50.1    3e-04
gb|KF729200.1|  Sphaeropsis sapinea culture-collection CMW:393...  50.1    3e-04
gb|KF729199.1|  Sphaeropsis sapinea culture-collection CMW:393...  50.1    3e-04
gb|KF729198.1|  Sphaeropsis sapinea isolate BOT117 internal tr...  50.1    3e-04
gb|KF729197.1|  Sphaeropsis sapinea isolate BOT115 internal tr...  50.1    3e-04
gb|KF729196.1|  Sphaeropsis sapinea isolate BOT222 internal tr...  50.1    3e-04
gb|KF729195.1|  Sphaeropsis sapinea culture-collection CMW:393...  50.1    3e-04
gb|KF729194.1|  Sphaeropsis sapinea isolate BOT266 internal tr...  50.1    3e-04
gb|KF729193.1|  Sphaeropsis sapinea isolate BOT196 internal tr...  50.1    3e-04
gb|KF729192.1|  Sphaeropsis sapinea isolate BOT285 internal tr...  50.1    3e-04
gb|KF729191.1|  Sphaeropsis sapinea isolate BOT251 internal tr...  50.1    3e-04
gb|KF729190.1|  Sphaeropsis sapinea culture-collection CMW:393...  50.1    3e-04
gb|KF729189.1|  Sphaeropsis sapinea isolate BOT212 internal tr...  50.1    3e-04
gb|KF729188.1|  Sphaeropsis sapinea culture-collection CMW:393...  50.1    3e-04
gb|KF729187.1|  Sphaeropsis sapinea isolate BOT100 internal tr...  50.1    3e-04
gb|KF729186.1|  Sphaeropsis sapinea isolate BOT268 internal tr...  50.1    3e-04
gb|KF729185.1|  Sphaeropsis sapinea isolate BOT277 internal tr...  50.1    3e-04
gb|KF729184.1|  Sphaeropsis sapinea isolate BOT147 internal tr...  50.1    3e-04
gb|KF729183.1|  Sphaeropsis sapinea isolate BOT253 internal tr...  50.1    3e-04
gb|KF729182.1|  Sphaeropsis sapinea isolate BOT220 internal tr...  50.1    3e-04
gb|KF729181.1|  Sphaeropsis sapinea isolate BOT242 internal tr...  50.1    3e-04
gb|KF729180.1|  Sphaeropsis sapinea isolate BOT248 internal tr...  50.1    3e-04
gb|KF729179.1|  Sphaeropsis sapinea isolate BOT169 internal tr...  50.1    3e-04
gb|KF729178.1|  Sphaeropsis sapinea isolate BOT63 internal tra...  50.1    3e-04
gb|KF729177.1|  Sphaeropsis sapinea culture-collection CMW:393...  50.1    3e-04
gb|KF729176.1|  Sphaeropsis sapinea isolate BOT60 internal tra...  50.1    3e-04
gb|KF729175.1|  Sphaeropsis sapinea isolate BOT157 internal tr...  50.1    3e-04
gb|KF729174.1|  Sphaeropsis sapinea isolate BOT204 internal tr...  50.1    3e-04
gb|KF729173.1|  Sphaeropsis sapinea culture-collection CMW:393...  50.1    3e-04
gb|KF729172.1|  Sphaeropsis sapinea isolate BOT33 internal tra...  50.1    3e-04
gb|KF729171.1|  Sphaeropsis sapinea isolate BOT229 internal tr...  50.1    3e-04
gb|KF729170.1|  Sphaeropsis sapinea culture-collection CMW:393...  50.1    3e-04
gb|KF729169.1|  Botryosphaeria dothidea isolate BOT262 interna...  50.1    3e-04
gb|KF729168.1|  Botryosphaeria dothidea isolate BOT9 internal ...  50.1    3e-04
gb|KF729167.1|  Botryosphaeria dothidea isolate BOT165 interna...  50.1    3e-04
gb|KF729166.1|  Botryosphaeria dothidea culture-collection CMW...  50.1    3e-04
gb|KF729165.1|  Botryosphaeria dothidea isolate BOT216 interna...  50.1    3e-04
gb|KF729164.1|  Botryosphaeria dothidea culture-collection CMW...  50.1    3e-04
gb|KF729163.1|  Botryosphaeria dothidea isolate BOT76 internal...  50.1    3e-04
gb|KF729162.1|  Botryosphaeria dothidea isolate BOT166 interna...  50.1    3e-04
gb|KF729161.1|  Botryosphaeria dothidea culture-collection CMW...  50.1    3e-04
gb|KF729160.1|  Botryosphaeria dothidea isolate BOT94 internal...  50.1    3e-04
gb|KF729159.1|  Botryosphaeria dothidea isolate BOT181 interna...  50.1    3e-04
gb|KF729158.1|  Botryosphaeria dothidea isolate BOT215 interna...  50.1    3e-04
gb|KF729157.1|  Botryosphaeria dothidea culture-collection CMW...  50.1    3e-04
gb|KF729156.1|  Botryosphaeria dothidea isolate BOT78 internal...  50.1    3e-04
gb|KF729155.1|  Botryosphaeria dothidea culture-collection CMW...  50.1    3e-04
gb|KF729154.1|  Botryosphaeria dothidea isolate BOT75 internal...  50.1    3e-04
gb|KF729153.1|  Botryosphaeria dothidea isolate BOT93 internal...  50.1    3e-04
gb|KF729152.1|  Botryosphaeria dothidea isolate BOT47 internal...  50.1    3e-04
gb|KF729151.1|  Botryosphaeria dothidea isolate BOT72 internal...  50.1    3e-04
gb|KF729150.1|  Botryosphaeria dothidea isolate BOT41 internal...  50.1    3e-04
gb|KF729149.1|  Botryosphaeria dothidea isolate BOT73 internal...  50.1    3e-04
gb|KF729148.1|  Botryosphaeria dothidea isolate BOT213 interna...  50.1    3e-04
gb|KF729147.1|  Botryosphaeria dothidea isolate BOT284 interna...  50.1    3e-04
gb|KF729146.1|  Botryosphaeria dothidea isolate BOT53 internal...  50.1    3e-04
gb|KF729145.1|  Botryosphaeria dothidea isolate BOT263 interna...  50.1    3e-04
gb|KF729144.1|  Botryosphaeria dothidea isolate BOT111 interna...  50.1    3e-04
gb|KF729143.1|  Botryosphaeria dothidea isolate BOT108 interna...  50.1    3e-04
gb|KF729142.1|  Botryosphaeria dothidea isolate BOT92 internal...  50.1    3e-04
gb|KF729141.1|  Botryosphaeria dothidea isolate BOT106 interna...  50.1    3e-04
gb|KF729140.1|  Botryosphaeria dothidea isolate BOT118 interna...  50.1    3e-04
gb|KF729139.1|  Botryosphaeria dothidea isolate BOT121 interna...  50.1    3e-04
gb|KF729138.1|  Botryosphaeria dothidea isolate BOT70 internal...  50.1    3e-04
gb|KF729137.1|  Botryosphaeria dothidea isolate BOT44 internal...  50.1    3e-04
gb|KF729136.1|  Botryosphaeria dothidea isolate BOT190 interna...  50.1    3e-04
gb|KF729135.1|  Botryosphaeria dothidea isolate BOT175 interna...  50.1    3e-04
gb|KF729134.1|  Botryosphaeria dothidea isolate BOT81 internal...  50.1    3e-04
gb|KF729133.1|  Botryosphaeria dothidea isolate BOT68 internal...  50.1    3e-04
gb|KF729132.1|  Botryosphaeria dothidea isolate BOT176 interna...  50.1    3e-04
gb|KF729131.1|  Botryosphaeria dothidea isolate BOT66 internal...  50.1    3e-04
gb|KF729130.1|  Botryosphaeria dothidea isolate BOT110 interna...  50.1    3e-04
gb|KF729129.1|  Botryosphaeria dothidea culture-collection CMW...  50.1    3e-04
gb|KF729128.1|  Botryosphaeria dothidea isolate BOT2 internal ...  50.1    3e-04
gb|KF729127.1|  Botryosphaeria dothidea isolate BOT178 interna...  50.1    3e-04
gb|KF729126.1|  Botryosphaeria dothidea culture-collection CMW...  50.1    3e-04
gb|KF729125.1|  Botryosphaeria dothidea isolate BOT156 interna...  50.1    3e-04
gb|KF729124.1|  Botryosphaeria dothidea isolate BOT122 interna...  50.1    3e-04
gb|KF729123.1|  Botryosphaeria dothidea isolate BOT99 internal...  50.1    3e-04
gb|KF729122.1|  Botryosphaeria dothidea isolate BOT168 interna...  50.1    3e-04
gb|KF729121.1|  Botryosphaeria dothidea isolate BOT91 internal...  50.1    3e-04
gb|KF729120.1|  Botryosphaeria dothidea culture-collection CMW...  50.1    3e-04
gb|KF729119.1|  Botryosphaeria dothidea isolate BOT80 internal...  50.1    3e-04
gb|KF729118.1|  Botryosphaeria dothidea culture-collection CMW...  50.1    3e-04
gb|KF729117.1|  Botryosphaeria dothidea isolate BOT120 interna...  50.1    3e-04
gb|KF729116.1|  Botryosphaeria dothidea isolate BOT224 interna...  50.1    3e-04
gb|KF729115.1|  Botryosphaeria dothidea isolate BOT61 internal...  50.1    3e-04
gb|KF729114.1|  Botryosphaeria dothidea isolate BOT58 internal...  50.1    3e-04
gb|KF729113.1|  Botryosphaeria dothidea isolate BOT124 interna...  50.1    3e-04
gb|KF729112.1|  Botryosphaeria dothidea isolate B52 internal t...  50.1    3e-04
gb|KF729111.1|  Botryosphaeria dothidea culture-collection CMW...  50.1    3e-04
gb|KF729110.1|  Botryosphaeria dothidea isolate BOT85 internal...  50.1    3e-04
gb|KF729109.1|  Botryosphaeria dothidea isolate BOT40 internal...  50.1    3e-04
gb|KF729108.1|  Botryosphaeria dothidea isolate BOT86 internal...  50.1    3e-04
gb|KF729107.1|  Botryosphaeria dothidea isolate BOT18 internal...  50.1    3e-04
gb|KF729106.1|  Botryosphaeria dothidea isolate BOT34 internal...  50.1    3e-04
gb|KF729105.1|  Botryosphaeria dothidea culture-collection CMW...  50.1    3e-04
gb|KF729104.1|  Botryosphaeria dothidea isolate BOT21 internal...  50.1    3e-04
gb|KF729103.1|  Botryosphaeria dothidea isolate BOT24 internal...  50.1    3e-04
gb|KF729102.1|  Botryosphaeria dothidea isolate BOT4 internal ...  50.1    3e-04
gb|KF729101.1|  Botryosphaeria dothidea isolate BOT134 interna...  50.1    3e-04
gb|KF729100.1|  Botryosphaeria dothidea isolate BOT74 internal...  50.1    3e-04
gb|KF729099.1|  Botryosphaeria dothidea culture-collection CMW...  50.1    3e-04
gb|KF729098.1|  Botryosphaeria dothidea isolate BOT37 internal...  50.1    3e-04
gb|KF729097.1|  Botryosphaeria dothidea isolate BOT88 internal...  50.1    3e-04
gb|KF729096.1|  Botryosphaeria dothidea isolate BOT35 internal...  50.1    3e-04
gb|KF729095.1|  Botryosphaeria dothidea culture-collection CMW...  50.1    3e-04
gb|KF729094.1|  Botryosphaeria dothidea isolate BOT278 interna...  50.1    3e-04
gb|KF729093.1|  Botryosphaeria dothidea culture-collection CMW...  50.1    3e-04
gb|KF729092.1|  Botryosphaeria dothidea isolate BOT83 internal...  50.1    3e-04
gb|KF729091.1|  Botryosphaeria dothidea isolate BOT46 internal...  50.1    3e-04
gb|KF729090.1|  Botryosphaeria dothidea isolate BOT19 internal...  50.1    3e-04
gb|KF729089.1|  Botryosphaeria dothidea isolate BOT48 internal...  50.1    3e-04
gb|KF729088.1|  Botryosphaeria dothidea isolate BOT77 internal...  50.1    3e-04
gb|KF729087.1|  Botryosphaeria dothidea isolate BOT67 internal...  50.1    3e-04
gb|KF729086.1|  Botryosphaeria dothidea isolate BOT45 internal...  50.1    3e-04
gb|KF729085.1|  Dothiorella sp. serbicum culture-collection CM...  50.1    3e-04
gb|KF729084.1|  Dothiorella sp. culture-collection CMW:39359 i...  50.1    3e-04
gb|KF729083.1|  Dothiorella sp. culture-collection CMW:39361 i...  50.1    3e-04
gb|KF729082.1|  Dothiorella sp. isolate BOT177 internal transc...  50.1    3e-04
gb|KF729081.1|  Dothiorella sarmentorum isolate BOT173 interna...  50.1    3e-04
gb|KF729080.1|  Dothiorella sarmentorum isolate BOT195 interna...  50.1    3e-04
gb|KF729079.1|  Dothiorella sarmentorum culture-collection CMW...  50.1    3e-04
gb|KF729078.1|  Dothiorella sarmentorum isolate BOT144 interna...  50.1    3e-04
gb|KF729077.1|  Dothiorella sarmentorum isolate BOT226 interna...  50.1    3e-04
gb|KF729076.1|  Dothiorella sarmentorum isolate BOT125 interna...  50.1    3e-04
gb|KF729075.1|  Dothiorella sarmentorum isolate BOT135 interna...  50.1    3e-04
gb|KF729074.1|  Neofusicoccum parvum isolate BOT14 internal tr...  50.1    3e-04
gb|KF729073.1|  Neofusicoccum parvum isolate BOT286 internal t...  50.1    3e-04
gb|KF729072.1|  Neofusicoccum parvum isolate BOT11 internal tr...  50.1    3e-04
gb|KF729071.1|  Neofusicoccum parvum isolate BOT8 internal tra...  50.1    3e-04
gb|KF729070.1|  Neofusicoccum parvum isolate BOT30 internal tr...  50.1    3e-04
gb|KF729069.1|  Neofusicoccum parvum isolate BOT13 internal tr...  50.1    3e-04
gb|KF729068.1|  Neofusicoccum parvum isolate BOT131 internal t...  50.1    3e-04
gb|KF729067.1|  Neofusicoccum parvum isolate BOT27 internal tr...  50.1    3e-04
gb|KF729066.1|  Neofusicoccum parvum isolate BOT39 internal tr...  50.1    3e-04
gb|KF729065.1|  Neofusicoccum parvum isolate BOT1 internal tra...  50.1    3e-04
gb|KF729064.1|  Neofusicoccum parvum isolate BOT26 internal tr...  50.1    3e-04
gb|KF729063.1|  Neofusicoccum parvum isolate BOT160 internal t...  50.1    3e-04
gb|KF729062.1|  Neofusicoccum parvum isolate BOT16 internal tr...  50.1    3e-04
gb|KF729061.1|  Neofusicoccum parvum isolate BOT38 internal tr...  50.1    3e-04
gb|KF729060.1|  Neofusicoccum parvum isolate BOT17 internal tr...  50.1    3e-04
gb|KF729059.1|  Neofusicoccum parvum isolate BOT214 internal t...  50.1    3e-04
gb|KF729058.1|  Neofusicoccum parvum isolate BOT113 internal t...  50.1    3e-04
gb|KF729057.1|  Neofusicoccum parvum isolate BOT112 internal t...  50.1    3e-04
gb|KF729056.1|  Neofusicoccum parvum isolate BOT64 internal tr...  50.1    3e-04
gb|KF729055.1|  Neofusicoccum parvum isolate BOT281 internal t...  50.1    3e-04
gb|KF729054.1|  Neofusicoccum parvum culture-collection CMW:39...  50.1    3e-04
gb|KF729053.1|  Neofusicoccum parvum isolate BOT136 internal t...  50.1    3e-04
gb|KF729052.1|  Neofusicoccum parvum isolate BOT59 internal tr...  50.1    3e-04
gb|KF729051.1|  Neofusicoccum parvum isolate BOT42 internal tr...  50.1    3e-04
gb|KF729050.1|  Neofusicoccum parvum culture-collection CMW:39...  50.1    3e-04
gb|KF729049.1|  Neofusicoccum parvum isolate BOT82 internal tr...  50.1    3e-04
gb|KF729048.1|  Neofusicoccum parvum isolate BOT43 internal tr...  50.1    3e-04
gb|KF729047.1|  Neofusicoccum parvum culture-collection CMW:39...  50.1    3e-04
gb|KF729046.1|  Neofusicoccum parvum isolate BOT90 internal tr...  50.1    3e-04
gb|KF729045.1|  Neofusicoccum parvum culture-collection CMW:39...  50.1    3e-04
gb|KF729044.1|  Neofusicoccum parvum isolate BOT87 internal tr...  50.1    3e-04
gb|KF729043.1|  Neofusicoccum parvum culture-collection CMW:39...  50.1    3e-04
gb|KF729042.1|  Neofusicoccum parvum isolate BOT267 internal t...  50.1    3e-04
gb|KF729041.1|  Neofusicoccum parvum culture-collection CMW:39...  50.1    3e-04
gb|KF729040.1|  Neofusicoccum parvum isolate BOT275 internal t...  50.1    3e-04
gb|KF729039.1|  Neofusicoccum parvum isolate BOT6 internal tra...  50.1    3e-04
gb|KF729038.1|  Neofusicoccum parvum isolate BOT79 internal tr...  50.1    3e-04
gb|KF729037.1|  Neofusicoccum parvum isolate BOT49 internal tr...  50.1    3e-04
gb|KF729036.1|  Neofusicoccum parvum isolate BOT15 internal tr...  50.1    3e-04
gb|KF729035.1|  Neofusicoccum parvum isolate BOT3 internal tra...  50.1    3e-04
gb|KF729034.1|  Neofusicoccum parvum isolate BOT107 internal t...  50.1    3e-04
gb|KJ130063.1|  Aureobasidium sp. C21 internal transcribed spa...  50.1    3e-04
gb|KJ146733.1|  Tricholomopsis decora voucher UBC F23918 18S r...  50.1    3e-04
gb|KJ146732.1|  Tricholomopsis decora voucher UBC F23917 18S r...  50.1    3e-04
gb|KJ146730.1|  Russula xerampelina voucher UBC F23914 18S rib...  50.1    3e-04
gb|KJ146729.1|  Russula pallescens voucher UBC F23913 18S ribo...  50.1    3e-04
gb|KJ146728.1|  Russula cf. graminea UBC F23912 18S ribosomal ...  50.1    3e-04
gb|KJ146727.1|  Russula cf. graminea UBC F23911 18S ribosomal ...  50.1    3e-04
gb|KJ146726.1|  Russula cascadensis voucher UBC F23910 18S rib...  50.1    3e-04
gb|KJ146724.1|  Pluteus cf. plautus UBC F23908 18S ribosomal R...  50.1    3e-04
gb|KJ146723.1|  Phaeocollybia ammiratii voucher UBC F23907 18S...  50.1    3e-04
gb|KJ146722.1|  Lyophyllum connatum voucher UBC F23906 18S rib...  50.1    3e-04
gb|KJ146721.1|  Lyophyllum connatum voucher UBC F23905 18S rib...  50.1    3e-04
gb|KJ146720.1|  Lactarius olivaceoumbrinus voucher UBC F23904 ...  50.1    3e-04
gb|KJ146719.1|  Laccaria bicolor voucher UBC F23903 18S riboso...  50.1    3e-04
gb|KJ146718.1|  Inocybe whitei voucher UBC F23902 18S ribosoma...  50.1    3e-04
gb|KJ146717.1|  Inocybe whitei voucher UBC F23901 18S ribosoma...  50.1    3e-04
gb|KJ146716.1|  Inocybe sindonia voucher UBC F23900 18S riboso...  50.1    3e-04
gb|KJ146715.1|  Inocybe griseolilacina voucher UBC F23899 18S ...  50.1    3e-04
gb|KJ146714.1|  Hypomyces cervinigenus voucher UBC F23898 18S ...  50.1    3e-04
gb|KJ146713.1|  Hypholoma dispersum voucher UBC F23897 18S rib...  50.1    3e-04
gb|KJ146712.1|  Hebeloma aff. remyi UBC F23896 18S ribosomal R...  50.1    3e-04
gb|KJ146711.1|  Hebeloma leucosarx voucher UBC F23895 18S ribo...  50.1    3e-04
gb|KJ146710.1|  Hebeloma birrum voucher UBC F23894 18S ribosom...  50.1    3e-04
gb|KJ146709.1|  Gyromitra infula voucher UBC F23893 18S riboso...  50.1    3e-04
gb|KJ146708.1|  Gymnopilus penetrans voucher UBC F23892 18S ri...  50.1    3e-04
gb|KJ146707.1|  Ganoderma tsugae voucher UBC F23891 18S riboso...  50.1    3e-04
gb|KJ146705.1|  Cortinarius boulderensis voucher UBC F23889 18...  50.1    3e-04
gb|KJ146704.1|  Cortinarius angelesianus voucher UBC F23888 18...  50.1    3e-04
gb|KJ146703.1|  Cortinarius angelesianus voucher UBC F23887 18...  50.1    3e-04
gb|KJ146702.1|  Clitocybe cf. fragrans UBC F23886 18S ribosoma...  50.1    3e-04
gb|KJ146699.1|  Amanita gemmata voucher UBC F23882 18S ribosom...  50.1    3e-04
gb|KF998085.1|  Metarhizium anisopliae strain M-816 internal t...  50.1    3e-04
gb|KF998084.1|  Metarhizium anisopliae strain M-515 internal t...  50.1    3e-04
gb|KJ013417.1|  Aspergillus flavus isolate BC-212 18S ribosoma...  50.1    3e-04
gb|KJ206434.1|  Termitomyces sp. CN 5 18S ribosomal RNA gene, ...  50.1    3e-04
gb|KJ170366.1|  Volvariella volvacea isolate CN 8 18S ribosoma...  50.1    3e-04
gb|KJ445022.1|  Aspergillus parvisclerotigenus culture-collect...  50.1    3e-04
gb|KF986691.1|  Irpex lacteus strain CDR3P1F3 internal transcr...  50.1    3e-04
gb|KF986690.1|  Trichoderma harzianum strain CDR3P1F2 internal...  50.1    3e-04
gb|KF986684.1|  Fusarium solani strain CDR1P1F2 internal trans...  50.1    3e-04
gb|KF986674.1|  Trichoderma harzianum strain CHR3P2F1 internal...  50.1    3e-04
gb|KF986673.1|  Trichoderma harzianum strain CHR3P1F2 internal...  50.1    3e-04
gb|KF986672.1|  Trichoderma harzianum strain CHR3P1F1 internal...  50.1    3e-04
gb|KF986671.1|  Trichoderma harzianum strain CHR2P2F1 internal...  50.1    3e-04
gb|KF986670.1|  Trichoderma harzianum strain CHR2P1F1 internal...  50.1    3e-04
gb|KF986669.1|  Hypocrea nigricans strain CHR1P2F2 internal tr...  50.1    3e-04
gb|KF986662.1|  Trichoderma harzianum strain BHR3P2F4M 18S rib...  50.1    3e-04
gb|KF986661.1|  Trichoderma harzianum strain BHR2P1F3M 18S rib...  50.1    3e-04
gb|KF986660.1|  Trichoderma harzianum strain BHR1P1F2M 18S rib...  50.1    3e-04
gb|KF986656.1|  Trichoderma longibrachiatum strain BHR3P1F2S i...  50.1    3e-04
gb|KF986655.1|  Irpex lacteus strain BHR3P1F2 18S ribosomal RN...  50.1    3e-04
gb|KF986654.1|  Trichoderma harzianum strain BHR3P1F1S interna...  50.1    3e-04
gb|KF986652.1|  Irpex lacteus strain BHR2P2F2 internal transcr...  50.1    3e-04
gb|KF986646.1|  Fusarium solani strain CALLAIHBT2 internal tra...  50.1    3e-04
gb|KF986644.1|  Trichoderma harzianum strain BHRIP1F1 internal...  50.1    3e-04
gb|KF990160.1|  Trichosporon cutaneum strain LCC44 internal tr...  50.1    3e-04
gb|KF990159.1|  Trichosporon brassicae strain LCC43 internal t...  50.1    3e-04
gb|KF990156.1|  Basidiomycota sp. LCC40 internal transcribed s...  50.1    3e-04
gb|KF990155.1|  Epicoccum nigrum strain LCC39 internal transcr...  50.1    3e-04
gb|KF990154.1|  Ascomycota sp. LCC38 internal transcribed spac...  50.1    3e-04
gb|KF990153.1|  Diaporthe phaseolorum strain LCC37 internal tr...  50.1    3e-04
gb|KF990152.1|  Aspergillus ruber strain LCC36 internal transc...  50.1    3e-04
gb|KF990151.1|  Alternaria alternata strain LCC35 internal tra...  50.1    3e-04
gb|KF990150.1|  Aspergillus sclerotiorum strain LCC34 internal...  50.1    3e-04
gb|KF990149.1|  Penicillium brevicompactum strain LCC33 intern...  50.1    3e-04
gb|KF990148.1|  Penicillium digitatum strain LCC32 internal tr...  50.1    3e-04
gb|KF990147.1|  Isaria farinosa strain LCC31 internal transcri...  50.1    3e-04
gb|KF990146.1|  Phanerochaete sordida strain LCC30 internal tr...  50.1    3e-04
gb|KF990145.1|  Talaromyces marneffei strain LCC29 internal tr...  50.1    3e-04
gb|KF990144.1|  Xylariaceae sp. LCC28 internal transcribed spa...  50.1    3e-04
gb|KF990143.1|  Pseudocercosporella fraxini strain LCC27 inter...  50.1    3e-04
gb|KF990142.1|  Candida catenulata strain LCC26 internal trans...  50.1    3e-04
gb|KF990141.1|  Debaryomyces hansenii strain LCC25 internal tr...  50.1    3e-04
gb|KF990140.1|  Fusarium merismoides strain LCC24 internal tra...  50.1    3e-04
gb|KF990139.1|  Thanatephorus cucumeris strain LCC23 internal ...  50.1    3e-04
gb|KF990138.1|  Pestalotiopsis vismiae strain LCC22 internal t...  50.1    3e-04
gb|KF990137.1|  Clonostachys rosea strain LCC20 internal trans...  50.1    3e-04
gb|KF990136.1|  Botryotinia fuckeliana strain LCC19 internal t...  50.1    3e-04
gb|KF990135.1|  Penicillium commune strain LCC18 18S ribosomal...  50.1    3e-04
gb|KF990134.1|  Talaromyces marneffei strain LCC17 18S ribosom...  50.1    3e-04
gb|KF990133.1|  Trichosporon guehoae strain LCC16 internal tra...  50.1    3e-04
gb|KF986553.1|  Diaporthe phaseolorum strain LCC14 18S ribosom...  50.1    3e-04
gb|KF986552.1|  Aureobasidium pullulans strain LCC13 internal ...  50.1    3e-04
gb|KF986550.1|  Dicyma pulvinata strain LCC11 18S ribosomal RN...  50.1    3e-04
gb|KF986549.1|  Sordariomycetes sp. LCC10 internal transcribed...  50.1    3e-04
gb|KF986548.1|  Aspergillus niger strain LCC09 internal transc...  50.1    3e-04
gb|KF986547.1|  Chaetomium globosum strain LCC08 internal tran...  50.1    3e-04
gb|KF986546.1|  Cladosporium cladosporioides strain LCC07 18S ...  50.1    3e-04
gb|KF986545.1|  Lecythophora sp. LCC06 18S ribosomal RNA gene,...  50.1    3e-04
gb|KF986544.1|  Myrmecridium schulzeri strain LCC05 internal t...  50.1    3e-04
gb|KF986543.1|  Diaporthe melonis strain LCC04 internal transc...  50.1    3e-04
gb|KF977032.1|  Cortinarius cf. valgus IB19940129 internal tra...  50.1    3e-04
gb|KF983527.1|  Uncultured Capnobotryella clone AP3-F27 intern...  50.1    3e-04
gb|KF983526.1|  Uncultured Coniosporium clone AP3-F11 internal...  50.1    3e-04
gb|KF983525.1|  Uncultured Knufia clone AP3-F40 internal trans...  50.1    3e-04
gb|KF983523.1|  Uncultured Stachybotrys clone AP3-F44 internal...  50.1    3e-04
gb|KF983522.1|  Uncultured Pezizomycotina clone AP3-F32 intern...  50.1    3e-04
gb|KF983521.1|  Uncultured Hypoxylon clone AP3-F5 internal tra...  50.1    3e-04
gb|KF983518.1|  Uncultured Cladosporium clone AP3-F16 internal...  50.1    3e-04
gb|KF983517.1|  Uncultured Cladosporium clone AP3-F7 internal ...  50.1    3e-04
gb|KF983516.1|  Uncultured Cladosporium clone AP3-F3 internal ...  50.1    3e-04
gb|KF983515.1|  Uncultured Cladosporium clone AP3-F1 internal ...  50.1    3e-04
gb|KF983514.1|  Uncultured Penicillium clone AP2-F45 internal ...  50.1    3e-04
gb|KF983513.1|  Uncultured Blumeria clone AP2-F4 internal tran...  50.1    3e-04
gb|KF983512.1|  Uncultured Blumeria clone AP2-F2 internal tran...  50.1    3e-04
gb|KF983510.1|  Uncultured fungus clone AP1-F13 internal trans...  50.1    3e-04
gb|KF983509.1|  Uncultured Penicillium clone AP1-F24 internal ...  50.1    3e-04
gb|JX840510.1|  Terminalia prunioides voucher OM1007 5.8S ribo...  50.1    3e-04
gb|KF874619.1|  Acidomelania panicicola strain 61R8 internal t...  50.1    3e-04
gb|KF871469.1|  Chaetosphaeronema hispidulum isolate OK2F1014H...  50.1    3e-04
gb|KF871468.1|  Fungal sp. OK2L1019P internal transcribed spac...  50.1    3e-04
gb|KF871467.1|  Fungal sp. OK1L1029P internal transcribed spac...  50.1    3e-04
gb|KF871466.1|  Dothideomycetes sp. OK1S1028HP internal transc...  50.1    3e-04
gb|KF871465.1|  Ascomycota sp. OK2L1031HP internal transcribed...  50.1    3e-04
gb|KF871464.1|  Pezizomycetes sp. OK2S2010HP internal transcri...  50.1    3e-04
gb|KF871463.1|  Aporospora terricola isolate OK2F204P internal...  50.1    3e-04
gb|KF871462.1|  Xylariaceae sp. OK2L1039HP internal transcribe...  50.1    3e-04
gb|KF871461.1|  Xylaria sp. OK2S103HP internal transcribed spa...  50.1    3e-04
gb|KF871460.1|  Paecilomyces sp. OK2L206HP internal transcribe...  50.1    3e-04
gb|KF871459.1|  Tricharina ochroleuca isolate OK3F101HP intern...  50.1    3e-04
gb|KF871458.1|  Talaromyces pinophilus isolate OK3SP103P inter...  50.1    3e-04
gb|KF871457.1|  Thielavia basicola isolate OK2F106HP internal ...  50.1    3e-04
gb|KF871456.1|  Stemphylium globuliferum isolate OK2S105HP int...  50.1    3e-04
gb|KF871455.1|  Stagonosporopsis cucurbitacearum isolate OK1L1...  50.1    3e-04
gb|KF871454.1|  Stagonosporopsis astragali isolate OK1L1-12P i...  50.1    3e-04
gb|KF871453.1|  Sporormiella megalospora isolate OK2L2015P int...  50.1    3e-04
gb|KF871452.1|  Preussia sp. OK2F1010P internal transcribed sp...  50.1    3e-04
gb|KF871451.1|  Preussia intermedia isolate OK2L1-26P internal...  50.1    3e-04
gb|KF871450.1|  Podospora pleiospora isolate OK3L105P internal...  50.1    3e-04
gb|KF871449.1|  Podospora vesticola isolate OK2F104P internal ...  50.1    3e-04
gb|KF871448.1|  Podospora decipiens isolate OK1S2018P internal...  50.1    3e-04
gb|KF871447.1|  Podospora sp. OK1L1018HP 18S ribosomal RNA gen...  50.1    3e-04
gb|KF871446.1|  Physalospora scirpi isolate OK1L1034HP interna...  50.1    3e-04
gb|KF871445.1|  Alternaria scirpicola isolate OK1S2013HP inter...  50.1    3e-04
gb|KF871444.1|  Monodictys sp. OK2F102HP 18S ribosomal RNA gen...  50.1    3e-04
gb|KF871443.1|  Peyronellaea pinodella isolate OK1L1025HP inte...  50.1    3e-04
gb|KF871442.1|  Leptosphaerulina australis isolate OK1L1017HP ...  50.1    3e-04
gb|KF871441.1|  Leptosphaerulina americana isolate OK1L1-20HP ...  50.1    3e-04
gb|KF871438.1|  Didymella phacae isolate OK2FR1-23HP internal ...  50.1    3e-04
gb|KF871437.1|  Epicoccum nigrum isolate OK1L1011HP internal t...  50.1    3e-04
gb|KF871435.1|  Undifilum oxytropis isolate Oxytropis internal...  50.1    3e-04
gb|KF871433.1|  Alternaria brassicae isolate OK1S108HP interna...  50.1    3e-04
gb|KF871432.1|  Chaetomium grande isolate OK2F1-4HP internal t...  50.1    3e-04
gb|KF871431.1|  Bipolaris sorokiniana isolate OK2L2-12P intern...  50.1    3e-04
gb|KF874620.1|  Acidomelania panicicola strain CM16S1 internal...  50.1    3e-04
gb|KF874618.1|  Acidomelania panicicola strain 61R50B internal...  50.1    3e-04
gb|KF874617.1|  Acidomelania panicicola strain 61R41 internal ...  50.1    3e-04
gb|KF975893.1|  Ganoderma adspersum strain Gan II internal tra...  50.1    3e-04
gb|KF975892.1|  Ganoderma applanatum strain Gan I-1 internal t...  50.1    3e-04
gb|KF975891.1|  Ganoderma applanatum strain Gan III internal t...  50.1    3e-04
gb|KF975890.1|  Ganoderma resinaceum strain Gl.1093 internal t...  50.1    3e-04
gb|KF978105.1|  Aspergillus sp. 2 GH-2014 internal transcribed...  50.1    3e-04
gb|KJ001123.1|  Colletotrichum godetiae isolate VC017-1 intern...  50.1    3e-04
gb|KF981440.1|  Humicola fuscoatra var. fuscoatra strain CBS 1...  50.1    3e-04
gb|KF454005.1|  Plagiogramma sp. IAL-2014c voucher Van5.4 18S ...  50.1    3e-04
gb|KF454004.1|  Dimeregramma acutum voucher Van5.3 18S ribosom...  50.1    3e-04
gb|KF454003.1|  Asterionellopsis guyunusae voucher UR8 18S rib...  50.1    3e-04
gb|KF454002.1|  Asterionellopsis guyunusae voucher UR1 18S rib...  50.1    3e-04
gb|KF454001.1|  Asterionellopsis maritima voucher EC114(4) 18S...  50.1    3e-04
gb|KF454000.1|  Asterionellopsis maritima voucher HX5 18S ribo...  50.1    3e-04
gb|KF453999.1|  Asterionellopsis lenisilicea voucher MB7 18S r...  50.1    3e-04
gb|KJ438824.1|  Podosphaera fusca strain C13T 18S ribosomal RN...  50.1    3e-04
gb|KJ438823.1|  Golovinomyces orontii strain G10 18S ribosomal...  50.1    3e-04
gb|KJ438822.1|  Golovinomyces orontii strain F113 18S ribosoma...  50.1    3e-04
gb|KJ438821.1|  Podosphaera fusca strain 210 18S ribosomal RNA...  50.1    3e-04
gb|KJ438820.1|  Golovinomyces orontii strain 110 18S ribosomal...  50.1    3e-04
gb|KJ406563.1|  Trichoderma viride strain EGF17 18S ribosomal ...  50.1    3e-04
gb|KF977843.1|  Morchella crassipes clone HD-1 internal transc...  50.1    3e-04
gb|KF977842.1|  Morchella crassipes clone MN-1 internal transc...  50.1    3e-04
gb|KF973197.1|  Herpotrichia juniperi strain D354 internal tra...  50.1    3e-04
gb|KF973196.1|  Phialocephala helvetica strain D011 18S riboso...  50.1    3e-04
gb|KF973195.1|  Phialocephala fortinii strain D553 18S ribosom...  50.1    3e-04
gb|KF973194.1|  Phialocephala fortinii strain D575 18S ribosom...  50.1    3e-04
gb|KF973193.1|  Dothideomycetes sp. D212 18S ribosomal RNA gen...  50.1    3e-04
gb|KF973192.1|  Phialocephala fortinii strain D014 18S ribosom...  50.1    3e-04
gb|KF973191.1|  Phialocephala helvetica strain D377 18S riboso...  50.1    3e-04
gb|KF973200.1|  Arthrinium sacchari strain LCC03 internal tran...  50.1    3e-04
gb|KF973198.1|  Candida catenulata strain LCC01 internal trans...  50.1    3e-04
gb|KF530479.1|  Saccharomyces uvarum strain CBS7001 internal t...  50.1    3e-04
gb|KF530462.1|  Saccharomyces cerevisiae x Saccharomyces eubay...  50.1    3e-04
gb|KF530458.1|  Saccharomyces eubayanus strain CRUB1593 intern...  50.1    3e-04
gb|KF530457.1|  Saccharomyces eubayanus strain CRUB1576 intern...  50.1    3e-04
gb|KJ126761.1|  Candida auris strain MRL293 18S ribosomal RNA ...  50.1    3e-04
gb|KJ126760.1|  Candida auris strain MRL224 internal transcrib...  50.1    3e-04
gb|KJ126759.1|  Candida auris strain MRL209 internal transcrib...  50.1    3e-04
gb|KJ126758.1|  Candida auris strain MRL208 18S ribosomal RNA ...  50.1    3e-04
gb|KF981864.1|  Cryptococcus wieringae strain PD2828 internal ...  50.1    3e-04
gb|KF981862.1|  Cryptococcus dimennae strain PD1511 internal t...  50.1    3e-04
gb|KF981860.1|  Cryptococcus oeirensis strain PD1220 internal ...  50.1    3e-04
gb|KF977849.1|  Polycephalomyces yunnanensis strain YHHPY1006 ...  50.1    3e-04
gb|KF977848.1|  Polycephalomyces yunnanensis strain YHCPY1005 ...  50.1    3e-04
gb|KF974364.1|  Trichoderma harzianum strain Ha-T2 18S ribosom...  50.1    3e-04
gb|KF974363.1|  Trichoderma harzianum strain Ha-T1 18S ribosom...  50.1    3e-04
gb|KF958249.1|  Filobasidium uniguttulatum strain PD1244 inter...  50.1    3e-04
gb|KF958248.1|  Filobasidium uniguttulatum strain PD1261 inter...  50.1    3e-04
gb|KF958247.1|  Filobasidium uniguttulatum strain PD1144 inter...  50.1    3e-04
gb|KF958246.1|  Filobasidium uniguttulatum strain PD1176 inter...  50.1    3e-04
gb|KF958245.1|  Filobasidium uniguttulatum strain PD1210 inter...  50.1    3e-04
gb|KF958244.1|  Filobasidium uniguttulatum strain PD982 intern...  50.1    3e-04
gb|KF958243.1|  Filobasidium uniguttulatum strain PD1237 inter...  50.1    3e-04
gb|KF958242.1|  Filobasidium uniguttulatum strain PD2676 inter...  50.1    3e-04
gb|KF958241.1|  Filobasidium uniguttulatum strain PD979 intern...  50.1    3e-04
gb|KF958240.1|  Filobasidium uniguttulatum strain PD981 intern...  50.1    3e-04
gb|KF958239.1|  Filobasidium uniguttulatum strain PD909 intern...  50.1    3e-04
gb|KF958238.1|  Cryptococcus carnescens strain PD2701 18S ribo...  50.1    3e-04
gb|KF958237.1|  Cryptococcus carnescens strain PD1151 18S ribo...  50.1    3e-04
gb|KF958236.1|  Cryptococcus carnescens strain PD2811 18S ribo...  50.1    3e-04
gb|KF958235.1|  Cryptococcus carnescens strain PD1591 18S ribo...  50.1    3e-04
gb|KF958234.1|  Cryptococcus carnescens strain PD84 18S riboso...  50.1    3e-04
gb|KF958233.1|  Cryptococcus carnescens strain PD2700 18S ribo...  50.1    3e-04
gb|KF958232.1|  Cryptococcus carnescens strain PD1840 18S ribo...  50.1    3e-04
gb|KF958231.1|  Cryptococcus carnescens strain PD600 18S ribos...  50.1    3e-04
gb|KF958230.1|  Cryptococcus carnescens strain PD599 18S ribos...  50.1    3e-04
gb|KF958229.1|  Cryptococcus carnescens strain PD1597 18S ribo...  50.1    3e-04
gb|KF958228.1|  Cryptococcus neoformans strain PD635 internal ...  50.1    3e-04
gb|KF958227.1|  Cryptococcus neoformans strain PD32 internal t...  50.1    3e-04
gb|KF958226.1|  Cryptococcus neoformans strain PD67 internal t...  50.1    3e-04
gb|KF958225.1|  Cryptococcus neoformans strain PD2270 internal...  50.1    3e-04
gb|KF958224.1|  Cryptococcus neoformans strain PD1596 internal...  50.1    3e-04
gb|KF958223.1|  Cryptococcus neoformans strain PD1556 internal...  50.1    3e-04
gb|KF958222.1|  Cryptococcus neoformans strain PD181 internal ...  50.1    3e-04
gb|KF958221.1|  Cryptococcus neoformans strain PD2851 internal...  50.1    3e-04
gb|KF958220.1|  Cryptococcus neoformans strain PD2694 internal...  50.1    3e-04
gb|KF958219.1|  Cryptococcus neoformans strain PD161 internal ...  50.1    3e-04
gb|KF958218.1|  Cryptococcus neoformans strain PD2696 internal...  50.1    3e-04
gb|KF958217.1|  Cryptococcus neoformans strain PD135 internal ...  50.1    3e-04
gb|KF958216.1|  Cryptococcus neoformans strain PD1516 internal...  50.1    3e-04
gb|KF958215.1|  Cryptococcus neoformans strain PD1579 internal...  50.1    3e-04
gb|KF958214.1|  Cryptococcus neoformans strain PD249 internal ...  50.1    3e-04
gb|KF958213.1|  Cryptococcus neoformans strain PD2234 internal...  50.1    3e-04
gb|KF958212.1|  Cryptococcus victoriae strain PD2750 internal ...  50.1    3e-04
gb|KF958211.1|  Cryptococcus victoriae strain PD1889 internal ...  50.1    3e-04
gb|KF958210.1|  Cryptococcus tephrensis strain PD1570 internal...  50.1    3e-04
gb|KF958209.1|  Filobasidium floriforme strain PD2061 18S ribo...  50.1    3e-04
gb|KF958208.1|  Cryptococcus aureus strain PD1559 internal tra...  50.1    3e-04
gb|KF958207.1|  Cryptococcus albidosimilis strain PD1209 18S r...  50.1    3e-04
gb|KF958206.1|  Cryptococcus albidosimilis strain PD1264 18S r...  50.1    3e-04
gb|KF958205.1|  Cryptococcus adeliensis strain PD1600 internal...  50.1    3e-04
gb|KF958204.1|  Cryptococcus adeliensis strain PD90 internal t...  50.1    3e-04
gb|KF958203.1|  Cryptococcus albidus strain PD1538 internal tr...  50.1    3e-04
gb|KF958202.1|  Cryptococcus albidus strain PD781 internal tra...  50.1    3e-04
gb|KF958201.1|  Cryptococcus albidus strain PD33 internal tran...  50.1    3e-04
gb|KF958200.1|  Cryptococcus albidus strain PD1542 internal tr...  50.1    3e-04
gb|KF958199.1|  Cryptococcus albidus strain PD1548 internal tr...  50.1    3e-04
gb|KF958198.1|  Cryptococcus albidus strain PD1541 internal tr...  50.1    3e-04
gb|KF958197.1|  Cryptococcus albidus strain PD1629 internal tr...  50.1    3e-04
gb|KF958196.1|  Cryptococcus albidus strain PD1766 internal tr...  50.1    3e-04
gb|KF958195.1|  Cryptococcus albidus strain PD514 internal tra...  50.1    3e-04
gb|KF958194.1|  Cryptococcus albidus strain PD2679 internal tr...  50.1    3e-04
gb|KF958193.1|  Cryptococcus albidus strain PD2698 internal tr...  50.1    3e-04
gb|KF964026.1|  Amanita pantherina voucher DARD-001 18S riboso...  50.1    3e-04
gb|KF977143.1|  Uncultured fungus clone K91 18S ribosomal RNA ...  50.1    3e-04
gb|KF977142.1|  Uncultured fungus clone K87 18S ribosomal RNA ...  50.1    3e-04
gb|KF977141.1|  Uncultured fungus clone K83 18S ribosomal RNA ...  50.1    3e-04
gb|KF977139.1|  Uncultured fungus clone K79 18S ribosomal RNA ...  50.1    3e-04
gb|KF977136.1|  Uncultured fungus clone K58 18S ribosomal RNA ...  50.1    3e-04
gb|KF977135.1|  Uncultured fungus clone K39 18S ribosomal RNA ...  50.1    3e-04
gb|KF977134.1|  Uncultured fungus clone K38 18S ribosomal RNA ...  50.1    3e-04
gb|KF977133.1|  Uncultured fungus clone K31 18S ribosomal RNA ...  50.1    3e-04
gb|KF977132.1|  Uncultured fungus clone K27 18S ribosomal RNA ...  50.1    3e-04
gb|KF977131.1|  Uncultured fungus clone K24 18S ribosomal RNA ...  50.1    3e-04
gb|KF971832.1|  Rhodosporidium toruloides strain BS01 18S ribo...  50.1    3e-04
gb|KF953884.1|  Alternaria heveae strain Ah01HK13 18S ribosoma...  50.1    3e-04
gb|KF953546.1|  Melanophyllum eyrei voucher ASIS23988 internal...  50.1    3e-04
gb|KF953545.1|  Melanophyllum haematospermum voucher ASIS25547...  50.1    3e-04
gb|KC782512.1|  Tomentella testaceogilva voucher EN247(CORD) 1...  50.1    3e-04
gb|KC782511.1|  Tomentella testaceogilva voucher EN246(CORD) 1...  50.1    3e-04
gb|KC782510.1|  Tomentella testaceogilva voucher EN245(CORD) 1...  50.1    3e-04
gb|KC782509.1|  Tomentella testaceogilva voucher EN244(CORD) 1...  50.1    3e-04
gb|KC782508.1|  Tomentella testaceogilva voucher EN243(CORD) 1...  50.1    3e-04
gb|KC782507.1|  Tomentella cf. ellisii EN242(CORD) 18S ribosom...  50.1    3e-04
gb|KC782506.1|  Tomentella cf. ellisii EN241(CORD) 18S ribosom...  50.1    3e-04
gb|KC782505.1|  Tomentella cf. ellisii EN240(CORD) 18S ribosom...  50.1    3e-04
gb|KC782504.1|  Tomentella cf. ellisii EN239(CORD) 18S ribosom...  50.1    3e-04
gb|KC782503.1|  Tomentella cf. ellisii EN238(CORD) 18S ribosom...  50.1    3e-04
gb|JX429942.1|  Pleurotus eryngii strain FPEK-2 18S ribosomal ...  50.1    3e-04
gb|JX429941.1|  Pleurotus eryngii strain FPEK-1 18S ribosomal ...  50.1    3e-04
gb|JX429940.1|  Pleurotus sapidus strain FPSPT 18S ribosomal R...  50.1    3e-04
gb|JX429939.1|  Pleurotus ostreatus strain FPOPT-2 18S ribosom...  50.1    3e-04
gb|JX429938.1|  Pleurotus ostreatus strain FPOPT-1 18S ribosom...  50.1    3e-04
gb|JX429936.1|  Pleurotus citrinopileatus strain FPCMC 18S rib...  50.1    3e-04
gb|JX429935.1|  Pleurotus pulmonarius strain FPPMB-T 18S ribos...  50.1    3e-04
gb|JX429934.1|  Pleurotus pulmonarius strain FPPMK-P 18S ribos...  50.1    3e-04
gb|JX429933.1|  Pleurotus pulmonarius strain FPPMC-L 18S ribos...  50.1    3e-04
gb|JX429932.1|  Pleurotus pulmonarius strain FPPNA-L 18S ribos...  50.1    3e-04
gb|JX429931.1|  Pleurotus pulmonarius strain FPPMB-L 18S ribos...  50.1    3e-04
gb|JX429930.1|  Pleurotus pulmonarius strain FPPMK-L 18S ribos...  50.1    3e-04
gb|KF986248.1|  Penicillium citrinum strain W1 18S ribosomal R...  50.1    3e-04
gb|KF982777.1|  Morchella crassipes strain CN internal transcr...  50.1    3e-04
gb|KJ001635.1|  Scleromitrula shiraiana 18S ribosomal RNA gene...  50.1    3e-04
gb|KF606995.1|  Candida humilis strain UMY18 internal transcri...  50.1    3e-04
gb|KF606994.1|  Candida humilis strain UMY17 internal transcri...  50.1    3e-04
gb|KF606993.1|  Candida humilis strain UMY16 internal transcri...  50.1    3e-04
gb|KF606992.1|  Candida humilis strain UMY15 internal transcri...  50.1    3e-04
gb|KF606991.1|  Candida humilis strain UMY14 internal transcri...  50.1    3e-04
gb|KF606990.1|  Candida humilis strain UMY13 internal transcri...  50.1    3e-04
gb|KF606989.1|  Candida humilis strain UMY12 internal transcri...  50.1    3e-04
gb|KF606988.1|  Candida humilis strain UMY10 internal transcri...  50.1    3e-04
gb|KF606987.1|  Candida humilis strain UMY9 internal transcrib...  50.1    3e-04
gb|KF606986.1|  Candida humilis strain UMY8 internal transcrib...  50.1    3e-04
gb|KF606985.1|  Candida humilis strain UMY7 internal transcrib...  50.1    3e-04
gb|KF606984.1|  Candida humilis strain UMY6 internal transcrib...  50.1    3e-04
gb|KF606983.1|  Candida humilis strain UMY5 internal transcrib...  50.1    3e-04
gb|KF606982.1|  Candida humilis strain UMY4 internal transcrib...  50.1    3e-04
gb|KF606981.1|  Candida humilis strain UMY3 internal transcrib...  50.1    3e-04
gb|KF606980.1|  Candida humilis strain UMY2 internal transcrib...  50.1    3e-04
gb|KF606979.1|  Candida humilis strain UMY1 internal transcrib...  50.1    3e-04
gb|KF961011.1|  Tricholoma matsutake isolate HD1 18S ribosomal...  50.1    3e-04
gb|KF961010.1|  Tricholoma matsutake isolate MN1 18S ribosomal...  50.1    3e-04
gb|KF961009.1|  Tricholoma matsutake isolate ML1 18S ribosomal...  50.1    3e-04
gb|KF961007.1|  Tricholoma matsutake isolate YB1 18S ribosomal...  50.1    3e-04
gb|KF961006.1|  Tricholoma matsutake isolate YY1 18S ribosomal...  50.1    3e-04
gb|KF961005.1|  Tricholoma matsutake isolate XJ1 18S ribosomal...  50.1    3e-04
gb|KF700276.1|  Coccidioides immitis voucher CNM<ESP>:CM7056 i...  50.1    3e-04
gb|KF700275.1|  Coccidioides posadasii voucher CNM<ESP>:CM2912...  50.1    3e-04
gb|KF700274.1|  Coccidioides posadasii voucher CNM<ESP>:CM2911...  50.1    3e-04
gb|JX317678.1|  Coccomyces guizhouensis isolate 439B 18S ribos...  50.1    3e-04
gb|JX317677.1|  Coccomyces guizhouensis isolate 439A 18S ribos...  50.1    3e-04
gb|JX317676.1|  Coccomyces sp. CH-2013 isolate 486A 18S riboso...  50.1    3e-04
emb|HE774496.1|  Biscogniauxia nummularia genomic DNA containi...  50.1    3e-04
emb|HE774495.1|  Hypoxylon howeanum genomic DNA containing 18S...  50.1    3e-04
emb|HE774494.1|  Cadophora luteo-olivacea genomic DNA containi...  50.1    3e-04
emb|HE774493.1|  Alternaria alternata genomic DNA containing 1...  50.1    3e-04
emb|HE774492.1|  Phomopsis sp. ZLVG 334 genomic DNA containing...  50.1    3e-04
emb|HE774491.1|  Phomopsis sp. ZLVG 333 genomic DNA containing...  50.1    3e-04
emb|HE774490.1|  Phomopsis theicola genomic DNA containing 18S...  50.1    3e-04
emb|HE774489.1|  Alternaria alternata genomic DNA containing 1...  50.1    3e-04
emb|HE774488.1|  Strobilurus sp. ZLVG 330 genomic DNA containi...  50.1    3e-04
emb|HE774487.1|  Phoma sp. ZLVG 329 genomic DNA containing 18S...  50.1    3e-04
emb|HE774486.1|  Phomopsis sp. ZLVG 327 genomic DNA containing...  50.1    3e-04
emb|HE774485.1|  Alternaria alternata genomic DNA containing 1...  50.1    3e-04
emb|HE774484.1|  Phomopsis sp. ZLVG 325 genomic DNA containing...  50.1    3e-04
emb|HE774483.1|  Bjerkandera adusta genomic DNA containing 18S...  50.1    3e-04
emb|HE774482.1|  Diaporthe viticola genomic DNA containing 18S...  50.1    3e-04
emb|HE774480.1|  Leptosphaeria sp. ZLVG 321 genomic DNA contai...  50.1    3e-04
emb|HE774479.1|  Epicoccum nigrum genomic DNA containing 18S r...  50.1    3e-04
emb|HE774478.1|  Leptospora rubella genomic DNA containing 18S...  50.1    3e-04
emb|HE774477.1|  Phomopsis theicola genomic DNA containing 18S...  50.1    3e-04
emb|HE774476.1|  Botryosphaeria dothidea genomic DNA containin...  50.1    3e-04
gb|KF932973.1|  Penicillium sp. SW-2014f isolate NRRL 62003 sm...  50.1    3e-04
gb|KF932972.1|  Penicillium sp. SW-2014c isolate NRRL 35649 sm...  50.1    3e-04
gb|KF932971.1|  Penicillium sp. SW-2014b isolate NRRL 58268 sm...  50.1    3e-04
gb|KF932970.1|  Penicillium sp. SW-2014b isolate NRRL 58240 sm...  50.1    3e-04
gb|KF932969.1|  Penicillium sp. SW-2014g isolate NRRL 58001 sm...  50.1    3e-04
gb|KF932968.1|  Penicillium sp. SW-2014b isolate NRRL 35903 sm...  50.1    3e-04
gb|KF932967.1|  Penicillium sp. SW-2014f isolate NRRL 35884 sm...  50.1    3e-04
gb|KF932966.1|  Penicillium sp. SW-2014c isolate NRRL 35848 sm...  50.1    3e-04
gb|KF932965.1|  Penicillium sp. SW-2014c isolate NRRL 35844 sm...  50.1    3e-04
gb|KF932964.1|  Penicillium sp. SW-2014d isolate NRRL 35843 sm...  50.1    3e-04
gb|KF932963.1|  Penicillium sp. SW-2014b isolate NRRL 35841 sm...  50.1    3e-04
gb|KF932962.1|  Penicillium sp. SW-2014f isolate NRRL 35840 sm...  50.1    3e-04
gb|KF932961.1|  Penicillium sp. SW-2014c isolate NRRL 35838 sm...  50.1    3e-04
gb|KF932960.1|  Penicillium sp. SW-2014g isolate NRRL 35837 sm...  50.1    3e-04
gb|KF932959.1|  Penicillium sp. SW-2014e isolate NRRL 22302 sm...  50.1    3e-04
gb|KF932958.1|  Penicillium sp. SW-2014a isolate NRRL 13013 sm...  50.1    3e-04
gb|KF918599.1|  Fusarium decemcellulare strain DI11 18S riboso...  50.1    3e-04
gb|KF918594.1|  Fusarium decemcellulare strain DE19 18S riboso...  50.1    3e-04
gb|KF918593.1|  Fusarium merismoides strain DE18 18S ribosomal...  50.1    3e-04
gb|KF918592.1|  Fusarium solani strain DE32 18S ribosomal RNA ...  50.1    3e-04
gb|KF918591.1|  Fusarium solani strain DIR64 18S ribosomal RNA...  50.1    3e-04
gb|KF918590.1|  Fusarium solani strain DIR63 18S ribosomal RNA...  50.1    3e-04
gb|KF918589.1|  Fusarium solani strain DIR50 18S ribosomal RNA...  50.1    3e-04
gb|KF918588.1|  Fusarium solani strain DIR44 18S ribosomal RNA...  50.1    3e-04
gb|KF918586.1|  Fusarium solani strain DIR16 18S ribosomal RNA...  50.1    3e-04
gb|KF918585.1|  Fusarium solani strain DIR11 18S ribosomal RNA...  50.1    3e-04
gb|KF918584.1|  Fusarium solani strain DIR1 18S ribosomal RNA ...  50.1    3e-04
gb|KF918583.1|  Fusarium solani strain DI25 18S ribosomal RNA ...  50.1    3e-04
gb|KF918582.1|  Fusarium solani strain DI19A 18S ribosomal RNA...  50.1    3e-04
gb|KF918581.1|  Fusarium solani strain DI16 18S ribosomal RNA ...  50.1    3e-04
gb|KF918579.1|  Fusarium solani strain DI9 18S ribosomal RNA g...  50.1    3e-04
gb|KF918578.1|  Fusarium solani strain DI5 18S ribosomal RNA g...  50.1    3e-04
gb|KF918577.1|  Fusarium solani strain DEB36 18S ribosomal RNA...  50.1    3e-04
gb|KF918576.1|  Fusarium solani strain DEB6 18S ribosomal RNA ...  50.1    3e-04
gb|KF918575.1|  Fusarium solani strain DE46 18S ribosomal RNA ...  50.1    3e-04
gb|KF918574.1|  Fusarium solani strain DE45 18S ribosomal RNA ...  50.1    3e-04
gb|KF918573.1|  Fusarium solani strain DE44 18S ribosomal RNA ...  50.1    3e-04
gb|KF918572.1|  Fusarium solani strain DE37 18S ribosomal RNA ...  50.1    3e-04
gb|KF918571.1|  Fusarium solani strain DE34 18S ribosomal RNA ...  50.1    3e-04
gb|KF918570.1|  Fusarium solani strain DE29 18S ribosomal RNA ...  50.1    3e-04
gb|KF918568.1|  Fusarium solani strain DE26 18S ribosomal RNA ...  50.1    3e-04
gb|KF918567.1|  Fusarium solani strain DE25 18S ribosomal RNA ...  50.1    3e-04
gb|KF918566.1|  Fusarium solani strain DE24 18S ribosomal RNA ...  50.1    3e-04
gb|KF918564.1|  Fusarium solani strain DE14 18S ribosomal RNA ...  50.1    3e-04
gb|KF918563.1|  Fusarium solani strain DE12 18S ribosomal RNA ...  50.1    3e-04
gb|KF918562.1|  Fusarium solani strain DE11 18S ribosomal RNA ...  50.1    3e-04
gb|KF918561.1|  Fusarium solani strain DE10 18S ribosomal RNA ...  50.1    3e-04
gb|KF918560.1|  Fusarium solani strain DE6 18S ribosomal RNA g...  50.1    3e-04
gb|KF918559.1|  Fusarium solani strain DE1 18S ribosomal RNA g...  50.1    3e-04
gb|KF918554.1|  Fusarium solani strain ADIR23 18S ribosomal RN...  50.1    3e-04
gb|KF918555.1|  Fusarium solani strain ADIR34 18S ribosomal RN...  50.1    3e-04
gb|KF918556.1|  Fusarium solani strain BDIR23 18S ribosomal RN...  50.1    3e-04
gb|KC878618.1|  Hydnotrya laojunshanensis voucher L. Li & D.Q....  50.1    3e-04
gb|KF955295.1|  Phyllosticta sp. SPW-2014 strain GZAAS6.1384 1...  50.1    3e-04
gb|KF955294.1|  Phyllosticta sp. SPW-2014 strain GZAAS6.1247 1...  50.1    3e-04
gb|KF955293.1|  Phyllosticta musarum strain GZAAS6.1228 18S ri...  50.1    3e-04
gb|KF955291.1|  Guignardia mangiferae strain GZAAS6.1202 18S r...  50.1    3e-04
gb|KF955290.1|  Guignardia mangiferae strain GZAAS6.1201 18S r...  50.1    3e-04
gb|KF953980.1|  Penicillium sp. mms399 internal transcribed sp...  50.1    3e-04
gb|KF953979.1|  Penicillium sp. mms388 internal transcribed sp...  50.1    3e-04
gb|KJ486589.1|  Anzia sp. DL-2014a voucher Wang 13-37971 18S r...  50.1    3e-04
gb|KJ486588.1|  Anzia sp. DL-2014a voucher Wang 13-38259 18S r...  50.1    3e-04
gb|KJ486587.1|  Anzia sp. DL-2014a voucher Wang 13-37994 18S r...  50.1    3e-04
gb|KJ486586.1|  Anzia sp. DL-2014a voucher Wang 13-37933 18S r...  50.1    3e-04
gb|KJ486585.1|  Anzia leucobatoides voucher Wang 11-32373 18S ...  50.1    3e-04
gb|KJ486584.1|  Anzia leucobatoides voucher Wang 11-32320 18S ...  50.1    3e-04
gb|KJ486583.1|  Anzia sp. DL-2014d voucher Wang 13-38264 18S r...  50.1    3e-04
gb|KJ486582.1|  Anzia sp. DL-2014d voucher Wang 12-34689 18S r...  50.1    3e-04
gb|KJ486581.1|  Anzia sp. DL-2014c voucher Wang 09-31151 18S r...  50.1    3e-04
gb|KJ486580.1|  Anzia sp. DL-2014c voucher Wang 13-38940 18S r...  50.1    3e-04
gb|KJ486579.1|  Anzia sp. DL-2014c voucher Wang 13-38274 18S r...  50.1    3e-04
gb|KJ486578.1|  Anzia ornata voucher Wang 13-38282 18S ribosom...  50.1    3e-04
gb|KJ486577.1|  Anzia opuntiella voucher Wang 12-35597 18S rib...  50.1    3e-04
gb|KJ486576.1|  Anzia sp. DL-2014b voucher Wang 13-38273 18S r...  50.1    3e-04
gb|KJ486575.1|  Anzia hypoleucoides voucher Wang 13-38280 18S ...  50.1    3e-04
gb|KJ486574.1|  Anzia sp. DL-2014b voucher Wang 13-38008 18S r...  50.1    3e-04
gb|KF704279.1|  Parmeliella sp. LG T6 internal transcribed spa...  50.1    3e-04
gb|KF704278.1|  Parmeliella brisbanensis voucher LG:R1019 inte...  50.1    3e-04
gb|KF704277.1|  Parmeliella brisbanensis voucher LG:T3 interna...  50.1    3e-04
gb|KF704276.1|  Parmeliella brisbanensis voucher LG:T7 interna...  50.1    3e-04
gb|KF704275.1|  Parmeliella mariana voucher LG:R974 internal t...  50.1    3e-04
gb|KF704274.1|  Parmeliella stylophora voucher LG:R979 interna...  50.1    3e-04
gb|KF704273.1|  Physma byrsaeum voucher LG:R2 internal transcr...  50.1    3e-04
gb|KF704272.1|  Physma byrsaeum voucher LG:R2847 internal tran...  50.1    3e-04
gb|KF704271.1|  Parmeliella borbonica voucher LG:R1122 interna...  50.1    3e-04
gb|KF704270.1|  Physma radians voucher LG:T5 internal transcri...  50.1    3e-04
gb|KF704269.1|  Physma byrsaeum voucher LG:R1121 internal tran...  50.1    3e-04
gb|KF704268.1|  Pannaria sp. LG R969 internal transcribed spac...  50.1    3e-04
gb|KF704267.1|  Parmeliella polyphyllina voucher LG:R1058 inte...  50.1    3e-04
gb|KF704266.1|  Parmeliella polyphyllina voucher LG:R1120 inte...  50.1    3e-04
gb|KF704265.1|  Parmeliella polyphyllina voucher LG:R1021 inte...  50.1    3e-04
gb|KF704264.1|  Parmeliella triptophylloides voucher LG:R965 i...  50.1    3e-04
gb|KF704263.1|  Staurolemma sp. LG R982 internal transcribed s...  50.1    3e-04
gb|KF704262.1|  Parmeliella brisbanensis voucher LG:R1247 inte...  50.1    3e-04
gb|KF704261.1|  Pannaria rubiginosa voucher LG:R1011 internal ...  50.1    3e-04
gb|KF704260.1|  Pannaria rubiginosa voucher LG:R1126 internal ...  50.1    3e-04
gb|KF704258.1|  Fuscopannaria praetermissa voucher LG:R1060 in...  50.1    3e-04
gb|KF704257.1|  Fuscopannaria leucosticta voucher LG:R1123 int...  50.1    3e-04
gb|KF704256.1|  Kroswia crystallifera voucher LG:R1679 interna...  50.1    3e-04
gb|KF704255.1|  Kroswia crystallifera voucher LG:R1055 interna...  50.1    3e-04
gb|KF704254.1|  Kroswia crystallifera voucher LG:M788 internal...  50.1    3e-04
gb|KF704253.1|  Pannaria lurida voucher LG:R1012 internal tran...  50.1    3e-04
gb|KF704252.1|  Pannaria lurida voucher LG:R1033 internal tran...  50.1    3e-04
gb|KF704251.1|  Pannaria multifida voucher LG:R960 internal tr...  50.1    3e-04
gb|KF704250.1|  Pannaria multifida voucher LG:R961 internal tr...  50.1    3e-04
gb|KF704249.1|  Pannaria multifida voucher LG:R942 internal tr...  50.1    3e-04
gb|KF704248.1|  Pannaria lurida voucher LG:M786 internal trans...  50.1    3e-04
gb|KF704247.1|  Pannaria sp. LG T4 internal transcribed spacer...  50.1    3e-04
gb|KF704246.1|  Parmeliella brisbanensis voucher LG:T1 interna...  50.1    3e-04
gb|KF938900.1|  Ceriporia lacerata strain BHU_MS1 internal tra...  50.1    3e-04
gb|KF938898.1|  Colletotrichum gloeosporioides strain BHU_BTE2...  50.1    3e-04
gb|KF938897.1|  Colletotrichum gloeosporioides strain BHU_BTP1...  50.1    3e-04
gb|KF939615.1|  Diaporthe infecunda strain HHAUP12293 18S ribo...  50.1    3e-04
gb|KF939614.1|  Diaporthe infecunda strain HHAUP12292 18S ribo...  50.1    3e-04
gb|KF942404.1|  Colletotrichum fructicola isolate C42 internal...  50.1    3e-04
gb|KF942403.1|  Colletotrichum fructicola isolate C41 internal...  50.1    3e-04
gb|KF942402.1|  Colletotrichum fructicola isolate C40 internal...  50.1    3e-04
gb|KF942401.1|  Colletotrichum fructicola isolate C39 internal...  50.1    3e-04
gb|KF942400.1|  Colletotrichum fructicola isolate C38 internal...  50.1    3e-04
gb|KF942399.1|  Colletotrichum fructicola isolate C36 internal...  50.1    3e-04
gb|KF942398.1|  Colletotrichum fructicola isolate C35 internal...  50.1    3e-04
gb|KF942397.1|  Colletotrichum fructicola isolate C33 internal...  50.1    3e-04
gb|KF942396.1|  Colletotrichum fructicola isolate C32 internal...  50.1    3e-04
gb|KF942395.1|  Colletotrichum fructicola isolate C31 internal...  50.1    3e-04
gb|KF942394.1|  Colletotrichum fructicola isolate C30 internal...  50.1    3e-04
gb|KF942393.1|  Colletotrichum fructicola isolate C28 internal...  50.1    3e-04
gb|KF942392.1|  Colletotrichum fructicola isolate C27 internal...  50.1    3e-04
gb|KF942391.1|  Colletotrichum fructicola isolate C26 internal...  50.1    3e-04
gb|KF942390.1|  Colletotrichum fructicola isolate C24 internal...  50.1    3e-04
gb|KF942389.1|  Colletotrichum fructicola isolate C23 internal...  50.1    3e-04
gb|KF942388.1|  Colletotrichum fructicola isolate C22 internal...  50.1    3e-04
gb|KF942387.1|  Colletotrichum fructicola isolate C20 internal...  50.1    3e-04
gb|KF942386.1|  Colletotrichum fructicola isolate C17 internal...  50.1    3e-04
gb|KF942385.1|  Colletotrichum fructicola isolate C16 internal...  50.1    3e-04
gb|KF942384.1|  Colletotrichum fructicola isolate C14 internal...  50.1    3e-04
gb|KF942383.1|  Colletotrichum fructicola isolate C13 internal...  50.1    3e-04
gb|KF942382.1|  Colletotrichum fructicola isolate C10 internal...  50.1    3e-04
gb|KF942381.1|  Colletotrichum fructicola isolate C9 internal ...  50.1    3e-04
gb|KF942380.1|  Colletotrichum fructicola isolate C8 internal ...  50.1    3e-04
gb|KF942379.1|  Colletotrichum fructicola isolate C7 internal ...  50.1    3e-04
gb|KF942378.1|  Colletotrichum fructicola isolate C6 internal ...  50.1    3e-04
gb|KF942377.1|  Colletotrichum fructicola isolate C4 internal ...  50.1    3e-04
gb|KF942376.1|  Colletotrichum fructicola isolate C3 internal ...  50.1    3e-04
gb|KF942375.1|  Colletotrichum fructicola isolate C2 internal ...  50.1    3e-04
gb|KF942374.1|  Colletotrichum fructicola isolate C1 internal ...  50.1    3e-04
gb|KF942373.1|  Colletotrichum theobromicola isolate C25 inter...  50.1    3e-04
gb|KF942372.1|  Colletotrichum theobromicola isolate C21 inter...  50.1    3e-04
gb|KF942371.1|  Colletotrichum theobromicola isolate C19 inter...  50.1    3e-04
gb|KF942370.1|  Colletotrichum theobromicola isolate C12 inter...  50.1    3e-04
gb|KC595300.1|  Uncultured Microdochium clone EPI8.5 18S ribos...  50.1    3e-04
gb|KC595295.1|  Uncultured Epichloe clone EPI7.4 18S ribosomal...  50.1    3e-04
gb|KC595294.1|  Uncultured Epichloe clone EPI7.3 18S ribosomal...  50.1    3e-04
gb|KC595292.1|  Uncultured Epichloe clone EPI7.1 18S ribosomal...  50.1    3e-04
gb|KC595291.1|  Uncultured Epichloe clone EPI6.7 18S ribosomal...  50.1    3e-04
gb|KC595290.1|  Uncultured Epichloe clone EPI5.8 18S ribosomal...  50.1    3e-04
gb|KC595287.1|  Uncultured Epichloe clone EPI5.5 18S ribosomal...  50.1    3e-04
gb|KC248410.1|  Gymnopus sp. JAC-2013b voucher PDD:87315 inter...  50.1    3e-04
gb|KC248407.1|  Gymnopus sp. JAC-2013b voucher PDD:81086 inter...  50.1    3e-04
gb|KC248405.1|  Gymnopus sp. JAC-2013a voucher PDD:87181 inter...  50.1    3e-04
gb|KC248392.1|  Gymnopus sp. JAC-2013a voucher PDD:90101 inter...  50.1    3e-04
gb|KC248400.1|  Gymnopus sp. JAC-2013a voucher PDD:96728 inter...  50.1    3e-04
gb|KC248398.1|  Gymnopus sp. JAC-2013c voucher PDD:87398 inter...  50.1    3e-04
gb|KC248399.1|  Gymnopus sp. JAC-2013c voucher PDD:87659 inter...  50.1    3e-04
gb|KC248389.1|  Gymnopus sp. JAC-2013a voucher PDD:96730 inter...  50.1    3e-04
gb|KC248390.1|  Gymnopus sp. JAC-2013c voucher PDD:95489 inter...  50.1    3e-04
gb|KC248395.1|  Gymnopus sp. JAC-2013a voucher PDD:95544 inter...  50.1    3e-04
gb|KC248394.1|  Gymnopus sp. JAC-2013a voucher PDD:87483 inter...  50.1    3e-04
gb|KC248391.1|  Gymnopus sp. JAC-2013a voucher PDD:90119 inter...  50.1    3e-04
gb|KC248403.1|  Gymnopus sp. JAC-2013a voucher PDD:80771 inter...  50.1    3e-04
gb|KC248393.1|  Gymnopus sp. JAC-2013a voucher PDD:90132 inter...  50.1    3e-04
gb|KC248396.1|  Gymnopus sp. JAC-2013c voucher PDD:87675 inter...  50.1    3e-04
gb|KC248397.1|  Gymnopus sp. JAC-2013a voucher PDD:95459 inter...  50.1    3e-04
dbj|AB908438.1|  Botryosphaeria dothidea genes for ITS1, 5.8S ...  50.1    3e-04
dbj|AB908437.1|  Lasiodiplodia theobromae genes for ITS1, 5.8S...  50.1    3e-04
dbj|AB908436.1|  Lasiodiplodia theobromae genes for ITS1, 5.8S...  50.1    3e-04
dbj|AB908435.1|  Lasiodiplodia theobromae genes for ITS1, 5.8S...  50.1    3e-04
dbj|AB908434.1|  Botryosphaeria dothidea genes for ITS1, 5.8S ...  50.1    3e-04
dbj|AB908433.1|  Botryosphaeria dothidea genes for ITS1, 5.8S ...  50.1    3e-04
dbj|AB908431.1|  Lasiodiplodia theobromae genes for ITS1, 5.8S...  50.1    3e-04
dbj|AB908430.1|  Lasiodiplodia theobromae genes for ITS1, 5.8S...  50.1    3e-04
dbj|AB908429.1|  Lasiodiplodia theobromae genes for ITS1, 5.8S...  50.1    3e-04
dbj|AB908428.1|  Lasiodiplodia theobromae genes for ITS1, 5.8S...  50.1    3e-04
dbj|AB908426.1|  Lasiodiplodia theobromae genes for ITS1, 5.8S...  50.1    3e-04
dbj|AB908425.1|  Lasiodiplodia theobromae genes for ITS1, 5.8S...  50.1    3e-04
dbj|AB911693.1|  Harmoniella sp. MT-2014 genes for ITS1, 5.8S ...  50.1    3e-04
dbj|AB905588.1|  Platydorina caudata genes for 18S rRNA, ITS1,...  50.1    3e-04
dbj|AB905587.1|  Platydorina caudata genes for 18S rRNA, ITS1,...  50.1    3e-04
dbj|AB905586.1|  Volvocaceae sp. HN-2014b genes for 18S rRNA, ...  50.1    3e-04
dbj|AB905585.1|  Volvocaceae sp. HN-2014a genes for 18S rRNA, ...  50.1    3e-04
dbj|AB905584.1|  Volvocaceae sp. HN-2014a genes for 18S rRNA, ...  50.1    3e-04
dbj|AB905583.1|  Volvocaceae sp. HN-2014a genes for 18S rRNA, ...  50.1    3e-04
dbj|AB905582.1|  Volvocaceae sp. HN-2014a genes for 18S rRNA, ...  50.1    3e-04
dbj|AB905581.1|  Volvocaceae sp. HN-2014a genes for 18S rRNA, ...  50.1    3e-04
dbj|AB905580.1|  Volvocaceae sp. HN-2014a genes for 18S rRNA, ...  50.1    3e-04
dbj|AB911568.1|  Pseudoidium aff. neolycopersici MUMH 5562 gen...  50.1    3e-04
emb|HG940502.1|  Trichoderma harzianum genomic DNA containing ...  50.1    3e-04
emb|HG940501.1|  Trichoderma harzianum genomic DNA containing ...  50.1    3e-04
emb|HG940500.1|  Trichoderma harzianum genomic DNA containing ...  50.1    3e-04
emb|HG940499.1|  Trichoderma harzianum genomic DNA containing ...  50.1    3e-04
emb|HG940498.1|  Trichoderma harzianum genomic DNA containing ...  50.1    3e-04
emb|HG940496.1|  Trichoderma harzianum genomic DNA containing ...  50.1    3e-04
emb|HG940495.1|  Trichoderma harzianum genomic DNA containing ...  50.1    3e-04
emb|HG940494.1|  Trichoderma harzianum genomic DNA containing ...  50.1    3e-04
emb|HG940492.1|  Trichoderma harzianum genomic DNA containing ...  50.1    3e-04
emb|HG940491.1|  Trichoderma harzianum genomic DNA containing ...  50.1    3e-04
emb|HG940490.1|  Trichoderma harzianum genomic DNA containing ...  50.1    3e-04
emb|HG940489.1|  Trichoderma harzianum genomic DNA containing ...  50.1    3e-04
emb|HG940487.1|  Trichoderma harzianum genomic DNA containing ...  50.1    3e-04
emb|HG940486.1|  Trichoderma harzianum genomic DNA containing ...  50.1    3e-04
emb|HG940485.1|  Trichoderma harzianum genomic DNA containing ...  50.1    3e-04
emb|HG940484.1|  Trichoderma harzianum genomic DNA containing ...  50.1    3e-04
emb|HG940483.1|  Trichoderma harzianum genomic DNA containing ...  50.1    3e-04
emb|HG940482.1|  Trichoderma harzianum genomic DNA containing ...  50.1    3e-04
emb|HG940481.1|  Trichoderma harzianum genomic DNA containing ...  50.1    3e-04
emb|HG940480.1|  Trichoderma harzianum genomic DNA containing ...  50.1    3e-04
emb|HG940479.1|  Trichoderma harzianum genomic DNA containing ...  50.1    3e-04
emb|HG940478.1|  Trichoderma harzianum genomic DNA containing ...  50.1    3e-04
emb|HG940477.1|  Trichoderma harzianum genomic DNA containing ...  50.1    3e-04
emb|HG940476.1|  Trichoderma harzianum genomic DNA containing ...  50.1    3e-04
emb|HG940475.1|  Trichoderma harzianum genomic DNA containing ...  50.1    3e-04
emb|HG940474.1|  Trichoderma harzianum genomic DNA containing ...  50.1    3e-04
emb|HG940473.1|  Trichoderma harzianum genomic DNA containing ...  50.1    3e-04
emb|HG940472.1|  Hypocrea nigricans genomic DNA containing 18S...  50.1    3e-04
emb|HG940471.1|  Hypocrea nigricans genomic DNA containing 18S...  50.1    3e-04
emb|HG940470.1|  Trichoderma harzianum genomic DNA containing ...  50.1    3e-04
emb|HG940469.1|  Hypocrea nigricans genomic DNA containing 18S...  50.1    3e-04
emb|HG940468.1|  Hypocrea nigricans genomic DNA containing 18S...  50.1    3e-04
emb|HG940467.1|  Trichoderma harzianum genomic DNA containing ...  50.1    3e-04
emb|HG934776.1|  Scytalidium thermophilum partial 18S rRNA gen...  50.1    3e-04
emb|HG934775.1|  Humicola sp. SKESMBKU03 partial 18S rRNA gene...  50.1    3e-04
emb|HG934773.1|  Scytalidium thermophilum partial 18S rRNA gen...  50.1    3e-04
gb|JF261258.2|  Botryococcus terribilis voucher BbAICB442 18S ...  50.1    3e-04
gb|JF261256.2|  Botryococcus terribilis voucher BbAICB440 18S ...  50.1    3e-04
gb|JF261254.2|  Botryococcus terribilis voucher BbAICB416 18S ...  50.1    3e-04
gb|JF261252.2|  Botryococcus terribilis voucher BbAICB414 18S ...  50.1    3e-04
gb|JF261251.2|  Botryococcus terribilis voucher BbAICB413 18S ...  50.1    3e-04
gb|KC958470.1|  Megaceros flagellaris isolate B94 internal tra...  50.1    3e-04
gb|KC958469.1|  Megaceros flagellaris isolate B93 internal tra...  50.1    3e-04
gb|KC958468.1|  Megaceros austronesophilus isolate B604 intern...  50.1    3e-04
gb|KC958467.1|  Megaceros sp. Warren 1511 internal transcribed...  50.1    3e-04
gb|KC958466.1|  Megaceros sp. Lewington 1504 internal transcri...  50.1    3e-04
gb|KC958465.1|  Megaceros sp. Redpath 1336 internal transcribe...  50.1    3e-04
gb|KC958464.1|  Megaceros denticulatus isolate B600 internal t...  50.1    3e-04
gb|KC958463.1|  Megaceros denticulatus isolate B599 internal t...  50.1    3e-04
gb|KC958462.1|  Megaceros sp. Lewington 1121 internal transcri...  50.1    3e-04
gb|KC958461.1|  Megaceros sp. Lewington 1111 internal transcri...  50.1    3e-04
gb|KC958460.1|  Megaceros gracilis isolate B595 internal trans...  50.1    3e-04
gb|KC958459.1|  Megaceros gracilis isolate B594 internal trans...  50.1    3e-04
gb|KC958458.1|  Megaceros gracilis isolate B593 internal trans...  50.1    3e-04
gb|KC958457.1|  Megaceros gracilis isolate B592 internal trans...  50.1    3e-04
gb|KC958456.1|  Megaceros gracilis isolate B590 internal trans...  50.1    3e-04
gb|KC958455.1|  Megaceros gracilis isolate B588 internal trans...  50.1    3e-04
gb|KC958454.1|  Megaceros austronesophilus isolate B578 intern...  50.1    3e-04
gb|KC958453.1|  Megaceros austronesophilus isolate B576 intern...  50.1    3e-04
gb|KC958452.1|  Megaceros gracilis isolate B573 internal trans...  50.1    3e-04
gb|KC958451.1|  Megaceros gracilis isolate B572 internal trans...  50.1    3e-04
gb|KC958450.1|  Megaceros gracilis isolate B569 internal trans...  50.1    3e-04
gb|KC958449.1|  Megaceros gracilis isolate B568 internal trans...  50.1    3e-04
gb|KC958448.1|  Megaceros gracilis isolate B39 internal transc...  50.1    3e-04
gb|KC958445.1|  Megaceros gracilis isolate B34 internal transc...  50.1    3e-04
gb|KC958444.1|  Megaceros sp. Cargill 2563 internal transcribe...  50.1    3e-04
gb|KC958443.1|  Megaceros sp. Cargill 2541 internal transcribe...  50.1    3e-04
gb|KC958442.1|  Megaceros sp. Cargill 2534 internal transcribe...  50.1    3e-04
gb|KC958441.1|  Megaceros sp. Cargill 2528 internal transcribe...  50.1    3e-04
gb|KC958439.1|  Megaceros austronesophilus isolate B247 intern...  50.1    3e-04
gb|KC958438.1|  Megaceros gracilis isolate B135 internal trans...  50.1    3e-04
gb|KJ155785.1|  Chaunopycnis sp. MT79 18S ribosomal RNA gene, ...  50.1    3e-04
gb|KF971363.1|  Aspergillus terreus isolate D34 internal trans...  50.1    3e-04
gb|KJ175193.1|  Cryptococcus neoformans isolate JKMMVBHU2 18S ...  50.1    3e-04
gb|KJ175192.1|  Cryptococcus neoformans isolate JKMMVBHU1 18S ...  50.1    3e-04
gb|KJ175191.1|  Cryptococcus neoformans isolate JKMMVBHU3 18S ...  50.1    3e-04
gb|KF964045.1|  Aspergillus sp. HA29-KHI internal transcribed ...  50.1    3e-04
gb|KF964042.1|  Aspergillus sp. HA134-KHI internal transcribed...  50.1    3e-04
gb|KF964041.1|  Aspergillus sp. HA31-THA internal transcribed ...  50.1    3e-04
gb|KF964040.1|  Aspergillus sp. HA2-KHI internal transcribed s...  50.1    3e-04
gb|KF964039.1|  Aspergillus sp. HA35-THA internal transcribed ...  50.1    3e-04
gb|KF964037.1|  Aspergillus sp. HS30-KHI internal transcribed ...  50.1    3e-04
gb|KF964036.1|  Aspergillus sp. HA21- KHI internal transcribed...  50.1    3e-04
gb|KF048132.1|  Cortinarius pseudofallax voucher H:TN06-166 18...  50.1    3e-04
gb|KF048131.1|  Cortinarius pseudofallax voucher H:TN06-229 18...  50.1    3e-04
gb|KF048130.1|  Cortinarius pseudofallax voucher PC:124963 18S...  50.1    3e-04
gb|KF048129.1|  Cortinarius neofallax voucher PC:PML1158 18S r...  50.1    3e-04
gb|KF963616.1|  Antrodiella chinensis voucher SP6612 18S ribos...  50.1    3e-04
gb|KF963615.1|  Antrodiella niemelaei voucher KBI0903 18S ribo...  50.1    3e-04
gb|KF963614.1|  Antrodiella niemelaei voucher SP6625 18S ribos...  50.1    3e-04
gb|KF963613.1|  Antrodiella niemelaei voucher SP6565 18S ribos...  50.1    3e-04
gb|KF963612.1|  Antrodiella niemelaei voucher SP5839 18S ribos...  50.1    3e-04
gb|KF963611.1|  Antrodiella niemelaei voucher SP4870 18S ribos...  50.1    3e-04
gb|KF963610.1|  Antrodiella niemelaei voucher SP4828 18S ribos...  50.1    3e-04
gb|KF963102.1|  Ceratocystis fimbriata isolate PY1-1 18S ribos...  50.1    3e-04
gb|KF963101.1|  Ceratocystis fimbriata isolate PY2-1 18S ribos...  50.1    3e-04
gb|KF961004.1|  Aspergillus sp. SCAU-F-173 18S ribosomal RNA g...  50.1    3e-04
gb|KF961003.1|  Aspergillus fumigatus strain SCAU-F-51 18S rib...  50.1    3e-04
gb|KF961002.1|  Aspergillus sp. SCAU-F-1 18S ribosomal RNA gen...  50.1    3e-04
gb|KF964047.1|  Candida tropicalis strain JKMMVBHU1 internal t...  50.1    3e-04
gb|KF313218.1|  Candida parapsilosis isolate CNM-CL7113 intern...  50.1    3e-04
gb|KF313217.1|  Candida orthopsilosis isolate CNM-CL8840 inter...  50.1    3e-04
gb|KF313216.1|  Candida metapsilosis isolate CNM-CL8774 intern...  50.1    3e-04
gb|KF313215.1|  Candida orthopsilosis isolate CNM-CL8601 inter...  50.1    3e-04
gb|KF313214.1|  Candida orthopsilosis isolate CNM-CL8292 inter...  50.1    3e-04
gb|KF313213.1|  Candida orthopsilosis isolate CNM-CL8282 inter...  50.1    3e-04
gb|KF313212.1|  Candida orthopsilosis isolate CNM-CL8273 inter...  50.1    3e-04
gb|KF313211.1|  Candida orthopsilosis isolate CNM-CL8157 inter...  50.1    3e-04
gb|KF313210.1|  Candida orthopsilosis isolate CNM-CL8066 inter...  50.1    3e-04
gb|KF313209.1|  Candida orthopsilosis isolate CNM-CL7778 inter...  50.1    3e-04
gb|KF313208.1|  Candida orthopsilosis isolate CNM-CL7716 inter...  50.1    3e-04
gb|KF313207.1|  Candida parapsilosis isolate CNM-CL7034 intern...  50.1    3e-04
gb|KF313206.1|  Candida parapsilosis isolate CNM-CL7625 intern...  50.1    3e-04
gb|KF313205.1|  Candida parapsilosis isolate CNM-CL7491 intern...  50.1    3e-04
gb|KF313204.1|  Candida orthopsilosis isolate CNM-CL7270 inter...  50.1    3e-04
gb|KF313203.1|  Candida orthopsilosis isolate CNM-CL7261 inter...  50.1    3e-04
gb|KF313202.1|  Candida parapsilosis isolate CNM-CL7146 intern...  50.1    3e-04
gb|KF313201.1|  Candida parapsilosis isolate CNM-CL7054 intern...  50.1    3e-04
gb|KF313200.1|  Candida orthopsilosis isolate CNM-CL7045 inter...  50.1    3e-04
gb|KF313198.1|  Candida parapsilosis isolate CNM-CL7036 intern...  50.1    3e-04
gb|KF313197.1|  Candida parapsilosis isolate CNM-CL7000 intern...  50.1    3e-04
gb|KF313196.1|  Candida parapsilosis isolate CNM-CL6886 intern...  50.1    3e-04
gb|KF313195.1|  Candida orthopsilosis isolate CNM-CL6823 inter...  50.1    3e-04
gb|KF313194.1|  Candida metapsilosis strain ATCC 96144 interna...  50.1    3e-04
gb|KF313193.1|  Candida orthopsilosis strain ATCC 96139 intern...  50.1    3e-04
gb|KF313192.1|  Candida metapsilosis isolate CNM-CL5221 intern...  50.1    3e-04
gb|KF313191.1|  Candida metapsilosis isolate CNM-CL5144 intern...  50.1    3e-04
gb|KF313190.1|  Candida metapsilosis isolate CNM-CL4926 intern...  50.1    3e-04
gb|KF313189.1|  Candida metapsilosis isolate CNM-CL4886 intern...  50.1    3e-04
gb|KF313188.1|  Candida metapsilosis isolate CNM-CL4638 intern...  50.1    3e-04
gb|KF313187.1|  Candida metapsilosis isolate CNM-CL4438 intern...  50.1    3e-04
gb|KF313186.1|  Meyerozyma guilliermondii isolate NCPG3099 int...  50.1    3e-04
gb|KF313185.1|  Candida parapsilosis strain ATCC 22019 interna...  50.1    3e-04
gb|KF926648.1|  Eupenicillium sp. UFMGCB 9983 internal transcr...  50.1    3e-04
gb|KF926647.1|  Penicillium sp. UFMGCB 9982 internal transcrib...  50.1    3e-04
gb|KF926646.1|  Penicillium janthinellum strain UFMGCB 9981 in...  50.1    3e-04
gb|KF926645.1|  Talaromyces verruculosus strain UFMGCB 9980 in...  50.1    3e-04
gb|KF928305.1|  Aspergillus sp. KACC 47514 18S ribosomal RNA g...  50.1    3e-04
gb|KF928304.1|  Aspergillus sp. KACC 47513 18S ribosomal RNA g...  50.1    3e-04
gb|KF928303.1|  Aspergillus sp. KACC 47316 18S ribosomal RNA g...  50.1    3e-04
gb|KF924387.1|  Skeletonema marinoi isolate YS02 internal tran...  50.1    3e-04
gb|KF924386.1|  Skeletonema marinoi isolate GD01 internal tran...  50.1    3e-04
gb|KF924385.1|  Skeletonema marinoi isolate BA06 internal tran...  50.1    3e-04
gb|KJ187398.1|  Alternaria alternata strain VS10 18S ribosomal...  50.1    3e-04
gb|KF924738.2|  Ramularia coleosporii isolate Ra 02 18S riboso...  50.1    3e-04
gb|KF911323.1|  Schizophyllum commune strain NI-07 internal tr...  50.1    3e-04
gb|KF963314.1|  Candida blankii 18S ribosomal RNA gene, partia...  50.1    3e-04
gb|HM216208.2|  Stagonospora sp. SRC1lsM3a internal transcribe...  50.1    3e-04
gb|KF963270.1|  Fungal sp. P2S6 18S ribosomal RNA gene, partia...  50.1    3e-04
gb|KF963269.1|  Fungal sp. P2N7 internal transcribed spacer 1,...  50.1    3e-04
gb|KF941280.1|  Pestalotiopsis microspora isolate T30 internal...  50.1    3e-04
gb|KF941279.1|  Xylaria sp. T31 JC-2014 internal transcribed s...  50.1    3e-04
gb|KF941277.1|  Umbelopsis ramanniana isolate T22 internal tra...  50.1    3e-04
gb|KF941276.1|  Guignardia cryptomeriae isolate T47 internal t...  50.1    3e-04
gb|KF941275.1|  Cytospora sp. T39 JC-2014 18S ribosomal RNA ge...  50.1    3e-04
gb|KF941274.1|  Pestalotiopsis microspora isolate T21 internal...  50.1    3e-04
gb|KF941273.1|  Alternaria tenuissima isolate T55 internal tra...  50.1    3e-04
gb|KF941272.1|  Guignardia cryptomeriae isolate T53 internal t...  50.1    3e-04
gb|KF977547.1|  Oculimacula yallundae isolate TN 401 18S ribos...  50.1    3e-04
gb|KF961611.1|  Oculimacula yallundae isolate TN 400 18S ribos...  50.1    3e-04
gb|KF971359.1|  Filobasidium floriforme strain GLHK 18S riboso...  50.1    3e-04
gb|KF974332.1|  Aspergillus flavus strain CASVK4 18S ribosomal...  50.1    3e-04
gb|KF974330.1|  Aspergillus sp. CASVK2 18S ribosomal RNA gene,...  50.1    3e-04
gb|KF974329.1|  Cladosporium oxysporum strain CASVK1 18S ribos...  50.1    3e-04
gb|KF973341.1|  Penicillium citrinum strain M439 internal tran...  50.1    3e-04
gb|KF993614.1|  Chaetomium globosum isolate TW1-1 internal tra...  50.1    3e-04
gb|KF951149.1|  Alternaria tenuissima voucher HT-02 18S riboso...  50.1    3e-04
gb|KF951148.1|  Alternaria alternata voucher HT003 internal tr...  50.1    3e-04
gb|KF951085.1|  Candida albicans strain 7255 internal transcri...  50.1    3e-04
gb|KF951084.1|  Candida albicans strain 185 internal transcrib...  50.1    3e-04
gb|KF951083.1|  Candida albicans strain 224 internal transcrib...  50.1    3e-04
gb|KF951082.1|  Candida albicans strain 219 internal transcrib...  50.1    3e-04
gb|KF951081.1|  Candida albicans strain 198 internal transcrib...  50.1    3e-04
gb|KF951080.1|  Candida albicans strain 172 internal transcrib...  50.1    3e-04
gb|KF951079.1|  Candida albicans strain 162 internal transcrib...  50.1    3e-04
gb|KF951078.1|  Candida albicans strain 142 internal transcrib...  50.1    3e-04
gb|KF951077.1|  Candida albicans strain 107 internal transcrib...  50.1    3e-04
gb|KF951076.1|  Candida albicans strain 195 internal transcrib...  50.1    3e-04
gb|KF951075.1|  Candida albicans strain 050 internal transcrib...  50.1    3e-04
gb|KF951074.1|  Candida albicans strain 235 internal transcrib...  50.1    3e-04
gb|KF951073.1|  Candida albicans strain 181 internal transcrib...  50.1    3e-04
gb|KF951072.1|  Candida albicans strain 158 internal transcrib...  50.1    3e-04
gb|KF951071.1|  Candida albicans strain 069 internal transcrib...  50.1    3e-04
gb|KF951070.1|  Candida albicans strain 214 internal transcrib...  50.1    3e-04
gb|KF951069.1|  Candida albicans strain 190 internal transcrib...  50.1    3e-04
gb|KF951068.1|  Candida albicans strain 7278 internal transcri...  50.1    3e-04
gb|KF951067.1|  Candida albicans strain 132 internal transcrib...  50.1    3e-04
gb|KJ410045.1|  Aspergillus niger strain DUCC5023 internal tra...  50.1    3e-04
gb|KJ410044.1|  Alternaria alternata strain DUCC5022 internal ...  50.1    3e-04
gb|KJ410043.1|  Alternaria alternata strain DUCC5021 internal ...  50.1    3e-04
gb|KJ410042.1|  Cladosporium cladosporioides strain DUCC5020 i...  50.1    3e-04
gb|KJ410041.1|  Cladosporium cladosporioides strain DUCC5019 i...  50.1    3e-04
gb|KJ410040.1|  Cladosporium cladosporioides strain DUCC5018 i...  50.1    3e-04
gb|KJ410039.1|  Cladosporium cladosporioides strain DUCC5017 i...  50.1    3e-04
gb|KJ410038.1|  Alternaria alternata strain DUCC5016 internal ...  50.1    3e-04
gb|KJ410037.1|  Cladosporium cladosporioides strain DUCC5015 i...  50.1    3e-04
gb|KJ410036.1|  Penicillium chrysogenum strain DUCC5014 intern...  50.1    3e-04
gb|KJ410035.1|  Aspergillus niger strain DUCC5013 internal tra...  50.1    3e-04
gb|KJ410031.1|  Cladosporium sp. DUCC5009 internal transcribed...  50.1    3e-04
gb|KJ410029.1|  Penicillium chrysogenum strain DUCC5007 intern...  50.1    3e-04
gb|KJ410028.1|  Alternaria alternata strain DUCC5006 internal ...  50.1    3e-04
gb|KJ410027.1|  Alternaria alternata strain DUCC5005 internal ...  50.1    3e-04
gb|KJ410026.1|  Trichoderma viride strain DUCC5004 internal tr...  50.1    3e-04
gb|KJ410024.1|  Cladosporium cladosporioides strain DUCC5002 i...  50.1    3e-04
gb|KF946095.1|  Aspergillus flavus isolate Therm internal tran...  50.1    3e-04
gb|KF946094.1|  Aspergillus fumigatus isolate ADI internal tra...  50.1    3e-04
gb|KF952603.1|  Fusarium solani strain RHS/M532 18S ribosomal ...  50.1    3e-04
gb|KF766228.1|  Spencermartinsia viticola strain CBS 117009 18...  50.1    3e-04
gb|KF766227.1|  Dothiorella sp. FJJVW-2008 strain CBS 121760 1...  50.1    3e-04
gb|KF766226.1|  Saccharata proteae strain CBS 115206 18S ribos...  50.1    3e-04
gb|KF766225.1|  Saccharata kirstenboschensis strain CBS 123537...  50.1    3e-04
gb|KF766224.1|  Saccharata capensis strain CBS 122693 18S ribo...  50.1    3e-04
gb|KF766223.1|  Pseudofusicoccum stromaticum strain CBS 117448...  50.1    3e-04
gb|KF766222.1|  Pseudofusicoccum kimberleyense strain CBS 1220...  50.1    3e-04
gb|KF766221.1|  Pseudofusicoccum ardesiacum strain CBS 122062 ...  50.1    3e-04
gb|KF766220.1|  Pseudofusicoccum adansoniae strain CMW 26147 1...  50.1    3e-04
gb|KF766219.1|  Phyllosticta yuccae strain CBS 117136 18S ribo...  50.1    3e-04
gb|KF766218.1|  Phyllosticta telopeae strain CBS 777.97 18S ri...  50.1    3e-04
gb|KF766217.1|  Phyllosticta podocarpi strain CBS 111647 18S r...  50.1    3e-04
gb|KF766216.1|  Phyllosticta minima strain CBS 585.84 18S ribo...  50.1    3e-04
gb|KF766215.1|  Phyllosticta minima strain CBS 111635 18S ribo...  50.1    3e-04
gb|KF766214.1|  Phyllosticta cornicola strain CBS 111639 18S r...  50.1    3e-04
gb|KF766213.1|  Guignardia mangiferae strain CBS 398.80 18S ri...  50.1    3e-04
gb|KF766212.1|  Phyllosticta beaumarisii strain CBS 535.87 18S...  50.1    3e-04
gb|KF766211.1|  Phaeobotryosphaeria visci strain CBS 186.97 18...  50.1    3e-04
gb|KF766210.1|  Phaeobotryosphaeria porosa strain CBS 110496 1...  50.1    3e-04
gb|KF766208.1|  Phaeobotryon cupressi strain IRAN 1445C 18S ri...  50.1    3e-04
gb|KF766207.1|  Neoscytalidium novaehollandiae strain CBS 1220...  50.1    3e-04
gb|KF766206.1|  Neofusicoccum umdonicola strain CBS 123645 18S...  50.1    3e-04
gb|KF766205.1|  Neofusicoccum ribis strain CBS 115475 18S ribo...  50.1    3e-04
gb|KF766204.1|  Neofusicoccum parvum strain CMW 9081 18S ribos...  50.1    3e-04
gb|KF766203.1|  Neofusicoccum mangiferae strain CMW 7801 18S r...  50.1    3e-04
gb|KF766202.1|  Neofusicoccum luteum strain CMW 10309 18S ribo...  50.1    3e-04
gb|KF766201.1|  Neofusicoccum eucalypticola strain CBS 115679 ...  50.1    3e-04
gb|KF766200.1|  Neofusicoccum australe strain CMW 6837 18S rib...  50.1    3e-04
gb|KF766199.1|  Neodeightonia subglobosa strain CBS 448.91 18S...  50.1    3e-04
gb|KF766198.1|  Neodeightonia phoenicum strain CBS 122528 18S ...  50.1    3e-04
gb|KF766197.1|  Aplosporella sp. BS-2014b strain CBS 121780 18...  50.1    3e-04
gb|KF766196.1|  Aplosporella sp. BS-2014a strain CBS 121777 18...  50.1    3e-04
gb|KF766195.1|  Macrophomina phaseolina strain CBS 22733 18S r...  50.1    3e-04
gb|KF766194.1|  Lasiodiplodia venezuelensis strain CMW 13512 1...  50.1    3e-04
gb|KF766193.1|  Lasiodiplodia pseudotheobromae strain CBS 1164...  50.1    3e-04
gb|KF766192.1|  Lasiodiplodia parva strain CBS 456.78 18S ribo...  50.1    3e-04
gb|KF766191.1|  Lasiodiplodia gonubiensis strain CBS 115812 18...  50.1    3e-04
gb|KF766190.1|  Kellermania yuccigena strain CPC 20627 18S rib...  50.1    3e-04
gb|KF766189.1|  Kellermania yuccigena strain CPC 20623 18S rib...  50.1    3e-04
gb|KF766187.1|  Kellermania sp. 2 BS-2014 strain CPC 20386 18S...  50.1    3e-04
gb|KF766186.1|  Kellermania yuccigena strain CBS 131727 18S ri...  50.1    3e-04
gb|KF766185.1|  Kellermania yuccifoliorum strain CBS 131726 18...  50.1    3e-04
gb|KF766184.1|  Kellermania uniseptata strain CBS 131725 18S r...  50.1    3e-04
gb|KF766182.1|  Kellermania sp. 1 BS-2014 strain CPC 20390 18S...  50.1    3e-04
gb|KF766181.1|  Kellermania plurilocularis strain CBS 131719 1...  50.1    3e-04
gb|KF766180.1|  Kellermania nolinae strain CBS 131717 18S ribo...  50.1    3e-04
gb|KF766179.1|  Kellermania micranthae strain CBS 131724 18S r...  50.1    3e-04
gb|KF766178.1|  Kellermania macrospora strain CBS 131716 18S r...  50.1    3e-04
gb|KF766177.1|  Kellermania dasylirionis strain CBS 131715 18S...  50.1    3e-04
gb|KF766176.1|  Kellermania dasylirionicola strain CBS 131720 ...  50.1    3e-04
gb|KF766175.1|  Kellermania crassispora strain CBS 131714 18S ...  50.1    3e-04
gb|KF766174.1|  Kellermania confusa strain CBS 131723 18S ribo...  50.1    3e-04
gb|KF766173.1|  Kellermania anomala strain CBS 132218 18S ribo...  50.1    3e-04
gb|KF766172.1|  Phyllosticta philoprina strain CBS 901.69 18S ...  50.1    3e-04
gb|KF766171.1|  Phyllosticta philoprina strain CBS 616.72 18S ...  50.1    3e-04
gb|KF766170.1|  Phyllosticta philoprina strain CBS 174.77 18S ...  50.1    3e-04
gb|KF766169.1|  Guignardia gaultheriae strain CBS 447.70 18S r...  50.1    3e-04
gb|KF766168.1|  Botryosphaeria ramosa strain CMW 26167 18S rib...  50.1    3e-04
gb|KF766167.1|  Botryosphaeria sp. CMW25413 strain CMW 25413 1...  50.1    3e-04
gb|KF766166.1|  Fusicladium oleagineum strain CBS 113427 18S r...  50.1    3e-04
gb|KF766165.1|  Endomelanconiopsis microspora strain CBS 353.9...  50.1    3e-04
gb|KF766164.1|  Endomelanconiopsis endophytica strain CBS 1203...  50.1    3e-04
gb|KF766163.1|  Dothiorella sp. FJJVW-2008a strain CBS 121765 ...  50.1    3e-04
gb|KF766162.1|  Dothiorella longicollis strain CBS 122068 18S ...  50.1    3e-04
gb|KF766161.1|  Diplodia seriata strain CBS 112555 18S ribosom...  50.1    3e-04
gb|KF766160.1|  Diplodia scrobiculata strain CBS 118110 18S ri...  50.1    3e-04
gb|KF766159.1|  Sphaeropsis sapinea strain CMW 190 18S ribosom...  50.1    3e-04
gb|KF766158.1|  Diplodia mutila strain CMW 7060 18S ribosomal ...  50.1    3e-04
gb|KF766157.1|  Diplodia cupressi strain CBS 168.87 18S riboso...  50.1    3e-04
gb|KF766156.1|  Diplodia corticola strain CBS 112549 18S ribos...  50.1    3e-04
gb|KF766155.1|  Diplodia africana strain CBS 120835 18S riboso...  50.1    3e-04
gb|KF766154.1|  Dichomera versiformis strain CBS 118101 18S ri...  50.1    3e-04
gb|KF766153.1|  Dichomera saubinetii strain CBS 990.70 18S rib...  50.1    3e-04
gb|KF766152.1|  Neofusicoccum vitifusiforme strain CMW 24571 1...  50.1    3e-04
gb|KF766151.1|  Botryosphaeria dothidea strain CBS 115476 18S ...  50.1    3e-04
gb|KF766150.1|  Barriopsis iraniana strain IRAN 1448C 18S ribo...  50.1    3e-04
gb|KF766149.1|  Barriopsis fusca strain CBS 174.26 18S ribosom...  50.1    3e-04
gb|KF766148.1|  Bagnisiella examinans strain CBS 551.66 18S ri...  50.1    3e-04
gb|KF766147.1|  Aplosporella prunicola strain CBS 121167 18S r...  50.1    3e-04
gb|KF766146.1|  Phaeosphaeria ammophilae strain CBS 114595 18S...  50.1    3e-04
gb|KF995730.1|  Colletotrichum sp. Y64 internal transcribed sp...  50.1    3e-04
gb|KF995726.1|  Guignardia sp. G25 internal transcribed spacer...  50.1    3e-04
gb|KF925432.1|  Terminalia arjuna internal transcribed spacer ...  50.1    3e-04
gb|KF932304.1|  Aspergillus flavus strain ED4 18S ribosomal RN...  50.1    3e-04
gb|KF925449.1|  Xylogone sp. EM-2014 isolate AAX0113 internal ...  50.1    3e-04
gb|KJ004348.1|  Euphorbia aculeata internal transcribed spacer...  50.1    3e-04
gb|KJ004344.1|  Euphorbia peplus internal transcribed spacer 1...  50.1    3e-04
gb|KJ123950.1|  Penicillium spinulosum strain LL3011 internal ...  50.1    3e-04
gb|KJ123949.1|  Penicillium commune strain N3817 internal tran...  50.1    3e-04
gb|KJ123948.1|  Penicillium ilerdanum strain L30 internal tran...  50.1    3e-04
gb|KJ123947.1|  Ascosphaera apis strain L9 internal transcribe...  50.1    3e-04
gb|KJ123946.1|  Penicillium crustosum strain L7 internal trans...  50.1    3e-04
gb|KJ123945.1|  Penicillium ilerdanum strain L4 internal trans...  50.1    3e-04
gb|KJ123942.1|  Purpureocillium lilacinum strain G13 internal ...  50.1    3e-04
gb|KJ123941.1|  Penicillium glabrum strain G11 internal transc...  50.1    3e-04
gb|KJ123939.1|  Penicillium crustosum strain 45Hd internal tra...  50.1    3e-04
gb|KJ123937.1|  Aspergillus niger strain 30H internal transcri...  50.1    3e-04
gb|KJ123936.1|  Aspergillus fumigatus strain N4015 internal tr...  50.1    3e-04
gb|KJ123935.1|  Aspergillus fumigatus strain N3801 internal tr...  50.1    3e-04
gb|KJ123934.1|  Aspergillus fumigatus strain N3017 internal tr...  50.1    3e-04
gb|KJ123933.1|  Aspergillus flavus strain LS3002b internal tra...  50.1    3e-04
gb|KJ123931.1|  Aspergillus sclerotiorum strain N3010 internal...  50.1    3e-04
gb|KJ123930.1|  Aspergillus fumigatus strain N3004 internal tr...  50.1    3e-04
gb|KJ123929.1|  Aspergillus sclerotiorum strain N3002 internal...  50.1    3e-04
gb|KJ123928.1|  Aspergillus fumigatus strain LL4018 internal t...  50.1    3e-04
gb|KJ123927.1|  Aspergillus fumigatus strain LL38 internal tra...  50.1    3e-04
gb|KJ123925.1|  Aspergillus fumigatus strain G30 internal tran...  50.1    3e-04
gb|KJ123924.1|  Aspergillus fumigatus strain G23 internal tran...  50.1    3e-04
gb|KJ123923.1|  Aspergillus fumigatus strain G15 internal tran...  50.1    3e-04
gb|KJ123922.1|  Aspergillus ochraceus strain ABB38 internal tr...  50.1    3e-04
gb|KJ123920.1|  Aspergillus fumigatus strain LL3815 internal t...  50.1    3e-04
gb|KJ123918.1|  Aspergillus fumigatus strain LL3008 internal t...  50.1    3e-04
gb|KJ123917.1|  Aspergillus oryzae strain L38 internal transcr...  50.1    3e-04
gb|KJ123916.1|  Aspergillus fumigatus strain L27 internal tran...  50.1    3e-04
gb|KJ123915.1|  Aspergillus fumigatus strain G20 internal tran...  50.1    3e-04
gb|KJ123914.1|  Aspergillus nomius strain G7 internal transcri...  50.1    3e-04
gb|KJ123913.1|  Aspergillus fumigatus strain ABM30 internal tr...  50.1    3e-04
gb|KJ123912.1|  Aspergillus oryzae strain ABM40 internal trans...  50.1    3e-04
gb|KJ123911.1|  Aspergillus flavus strain G49 internal transcr...  50.1    3e-04
gb|KF954507.1|  Tricholoma matsutake isolate XJ2 18S ribosomal...  50.1    3e-04
gb|KF946043.1|  Cochliobolus geniculatus isolate HNHY006 18S r...  50.1    3e-04
gb|KF946042.1|  Cochliobolus geniculatus isolate HNHY005 18S r...  50.1    3e-04
gb|KF946041.1|  Cochliobolus geniculatus isolate HNHY004 18S r...  50.1    3e-04
gb|KF946040.1|  Cochliobolus geniculatus isolate HNHY003 18S r...  50.1    3e-04
gb|KF946039.1|  Nigrospora sp. HNHY002 internal transcribed sp...  50.1    3e-04
gb|KJ013530.1|  Nectria pseudotrichia strain KAD 08 internal t...  50.1    3e-04
gb|KJ013529.1|  Aspergillus tamarii strain LS 01 18S ribosomal...  50.1    3e-04
gb|KF994926.1|  Calonectria pteridis strain HNU-1 18S ribosoma...  50.1    3e-04
gb|KF928673.1|  Trichoderma koningii strain Acc-1 internal tra...  50.1    3e-04
gb|KF928672.1|  Trichoderma koningii strain TSG internal trans...  50.1    3e-04
gb|KF928671.1|  Trichoderma koningii strain TSL-06 internal tr...  50.1    3e-04
gb|KF928670.1|  Trichoderma citrinoviride strain Tv4-1 interna...  50.1    3e-04
gb|KF928669.1|  Trichoderma citrinoviride strain MO 18S riboso...  50.1    3e-04
gb|KF928668.1|  Trichoderma citrinoviride strain Gt-3 internal...  50.1    3e-04
gb|KF928667.1|  Trichoderma citrinoviride strain Gt-2 internal...  50.1    3e-04
gb|KF928666.1|  Trichoderma citrinoviride strain Gt-1 internal...  50.1    3e-04
gb|KF928665.1|  Trichoderma citrinoviride strain TN-4 VKPM F-8...  50.1    3e-04
gb|KF928664.1|  Trichoderma citrinoviride strain MK internal t...  50.1    3e-04
gb|KF928662.1|  Trichoderma longibrachiatum strain 28 internal...  50.1    3e-04
gb|KF928660.1|  Trichoderma atroviride strain Fo-1 internal tr...  50.1    3e-04
gb|KF928659.1|  Trichoderma atroviride strain Tv-1 internal tr...  50.1    3e-04
gb|KF928658.1|  Trichoderma atroviride strain B1-04 internal t...  50.1    3e-04
gb|KF939141.1|  Aspergillus niger isolate MO-25 internal trans...  50.1    3e-04
gb|KF951007.1|  Alternaria tenuis isolate BY-C 18S ribosomal R...  50.1    3e-04
gb|KF939490.1|  Fusarium solani strain YQC-C5 18S ribosomal RN...  50.1    3e-04
gb|KF939488.1|  Fusarium solani strain YQC-C3 18S ribosomal RN...  50.1    3e-04
gb|KJ023087.1|  Pestalotiopsis sp. YS-2014 isolate HGUP4301 18...  50.1    3e-04
gb|KF938577.1|  Paraphoma radicina strain G104 internal transc...  50.1    3e-04
gb|KF951573.1|  Leptosphaerulina chartarum isolate LCN-S01 18S...  50.1    3e-04
gb|KF939053.1|  Penicillium echinulatum strain pt-4 internal t...  50.1    3e-04
gb|KF939052.1|  Ceratocystis paradoxa strain BX3 internal tran...  50.1    3e-04
gb|KJ193729.1|  Phomopsis vaccinii strain SN130622 18S ribosom...  50.1    3e-04
gb|KJ020911.1|  Erysiphe aquilegiae isolate SN120806 18S ribos...  50.1    3e-04
dbj|AB906451.1|  Botryosphaeria dothidea genes for ITS1, 5.8S ...  50.1    3e-04
dbj|AB906450.1|  Botryosphaeria dothidea genes for ITS1, 5.8S ...  50.1    3e-04
dbj|AB906449.1|  Lasiodiplodia theobromae genes for ITS1, 5.8S...  50.1    3e-04
dbj|AB906448.1|  Lasiodiplodia theobromae genes for ITS1, 5.8S...  50.1    3e-04
dbj|AB906447.1|  Lasiodiplodia theobromae genes for ITS1, 5.8S...  50.1    3e-04
dbj|AB906446.1|  Lasiodiplodia theobromae genes for ITS1, 5.8S...  50.1    3e-04
dbj|AB906445.1|  Botryosphaeria dothidea genes for ITS1, 5.8S ...  50.1    3e-04
dbj|AB906444.1|  Botryosphaeria dothidea genes for ITS1, 5.8S ...  50.1    3e-04
dbj|AB906443.1|  Botryosphaeria dothidea genes for ITS1, 5.8S ...  50.1    3e-04
dbj|AB906442.1|  Lasiodiplodia theobromae genes for ITS1, 5.8S...  50.1    3e-04
dbj|AB906441.1|  Lasiodiplodia theobromae genes for ITS1, 5.8S...  50.1    3e-04
dbj|AB906438.1|  Lasiodiplodia theobromae genes for ITS1, 5.8S...  50.1    3e-04
dbj|AB906437.1|  Lasiodiplodia theobromae genes for ITS1, 5.8S...  50.1    3e-04
dbj|AB906436.1|  Lasiodiplodia theobromae genes for ITS1, 5.8S...  50.1    3e-04
dbj|AB906435.1|  Lasiodiplodia theobromae genes for ITS1, 5.8S...  50.1    3e-04
dbj|AB906434.1|  Lasiodiplodia theobromae genes for ITS1, 5.8S...  50.1    3e-04
dbj|AB906433.1|  Lasiodiplodia theobromae genes for ITS1, 5.8S...  50.1    3e-04
dbj|AB906432.1|  Lasiodiplodia theobromae genes for ITS1, 5.8S...  50.1    3e-04
dbj|AB906431.1|  Lasiodiplodia theobromae genes for ITS1, 5.8S...  50.1    3e-04
dbj|AB906430.1|  Lasiodiplodia theobromae genes for ITS1, 5.8S...  50.1    3e-04
dbj|AB906429.1|  Lasiodiplodia theobromae genes for ITS1, 5.8S...  50.1    3e-04
dbj|AB906428.1|  Lasiodiplodia theobromae genes for ITS1, 5.8S...  50.1    3e-04
dbj|AB906427.1|  Botryosphaeria dothidea genes for ITS1, 5.8S ...  50.1    3e-04
dbj|AB906426.1|  Botryosphaeria dothidea genes for ITS1, 5.8S ...  50.1    3e-04
dbj|AB906425.1|  Botryosphaeria dothidea genes for ITS1, 5.8S ...  50.1    3e-04
dbj|AB906424.1|  Lasiodiplodia theobromae genes for ITS1, 5.8S...  50.1    3e-04
dbj|AB906423.1|  Lasiodiplodia theobromae genes for ITS1, 5.8S...  50.1    3e-04
dbj|AB906422.1|  Lasiodiplodia theobromae genes for ITS1, 5.8S...  50.1    3e-04
dbj|AB906420.1|  Lasiodiplodia theobromae genes for ITS1, 5.8S...  50.1    3e-04
dbj|AB906419.1|  Lasiodiplodia theobromae genes for ITS1, 5.8S...  50.1    3e-04
dbj|AB911103.1|  Harmoniella sp. MT-2014 genes for ITS1, 5.8S ...  50.1    3e-04
gb|KJ136025.1|  Aspergillus fumigatus strain JP44MY22 18S ribo...  50.1    3e-04
gb|KF830209.1|  Isaria tenuipes strain JP44MY12 18S ribosomal ...  50.1    3e-04
gb|KF830208.1|  Alternaria alternata strain JP44MY23 18S ribos...  50.1    3e-04
gb|KF830207.1|  Aspergillus fumigatus strain JP44MY9 18S ribos...  50.1    3e-04
gb|KF932732.1|  Laetiporus sulphureus strain Ls 1-06 internal ...  50.1    3e-04
gb|KF932731.1|  Laetiporus sulphureus strain Ls CIQ internal t...  50.1    3e-04
gb|KF932730.1|  Pleurotus calyptratus strain 2933 internal tra...  50.1    3e-04
gb|KF932729.1|  Pleurotus ostreatus strain L/4 internal transc...  50.1    3e-04
gb|KF932728.1|  Pleurotus pulmonarius strain ZBS2012 internal ...  50.1    3e-04
gb|KF932725.1|  Pleurotus citrinopileatus strain 691 AG 30015 ...  50.1    3e-04
gb|KF932724.1|  Pleurotus dryinus strain 470 AG III internal t...  50.1    3e-04
gb|KF932723.1|  Pleurotus dryinus strain 468 AG II internal tr...  50.1    3e-04
gb|KF932722.1|  Pleurotus dryinus strain 467 AG I internal tra...  50.1    3e-04
gb|KF932721.1|  Pleurotus cornucopiae strain 463 AG I 18S ribo...  50.1    3e-04
gb|KF932720.1|  Pleurotus calyptratus strain 1935 internal tra...  50.1    3e-04
gb|KF932719.1|  Pleurotus djamor strain 1526 internal transcri...  50.1    3e-04
gb|KF932718.1|  Pleurotus eryngii strain 1504 internal transcr...  50.1    3e-04
gb|KF932717.1|  Pleurotus cornucopiae strain 88 18S ribosomal ...  50.1    3e-04
gb|KF932716.1|  Pleurotus cornucopiae strain 82 18S ribosomal ...  50.1    3e-04
gb|KJ158161.1|  Podosphaera clandestina isolate BC-1 18S ribos...  50.1    3e-04
gb|KF804099.1|  Trichoderma asperellum strain SBTT-076 18S rib...  50.1    3e-04
gb|KF804098.1|  Trichoderma erinaceum strain SBTT-073 18S ribo...  50.1    3e-04
gb|KF804097.1|  Trichoderma asperellum strain SBTT-070 interna...  50.1    3e-04
gb|KF804095.1|  Trichoderma asperellum strain SBTT-032 interna...  50.1    3e-04
gb|KF939586.1|  Colletotrichum sp. CRF1 internal transcribed s...  50.1    3e-04
gb|KF939585.1|  Colletotrichum sp. GW2 internal transcribed sp...  50.1    3e-04
gb|KF939584.1|  Colletotrichum sp. CR1 internal transcribed sp...  50.1    3e-04
gb|KF939583.1|  Colletotrichum sp. 742 18S ribosomal RNA gene,...  50.1    3e-04
gb|KF938913.1|  Purpureocillium lilacinum strain PL-2 18S ribo...  50.1    3e-04
gb|KF920712.1|  Guignardia mangiferae strain GZAAS6.1372 18S r...  50.1    3e-04
gb|KF920711.1|  Guignardia mangiferae strain GZAAS6.1357 18S r...  50.1    3e-04
gb|KF920709.1|  Guignardia mangiferae strain GZAAS6.1306 18S r...  50.1    3e-04
gb|KF920710.1|  Guignardia mangiferae strain GZAAS6.1324 18S r...  50.1    3e-04
gb|KF920708.1|  Guignardia mangiferae strain GZAAS6.1303 18S r...  50.1    3e-04
gb|KF920707.1|  Guignardia mangiferae strain GZAAS6.1243 18S r...  50.1    3e-04
gb|KF920706.1|  Guignardia mangiferae strain GZAAS6.1238 18S r...  50.1    3e-04
gb|KF920705.1|  Guignardia mangiferae strain GZAAS6.1221 18S r...  50.1    3e-04
gb|KF920704.1|  Guignardia mangiferae strain GZAAS6.1103 18S r...  50.1    3e-04
gb|KF921087.1|  Aspergillus wentii strain na-3 internal transc...  50.1    3e-04
gb|KF914913.1|  Botryosphaeria dothidea voucher Z920111 18S ri...  50.1    3e-04
gb|KF914912.1|  Guignardia mangiferae voucher Z9104 18S riboso...  50.1    3e-04
gb|KF040014.1|  Cortinarius pseudofallax voucher AH30880 18S r...  50.1    3e-04
gb|KF040013.1|  Cortinarius pseudofallax voucher GDA43057 18S ...  50.1    3e-04
gb|KF040012.1|  Cortinarius insignis voucher GDA53697 18S ribo...  50.1    3e-04
gb|KF040011.1|  Cortinarius griseovioleipes voucher GDA52965 1...  50.1    3e-04
gb|KF040010.1|  Cortinarius griseovioleipes voucher GDA52963 1...  50.1    3e-04
gb|KF476654.1|  Aspergillus uvarum strain ITEM 4834 internal t...  50.1    3e-04
gb|KC609755.1|  Diaporthe amygdali culture-collection CBS:1340...  50.1    3e-04
gb|KC460538.1|  Bionectria ochroleuca internal transcribed spa...  50.1    3e-04
gb|JQ684098.1|  Acutodesmus obliquus isolate SAG 276-7 interna...  50.1    3e-04
gb|JQ684097.1|  Acutodesmus obliquus isolate SAG 276-3b intern...  50.1    3e-04
gb|JQ684096.1|  Acutodesmus obliquus isolate SAG 276-20 intern...  50.1    3e-04
gb|JQ684095.1|  Acutodesmus obliquus isolate SAG 276-1 interna...  50.1    3e-04
gb|JQ684094.1|  Acutodesmus obliquus isolate 18 internal trans...  50.1    3e-04
gb|JQ684093.1|  Acutodesmus obliquus isolate 16 internal trans...  50.1    3e-04
gb|JQ684092.1|  Acutodesmus obliquus isolate 13 internal trans...  50.1    3e-04
gb|JQ684091.1|  Acutodesmus obliquus isolate 11 internal trans...  50.1    3e-04
gb|JQ684090.1|  Acutodesmus obliquus isolate 10 internal trans...  50.1    3e-04
gb|JQ684089.1|  Acutodesmus obliquus isolate 2 internal transc...  50.1    3e-04
gb|JQ684088.1|  Acutodesmus obliquus isolate 7 internal transc...  50.1    3e-04
ref|XM_006965339.1|  Trichoderma reesei QM6a predicted protein...  50.1    3e-04
gb|KF889140.1|  Clonostachys rosea isolate 20L internal transc...  50.1    3e-04
gb|KF889073.1|  Trichoderma atroviride isolate 98L internal tr...  50.1    3e-04
gb|KF889072.1|  Trichoderma viridescens isolate 96L internal t...  50.1    3e-04
gb|KF889071.1|  Trichoderma viridescens isolate 24L internal t...  50.1    3e-04
gb|KF889070.1|  Trichoderma hamatum isolate 95L internal trans...  50.1    3e-04
gb|KF889069.1|  Trichoderma hamatum isolate 133L internal tran...  50.1    3e-04
gb|KF889068.1|  Trichoderma longibrachiatum isolate 124L inter...  50.1    3e-04
gb|KF889067.1|  Trichoderma harzianum isolate 153L internal tr...  50.1    3e-04
gb|KF889066.1|  Trichoderma harzianum isolate 25L internal tra...  50.1    3e-04
gb|KF889065.1|  Trichoderma harzianum isolate 5L internal tran...  50.1    3e-04
gb|KF889064.1|  Trichoderma harzianum isolate 125L internal tr...  50.1    3e-04
gb|KF889062.1|  Trichoderma harzianum isolate 123L internal tr...  50.1    3e-04
gb|KF889063.1|  Trichoderma harzianum isolate 154L internal tr...  50.1    3e-04
gb|KF889061.1|  Trichoderma aggressivum isolate 100L internal ...  50.1    3e-04
gb|KF889060.1|  Aspergillus niger isolate 148L internal transc...  50.1    3e-04
gb|KF889059.1|  Penicillium commune isolate 138L internal tran...  50.1    3e-04
gb|KF889058.1|  Penicillium commune isolate 136L internal tran...  50.1    3e-04
gb|KF889057.1|  Phoma herbarum isolate 137L internal transcrib...  50.1    3e-04
gb|KF889056.1|  Alternaria sp. 97L internal transcribed spacer...  50.1    3e-04
gb|KF889054.1|  Alternaria alternata isolate 129L internal tra...  50.1    3e-04
gb|KF889055.1|  Alternaria alternata isolate 139L internal tra...  50.1    3e-04
gb|KF889053.1|  Alternaria brassicicola isolate 128L internal ...  50.1    3e-04
gb|KF646711.1|  Zygophiala sp. GS-2014b strain HL-HKBJ-23D 18S...  50.1    3e-04
gb|KF646710.1|  Zygophiala sp. GS-2014d strain GL-QXLPPG-1 18S...  50.1    3e-04
gb|KF646709.1|  Zygophiala sp. GS-2014e strain GL-MMXJ-52 18S ...  50.1    3e-04
gb|KF646708.1|  Zygophiala sp. GS-2014a strain GL-GZXJ-39 18S ...  50.1    3e-04
gb|KF646707.1|  Zygophiala sp. GS-2014c strain CHC-HNBJ-2 18S ...  50.1    3e-04
gb|KF891418.1|  Teratosphaeria gauchensis voucher CMW40388 int...  50.1    3e-04
gb|KF891417.1|  Teratosphaeria gauchensis voucher CMW40387 int...  50.1    3e-04
gb|KF891416.1|  Teratosphaeria gauchensis voucher CMW40386 int...  50.1    3e-04
gb|KF891415.1|  Teratosphaeria gauchensis voucher CMW40385 int...  50.1    3e-04
gb|KF891414.1|  Teratosphaeria gauchensis voucher CMW40384 int...  50.1    3e-04
gb|KC566841.1|  Colletotrichum siamense strain CPC 20989 18S r...  50.1    3e-04
gb|KC566828.1|  Colletotrichum siamense strain CPC 20962 18S r...  50.1    3e-04
gb|KC566823.1|  Colletotrichum siamense strain IMI 82267 18S r...  50.1    3e-04
gb|KC566818.1|  Colletotrichum siamense strain CPC 20985 18S r...  50.1    3e-04
gb|KC566817.1|  Colletotrichum siamense strain CPC 20984 18S r...  50.1    3e-04
gb|KC566807.1|  Colletotrichum tropicale strain CPC 16260 18S ...  50.1    3e-04
gb|KC566806.1|  Colletotrichum tropicale strain CBS 124946 18S...  50.1    3e-04
gb|KC566803.1|  Colletotrichum horii strain Col 17 18S ribosom...  50.1    3e-04
gb|KC566802.1|  Colletotrichum horii strain CPC 20993 18S ribo...  50.1    3e-04
gb|KC566801.1|  Colletotrichum horii strain CPC 20992 18S ribo...  50.1    3e-04
gb|KC566793.1|  Colletotrichum musae strain IMI 172697 18S rib...  50.1    3e-04
gb|KC566792.1|  Colletotrichum musae strain CBS 130842 18S rib...  50.1    3e-04
gb|KC566790.1|  Colletotrichum musae strain CBS 207.80 18S rib...  50.1    3e-04
gb|KC566774.1|  Colletotrichum fructicola strain Col 133 18S r...  50.1    3e-04
gb|KC566744.1|  Colletotrichum asianum strain CPC 20929 18S ri...  50.1    3e-04
[truncated: 10,757,770 more chars]
