# Supplementary material for: Complementary Amplicon-Based Genomic Approaches for the Study of Fungal Communities in Humans
Source: PLoS One. 2015 Feb 23;10(2):e0116705. doi: 10.1371/journal.pone.0116705 (PMC4338280; doi:10.1371/journal.pone.0116705)
Supplement: S2 File — (TXT) [file pone.0116705.s009.txt]

<p><!--
QBlastInfoBegin
	Status=READY
QBlastInfoEnd
--><p>
<PRE>
BLASTN 2.2.29+
Reference: Stephen F. Altschul, Thomas L. Madden, Alejandro
A. Schaffer, Jinghui Zhang, Zheng Zhang, Webb Miller, and
David J. Lipman (1997), "Gapped BLAST and PSI-BLAST: a new
generation of protein database search programs", Nucleic
Acids Res. 25:3389-3402.


RID: P7PGPS3201R


Database: Nucleotide collection (nt)
           22,335,882 sequences; 57,344,586,646 total letters
Query= 
Length=15


                                                                   Score     E
Sequences producing significant alignments:                       (Bits)  Value

dbj|AB764060.1|  Enterographa divergens genes for 18S rRNA, IT...  30.2       91
dbj|AB764059.1|  Enterographa divergens genes for 18S rRNA, IT...  30.2       91
dbj|AB764058.1|  Enterographa divergens genes for 18S rRNA, IT...  30.2       91
dbj|AB764057.1|  Enterographa divergens genes for 18S rRNA, IT...  30.2       91
dbj|AB764056.1|  Enterographa divergens genes for 18S rRNA, IT...  30.2       91
dbj|AB764055.1|  Enterographa divergens genes for 18S rRNA, IT...  30.2       91
dbj|AB764054.1|  Enterographa divergens genes for 18S rRNA, IT...  30.2       91
dbj|AB764053.1|  Enterographa divergens genes for 18S rRNA, IT...  30.2       91
gb|KF636380.1|  Sebacinales sp. B KN-2014 isolate Sig12 intern...  30.2       91
gb|KF636379.1|  Sebacinales sp. B KN-2014 isolate Sig11 intern...  30.2       91
gb|KF636378.1|  Sebacinales sp. B KN-2014 isolate Sig10 intern...  30.2       91
gb|KF636377.1|  Sebacinales sp. B KN-2014 isolate SG9 internal...  30.2       91
gb|KF636376.1|  Sebacinales sp. B KN-2014 isolate SG8 internal...  30.2       91
gb|KF636375.1|  Sebacinales sp. B KN-2014 isolate SG7 internal...  30.2       91
gb|KF636374.1|  Sebacinales sp. B KN-2014 isolate SG12 interna...  30.2       91
gb|KF636373.1|  Sebacinales sp. B KN-2014 isolate SG11 interna...  30.2       91
gb|KF636372.1|  Sebacinales sp. B KN-2014 isolate SG10 interna...  30.2       91
gb|KF636371.1|  Sebacinales sp. B KN-2014 isolate Leo9 interna...  30.2       91
gb|KF636370.1|  Sebacinales sp. B KN-2014 isolate Leo8 interna...  30.2       91
gb|KF636369.1|  Sebacinales sp. B KN-2014 isolate Leo7 interna...  30.2       91
gb|KF636368.1|  Sebacinales sp. B KN-2014 isolate Leo5 interna...  30.2       91
gb|KF636367.1|  Sebacinales sp. B KN-2014 isolate Leo12 intern...  30.2       91
gb|KJ410349.1|  Pichia silvicola isolate UL6-1 26S ribosomal R...  30.2       91
gb|KJ410348.1|  Cryptococcus adeliensis isolate YJ19-2 26S rib...  30.2       91
gb|KJ410347.1|  Cryptococcus uzbekistanensis isolate YJ10-4 26...  30.2       91
gb|KJ404270.1|  Pentatrichomonas hominis strain changchun 18S ...  30.2       91
gb|KJ443356.1|  Phoma sp. Phtr1 internal transcribed spacer 1,...  30.2       91
gb|KJ395117.1|  Cryptococcus uzbekistanensis strain A7 interna...  30.2       91
gb|KF914915.1|  Rhytidhysteron rufulum 28S ribosomal RNA gene,...  30.2       91
gb|KF914916.1|  Hysteriales sp. DACDA-2014b 28S ribosomal RNA ...  30.2       91
gb|KF914914.1|  Graphyllium sp. DACDA-2014a 28S ribosomal RNA ...  30.2       91
gb|JX908365.1|  Colletotrichum destructivum culture-collection...  30.2       91
gb|KC478569.1|  Uncultured fungus clone Ph6R1 18S ribosomal RN...  30.2       91
emb|HF678544.1|  Troposporella fumosa partial 28S rRNA gene, s...  30.2       91
emb|HF678542.1|  Cirrenalia macrocephala partial 28S rRNA gene...  30.2       91
emb|HF678541.1|  Lauriomyces bellulus partial 28S rRNA gene, s...  30.2       91
gb|KJ396074.1|  Neofabraea alba strain ID02 18S ribosomal RNA ...  30.2       91
gb|KJ396064.1|  Curvularia lunata isolate GZJZ201302 internal ...  30.2       91
gb|KJ183189.1|  Sparassis crispa strain LE-BIN 2967 internal t...  30.2       91
gb|KJ183188.1|  Sparassis crispa strain LE-BIN 2902 18S riboso...  30.2       91
gb|KJ183185.1|  Bondarzewia mesenterica strain LE-BIN 2883 18S...  30.2       91
gb|KJ182929.1|  Uncultured eukaryote clone NS33T_79 18S riboso...  30.2       91
gb|KJ182920.1|  Uncultured eukaryote clone NS33T_70 18S riboso...  30.2       91
gb|KJ182773.1|  Uncultured eukaryote clone NS32T_25 18S riboso...  30.2       91
gb|KJ182688.1|  Uncultured eukaryote clone NS31T_265 18S ribos...  30.2       91
gb|KJ182638.1|  Uncultured eukaryote clone NS30T_87 18S riboso...  30.2       91
gb|KJ182634.1|  Uncultured eukaryote clone NS30T_83 18S riboso...  30.2       91
gb|KJ182607.1|  Uncultured eukaryote clone NS30T_51 18S riboso...  30.2       91
gb|KJ182590.1|  Uncultured eukaryote clone NS30T_32 18S riboso...  30.2       91
gb|KJ182549.1|  Uncultured eukaryote clone NS29T_278 18S ribos...  30.2       91
gb|KJ182539.1|  Uncultured eukaryote clone NS29T_266 18S ribos...  30.2       91
gb|KJ182522.1|  Uncultured eukaryote clone NS29T_249 18S ribos...  30.2       91
gb|KJ182514.1|  Uncultured eukaryote clone NS29T_236 18S ribos...  30.2       91
gb|KJ182512.1|  Uncultured eukaryote clone NS29T_234 18S ribos...  30.2       91
gb|KJ182510.1|  Uncultured eukaryote clone NS29T_231 18S ribos...  30.2       91
gb|KJ182506.1|  Uncultured eukaryote clone NS29T_226 18S ribos...  30.2       91
gb|KJ182505.1|  Uncultured eukaryote clone NS29T_225 18S ribos...  30.2       91
gb|KJ182504.1|  Uncultured eukaryote clone NS29T_224 18S ribos...  30.2       91
gb|KJ182494.1|  Uncultured eukaryote clone NS29T_215 18S ribos...  30.2       91
gb|KJ182473.1|  Uncultured eukaryote clone NS29T_10 18S riboso...  30.2       91
gb|KJ182465.1|  Uncultured eukaryote clone NS28T_96 18S riboso...  30.2       91
gb|KJ182420.1|  Uncultured eukaryote clone NS28T_46 18S riboso...  30.2       91
gb|KJ182386.1|  Uncultured eukaryote clone NS28T_06 18S riboso...  30.2       91
gb|KJ182385.1|  Uncultured eukaryote clone NS28T_05 18S riboso...  30.2       91
gb|KJ182229.1|  Uncultured eukaryote clone NS26T_229 18S ribos...  30.2       91
gb|KJ182202.1|  Uncultured eukaryote clone NS25T_94 18S riboso...  30.2       91
gb|KJ182201.1|  Uncultured eukaryote clone NS25T_93 18S riboso...  30.2       91
gb|KJ182082.1|  Uncultured eukaryote clone NS24T_48 18S riboso...  30.2       91
gb|KJ182036.1|  Uncultured eukaryote clone NS23T_88 18S riboso...  30.2       91
gb|KJ182018.1|  Uncultured eukaryote clone NS23T_70 18S riboso...  30.2       91
gb|KJ181959.1|  Uncultured eukaryote clone NS23T_08 18S riboso...  30.2       91
gb|KJ181954.1|  Uncultured eukaryote clone NS23T_03 18S riboso...  30.2       91
gb|KJ181891.1|  Uncultured eukaryote clone NS22T_29 18S riboso...  30.2       91
gb|KJ181734.1|  Uncultured eukaryote clone NS20T_261 18S ribos...  30.2       91
gb|KJ181724.1|  Uncultured eukaryote clone NS20T_249 18S ribos...  30.2       91
gb|KJ181720.1|  Uncultured eukaryote clone NS20T_245 18S ribos...  30.2       91
gb|KJ181717.1|  Uncultured eukaryote clone NS20T_241 18S ribos...  30.2       91
gb|KJ181677.1|  Uncultured eukaryote clone NS19T_96 18S riboso...  30.2       91
gb|KJ181668.1|  Uncultured eukaryote clone NS19T_87 18S riboso...  30.2       91
gb|KJ181665.1|  Uncultured eukaryote clone NS19T_83 18S riboso...  30.2       91
gb|KJ181663.1|  Uncultured eukaryote clone NS19T_81 18S riboso...  30.2       91
gb|KJ181648.1|  Uncultured eukaryote clone NS19T_66 18S riboso...  30.2       91
gb|KJ181646.1|  Uncultured eukaryote clone NS19T_64 18S riboso...  30.2       91
gb|KJ181593.1|  Uncultured eukaryote clone NS19T_06 18S riboso...  30.2       91
gb|KJ181592.1|  Uncultured eukaryote clone NS19T_05 18S riboso...  30.2       91
gb|KJ181585.1|  Uncultured eukaryote clone NS18T_93 18S riboso...  30.2       91
gb|KJ181581.1|  Uncultured eukaryote clone NS18T_89 18S riboso...  30.2       91
gb|KJ181539.1|  Uncultured eukaryote clone NS18T_42 18S riboso...  30.2       91
gb|KJ181508.1|  Uncultured eukaryote clone NS18T_11 18S riboso...  30.2       91
gb|KJ181455.1|  Uncultured eukaryote clone NS17T_51 18S riboso...  30.2       91
gb|KJ181391.1|  Uncultured eukaryote clone NS16T_71 18S riboso...  30.2       91
gb|KJ181375.1|  Uncultured eukaryote clone NS16T_50 18S riboso...  30.2       91
gb|KJ181340.1|  Uncultured eukaryote clone NS16T_118 18S ribos...  30.2       91
gb|KJ181333.1|  Uncultured eukaryote clone NS16T_110 18S ribos...  30.2       91
gb|KJ181309.1|  Uncultured eukaryote clone NS15T_88 18S riboso...  30.2       91
gb|KJ181243.1|  Uncultured eukaryote clone NS15T_18 18S riboso...  30.2       91
gb|KJ181229.1|  Uncultured eukaryote clone NS14T_95 18S riboso...  30.2       91
gb|KJ181221.1|  Uncultured eukaryote clone NS14T_86 18S riboso...  30.2       91
gb|KJ181185.1|  Uncultured eukaryote clone NS14T_48 18S riboso...  30.2       91
gb|KJ181085.1|  Uncultured eukaryote clone NS13T_29 18S riboso...  30.2       91
gb|KJ180997.1|  Uncultured eukaryote clone NS12T_15 18S riboso...  30.2       91
gb|KJ180924.1|  Uncultured eukaryote clone NS11T_243 18S ribos...  30.2       91
gb|KJ180895.1|  Uncultured eukaryote clone NS11T_211 18S ribos...  30.2       91
gb|KJ180887.1|  Uncultured eukaryote clone NS11T_201 18S ribos...  30.2       91
gb|KJ180803.1|  Uncultured eukaryote clone NS10T_05 18S riboso...  30.2       91
gb|KJ180797.1|  Uncultured eukaryote clone NS9T_711 18S riboso...  30.2       91
gb|KJ180735.1|  Uncultured eukaryote clone NS9T_234 18S riboso...  30.2       91
gb|KJ180723.1|  Uncultured eukaryote clone NS9T_221 18S riboso...  30.2       91
gb|KJ180647.1|  Uncultured eukaryote clone NS8T_251 18S riboso...  30.2       91
gb|KJ180633.1|  Uncultured eukaryote clone NS8T_236 18S riboso...  30.2       91
gb|KJ180601.1|  Uncultured eukaryote clone NS7T_294 18S riboso...  30.2       91
gb|KJ180567.1|  Uncultured eukaryote clone NS7T_257 18S riboso...  30.2       91
gb|KJ180555.1|  Uncultured eukaryote clone NS7T_245 18S riboso...  30.2       91
gb|KJ180537.1|  Uncultured eukaryote clone NS7T_227 18S riboso...  30.2       91
gb|KJ180533.1|  Uncultured eukaryote clone NS7T_223 18S riboso...  30.2       91
gb|KJ180491.1|  Uncultured eukaryote clone NS6T_284 18S riboso...  30.2       91
gb|KJ180484.1|  Uncultured eukaryote clone NS6T_273 18S riboso...  30.2       91
gb|KJ180447.1|  Uncultured eukaryote clone NS6T_230 18S riboso...  30.2       91
gb|KJ180436.1|  Uncultured eukaryote clone NS6T_219 18S riboso...  30.2       91
gb|KJ180419.1|  Uncultured eukaryote clone NS5T_295 18S riboso...  30.2       91
gb|KJ180418.1|  Uncultured eukaryote clone NS5T_294 18S riboso...  30.2       91
gb|KJ180397.1|  Uncultured eukaryote clone NS5T_272 18S riboso...  30.2       91
gb|KJ180304.1|  Uncultured eukaryote clone NS4T_274 18S riboso...  30.2       91
gb|KJ180295.1|  Uncultured eukaryote clone NS4T_264 18S riboso...  30.2       91
gb|KJ180250.1|  Uncultured eukaryote clone NS4T_213 18S riboso...  30.2       91
gb|KJ180240.1|  Uncultured eukaryote clone NS4T_201 18S riboso...  30.2       91
gb|KJ180189.1|  Uncultured eukaryote clone NS3T_261 18S riboso...  30.2       91
gb|KJ180171.1|  Uncultured eukaryote clone NS3T_239 18S riboso...  30.2       91
gb|KJ180143.1|  Uncultured eukaryote clone NS3T_208 18S riboso...  30.2       91
gb|KJ180132.1|  Uncultured eukaryote clone NS2T_305 18S riboso...  30.2       91
gb|KJ180027.1|  Uncultured eukaryote clone NS1T_76 18S ribosom...  30.2       91
gb|KJ179967.1|  Uncultured eukaryote clone NS1T_12 18S ribosom...  30.2       91
gb|KJ179965.1|  Uncultured eukaryote clone NS1T_10 18S ribosom...  30.2       91
gb|KJ191428.1|  Penicillium sanguifluum isolate CHL-2 18S ribo...  30.2       91
gb|KJ191427.1|  Penicillium cordubense isolate CHR-4 18S ribos...  30.2       91
gb|KJ206141.1|  Alyssum masmenaeum voucher 44219 18S ribosomal...  30.2       91
gb|KJ206140.1|  Alyssum floribundum voucher 44218 18S ribosoma...  30.2       91
gb|KJ206139.1|  Alyssum samariferum voucher 44217 18S ribosoma...  30.2       91
gb|KJ206129.1|  Alyssum caespitosum voucher 44201 18S ribosoma...  30.2       91
gb|KJ371106.1|  Fusarium incarnatum isolate NH4882 internal tr...  30.2       91
gb|KJ371099.1|  Fusarium graminearum isolate NH4282 internal t...  30.2       91
gb|KJ371095.1|  Fusarium sambucinum isolate NH4482 internal tr...  30.2       91
gb|KJ371094.1|  Fusarium equiseti isolate NH3982 internal tran...  30.2       91
gb|KJ173587.1|  Uncultured fungus clone UFCEIO-44 18S ribosoma...  30.2       91
gb|KJ173585.1|  Uncultured fungus clone UFCEIO-42 large subuni...  30.2       91
gb|KJ173582.1|  Uncultured fungus clone UFCEIO-39 large subuni...  30.2       91
gb|KJ173581.1|  Uncultured fungus clone UFCEIO-38 18S ribosoma...  30.2       91
gb|KJ173578.1|  Uncultured fungus clone UFCEIO-35 18S ribosoma...  30.2       91
gb|KJ173577.1|  Uncultured fungus clone UFCEIO-34 large subuni...  30.2       91
gb|KJ173575.1|  Uncultured fungus clone UFCEIO-32 18S ribosoma...  30.2       91
gb|KJ173574.1|  Uncultured fungus clone UFCEIO-31 18S ribosoma...  30.2       91
gb|KJ173570.1|  Uncultured fungus clone UFCEIO-27 18S ribosoma...  30.2       91
gb|KJ173568.1|  Uncultured fungus clone UFCEIO-25 18S ribosoma...  30.2       91
gb|KJ173564.1|  Uncultured fungus clone UFCEIO-21 18S ribosoma...  30.2       91
gb|KJ173560.1|  Uncultured fungus clone UFCEIO-17 18S ribosoma...  30.2       91
gb|KJ173557.1|  Uncultured fungus clone UFCEIO-14 18S ribosoma...  30.2       91
gb|KJ173556.1|  Uncultured fungus clone UFCEIO-13 18S ribosoma...  30.2       91
gb|KJ173555.1|  Uncultured fungus clone UFCEIO-12 18S ribosoma...  30.2       91
gb|KJ173554.1|  Uncultured fungus clone UFCEIO-11 18S ribosoma...  30.2       91
gb|KJ173547.1|  Uncultured fungus clone UFCEIO-04 large subuni...  30.2       91
gb|KJ173545.1|  Uncultured fungus clone UFCEIO-02 internal tra...  30.2       91
gb|KJ173543.1|  Simplicillium obclavatum strain EIODSF020 inte...  30.2       91
gb|KJ173542.1|  Rhodotorula mucilaginosa strain EIODSF019 inte...  30.2       91
gb|KJ173541.1|  Phoma sp. EIODSF018 internal transcribed space...  30.2       91
gb|KJ173540.1|  Penicillium toxicarium strain EIODSF017 intern...  30.2       91
gb|KJ173539.1|  Penicillium citrinum strain EIODSF016 internal...  30.2       91
gb|KJ173538.1|  Penicillium chrysogenum strain EIODSF015 inter...  30.2       91
gb|KJ173537.1|  Paraphoma fimeti strain EIODSF014 internal tra...  30.2       91
gb|KJ173535.1|  Leptosphaeria sp. EIODSF012 internal transcrib...  30.2       91
gb|KJ173534.1|  Exophiala dermatitidis strain EIODSF011 intern...  30.2       91
gb|KJ173533.1|  Epicoccum nigrum strain EIODSF010 internal tra...  30.2       91
gb|KJ173532.1|  Cryptococcus liquefaciens strain EIODSF009 int...  30.2       91
gb|KJ173531.1|  Cladosporium sphaerospermum strain EIODSF008 i...  30.2       91
gb|KJ173530.1|  Aureobasidium pullulans strain EIODSF007 inter...  30.2       91
gb|KJ173529.1|  Aspergillus versicolor strain EIODSF006 intern...  30.2       91
gb|KJ173528.1|  Aspergillus sydowii strain EIODSF005 internal ...  30.2       91
gb|KJ173527.1|  Aspergillus restrictus strain EIODSF004 intern...  30.2       91
gb|KJ173526.1|  Aspergillus ochraceopetaliformis strain EIODSF...  30.2       91
gb|KJ173525.1|  Aspergillus niger strain EIODSF002 internal tr...  30.2       91
gb|KJ173524.1|  Alternaria alternata strain EIODSF001 internal...  30.2       91
gb|KC897668.1|  Aureobasidium pullulans strain Y11 large subun...  30.2       91
gb|KJ194116.1|  Acremonium sclerotigenum strain BAFSCC 18S rib...  30.2       91
gb|KJ194115.1|  Acremonium sclerotigenum strain BAFSCH 18S rib...  30.2       91
gb|KJ209692.1|  Uncultured Stachybotrys clone EEc74 18S riboso...  30.2       91
gb|KJ209678.1|  Scleroderma bermudense isolate Scu14 18S ribos...  30.2       91
gb|KJ152143.1|  Poeciloneuron indicum voucher P5 5.8S ribosoma...  30.2       91
gb|KJ152142.1|  Combretum latifolium voucher P4 5.8S ribosomal...  30.2       91
gb|KJ152141.1|  Barringtonia acutangula voucher P3 5.8S riboso...  30.2       91
gb|KJ361776.1|  Clidemia aff. reitziana DGM-2014 voucher M. Al...  30.2       91
gb|KJ361775.1|  Miconia sp. DGM-2014b voucher F. Almeda 10266 ...  30.2       91
gb|KJ361774.1|  Miconia aff. neomicrantha DGM-2014 voucher F. ...  30.2       91
gb|KJ361773.1|  Miconia sp. aff. DGM-2014a voucher F. Almeda 1...  30.2       91
gb|KJ361772.1|  Miconia sp. DGM-2014g voucher R. Kriebel 5701 ...  30.2       91
gb|KJ361771.1|  Miconia sp. DGM-2014e voucher F. Almeda 10470 ...  30.2       91
gb|KJ361770.1|  Clidemia aurantiaca voucher R. Kriebel 5713 (N...  30.2       91
gb|KJ361769.1|  Miconia sp. DGM-2014f voucher F. Almeda 10390 ...  30.2       91
gb|KJ361768.1|  Clidemia chocoensis voucher F. Almeda 10473 (C...  30.2       91
gb|KJ361767.1|  Miconia sp. DGM-2014d voucher F. Almeda 10274 ...  30.2       91
gb|KJ361766.1|  Miconia sp. DGM-2014c voucher F. Almeda 10357 ...  30.2       91
gb|KJ173917.1|  Cenococcum geophilum 18S ribosomal RNA gene, p...  30.2       91
gb|KJ173911.1|  Inocybe sp. R1 internal transcribed spacer 1, ...  30.2       91
gb|KJ188097.1|  Anthostomella sp. MFLUCC 12-0008 internal tran...  30.2       91
gb|KJ159066.1|  Dendryphiopsis sp. MFLUCC 10-0762 internal tra...  30.2       91
gb|KJ193849.1|  Fusarium solani strain WEF-7 28S ribosomal RNA...  30.2       91
gb|KJ191438.1|  Aspergillus sp. K2 internal transcribed spacer...  30.2       91
gb|KJ191437.1|  Cladosporium sp. K1 18S ribosomal RNA gene, pa...  30.2       91
gb|KJ152696.1|  Geoglossum uliginosum voucher SAV 10162 28S ri...  30.2       91
gb|KJ168598.1|  Colletotrichum gloeosporioides isolate S280 18...  30.2       91
gb|KJ168597.1|  Colletotrichum gloeosporioides isolate S58 18S...  30.2       91
gb|KJ194455.1|  Uncultured Basidiomycota clone WS-Bas51 18S ri...  30.2       91
gb|KJ194454.1|  Uncultured Basidiomycota clone WS-Bas42 18S ri...  30.2       91
gb|KJ194453.1|  Uncultured Basidiomycota clone WS-Bas33 18S ri...  30.2       91
gb|KJ194452.1|  Uncultured Basidiomycota clone WS-Bas21 18S ri...  30.2       91
gb|KJ194451.1|  Uncultured Basidiomycota clone WS-Bas18 18S ri...  30.2       91
gb|KJ194450.1|  Uncultured Basidiomycota clone WS-Bas7 18S rib...  30.2       91
gb|KJ194449.1|  Uncultured Basidiomycota clone WS-Bas1 18S rib...  30.2       91
gb|KJ194441.1|  Uncultured Basidiomycota clone JK-Bas98 18S ri...  30.2       91
gb|KJ194440.1|  Uncultured Basidiomycota clone JK-Bas1 18S rib...  30.2       91
gb|KJ194438.1|  Uncultured Basidiomycota clone CW-Bas103 18S r...  30.2       91
gb|KJ194432.1|  Uncultured Basidiomycota clone CW-Bas10 18S ri...  30.2       91
gb|KJ194431.1|  Uncultured Basidiomycota clone CW-Bas8 18S rib...  30.2       91
gb|KJ194430.1|  Uncultured Basidiomycota clone CW-Bas6 18S rib...  30.2       91
gb|KJ194423.1|  Uncultured Basidiomycota clone Bas-OTUB15 18S ...  30.2       91
gb|KJ194422.1|  Uncultured Basidiomycota clone Bas-OTUB14 18S ...  30.2       91
gb|KJ194421.1|  Uncultured Basidiomycota clone Bas-OTUB13 18S ...  30.2       91
gb|KJ194420.1|  Uncultured Basidiomycota clone Bas-OTUB12 18S ...  30.2       91
gb|KJ194419.1|  Uncultured Basidiomycota clone Bas-OTUB11 18S ...  30.2       91
gb|KJ194418.1|  Uncultured Basidiomycota clone Bas-OTUB10 18S ...  30.2       91
gb|KJ194417.1|  Uncultured Basidiomycota clone Bas-OTUB9 18S r...  30.2       91
gb|KJ194416.1|  Uncultured Basidiomycota clone Bas-OTUB8 18S r...  30.2       91
gb|KJ194415.1|  Uncultured Basidiomycota clone Bas-OTUB7 18S r...  30.2       91
gb|KJ194414.1|  Uncultured Basidiomycota clone Bas-OTUB6 18S r...  30.2       91
gb|KJ194413.1|  Uncultured Basidiomycota clone Bas-OTUB5 18S r...  30.2       91
gb|KJ194412.1|  Uncultured Basidiomycota clone Bas-OTUB4 18S r...  30.2       91
gb|KJ194411.1|  Uncultured Basidiomycota clone Bas-OTUB3 18S r...  30.2       91
gb|KJ194410.1|  Uncultured Basidiomycota clone Bas-OTUB2 18S r...  30.2       91
gb|KJ194409.1|  Uncultured Basidiomycota clone Bas-OTUB1 18S r...  30.2       91
gb|KJ194339.1|  Uncultured fungus clone ITS-OTU16 18S ribosoma...  30.2       91
gb|KJ194332.1|  Uncultured fungus clone ITS-OTU9 18S ribosomal...  30.2       91
gb|KJ194323.1|  Uncultured Ascomycota clone W-Asco72 18S ribos...  30.2       91
gb|KJ194322.1|  Uncultured Ascomycota clone WS-Asco49 18S ribo...  30.2       91
gb|KJ194321.1|  Uncultured Ascomycota clone WS-Asco15 18S ribo...  30.2       91
gb|KJ194320.1|  Uncultured Ascomycota clone WS-Asco5 18S ribos...  30.2       91
gb|KJ194319.1|  Uncultured Ascomycota clone WS-Asco2 18S ribos...  30.2       91
gb|KJ194318.1|  Uncultured Ascomycota clone W-A96 18S ribosoma...  30.2       91
gb|KJ194317.1|  Uncultured Ascomycota clone W-A45 18S ribosoma...  30.2       91
gb|KJ194316.1|  Uncultured Ascomycota clone W-Asco9 18S riboso...  30.2       91
gb|KJ194315.1|  Uncultured Ascomycota clone W-Asco6 18S riboso...  30.2       91
gb|KJ194314.1|  Uncultured Ascomycota clone W-Asco2 18S riboso...  30.2       91
gb|KJ194313.1|  Uncultured Ascomycota clone W-Asco1 18S riboso...  30.2       91
gb|KJ194312.1|  Uncultured Ascomycota clone JK-Asco76 18S ribo...  30.2       91
gb|KJ194311.1|  Uncultured Ascomycota clone JK-Asco59 18S ribo...  30.2       91
gb|KJ194310.1|  Uncultured Ascomycota clone JK-Asco36 18S ribo...  30.2       91
gb|KJ194309.1|  Uncultured Ascomycota clone JK-Asco23 18S ribo...  30.2       91
gb|KJ194308.1|  Uncultured Ascomycota clone JK-Asco19 18S ribo...  30.2       91
gb|KJ194307.1|  Uncultured Ascomycota clone JK-Asco17 18S ribo...  30.2       91
gb|KJ194306.1|  Uncultured Ascomycota clone JK-Asco12 18S ribo...  30.2       91
gb|KJ194305.1|  Uncultured Ascomycota clone JK-Asco10 18S ribo...  30.2       91
gb|KJ194304.1|  Uncultured Ascomycota clone CW-Asco81 18S ribo...  30.2       91
gb|KJ194303.1|  Uncultured Ascomycota clone CW-Asco14 18S ribo...  30.2       91
gb|KJ194302.1|  Uncultured Ascomycota clone CW-Asco10 18S ribo...  30.2       91
gb|KJ194300.1|  Uncultured Ascomycota clone CW-Asco2 18S ribos...  30.2       91
gb|KJ194299.1|  Uncultured Ascomycota clone CW-Asco1 18S ribos...  30.2       91
gb|KJ194298.1|  Uncultured Ascomycota clone CQ-Asco96 18S ribo...  30.2       91
gb|KJ194297.1|  Uncultured Ascomycota clone CQ-Asco64 18S ribo...  30.2       91
gb|KJ194296.1|  Uncultured Ascomycota clone CQ-Asco34 18S ribo...  30.2       91
gb|KJ194295.1|  Uncultured Ascomycota clone CQ-Asco14 18S ribo...  30.2       91
gb|KJ194294.1|  Uncultured Ascomycota clone CQ-Asco5 18S ribos...  30.2       91
gb|KJ194292.1|  Uncultured Ascomycota clone Asco-OTUA17 18S ri...  30.2       91
gb|KJ194291.1|  Uncultured Ascomycota clone Asco-OTUA16 18S ri...  30.2       91
gb|KJ194290.1|  Uncultured Ascomycota clone Asco-OTUA15 18S ri...  30.2       91
gb|KJ194289.1|  Uncultured Ascomycota clone Asco-OTUA14 18S ri...  30.2       91
gb|KJ194288.1|  Uncultured Ascomycota clone Asco-OTUA13 18S ri...  30.2       91
gb|KJ194287.1|  Uncultured Ascomycota clone Asco-OTUA12 18S ri...  30.2       91
gb|KJ194286.1|  Uncultured Ascomycota clone Asco-OTUA11 18S ri...  30.2       91
gb|KJ194285.1|  Uncultured Ascomycota clone Asco-OTUA10 18S ri...  30.2       91
gb|KJ194284.1|  Uncultured Ascomycota clone Asco-OTUA9 18S rib...  30.2       91
gb|KJ194282.1|  Uncultured Ascomycota clone Asco-OTUA7 18S rib...  30.2       91
gb|KJ194281.1|  Uncultured Ascomycota clone Asco-OTUA6 18S rib...  30.2       91
gb|KJ194280.1|  Uncultured Ascomycota clone Asco-OTUA5 18S rib...  30.2       91
gb|KJ194279.1|  Uncultured Ascomycota clone Asco-OTUA4 18S rib...  30.2       91
gb|KJ194278.1|  Uncultured Ascomycota clone Asco-OTUA3 18S rib...  30.2       91
gb|KJ194277.1|  Uncultured Ascomycota clone Asco-OTUA2 18S rib...  30.2       91
gb|KJ194276.1|  Uncultured Ascomycota clone Asco-OTUA1 18S rib...  30.2       91
gb|KJ411629.1|  Uncultured fungus clone TN_F35 contains 18S rR...  30.2       91
gb|KJ411608.1|  Uncultured fungus clone TN_F14 contains 18S rR...  30.2       91
gb|KJ411588.1|  Uncultured fungus clone AF_F49 5.8S ribosomal ...  30.2       91
gb|KJ411585.1|  Uncultured fungus clone AF_F46 18S ribosomal R...  30.2       91
gb|KJ411579.1|  Uncultured fungus clone AF_F40 internal transc...  30.2       91
gb|KJ411577.1|  Uncultured fungus clone AF_F38 18S ribosomal R...  30.2       91
gb|KJ411568.1|  Uncultured fungus clone AF_F29 18S ribosomal R...  30.2       91
gb|KJ411535.1|  Uncultured fungus clone Mang_F46 internal tran...  30.2       91
gb|KJ411486.1|  Uncultured fungus clone Comp_F44 internal tran...  30.2       91
gb|KJ411471.1|  Uncultured fungus clone Comp_F29 18S ribosomal...  30.2       91
gb|KF850621.1|  Tuber sp. MS11 18S ribosomal RNA gene, partial...  30.2       91
gb|KJ513058.1|  Mariannaea clavispora strain CBS 149.87 large ...  30.2       91
gb|KJ002444.1|  Mariannaea samuelsii strain HMAS 266563 large ...  30.2       91
gb|KJ002443.1|  Mariannaea dimorpha strain HMAS 266564 large s...  30.2       91
gb|KF160932.1|  Erica plukenetii subsp. plukenetii voucher NBG...  30.2       91
gb|KF160923.1|  Erica curtophylla voucher NBG:Oliver,E.G.H. 12...  30.2       91
gb|KJ162153.1|  Gibellulopsis piscis isolate K-30 28S ribosoma...  30.2       91
gb|KJ162152.1|  Saccharomyces cerevisiae isolate KG-20.1 28S r...  30.2       91
gb|KJ162151.1|  Saccharomyces cerevisiae isolate KG 21.1 28S r...  30.2       91
gb|KJ162150.1|  Kazachstania unispora isolate KG-25.1 28S ribo...  30.2       91
gb|KJ162244.1|  Cladosporium sp. SF-5964 28S ribosomal RNA gen...  30.2       91
gb|KJ028003.1|  Aspergillus tubingensis strain SICAU SDT44 int...  30.2       91
gb|KJ028002.1|  Penicillium oxalicum strain SICAU SDT41 intern...  30.2       91
gb|KJ028001.1|  Trametes hirsuta strain SICAU SDT36 internal t...  30.2       91
gb|KJ027999.1|  Cladosporium cladosporioides strain SICAU SDT3...  30.2       91
gb|KJ411956.1|  Albatrellus ellisii internal transcribed space...  30.2       91
gb|KJ411952.1|  Clavulina cristata internal transcribed spacer...  30.2       91
gb|KJ184337.1|  Blumeria graminis f. sp. tritici 18S ribosomal...  30.2       91
gb|KJ161171.1|  Michelia alba voucher QA2014011014 18S ribosom...  30.2       91
gb|KJ161169.1|  Bougainvillea spectabilis voucher QA2014011010...  30.2       91
gb|KJ161168.1|  Sonneratia apetala voucher QA201312223 18S rib...  30.2       91
gb|KJ161167.1|  Dolichandrone spathacea voucher QA201312227 18...  30.2       91
gb|KF515710.1|  Raffaelea lauricola isolate C2339 large subuni...  30.2       91
gb|KF833364.1|  Sporoschisma saccardoi isolate PE 0177-21c ana...  30.2       91
gb|KF833363.1|  Sporoschisma saccardoi isolate PE 0177-21b tel...  30.2       91
gb|KF833362.1|  Sporoschisma saccardoi isolate PE 0177-21a tel...  30.2       91
gb|KF833361.1|  Cancellidium applanatum isolate PE 0063-1a 28S...  30.2       91
gb|KF833360.1|  Cancellidium applanatum isolate TH 0063-1b 28S...  30.2       91
gb|KF833359.1|  Cancellidium applanatum isolate TH 0063-1a 28S...  30.2       91
gb|KF833358.1|  Cordana abramovii isolate PE 0053-24a 28S larg...  30.2       91
emb|HG939422.1|  Saccharomycopsis microspora genomic DNA conta...  30.2       91
emb|HG797007.1|  Pachyphloeus sp. SB102 genomic DNA containing...  30.2       91
emb|HG796959.1|  Sebacina sp. 154 genomic DNA containing 18S r...  30.2       91
emb|HG796958.1|  Sebacina sp. 153 genomic DNA containing 18S r...  30.2       91
emb|HG796938.1|  Russula sp. SB132 genomic DNA containing 18S ...  30.2       91
emb|HG796914.1|  Phialocephala sp. 109 genomic DNA containing ...  30.2       91
gb|KF854301.1|  Geoglossum simile voucher SAV 10136 28S riboso...  30.2       91
gb|KF854300.1|  Geoglossum simile voucher SAV 9069 28S ribosom...  30.2       91
gb|KF854299.1|  Geoglossum simile voucher SAV 9063 28S ribosom...  30.2       91
gb|KF854298.1|  Geoglossum simile voucher SAV 10587 28S riboso...  30.2       91
gb|KF854297.1|  Geoglossum simile voucher SAV 10691 28S riboso...  30.2       91
gb|KF854296.1|  Geoglossum simile voucher SAV 10731 28S riboso...  30.2       91
gb|KF854295.1|  Geoglossum simile voucher SAV 10730 28S riboso...  30.2       91
gb|KF854294.1|  Geoglossum simile voucher SAV 10129 28S riboso...  30.2       91
gb|KF944384.1|  Geoglossum simile isolate T. Galante 00009 28S...  30.2       91
gb|KF944383.1|  Geoglossum simile isolate TJB 9613 28S ribosom...  30.2       91
emb|HG796910.1|  Helotiales sp. SB56 genomic DNA containing 18...  30.2       91
emb|HG796907.1|  Helotiales sp. SB53 genomic DNA containing 18...  30.2       91
emb|HG796900.1|  Geopora sp. SB47 genomic DNA containing 18S r...  30.2       91
emb|HG796897.1|  Fungal sp. SB37 genomic DNA containing 18S rR...  30.2       91
emb|HG796879.1|  Ascomycota sp. SB17 genomic DNA containing 18...  30.2       91
emb|HF677190.1|  Chaetosphaeria decastyla partial 28S rRNA gen...  30.2       91
emb|HF677187.1|  Haplographium delicatum partial 28S rRNA gene...  30.2       91
emb|HE858432.1|  Acaulospora sp. ISC-2012 genomic DNA containi...  30.2       91
emb|HE858431.1|  Acaulospora sp. ISC-2012 genomic DNA containi...  30.2       91
emb|HE858430.1|  Acaulospora sp. ISC-2012 genomic DNA containi...  30.2       91
emb|HE858429.1|  Acaulospora sp. ISC-2012 genomic DNA containi...  30.2       91
emb|HE858428.1|  Acaulospora sp. ISC-2012 genomic DNA containi...  30.2       91
gb|KJ549774.1|  Diplodia seriata strain xs-06 18S ribosomal RN...  30.2       91
gb|KJ561632.1|  Uncultured Trichoderma clone CHR3FC 27 interna...  30.2       91
gb|KJ561630.1|  Uncultured Choanephora clone CHR3FC23 internal...  30.2       91
gb|KJ561626.1|  Uncultured Trichoderma clone CHR1FC24 internal...  30.2       91
gb|KJ561618.1|  Uncultured Galactomyces clone BHR2FC2 internal...  30.2       91
gb|KJ561616.1|  Uncultured soil fungus clone BHR1FC46 18S ribo...  30.2       91
gb|KJ561615.1|  Uncultured soil fungus clone BHR1FC38 18S ribo...  30.2       91
gb|KJ463386.1|  Diplodia seriata strain xs-01 18S ribosomal RN...  30.2       91
gb|KJ469652.1|  Microthyriaceae sp. F2611 internal transcribed...  30.2       91
gb|KJ209711.1|  Uncultured Glomus clone HY3-40 small subunit r...  30.2       91
gb|KJ209710.1|  Uncultured Glomus clone HY3-36 small subunit r...  30.2       91
gb|KJ209709.1|  Uncultured Glomus clone HY3-30 small subunit r...  30.2       91
gb|KJ209708.1|  Uncultured Glomus clone HY3-23 small subunit r...  30.2       91
gb|KJ209707.1|  Uncultured Glomus clone HY3-21 small subunit r...  30.2       91
gb|KJ209706.1|  Uncultured Glomus clone HY3-20 small subunit r...  30.2       91
gb|KJ209705.1|  Uncultured Glomus clone HY3-18 small subunit r...  30.2       91
gb|KJ209704.1|  Uncultured Glomus clone HY3-14 small subunit r...  30.2       91
gb|KJ209702.1|  Uncultured Glomus clone HY3-9 small subunit ri...  30.2       91
gb|KJ209701.1|  Uncultured Glomus clone HY3-5 small subunit ri...  30.2       91
gb|KJ209700.1|  Uncultured Glomus clone HY3-2 small subunit ri...  30.2       91
gb|KJ209699.1|  Uncultured Glomus clone HY3-1 small subunit ri...  30.2       91
gb|KJ155689.1|  Periconiella loxsomatis voucher PDD:103330 28S...  30.2       91
gb|KF764573.1|  Togninia vibratilis strain CBS 117115 internal...  30.2       91
gb|KJ082101.1|  Alternaria longipes strain CHR-2 18S ribosomal...  30.2       91
gb|KJ082100.1|  Alternaria tenuissima strain CHR-1 18S ribosom...  30.2       91
gb|KJ082099.1|  Alternaria alternata strain CHS-4 18S ribosoma...  30.2       91
gb|KJ082098.1|  Fusarium acuminatum strain CHS-3 18S ribosomal...  30.2       91
gb|KJ082097.1|  Aspergillus versicolor strain CHS-5 18S riboso...  30.2       91
gb|KJ082096.1|  Fusarium oxysporum strain CHS-2 18S ribosomal ...  30.2       91
gb|KJ361495.1|  Cryptococcus sp. MM 1_1 internal transcribed s...  30.2       91
gb|KJ361493.1|  Meyerozyma sp. MM 20_T 18S ribosomal RNA gene,...  30.2       91
gb|KJ361491.1|  Alternaria sp. MM 9_1_n 18S ribosomal RNA gene...  30.2       91
gb|KJ361490.1|  Fusarium sp. MM 8_b_3 internal transcribed spa...  30.2       91
gb|KJ361488.1|  Montagnulaceae sp. MM 6_3 18S ribosomal RNA ge...  30.2       91
gb|KJ361484.1|  Cladosporium sp. MM 5_3 18S ribosomal RNA gene...  30.2       91
gb|KJ361483.1|  Humicola sp. MM 5_2 18S ribosomal RNA gene, pa...  30.2       91
gb|KJ361482.1|  Candida sp. MM 2_9_d 18S ribosomal RNA gene, p...  30.2       91
gb|KJ158075.1|  Melicope pteleifolia isolate S9 5.8S ribosomal...  30.2       91
gb|KJ158074.1|  Melicope pteleifolia isolate S8 5.8S ribosomal...  30.2       91
gb|KJ158073.1|  Melicope pteleifolia isolate S7 5.8S ribosomal...  30.2       91
gb|KJ158072.1|  Melicope pteleifolia isolate S6 5.8S ribosomal...  30.2       91
gb|KJ158071.1|  Melicope pteleifolia isolate S5 5.8S ribosomal...  30.2       91
gb|KJ158070.1|  Melicope pteleifolia isolate S4 5.8S ribosomal...  30.2       91
gb|KJ158069.1|  Melicope pteleifolia isolate S3 5.8S ribosomal...  30.2       91
gb|KJ158068.1|  Melicope pteleifolia isolate S2 5.8S ribosomal...  30.2       91
gb|KJ158067.1|  Melicope pteleifolia isolate S1 5.8S ribosomal...  30.2       91
gb|KJ158066.1|  Melicope pteleifolia isolate SYG1 5.8S ribosom...  30.2       91
gb|KJ158065.1|  Melicope pteleifolia isolate SCK05 5.8S riboso...  30.2       91
gb|KJ158064.1|  Melicope pteleifolia isolate SCK04 5.8S riboso...  30.2       91
gb|KJ158063.1|  Melicope pteleifolia isolate SCK03 5.8S riboso...  30.2       91
gb|KJ158062.1|  Melicope pteleifolia isolate SCK02 5.8S riboso...  30.2       91
gb|KJ158061.1|  Melicope pteleifolia isolate SCK01 5.8S riboso...  30.2       91
gb|KJ158059.1|  Melicope pteleifolia isolate SGZ 5.8S ribosoma...  30.2       91
gb|KJ158055.1|  Acronychia pedunculata isolate SGA 5.8S riboso...  30.2       91
dbj|AB712030.1|  Ascomycota sp. rs-jx79 gene for 28S rRNA, par...  30.2       91
dbj|AB712028.1|  Uncultured fungus genes for 18S rRNA, ITS1, 5...  30.2       91
dbj|AB712021.1|  Uncultured Ascomycota genes for 18S rRNA, ITS...  30.2       91
dbj|AB712019.1|  Uncultured Ascomycota genes for 18S rRNA, ITS...  30.2       91
dbj|AB712010.1|  Uncultured Ascomycota genes for 18S rRNA, ITS...  30.2       91
dbj|AB712007.1|  Uncultured Ascomycota genes for 18S rRNA, ITS...  30.2       91
dbj|AB712005.1|  Uncultured Basidiomycota genes for 18S rRNA, ...  30.2       91
dbj|AB712004.1|  Uncultured Basidiomycota genes for 18S rRNA, ...  30.2       91
dbj|AB712003.1|  Uncultured Basidiomycota genes for 18S rRNA, ...  30.2       91
dbj|AB712002.1|  Uncultured Basidiomycota genes for 18S rRNA, ...  30.2       91
dbj|AB712001.1|  Uncultured Basidiomycota genes for 18S rRNA, ...  30.2       91
dbj|AB712000.1|  Uncultured Basidiomycota genes for 18S rRNA, ...  30.2       91
dbj|AB711999.1|  Uncultured Basidiomycota genes for 18S rRNA, ...  30.2       91
dbj|AB711998.1|  Uncultured Basidiomycota genes for 18S rRNA, ...  30.2       91
dbj|AB711997.1|  Uncultured fungus genes for 18S rRNA, ITS1, 5...  30.2       91
dbj|AB711995.1|  Uncultured Ascomycota genes for 18S rRNA, ITS...  30.2       91
dbj|AB711993.1|  Uncultured Basidiomycota genes for 18S rRNA, ...  30.2       91
dbj|AB711992.1|  Uncultured Basidiomycota genes for 18S rRNA, ...  30.2       91
dbj|AB711991.1|  Uncultured Basidiomycota genes for 18S rRNA, ...  30.2       91
dbj|AB711990.1|  Uncultured Basidiomycota genes for 18S rRNA, ...  30.2       91
dbj|AB711989.1|  Uncultured Basidiomycota genes for 18S rRNA, ...  30.2       91
dbj|AB711984.1|  Uncultured Glomeromycota genes for 18S rRNA, ...  30.2       91
dbj|AB711978.1|  Uncultured Ascomycota genes for 18S rRNA, ITS...  30.2       91
dbj|AB711976.1|  Uncultured Ascomycota genes for 18S rRNA, ITS...  30.2       91
dbj|AB711975.1|  Uncultured Ascomycota genes for 18S rRNA, ITS...  30.2       91
dbj|AB711973.1|  Uncultured Ascomycota genes for 18S rRNA, ITS...  30.2       91
dbj|AB711971.1|  Uncultured Basidiomycota genes for 18S rRNA, ...  30.2       91
dbj|AB711970.1|  Uncultured Basidiomycota genes for 18S rRNA, ...  30.2       91
dbj|AB711961.1|  Uncultured Basidiomycota genes for 18S rRNA, ...  30.2       91
dbj|AB711960.1|  Uncultured Basidiomycota genes for 18S rRNA, ...  30.2       91
dbj|AB711959.1|  Uncultured fungus genes for 18S rRNA, ITS1, 5...  30.2       91
dbj|AB711958.1|  Uncultured Basidiomycota genes for 18S rRNA, ...  30.2       91
dbj|AB711957.1|  Uncultured Basidiomycota genes for 18S rRNA, ...  30.2       91
dbj|AB711956.1|  Uncultured fungus genes for 18S rRNA, ITS1, 5...  30.2       91
dbj|AB711955.1|  Uncultured fungus genes for 18S rRNA, ITS1, 5...  30.2       91
dbj|AB711954.1|  Uncultured Basidiomycota genes for 18S rRNA, ...  30.2       91
dbj|AB711953.1|  Uncultured Basidiomycota genes for 18S rRNA, ...  30.2       91
dbj|AB711952.1|  Uncultured Basidiomycota genes for 18S rRNA, ...  30.2       91
emb|HF934864.1|  Cercospora seminalis partial 28S rRNA gene, s...  30.2       91
emb|HF934861.1|  Cercospora seminalis partial 28S rRNA gene, s...  30.2       91
emb|HF934860.1|  Cercospora seminalis partial 28S rRNA gene, s...  30.2       91
emb|HF934859.1|  Cercospora seminalis partial 28S rRNA gene, s...  30.2       91
gb|JN086728.1|  Microscypha sp. KUS-F52625 28S ribosomal RNA g...  30.2       91
gb|JN086726.1|  Hyaloscypha leuconica var. bulbopilosa voucher...  30.2       91
gb|JN086723.1|  Microscypha sp. KUS-F52533 28S ribosomal RNA g...  30.2       91
gb|JN086693.1|  Calycina herbarum voucher KUS-F51458 28S ribos...  30.2       91
gb|JN086682.1|  Urceolella crispula 28S ribosomal RNA gene, pa...  30.2       91
gb|JN033448.1|  Hyalopeziza pygmaea voucher TNS-F17940 18S rib...  30.2       91
gb|JN033429.1|  Cistella albidolutea voucher KUS-F52678 18S ri...  30.2       91
gb|JN033427.1|  Proliferodiscus sp. KUS-F52660 18S ribosomal R...  30.2       91
gb|JN033413.1|  Pyrenopeziza sp. KUS-F52417 18S ribosomal RNA ...  30.2       91
gb|JN033405.1|  Spathularia flavida voucher KUS-F52331 18S rib...  30.2       91
gb|JN033403.1|  Microscypha sp. KUS-F52303 18S ribosomal RNA g...  30.2       91
gb|JN033396.1|  Psilachnum staphyleae voucher KUS-F52105 18S r...  30.2       91
gb|JN033394.1|  Hyaloscypha aureliella voucher KUS-F52070 18S ...  30.2       91
gb|JN033389.1|  Amicodisca sp. KUS-F51377 18S ribosomal RNA ge...  30.2       91
gb|KF910380.1|  Lasiodiplodia theobromae strain VSC3.1 interna...  30.2       91
gb|KJ025070.1|  Polygonum aviculare 18S ribosomal RNA gene, pa...  30.2       91
gb|KJ025069.1|  Euphorbia lathyris 18S ribosomal RNA gene, par...  30.2       91
gb|KJ025068.1|  Zingiber mioga 18S ribosomal RNA gene, partial...  30.2       91
gb|KJ025065.1|  Cuscuta australis 18S ribosomal RNA gene, part...  30.2       91
gb|KJ025064.1|  Gentiana scabra 18S ribosomal RNA gene, partia...  30.2       91
gb|KJ094037.1|  Trichosporon montevideense 28S ribosomal RNA g...  30.2       91
gb|KJ154959.1|  Penicillium citrinum strain GL-7 18S ribosomal...  30.2       91
gb|KJ095639.1|  Debaryomyces hansenii strain A1S6Y1 26S riboso...  30.2       91
gb|KJ095635.1|  Kazachstania sp. SD3S5Y1 26S ribosomal RNA gen...  30.2       91
gb|KJ095634.1|  Kazachstania sp. SD1S6Y1 26S ribosomal RNA gen...  30.2       91
gb|KJ095633.1|  Hanseniaspora thailandica strain SD2S3Y1 26S r...  30.2       91
gb|KJ095632.1|  Candida oleophila strain SD3S2Y1 26S ribosomal...  30.2       91
gb|KJ095631.1|  Kazachstania sp. SD3S4Y1 26S ribosomal RNA gen...  30.2       91
gb|KJ095630.1|  Kazachstania sp. SD2S4Y1 26S ribosomal RNA gen...  30.2       91
gb|KJ095629.1|  Kazachstania sp. SD1S4Y1 26S ribosomal RNA gen...  30.2       91
gb|KJ152168.1|  Cladosporium tenuissimum strain LCC08-1 intern...  30.2       91
gb|KJ152159.1|  Candida catenulata strain LCC02-1 internal tra...  30.2       91
gb|KJ152158.1|  Bjerkandera adusta strain LCC21 internal trans...  30.2       91
dbj|AB918032.1|  Bipolaris oryzae genes for 5.8S rRNA, ITS2, 2...  30.2       91
dbj|AB918030.1|  Lasiodiplodia theobromae genes for 5.8S rRNA,...  30.2       91
dbj|AB918029.1|  Cochliobolus kusanoi genes for 5.8S rRNA, ITS...  30.2       91
dbj|AB918028.1|  Lasiodiplodia theobromae genes for 5.8S rRNA,...  30.2       91
dbj|AB918026.1|  Phoma herbarum genes for 5.8S rRNA, ITS2, 28S...  30.2       91
dbj|AB918019.1|  Nigrospora oryzae genes for 5.8S rRNA, ITS2, ...  30.2       91
dbj|AB918018.1|  Fusarium proliferatum genes for 5.8S rRNA, IT...  30.2       91
dbj|AB918014.1|  Ascomycota sp. b119 genes for 5.8S rRNA, ITS2...  30.2       91
dbj|AB918011.1|  Peyronellaea glomerata genes for 5.8S rRNA, I...  30.2       91
dbj|AB918009.1|  Phoma plurivora genes for 5.8S rRNA, ITS2, 28...  30.2       91
dbj|AB917999.1|  Fusarium sporotrichioides genes for 5.8S rRNA...  30.2       91
gb|KJ136123.1|  Metarhizium anisopliae strain TK29 internal tr...  30.2       91
gb|KJ400970.1|  Uncultured endophytic fungus clone RBK2 intern...  30.2       91
gb|KJ400967.1|  Uncultured Sporobolomyces clone SR-13 18S ribo...  30.2       91
gb|KC844848.1|  Fomitopsis sp. Cui 10348 18S ribosomal RNA gen...  30.2       91
gb|KJ412330.1|  Phomopsis sp. DMTMMF 001 18S ribosomal RNA gen...  30.2       91
gb|KJ024107.1|  Ponticulomyces orientalis voucher HKAS:59611 2...  30.2       91
gb|KJ024105.1|  Cibaomyces glutinis voucher HKAS:71038 28S rib...  30.2       91
gb|KJ024103.1|  Cyptotrama asprata voucher HKAS:60303 28S ribo...  30.2       91
gb|KJ024099.1|  Cyptotrama asprata voucher HKAS:76282 18S ribo...  30.2       91
gb|KJ024098.1|  Cyptotrama asprata voucher HKAS:60303 18S ribo...  30.2       91
gb|KC791771.1|  Protoparmeliopsis muralis strain BGK258 intern...  30.2       91
gb|KC791770.1|  Protoparmeliopsis muralis strain BGK247 18S ri...  30.2       91
gb|KC883622.1|  Uncultured Melampsora voucher B14_ITS1F_ITS4ru...  30.2       91
gb|KC883621.1|  Uncultured Melampsora voucher S149_ITS1F_ITS4r...  30.2       91
gb|KC883620.1|  Uncultured Melampsora voucher S148_ITS1F_ed 18...  30.2       91
gb|KC883619.1|  Uncultured Melampsora voucher S147_ITS1F_ed 18...  30.2       91
gb|KC883618.1|  Uncultured Melampsora voucher S146_ITS1F_ed 18...  30.2       91
gb|KC883617.1|  Uncultured Melampsora voucher S145_ITS1F_ed 18...  30.2       91
gb|KC883616.1|  Uncultured Melampsora voucher S144_ITS1F_ed 18...  30.2       91
gb|KC883615.1|  Uncultured Melampsora voucher S143_ITS1F_ITS4r...  30.2       91
gb|KC883614.1|  Uncultured Melampsora voucher S142_ITS1F_ITS4r...  30.2       91
gb|KC883613.1|  Uncultured Melampsora voucher S141_ITS1F_ITS4r...  30.2       91
gb|KC883612.1|  Uncultured Melampsora voucher S140_ITS1F_ed 18...  30.2       91
gb|KC883611.1|  Uncultured Melampsora voucher S139_ITS1F_ITS4r...  30.2       91
gb|KC883610.1|  Uncultured Melampsora voucher S138_ITS1F_ITS4r...  30.2       91
gb|KC883609.1|  Uncultured Melampsora voucher S137_ITS1F_ITS4r...  30.2       91
gb|KC883608.1|  Uncultured Melampsora voucher S136_ITS1F_ed 18...  30.2       91
gb|KC883607.1|  Uncultured Melampsora voucher S135_ITS1F_ed 18...  30.2       91
gb|KC883606.1|  Uncultured Melampsora voucher S134_ITS1F_ed 18...  30.2       91
gb|KC883605.1|  Uncultured Melampsora voucher S133_ITS1F_ed 18...  30.2       91
gb|KC883604.1|  Uncultured Melampsora voucher S132_ITS1F_ITS4r...  30.2       91
gb|KC883603.1|  Uncultured Melampsora voucher S131_ITS1F_ITS4r...  30.2       91
gb|KC883602.1|  Uncultured Melampsora voucher S130_ITS1F_ITS4r...  30.2       91
gb|KC883601.1|  Uncultured Melampsora voucher S129_ITS1F_ITS4r...  30.2       91
gb|KC883600.1|  Uncultured Melampsora voucher S128_ITS1F_ed 18...  30.2       91
gb|KC883599.1|  Uncultured Melampsora voucher S127_ITS1F_ed 18...  30.2       91
gb|KC883598.1|  Uncultured Melampsora voucher S126_ITS1F_ed 18...  30.2       91
gb|KC883597.1|  Uncultured Melampsora voucher S125_ITS1F_ed 59...  30.2       91
gb|KC883596.1|  Uncultured Melampsora voucher S124_ITS1F_ed 18...  30.2       91
gb|KC883595.1|  Uncultured Melampsora voucher S123_ITS1F_ITS4r...  30.2       91
gb|KC883594.1|  Uncultured Melampsora voucher S122_ITS1F_ITS4r...  30.2       91
gb|KC883593.1|  Uncultured Melampsora voucher S121_ITS1F_ITS4r...  30.2       91
gb|KC883592.1|  Uncultured Melampsora voucher S120_ITS1F_ITS4r...  30.2       91
gb|KC883591.1|  Uncultured Melampsora voucher S119_ITS1F_ITS4r...  30.2       91
gb|KC883590.1|  Uncultured Melampsora voucher S118_ITS1F_ITS4r...  30.2       91
gb|KC883589.1|  Uncultured Melampsora voucher S117_ITS1F_ITS4r...  30.2       91
gb|KC883588.1|  Uncultured Melampsora voucher S116_ITS1F_ed 18...  30.2       91
gb|KC883587.1|  Uncultured Melampsora voucher S115_ITS1F_ed 18...  30.2       91
gb|KC883586.1|  Uncultured Melampsora voucher S113_ITS1F_ed 18...  30.2       91
gb|KC883585.1|  Uncultured Melampsora voucher S112_ITS1F_ed 18...  30.2       91
gb|KC883584.1|  Uncultured Melampsora voucher S111_ITS1F_ed 18...  30.2       91
gb|KC883583.1|  Uncultured Melampsora voucher S110_ITS1F_ITS4r...  30.2       91
gb|KC883582.1|  Uncultured Melampsora voucher S109_ITS1F+ITS4r...  30.2       91
gb|KC883581.1|  Uncultured Melampsora voucher S108_ITS1F_ed 18...  30.2       91
gb|KC883580.1|  Uncultured Melampsora voucher S107_ITS1F_ed 18...  30.2       91
gb|KC883579.1|  Uncultured Melampsora voucher S106_ITS1F_ed 18...  30.2       91
gb|KC883578.1|  Uncultured Melampsora voucher S105_ITS1F_ed 18...  30.2       91
gb|KC883577.1|  Uncultured Melampsora voucher S104_ITS1F_ed 18...  30.2       91
gb|KC883576.1|  Uncultured Melampsora voucher S102_ITS1F_ed 18...  30.2       91
gb|KC883575.1|  Uncultured Melampsora voucher S101_ITS1F_ed 18...  30.2       91
gb|KC883574.1|  Uncultured Melampsora voucher S100_ITS1F_ed 18...  30.2       91
gb|KC883573.1|  Uncultured Melampsora voucher S99_ITS1F_ed 18S...  30.2       91
gb|KC883572.1|  Uncultured Melampsora voucher S98_ITS1F_ed 18S...  30.2       91
gb|KC883571.1|  Uncultured Melampsora voucher S97_ITS1F_ed 18S...  30.2       91
gb|KC883570.1|  Uncultured Melampsora voucher S96_ITS1F_ed 18S...  30.2       91
gb|KC883569.1|  Uncultured Melampsora voucher S95_ITS1F_ed 18S...  30.2       91
gb|KC883568.1|  Uncultured Melampsora voucher S94_ITS1F_ed 18S...  30.2       91
gb|KC883567.1|  Uncultured Melampsora voucher S93_ITS1F_ed 18S...  30.2       91
gb|KC883566.1|  Uncultured Melampsora voucher S92_ITS1F_ed 18S...  30.2       91
gb|KC883565.1|  Uncultured Melampsora voucher S91_ITS1F_ed 18S...  30.2       91
gb|KC883564.1|  Uncultured Melampsora voucher S90_ITS1F_ed 18S...  30.2       91
gb|KC883563.1|  Uncultured Melampsora voucher S89_ITS1F_ed 18 ...  30.2       91
gb|KC883562.1|  Uncultured Melampsora voucher S88_ITS1F_ed 18S...  30.2       91
gb|KC883561.1|  Uncultured Melampsora voucher S87_ITS1F_ed 18S...  30.2       91
gb|KC883560.1|  Uncultured Melampsora voucher S86_ITS1F_ed 18S...  30.2       91
gb|KC883559.1|  Uncultured Melampsora voucher S85_ITS1F_ITS4ru...  30.2       91
gb|KC883558.1|  Uncultured Melampsora voucher S84_ITS1F_ed 18S...  30.2       91
gb|KC883557.1|  Uncultured Melampsora voucher S83_ITS1F_ed 18S...  30.2       91
gb|KC883556.1|  Uncultured Melampsora voucher S82_ITS1F_ITS4ru...  30.2       91
gb|KC883555.1|  Uncultured Melampsora voucher S81_ITS1F_ed 18S...  30.2       91
gb|KC883554.1|  Uncultured Melampsora voucher S79_ITS1F_ed 18S...  30.2       91
gb|KC883553.1|  Uncultured Melampsora voucher S77_ITS1F_ed 18S...  30.2       91
gb|KC883552.1|  Uncultured Melampsora voucher S76_ITS1F_ed 18S...  30.2       91
gb|KC883551.1|  Uncultured Melampsora voucher S75_ITS1F_ITS4ru...  30.2       91
gb|KC883550.1|  Uncultured Melampsora voucher S74_ITS1F_ITS4ru...  30.2       91
gb|KC883549.1|  Uncultured Melampsora voucher S73_ITS1F_ITS4ru...  30.2       91
gb|KC883548.1|  Uncultured Melampsora voucher S72_ITS1F_ITS4ru...  30.2       91
gb|KC883547.1|  Uncultured Melampsora voucher S71_ITS1F_ed 18S...  30.2       91
gb|KC883546.1|  Uncultured Melampsora voucher S70_ITS1F_ed 18S...  30.2       91
gb|KC883545.1|  Uncultured Melampsora voucher S69_ITS1F_ed 18S...  30.2       91
gb|KC883544.1|  Uncultured Melampsora voucher S68_ITS1F_ed 18S...  30.2       91
gb|KC883543.1|  Uncultured Melampsora voucher S67_ITS1F_ed 18S...  30.2       91
gb|KC883542.1|  Uncultured Melampsora voucher S66_ITS1F_ed 18S...  30.2       91
gb|KC883541.1|  Uncultured Melampsora voucher S65_ITS1F_ed 18S...  30.2       91
gb|KC883540.1|  Uncultured Melampsora voucher S64_ITS1F_ed 18S...  30.2       91
gb|KC883539.1|  Uncultured Melampsora voucher S63_ITS1F_ed 18S...  30.2       91
gb|KC883538.1|  Uncultured Melampsora voucher S62_ITS1F_ed 18S...  30.2       91
gb|KC883537.1|  Uncultured Melampsora voucher S61_ITS1F_ed 18S...  30.2       91
gb|KC883536.1|  Uncultured Melampsora voucher S60_ITS1F_ed 18S...  30.2       91
gb|KC883535.1|  Uncultured Melampsora voucher S59_ITS1F_ed 18S...  30.2       91
gb|KC883534.1|  Uncultured Melampsora voucher S58_ITS1F_ed 18S...  30.2       91
gb|KC883533.1|  Uncultured Melampsora voucher S57_ITS1F_ITS4ru...  30.2       91
gb|KC883532.1|  Uncultured Melampsora voucher S56_ITS1F_ITS4ru...  30.2       91
gb|KC883531.1|  Uncultured Melampsora voucher S55_ITS1F_ed 18S...  30.2       91
gb|KC883530.1|  Uncultured Melampsora voucher S54_ITS1F_ed 18S...  30.2       91
gb|KC883529.1|  Uncultured Melampsora voucher S53_ITS1F_ed 18S...  30.2       91
gb|KC883528.1|  Uncultured Melampsora voucher S52_ITS1F_ed 18S...  30.2       91
gb|KC883527.1|  Uncultured Melampsora voucher S51_ITS1F_ed 18S...  30.2       91
gb|KC883526.1|  Uncultured Melampsora voucher S50_ITS1F_ed 18S...  30.2       91
gb|KC883525.1|  Uncultured Melampsora voucher S49_ITS1F_ed 18S...  30.2       91
gb|KC883524.1|  Uncultured Melampsora voucher S48_ITS1F_ed 18S...  30.2       91
gb|KC883523.1|  Uncultured Melampsora voucher S47_ITS1F_ed 18S...  30.2       91
gb|KC883522.1|  Uncultured Melampsora voucher S46_ITS1F_ed 18S...  30.2       91
gb|KC883521.1|  Uncultured Melampsora voucher S45_ITS1F_ed 18S...  30.2       91
gb|KC883520.1|  Uncultured Melampsora voucher S44_ITS1F_ed 18S...  30.2       91
gb|KC883519.1|  Uncultured Melampsora voucher S43_ITS1F_ed 18S...  30.2       91
gb|KC883518.1|  Uncultured Melampsora voucher S42_ITS1F_ed 18S...  30.2       91
gb|KC883517.1|  Uncultured Melampsora voucher S41_ITS1F_ed 18S...  30.2       91
gb|KC883516.1|  Uncultured Melampsora voucher S40_ITS1F_ITS4ru...  30.2       91
gb|KC883515.1|  Uncultured Melampsora voucher S39_ITS1F_ed 18S...  30.2       91
gb|KC883514.1|  Uncultured Melampsora voucher S38_ITS1F_ed 18S...  30.2       91
gb|KC883513.1|  Uncultured Melampsora voucher S37_ITS1F_ITS4ru...  30.2       91
gb|KC883512.1|  Uncultured Melampsora voucher S36_ITS1F_ed 18S...  30.2       91
gb|KC883511.1|  Uncultured Melampsora voucher S35_ITS1F_ed 18S...  30.2       91
gb|KC883510.1|  Uncultured Melampsora voucher S34_ITS1F_ed 18S...  30.2       91
gb|KC883509.1|  Uncultured Melampsora voucher S33_ITS1F_ed 18S...  30.2       91
gb|KC883508.1|  Uncultured Melampsora voucher S32_ITS1F+ITS4ru...  30.2       91
gb|KC883507.1|  Uncultured Melampsora voucher S31_ITS1F_ed 18S...  30.2       91
gb|KC883506.1|  Uncultured Melampsora voucher S30_ITS1F_ed 18S...  30.2       91
gb|KC883505.1|  Uncultured Melampsora voucher S29_ITS1F_ITS4ru...  30.2       91
gb|KC883504.1|  Uncultured Melampsora voucher S28_ITS1F_ITS4ru...  30.2       91
gb|KC883503.1|  Uncultured Melampsora voucher S27_ITS1F_ITS4ru...  30.2       91
gb|KC883502.1|  Uncultured Melampsora voucher S26_ITS1F_ed 18S...  30.2       91
gb|KC883501.1|  Uncultured Melampsora voucher S25_ITS1F_ed 18S...  30.2       91
gb|KC883500.1|  Uncultured Melampsora voucher S24_ITS1F_ed 18S...  30.2       91
gb|KC883499.1|  Uncultured Melampsora voucher S23_ITS1F_ITS4ru...  30.2       91
gb|KC883498.1|  Uncultured Melampsora voucher S22_ITS1F_ITS4ru...  30.2       91
gb|KC883497.1|  Uncultured Melampsora voucher S21_ITS1F_ed 18S...  30.2       91
gb|KC883496.1|  Uncultured Melampsora voucher S20_ITS1F_ed 18S...  30.2       91
gb|KC883495.1|  Uncultured Melampsora voucher S19_ITS1F_ed 18S...  30.2       91
gb|KC883494.1|  Uncultured Melampsora voucher S18_ITS1F_ed 18S...  30.2       91
gb|KC883493.1|  Uncultured Melampsora voucher S17_ITS1F_ed 18S...  30.2       91
gb|KC883492.1|  Uncultured Melampsora voucher S16_ITS1F_ed 18S...  30.2       91
gb|KC883491.1|  Uncultured Melampsora voucher S15_ITS1F_ITS4ru...  30.2       91
gb|KC883490.1|  Uncultured Melampsora voucher S14_ITS1F_ITS4ru...  30.2       91
gb|KC883489.1|  Uncultured Melampsora voucher S13_ITS1F_ed 18S...  30.2       91
gb|KC883488.1|  Uncultured Melampsora voucher S12_ITS1F_ed 18S...  30.2       91
gb|KC883487.1|  Uncultured Melampsora voucher S11_ITS1F_ITS4ru...  30.2       91
gb|KC883486.1|  Uncultured Melampsora voucher S10_ITS1F_ITS4ru...  30.2       91
gb|KC883485.1|  Uncultured Melampsora voucher S7_ITS1F_ed 18S ...  30.2       91
gb|KC883484.1|  Uncultured Melampsora voucher S6_ITS1F_ITS4rus...  30.2       91
gb|KC883483.1|  Uncultured Melampsora voucher S5_ITS1F_ITS4rus...  30.2       91
gb|KC883482.1|  Uncultured Melampsora voucher S2_ITS4rust_RC_e...  30.2       91
gb|KC883481.1|  Uncultured Melampsora voucher S1_ITS1F_ITS4rus...  30.2       91
gb|KC883480.1|  Uncultured Melampsora voucher B17_ITS1F_ITS4ru...  30.2       91
gb|KC883479.1|  Uncultured Melampsora voucher B16_ITS1F_ITS4ru...  30.2       91
gb|KC883478.1|  Uncultured Melampsora voucher B15_ITS1F_ITS4ru...  30.2       91
gb|KC883477.1|  Uncultured Melampsora voucher B7_ITS1F 18S rib...  30.2       91
gb|KC883476.1|  Uncultured Melampsora voucher B6_ITS1F_ITS4B 1...  30.2       91
gb|KC883475.1|  Uncultured Melampsora voucher B5_ITS1F_ITS4B 1...  30.2       91
gb|KC883474.1|  Uncultured Melampsora voucher B4_ITS1F_ITS4B 1...  30.2       91
gb|KC776117.1|  Gliocladiopsis sp. FL-2013 strain LC1349 28S l...  30.2       91
gb|KC776116.1|  Gliocladiopsis sp. FL-2013 strain LC1340 28S l...  30.2       91
gb|JF710838.1|  Amanita tanzanica strain H 7002992 18S ribosom...  30.2       91
gb|JF710821.1|  Amanita caesarea strain HKAS 25S large subunit...  30.2       91
gb|JF710797.1|  Amanita similis strain FRIM 69312 25S large su...  30.2       91
gb|JF710796.1|  Amanita similis strain FRIM 3740 25S large sub...  30.2       91
gb|JF710790.1|  Amanita incarnatifolia strain HKAS 54588 25S l...  30.2       91
gb|JF710789.1|  Amanita incarnatifolia strain HKAS 53282 25S l...  30.2       91
gb|KJ130023.1|  Phialocephala fortinii strain PEMS 02 18S ribo...  30.2       91
gb|KJ131497.1|  Fusarium oxysporum f. cubense strain Race1-VCG...  30.2       91
gb|KJ135019.1|  Phyllanthus virgatus internal transcribed spac...  30.2       91
gb|KJ135018.1|  Phyllanthus urinaria 5.8S ribosomal RNA gene, ...  30.2       91
gb|KJ135017.1|  Phyllanthus emblica 5.8S ribosomal RNA gene, p...  30.2       91
gb|KJ135016.1|  Phyllanthus debilis 5.8S ribosomal RNA gene, p...  30.2       91
gb|KJ135015.1|  Phyllanthus amarus 5.8S ribosomal RNA gene, pa...  30.2       91
gb|KJ135014.1|  Phyllanthus acidus 5.8S ribosomal RNA gene, pa...  30.2       91
gb|KJ000075.1|  Aspergillus flavus isolate TS-PG internal tran...  30.2       91
gb|KJ000438.1|  Fusarium fujikuroi isolate GX09 18S ribosomal ...  30.2       91
gb|KJ000434.1|  Fusarium fujikuroi isolate GX28 18S ribosomal ...  30.2       91
gb|KJ000430.1|  Fusarium fujikuroi isolate GX17 18S ribosomal ...  30.2       91
gb|KJ000429.1|  Fusarium fujikuroi isolate YN27 18S ribosomal ...  30.2       91
gb|KJ000428.1|  Fusarium fujikuroi isolate YN41 18S ribosomal ...  30.2       91
gb|KJ021705.1|  Lepista nuda strain 11CA041 large subunit ribo...  30.2       91
gb|KJ021701.1|  Entoloma illinita strain MCA2488 large subunit...  30.2       91
gb|KJ152786.1|  Phaeococcomyces mexicanus strain CPC 22069 28S...  30.2       91
gb|KJ152785.1|  Passalora arctostaphyli strain CPC 22067 28S r...  30.2       91
gb|KJ152784.1|  Harknessia arctostaphyli strain CPC 20034 28S ...  30.2       91
gb|KJ152783.1|  Phaeococcomyces mexicanus strain CPC 22069 18S...  30.2       91
gb|KJ152782.1|  Passalora arctostaphyli strain CPC 22067 18S r...  30.2       91
gb|JX995108.1|  Chaetomorpha valida voucher AST2008082402B 28S...  30.2       91
emb|HG964948.1|  Aspergillus calidoustus genomic DNA containin...  30.2       91
emb|HG964947.1|  Aspergillus calidoustus genomic DNA containin...  30.2       91
gb|KJ026704.1|  Myrothecium verrucaria isolate F12 internal tr...  30.2       91
gb|KJ026700.1|  Fusarium oxysporum isolate F2 18S ribosomal RN...  30.2       91
gb|KJ023720.1|  Fungal sp. SNB-CN81 internal transcribed space...  30.2       91
gb|KJ023719.1|  Fungal sp. SNB-CN58 internal transcribed space...  30.2       91
gb|KJ023718.1|  Fungal sp. SNB-CN57 internal transcribed space...  30.2       91
gb|KJ023714.1|  Fungal sp. SNB-CN36B internal transcribed spac...  30.2       91
gb|KJ023711.1|  Fungal sp. SNB-CN24 internal transcribed space...  30.2       91
gb|KJ023708.1|  Fungal sp. SNB-CN16 internal transcribed space...  30.2       91
gb|JX681119.1|  Phaeosphaeriopsis obtusispora strain CBS 246.6...  30.2       91
gb|JX681115.1|  Parastagonospora nodorum strain CBS 273.59 28S...  30.2       91
gb|JX681113.1|  Parastagonospora nodorum strain CBS 287.52 28S...  30.2       91
gb|JX681112.1|  Phaeosphaeria eustoma strain CBS 724.92 28S la...  30.2       91
gb|JX681111.1|  Phaeosphaeria eustoma strain CBS 307.71 28S la...  30.2       91
gb|JX681110.1|  Kalmusia brevispora strain CBS 120248 28S larg...  30.2       91
gb|JX681109.1|  Phaeosphaeria avenaria f. sp. tritici strain C...  30.2       91
gb|JX681108.1|  Phaeosphaeria avenaria f. sp. tritici strain C...  30.2       91
gb|JX681107.1|  Phaeocytostroma sacchari strain CBS 275.34 28S...  30.2       91
gb|JX681106.1|  Phaeocytostroma plurivorum strain CBS 113835 2...  30.2       91
gb|JX681104.1|  Neophaeosphaeria filamentosa strain CBS 102203...  30.2       91
gb|JX681101.1|  Microsphaeropsis olivacea strain CBS 303.68 18...  30.2       91
gb|JX681099.1|  Leptosphaeria australis strain CBS 100575 28S ...  30.2       91
gb|JX681096.1|  Leptosphaeria maculans strain CBS 260.94 28S l...  30.2       91
gb|JX681094.1|  Leptosphaeria doliolum var. doliolum strain CB...  30.2       91
gb|JX681093.1|  Leptosphaeria doliolum subsp. errabunda strain...  30.2       91
gb|JX681092.1|  Leptosphaeria biglobosa strain CBS 476.81 28S ...  30.2       91
gb|JX681091.1|  Leptosphaeria biglobosa strain CBS 475.81 28S ...  30.2       91
gb|JX681090.1|  Keissleriella cladophila strain CBS 104.55 28S...  30.2       91
gb|JX681087.1|  Curreya pityophila strain CBS 149.32 28S large...  30.2       91
gb|JX681086.1|  Coniothyrium palmicola strain CBS 161.37 18S r...  30.2       91
gb|JX681081.1|  Coniothyrium juniperi strain CBS 610.72 28S la...  30.2       91
gb|JX681079.1|  Coniothyrium cereale strain CBS 518.74 28S lar...  30.2       91
gb|JX681078.1|  Coniothyrium sp. CBS 423.92 28S large subunit ...  30.2       91
gb|JX681077.1|  Coniothyrium sp. CBS 122.76 28S large subunit ...  30.2       91
gb|JX681075.1|  Coniothyrina agaves strain CBS 470.69 18S ribo...  30.2       91
gb|JX681073.1|  Aplosporella sterculiae strain CBS 342.78 28S ...  30.2       91
gb|JX681072.1|  Aplosporella ruborum strain CBS 117.82 28S lar...  30.2       91
gb|JX681071.1|  Aplosporella prunicola strain CBS 121167 28S l...  30.2       91
gb|JX681070.1|  Aplosporella mali strain CBS 519.75 28S large ...  30.2       91
gb|JX681069.1|  Aplosporella hesperidica strain CBS 208.37 18S...  30.2       91
gb|JX681068.1|  Aplosporella aquifolii strain CBS 103.68 18S r...  30.2       91
gb|JX681067.1|  Ampelomyces quisqualis strain CBS 133.32 18S r...  30.2       91
gb|JX681066.1|  Ampelomyces quisqualis strain CBS 131.31 28S l...  30.2       91
gb|JX681065.1|  Ampelomyces quisqualis strain CBS 131.79 28S l...  30.2       91
gb|JX496235.1|  Alloconiothyrium aptrootii strain CBS 981.95 2...  30.2       91
gb|JX496232.1|  Paraconiothyrium cyclothyrioides strain CBS 97...  30.2       91
gb|JX496231.1|  Paraconiothyrium variabile strain CBS 882.70 1...  30.2       91
gb|JX496230.1|  Paraphaeosphaeria minitans strain CBS 860.71 2...  30.2       91
gb|JX496229.1|  Paraphaeosphaeria minitans strain CBS 859.71 2...  30.2       91
gb|JX496228.1|  Dendrothyrium longisporum strain CBS 824.84 28...  30.2       91
gb|JX496227.1|  Paraphaeosphaeria sporulosa strain CBS 824.68 ...  30.2       91
gb|JX496226.1|  Paraconiothyrium fuckelii strain CBS 797.95 28...  30.2       91
gb|JX496225.1|  Paraconiothyrium fuckelii strain CBS 764.71B 2...  30.2       91
gb|JX496224.1|  Paraphaeosphaeria sporulosa strain CBS 764.71A...  30.2       91
gb|JX496223.1|  Paraphaeosphaeria sporulosa strain CBS 690.70 ...  30.2       91
gb|JX496222.1|  Paraphaeosphaeria sporulosa strain CBS 688.70C...  30.2       91
gb|JX496221.1|  Paraphaeosphaeria sporulosa strain CBS 688.70B...  30.2       91
gb|JX496220.1|  Paraphaeosphaeria neglecta strain CBS 683.83 2...  30.2       91
gb|JX496219.1|  Paraphaeosphaeria verruculosa strain CBS 682.8...  30.2       91
gb|JX496218.1|  Paraconiothyrium variabile strain CBS 680.83 2...  30.2       91
gb|JX496217.1|  Paraconiothyrium fuckelii strain CBS 653.85 28...  30.2       91
gb|JX496215.1|  Paraconiothyrium variabile strain CBS 638.93 2...  30.2       91
gb|JX496214.1|  Paraphaeosphaeria neglecta strain CBS 627.94 2...  30.2       91
gb|JX496213.1|  Paraphaeosphaeria arecacearum strain CBS 614.7...  30.2       91
gb|JX496212.1|  Paraconiothyrium brasiliense strain CBS 587.84...  30.2       91
gb|JX496211.1|  Paraconiothyrium fuckelii strain CBS 584.69 18...  30.2       91
gb|JX496210.1|  Dendrothyrium longisporum strain CBS 582.83 28...  30.2       91
gb|JX496209.1|  Paraconiothyrium fuckelii strain CBS 508.94 28...  30.2       91
gb|JX496208.1|  Paraconiothyrium variabile strain CBS 504.84 2...  30.2       91
gb|JX496207.1|  Paraphaeosphaeria sardoa strain CBS 501.71 28S...  30.2       91
gb|JX496206.1|  Paraconiothyrium variabile strain CBS 461.90 2...  30.2       91
gb|JX496205.1|  Paraphaeosphaeria neglecta strain CBS 452.81 2...  30.2       91
gb|JX496204.1|  Paraphaeosphaeria neglecta strain CBS 434.71B ...  30.2       91
gb|JX496203.1|  Paraphaeosphaeria neglecta strain CBS 434.71A ...  30.2       91
gb|JX496202.1|  Paraconiothyrium variabile strain CBS 433.71 2...  30.2       91
gb|JX496201.1|  Paraconiothyrium cyclothyrioides strain CBS 43...  30.2       91
gb|JX496200.1|  Paraphaeosphaeria neglecta strain CBS 431.77 2...  30.2       91
gb|JX496199.1|  Paraconiothyrium variabile strain CBS 413.84 2...  30.2       91
gb|JX496198.1|  Coniothyrium sp. CBS 405.93 28S ribosomal RNA ...  30.2       91
gb|JX496197.1|  Paraphaeosphaeria sporulosa strain CBS 401.71 ...  30.2       91
gb|JX496196.1|  Paraconiothyrium brasiliense strain CBS 395.87...  30.2       91
gb|JX496195.1|  Paraphaeosphaeria sporulosa strain CBS 391.86 ...  30.2       91
gb|JX496194.1|  Paraphaeosphaeria neglecta strain CBS 359.75 2...  30.2       91
gb|JX496192.1|  Paraphaeosphaeria michotii strain CBS 340.86 2...  30.2       91
gb|JX496190.1|  Paraphaeosphaeria neglecta strain CBS 337.78 2...  30.2       91
gb|JX496189.1|  Paraphaeosphaeria neglecta strain CBS 335.78 2...  30.2       91
gb|JX496188.1|  Paraphaeosphaeria sporulosa strain CBS 329.76 ...  30.2       91
gb|JX496187.1|  Paraphaeosphaeria sporulosa strain CBS 317.81 ...  30.2       91
gb|JX496186.1|  Paraphaeosphaeria sporulosa strain CBS 308.81 ...  30.2       91
gb|JX496185.1|  Paraphaeosphaeria neglecta strain CBS 307.77 2...  30.2       91
gb|JX496184.1|  Paraphaeosphaeria neglecta strain CBS 306.77 2...  30.2       91
gb|JX496183.1|  Paraphaeosphaeria neglecta strain CBS 305.77 2...  30.2       91
gb|JX496182.1|  Paraphaeosphaeria sporulosa strain CBS 305.68 ...  30.2       91
gb|JX496181.1|  Paraphaeosphaeria sporulosa strain CBS 304.80 ...  30.2       91
gb|JX496180.1|  Paraphaeosphaeria neglecta strain CBS 303.77 2...  30.2       91
gb|JX496178.1|  Coniothyrium sp. CBS 302.72 28S ribosomal RNA ...  30.2       91
gb|JX496177.1|  Paraphaeosphaeria neglecta strain CBS 300.72 2...  30.2       91
gb|JX496175.1|  Paraphaeosphaeria sporulosa strain CBS 281.81 ...  30.2       91
gb|JX496174.1|  Paraphaeosphaeria sporulosa strain CBS 271.78 ...  30.2       91
gb|JX496173.1|  Paraconiothyrium variabile strain CBS 269.74 2...  30.2       91
gb|JX496172.1|  Paraphaeosphaeria verruculosa strain CBS 263.8...  30.2       91
gb|JX496171.1|  Paraconiothyrium brasiliense strain CBS 254.88...  30.2       91
gb|JX496170.1|  Paraconiothyrium sp. 2 CBS 251.87 28S ribosoma...  30.2       91
gb|JX496169.1|  Paraphaeosphaeria sporulosa strain CBS 245.76 ...  30.2       91
gb|JX496168.1|  Paraphaeosphaeria sporulosa strain CBS 221.78 ...  30.2       91
gb|JX496167.1|  Paraphaeosphaeria sporulosa strain CBS 218.68 ...  30.2       91
gb|JX496165.1|  Paraconiothyrium sp. CBS 194.82 28S ribosomal ...  30.2       91
gb|JX496164.1|  Paraphaeosphaeria neglecta strain CBS 180.61 1...  30.2       91
gb|JX496163.1|  Paraphaeosphaeria sporulosa strain CBS 177.59 ...  30.2       91
gb|JX496162.1|  Paraconiothyrium archidendri strain CBS 168.77...  30.2       91
gb|JX496161.1|  Paraconiothyrium variabile strain CBS 168.69 2...  30.2       91
gb|JX496159.1|  Paraphaeosphaeria sporulosa strain CBS 163.69 ...  30.2       91
gb|JX496158.1|  Paraphaeosphaeria sporulosa strain CBS 162.69 ...  30.2       91
gb|JX496157.1|  Paraconiothyrium brasiliense strain CBS 159.60...  30.2       91
gb|JX496156.1|  Paraphaeosphaeria arecacearum strain CBS 158.7...  30.2       91
gb|JX496155.1|  Paraphaeosphaeria minitans strain CBS 151.96 2...  30.2       91
gb|JX496154.1|  Paraphaeosphaeria sporulosa strain CBS 150.32 ...  30.2       91
gb|JX496153.1|  Paraphaeosphaeria sporulosa strain CBS 146.69 ...  30.2       91
gb|JX496152.1|  Paraphaeosphaeria neglecta strain CBS 124078 2...  30.2       91
gb|JX496151.1|  Paraphaeosphaeria neglecta strain CBS 124077 2...  30.2       91
gb|JX496150.1|  Paraphaeosphaeria neglecta strain CBS 124076 2...  30.2       91
gb|JX496149.1|  Paraconiothyrium brasiliense strain CBS 122851...  30.2       91
gb|JX496148.1|  Paraconiothyrium variabile strain CBS 122322 2...  30.2       91
gb|JX496147.1|  Paraconiothyrium brasiliense strain CBS 122321...  30.2       91
gb|JX496146.1|  Paraconiothyrium brasiliense strain CBS 122320...  30.2       91
gb|JX496145.1|  Paraconiothyrium brasiliense strain CBS 122319...  30.2       91
gb|JX496144.1|  Paraconiothyrium variabile strain CBS 121754 2...  30.2       91
gb|JX496143.1|  Dendrothyrium variisporum strain CBS 121517 28...  30.2       91
gb|JX496142.1|  Paraconiothyrium africanum strain CBS 121166 2...  30.2       91
gb|JX496141.1|  Paraconiothyrium variabile strain CBS 121164 2...  30.2       91
gb|JX496138.1|  Paraphaeosphaeria neglecta strain CBS 119637 2...  30.2       91
gb|JX496137.1|  Paraconiothyrium variabile strain CBS 119633 2...  30.2       91
gb|JX496136.1|  Paraconiothyrium variabile strain CBS 119486 2...  30.2       91
gb|JX496135.1|  Paraconiothyrium brasiliense strain CBS 115.92...  30.2       91
gb|JX496134.1|  Paraconiothyrium sp. 1 CBS 113682 28S ribosoma...  30.2       91
gb|JX496133.1|  Paraconiothyrium fungicola strain CBS 113269 2...  30.2       91
gb|JX496132.1|  Paraconiothyrium variabile strain CBS 112.72 2...  30.2       91
gb|JX496131.1|  Paraphaeosphaeria minitans strain CBS 111752 2...  30.2       91
gb|JX496130.1|  Paraphaeosphaeria minitans strain CBS 111750 2...  30.2       91
gb|JX496129.1|  Paraconiothyrium estuarinum strain CBS 109850 ...  30.2       91
gb|JX496128.1|  Paraphaeosphaeria sporulosa strain CBS 109.72 ...  30.2       91
gb|JX496127.1|  Paraphaeosphaeria sporulosa strain CBS 105.76 ...  30.2       91
gb|JX496125.1|  Paraphaeosphaeria sp. CBS 101464 28S ribosomal...  30.2       91
gb|JX496124.1|  Paraconiothyrium brasiliense strain CBS 100299...  30.2       91
gb|JX496123.1|  Microsphaeropsis arundinis strain CBS 100243 2...  30.2       91
gb|JX496118.1|  Paraconiothyrium variabile strain CBS 882.70 1...  30.2       91
gb|JX496114.1|  Paraphaeosphaeria sporulosa strain CBS 824.68 ...  30.2       91
gb|JX496110.1|  Paraphaeosphaeria sporulosa strain CBS 690.70 ...  30.2       91
gb|JX496109.1|  Paraphaeosphaeria sporulosa strain CBS 688.70C...  30.2       91
gb|JX496108.1|  Paraphaeosphaeria sporulosa strain CBS 688.70B...  30.2       91
gb|JX496098.1|  Paraconiothyrium fuckelii strain CBS 584.69 18...  30.2       91
gb|JX496091.1|  Paraphaeosphaeria neglecta strain CBS 434.71B ...  30.2       91
gb|JX496090.1|  Paraphaeosphaeria neglecta strain CBS 434.71A ...  30.2       91
gb|JX496084.1|  Paraphaeosphaeria sporulosa strain CBS 401.71 ...  30.2       91
gb|JX496069.1|  Paraphaeosphaeria sporulosa strain CBS 305.68 ...  30.2       91
gb|JX496045.1|  Paraphaeosphaeria sporulosa strain CBS 162.69 ...  30.2       91
gb|JX496041.1|  Paraphaeosphaeria sporulosa strain CBS 150.32 ...  30.2       91
gb|KJ013406.1|  Fusarium sp. Salicorn 19 28S ribosomal RNA gen...  30.2       91
gb|KF998566.1|  Chlorella sp. 'South China Sea' 18S ribosomal ...  30.2       91
gb|KJ438381.1|  Naiadolina flavomerulina voucher DAOM:242850 1...  30.2       91
gb|KF779453.1|  Uncultured Peziza clone Pez8_8Feb10 5.8S ribos...  30.2       91
gb|KF779452.1|  Uncultured Meliniomyces clone Mel9_9AprI10 int...  30.2       91
gb|KF779449.1|  Uncultured Tomentella clone Tom18_18AprI10 18S...  30.2       91
gb|KF779448.1|  Uncultured Russula clone Russ8_8MarchI10 inter...  30.2       91
gb|KF779447.1|  Uncultured Laccaria clone Lacc13_13AprI10 18S ...  30.2       91
gb|KF779445.1|  Uncultured Hebeloma clone Heb10_10AprI10 inter...  30.2       91
gb|KF779444.1|  Uncultured Cortinarius clone Cort2_2AprI10 int...  30.2       91
gb|KF779455.1|  Uncultured Mortierella clone L_6(6C)7 large su...  30.2       91
gb|KF779451.1|  Uncultured Sclerocystis clone GTC(5G) large su...  30.2       91
gb|KF779450.1|  Uncultured Funneliformis clone L_5(5C) large s...  30.2       91
emb|HG934430.1|  Rhizoctonia solani genomic DNA containing 18S...  30.2       91
emb|HG934419.1|  Rhizoctonia solani genomic DNA containing 18S...  30.2       91
emb|HG934417.1|  Rhizoctonia solani genomic DNA containing 18S...  30.2       91
emb|HG934416.1|  Rhizoctonia solani genomic DNA containing 18S...  30.2       91
gb|KJ020095.1|  Hymenogaster megasporus isolate YJ204-1 intern...  30.2       91
gb|KF999031.1|  Stemphylium solani strain CEF-772 18S ribosoma...  30.2       91
gb|KF999024.1|  Trichoderma sp. CEF-716 18S ribosomal RNA gene...  30.2       91
gb|KF999008.1|  Penicillium chrysogenum strain CEF-231 interna...  30.2       91
gb|KF999004.1|  Trichothecium roseum strain CEF-175 internal t...  30.2       91
gb|KF999003.1|  Alternaria porri strain CEF-174 internal trans...  30.2       91
gb|KF999002.1|  Alternaria alternata strain CEF-160 internal t...  30.2       91
gb|KF998993.1|  Talaromyces stollii strain CEF-106 18S ribosom...  30.2       91
gb|KF998990.1|  Fusarium graminearum strain CEF-086 internal t...  30.2       91
gb|KF998988.1|  Alternaria tenuissima strain CEF-070 internal ...  30.2       91
gb|KF998987.1|  Fusarium oxysporum strain CEF-068 internal tra...  30.2       91
gb|KF998982.1|  Fusarium proliferatum strain CEF-026 internal ...  30.2       91
gb|KF998977.1|  Nigrospora oryzae strain CEF-002 internal tran...  30.2       91
gb|KF993613.1|  Knautia visiani isolate K261 18S ribosomal RNA...  30.2       91
gb|KF993612.1|  Knautia visiani isolate K255 18S ribosomal RNA...  30.2       91
gb|KF993611.1|  Knautia visiani isolate K201 18S ribosomal RNA...  30.2       91
gb|KF993610.1|  Knautia visiani isolate K074 18S ribosomal RNA...  30.2       91
gb|KF993609.1|  Knautia visiani isolate K068 18S ribosomal RNA...  30.2       91
gb|KF993608.1|  Knautia visiani isolate K067 18S ribosomal RNA...  30.2       91
gb|KF993607.1|  Knautia visiani isolate K064 18S ribosomal RNA...  30.2       91
gb|KF993606.1|  Knautia visiani isolate K063 18S ribosomal RNA...  30.2       91
gb|KF993605.1|  Knautia visiani isolate K011 18S ribosomal RNA...  30.2       91
gb|KF993604.1|  Knautia visiani isolate K004 18S ribosomal RNA...  30.2       91
gb|KF993603.1|  Knautia velutina isolate K365 18S ribosomal RN...  30.2       91
gb|KF993602.1|  Knautia velutina isolate K363 18S ribosomal RN...  30.2       91
gb|KF993601.1|  Knautia velutina isolate K362 18S ribosomal RN...  30.2       91
gb|KF993600.1|  Knautia velutina isolate K359 18S ribosomal RN...  30.2       91
gb|KF993599.1|  Knautia velutina isolate K062 18S ribosomal RN...  30.2       91
gb|KF993598.1|  Knautia velutina isolate K061 18S ribosomal RN...  30.2       91
gb|KF993597.1|  Knautia velebitica isolate K114 18S ribosomal ...  30.2       91
gb|KF993596.1|  Knautia velebitica isolate K108 18S ribosomal ...  30.2       91
gb|KF993595.1|  Knautia velebitica isolate K106 18S ribosomal ...  30.2       91
gb|KF993594.1|  Knautia travnicensis isolate K109 18S ribosoma...  30.2       91
gb|KF993593.1|  Knautia travnicensis isolate K089 18S ribosoma...  30.2       91
gb|KF993592.1|  Knautia subscaposa isolate K399 18S ribosomal ...  30.2       91
gb|KF993591.1|  Knautia subscaposa isolate K398 18S ribosomal ...  30.2       91
gb|KF993590.1|  Knautia subscaposa isolate K397 18S ribosomal ...  30.2       91
gb|KF993589.1|  Knautia subscaposa isolate K396 18S ribosomal ...  30.2       91
gb|KF993588.1|  Knautia subscaposa isolate K395 18S ribosomal ...  30.2       91
gb|KF993587.1|  Knautia subcanescens isolate K377 18S ribosoma...  30.2       91
gb|KF993586.1|  Knautia subcanescens isolate K370 18S ribosoma...  30.2       91
gb|KF993585.1|  Knautia slovaca isolate K477 18S ribosomal RNA...  30.2       91
gb|KF993584.1|  Knautia slovaca isolate K097 18S ribosomal RNA...  30.2       91
gb|KF993583.1|  Knautia slovaca isolate K096 18S ribosomal RNA...  30.2       91
gb|KF993582.1|  Knautia purpurea isolate K417 18S ribosomal RN...  30.2       91
gb|KF993581.1|  Knautia purpurea isolate K329 18S ribosomal RN...  30.2       91
gb|KF993580.1|  Knautia pectinata isolate K101 18S ribosomal R...  30.2       91
gb|KF993579.1|  Knautia pancicii isolate K211 18S ribosomal RN...  30.2       91
gb|KF993578.1|  Knautia montana isolate K452 18S ribosomal RNA...  30.2       91
gb|KF993577.1|  Knautia montana isolate K451 18S ribosomal RNA...  30.2       91
gb|KF993576.1|  Knautia mollis isolate K420 18S ribosomal RNA ...  30.2       91
gb|KF993575.1|  Knautia mollis isolate K373 18S ribosomal RNA ...  30.2       91
gb|KF993574.1|  Knautia midzorensis isolate K426 18S ribosomal...  30.2       91
gb|KF993573.1|  Knautia midzorensis isolate K271 18S ribosomal...  30.2       91
gb|KF993572.1|  Knautia midzorensis isolate K215 18S ribosomal...  30.2       91
gb|KF993571.1|  Knautia macedonica isolate K222 18S ribosomal ...  30.2       91
gb|KF993570.1|  Knautia macedonica isolate K207 18S ribosomal ...  30.2       91
gb|KF993569.1|  Knautia macedonica isolate K091 18S ribosomal ...  30.2       91
gb|KF993568.1|  Knautia lucana isolate K112 18S ribosomal RNA ...  30.2       91
gb|KF993567.1|  Knautia longifolia isolate K447 18S ribosomal ...  30.2       91
gb|KF993566.1|  Knautia longifolia isolate K307 18S ribosomal ...  30.2       91
gb|KF993565.1|  Knautia longifolia isolate K095 18S ribosomal ...  30.2       91
gb|KF993564.1|  Knautia longifolia isolate K048 18S ribosomal ...  30.2       91
gb|KF993563.1|  Knautia longifolia isolate K046 18S ribosomal ...  30.2       91
gb|KF993562.1|  Knautia lebrunii isolate K408 18S ribosomal RN...  30.2       91
gb|KF993561.1|  Knautia lebrunii isolate K404 18S ribosomal RN...  30.2       91
gb|KF993560.1|  Knautia involucrata isolate K453 18S ribosomal...  30.2       91
gb|KF993558.1|  Knautia illyrica isolate K043 18S ribosomal RN...  30.2       91
gb|KF993557.1|  Knautia godetii isolate K462 18S ribosomal RNA...  30.2       91
gb|KF993556.1|  Knautia godetii isolate K461 18S ribosomal RNA...  30.2       91
gb|KF993555.1|  Knautia godetii isolate K460 18S ribosomal RNA...  30.2       91
gb|KF993554.1|  Knautia drymeia isolate K433 18S ribosomal RNA...  30.2       91
gb|KF993553.1|  Knautia drymeia isolate K430 18S ribosomal RNA...  30.2       91
gb|KF993552.1|  Knautia drymeia isolate K350 18S ribosomal RNA...  30.2       91
gb|KF993551.1|  Knautia drymeia isolate K339 18S ribosomal RNA...  30.2       91
gb|KF993550.1|  Knautia drymeia isolate K330 18S ribosomal RNA...  30.2       91
gb|KF993549.1|  Knautia drymeia isolate K313 18S ribosomal RNA...  30.2       91
gb|KF993548.1|  Knautia drymeia isolate K312 18S ribosomal RNA...  30.2       91
gb|KF993547.1|  Knautia drymeia isolate K250 18S ribosomal RNA...  30.2       91
gb|KF993546.1|  Knautia drymeia isolate K238 18S ribosomal RNA...  30.2       91
gb|KF993545.1|  Knautia drymeia isolate K229 18S ribosomal RNA...  30.2       91
gb|KF993544.1|  Knautia drymeia isolate K040 18S ribosomal RNA...  30.2       91
gb|KF993543.1|  Knautia dinarica isolate K441 18S ribosomal RN...  30.2       91
gb|KF993542.1|  Knautia dinarica isolate K265 18S ribosomal RN...  30.2       91
gb|KF993541.1|  Knautia dinarica isolate K264 18S ribosomal RN...  30.2       91
gb|KF993540.1|  Knautia dinarica isolate K263 18S ribosomal RN...  30.2       91
gb|KF993539.1|  Knautia dinarica isolate K217 18S ribosomal RN...  30.2       91
gb|KF993538.1|  Knautia dinarica isolate K020 18S ribosomal RN...  30.2       91
gb|KF993537.1|  Knautia dinarica isolate K019 18S ribosomal RN...  30.2       91
gb|KF993536.1|  Knautia dinarica isolate K018 18S ribosomal RN...  30.2       91
gb|KF993535.1|  Knautia csikii isolate K262 18S ribosomal RNA ...  30.2       91
gb|KF993534.1|  Knautia csikii isolate K260 18S ribosomal RNA ...  30.2       91
gb|KF993533.1|  Knautia collina isolate K468 18S ribosomal RNA...  30.2       91
gb|KF993532.1|  Knautia collina isolate K438 18S ribosomal RNA...  30.2       91
gb|KF993531.1|  Knautia collina isolate K416 18S ribosomal RNA...  30.2       91
gb|KF993530.1|  Knautia collina isolate K415 18S ribosomal RNA...  30.2       91
gb|KF993529.1|  Knautia collina isolate K413 18S ribosomal RNA...  30.2       91
gb|KF993528.1|  Knautia collina isolate K411 18S ribosomal RNA...  30.2       91
gb|KF993527.1|  Knautia carinthiaca isolate K015 18S ribosomal...  30.2       91
gb|KF993526.1|  Knautia calycina isolate K354 18S ribosomal RN...  30.2       91
gb|KF993525.1|  Knautia calycina isolate K353 18S ribosomal RN...  30.2       91
gb|KF993524.1|  Knautia calycina isolate K352 18S ribosomal RN...  30.2       91
gb|KF993523.1|  Knautia calycina isolate K341 18S ribosomal RN...  30.2       91
gb|KF993522.1|  Knautia calycina isolate K326 18S ribosomal RN...  30.2       91
gb|KF993521.1|  Knautia calycina isolate K324 18S ribosomal RN...  30.2       91
gb|KF993520.1|  Knautia calycina isolate K323 18S ribosomal RN...  30.2       91
gb|KF993519.1|  Knautia calycina isolate K322 18S ribosomal RN...  30.2       91
gb|KF993518.1|  Knautia calycina isolate K320 18S ribosomal RN...  30.2       91
gb|KF993517.1|  Knautia calycina isolate K122 18S ribosomal RN...  30.2       91
gb|KF993516.1|  Knautia calycina isolate K110 18S ribosomal RN...  30.2       91
gb|KF993515.1|  Knautia basaltica isolate K389 18S ribosomal R...  30.2       91
gb|KF993514.1|  Knautia basaltica isolate K386 18S ribosomal R...  30.2       91
gb|KF993513.1|  Knautia arvensis isolate K467 18S ribosomal RN...  30.2       91
gb|KF993512.1|  Knautia arvensis isolate K465 18S ribosomal RN...  30.2       91
gb|KF993511.1|  Knautia arvensis isolate K459 18S ribosomal RN...  30.2       91
gb|KF993510.1|  Knautia arvensis isolate K446 18S ribosomal RN...  30.2       91
gb|KF993509.1|  Knautia arvensis isolate K421 18S ribosomal RN...  30.2       91
gb|KF993508.1|  Knautia arvensis isolate K418 18S ribosomal RN...  30.2       91
gb|KF993507.1|  Knautia arvensis isolate K371 18S ribosomal RN...  30.2       91
gb|KF993506.1|  Knautia arvensis isolate K369 18S ribosomal RN...  30.2       91
gb|KF993505.1|  Knautia arvensis isolate K358 18S ribosomal RN...  30.2       91
gb|KF993504.1|  Knautia arvensis isolate K357 18S ribosomal RN...  30.2       91
gb|KF993503.1|  Knautia arvensis isolate K340 18S ribosomal RN...  30.2       91
gb|KF993502.1|  Knautia arvensis isolate K338 18S ribosomal RN...  30.2       91
gb|KF993501.1|  Knautia arvensis isolate K333 18S ribosomal RN...  30.2       91
gb|KF993500.1|  Knautia arvensis isolate K331 18S ribosomal RN...  30.2       91
gb|KF993499.1|  Knautia arvensis isolate K315 18S ribosomal RN...  30.2       91
gb|KF993498.1|  Knautia arvensis isolate K311 18S ribosomal RN...  30.2       91
gb|KF993497.1|  Knautia arvensis isolate K308 18S ribosomal RN...  30.2       91
gb|KF993496.1|  Knautia arvensis isolate K304 18S ribosomal RN...  30.2       91
gb|KF993495.1|  Knautia arvensis isolate K236 18S ribosomal RN...  30.2       91
gb|KF993494.1|  Knautia arvensis isolate K116 18S ribosomal RN...  30.2       91
gb|KF993493.1|  Knautia arvensis isolate K083 18S ribosomal RN...  30.2       91
gb|KF993492.1|  Knautia arvensis isolate K081 18S ribosomal RN...  30.2       91
gb|KF993491.1|  Knautia arvensis isolate K080 18S ribosomal RN...  30.2       91
gb|KF993490.1|  Knautia arvensis isolate K078 18S ribosomal RN...  30.2       91
gb|KF993489.1|  Knautia arvensis isolate K077 18S ribosomal RN...  30.2       91
gb|KF993488.1|  Knautia arvensis isolate K065 18S ribosomal RN...  30.2       91
gb|KF993487.1|  Knautia arvensis isolate K013 18S ribosomal RN...  30.2       91
gb|KF993486.1|  Knautia arvensis isolate K012 18S ribosomal RN...  30.2       91
gb|KF993485.1|  Knautia ambigua isolate K432 18S ribosomal RNA...  30.2       91
gb|KF993484.1|  Knautia ambigua isolate K429 18S ribosomal RNA...  30.2       91
gb|KF993483.1|  Knautia ambigua isolate K344 18S ribosomal RNA...  30.2       91
gb|KF993482.1|  Knautia ambigua isolate K241 18S ribosomal RNA...  30.2       91
gb|KF993481.1|  Knautia ambigua isolate K240 18S ribosomal RNA...  30.2       91
gb|KF993480.1|  Knautia ambigua isolate K239 18S ribosomal RNA...  30.2       91
gb|KF993479.1|  Knautia albanica isolate K009 18S ribosomal RN...  30.2       91
gb|KF993478.1|  Knautia albanica isolate K008 18S ribosomal RN...  30.2       91
gb|KF993477.1|  Knautia degenii isolate K272 18S ribosomal RNA...  30.2       91
gb|KF993476.1|  Knautia degenii isolate K274 18S ribosomal RNA...  30.2       91
gb|KF993475.1|  Knautia byzantina isolate K495 internal transc...  30.2       91
gb|KF993474.1|  Knautia integrifolia isolate K318 18S ribosoma...  30.2       91
gb|KF993473.1|  Knautia integrifolia isolate K314 18S ribosoma...  30.2       91
gb|KF993472.1|  Knautia integrifolia isolate K235 18S ribosoma...  30.2       91
gb|KF993471.1|  Knautia integrifolia isolate K221 18S ribosoma...  30.2       91
gb|KF993470.1|  Knautia integrifolia isolate K121 18S ribosoma...  30.2       91
gb|KF993469.1|  Knautia orientalis isolate K277 18S ribosomal ...  30.2       91
gb|KF993468.1|  Knautia orientalis isolate K275 18S ribosomal ...  30.2       91
gb|KF993467.1|  Knautia orientalis isolate K273 18S ribosomal ...  30.2       91
gb|KF993466.1|  Knautia orientalis isolate K473 18S ribosomal ...  30.2       91
gb|KF993465.1|  Cephalaria leucantha isolate K098 18S ribosoma...  30.2       91
gb|KF993464.1|  Cephalaria leucantha isolate K409 18S ribosoma...  30.2       91
gb|KF993463.1|  Succisa pratensis isolate K042 18S ribosomal R...  30.2       91
gb|KC584791.1|  Boletus subappendiculatus internal transcribed...  30.2       91
gb|KC584789.1|  Boletus regius internal transcribed spacer 1, ...  30.2       91
gb|KC184489.1|  Boletus smithii voucher JLF2240 28S ribosomal ...  30.2       91
gb|KC184488.1|  Boletus smithii voucher JLF2240 internal trans...  30.2       91
gb|KC184487.1|  Boletus rubripes voucher JLF2078 internal tran...  30.2       91
gb|KC184485.1|  Boletus regineus voucher JLF2273 28S ribosomal...  30.2       91
gb|KC184482.1|  Boletus edulis var. grandedulis voucher Arora1...  30.2       91
gb|KC184480.1|  Boletus barrowsii voucher Arora12009 28S ribos...  30.2       91
gb|KC184477.1|  Boletus auripes voucher Arora11224 28S ribosom...  30.2       91
gb|KC184474.1|  Boletaceae sp. JF-2013b voucher Arora9727 18S ...  30.2       91
gb|KC184473.1|  Boletus speciosus var. brunneus voucher HDT504...  30.2       91
gb|KC184471.1|  Boletus speciosus var. brunneus voucher Arora1...  30.2       91
gb|KC184470.1|  Boletaceae sp. JF-2013c voucher Arora99211 28S...  30.2       91
gb|KC184468.1|  Boletus roseopurpureus voucher JLF2567 28S rib...  30.2       91
gb|KC184467.1|  Boletus roseopurpureus voucher JLF2566 28S rib...  30.2       91
gb|KC184465.1|  Boletus roseopurpureus voucher JLF2565 28S rib...  30.2       91
gb|KC184462.1|  Boletus regius voucher MG407a internal transcr...  30.2       91
gb|KC184458.1|  Boletus pseudoregius voucher MG383a internal t...  30.2       91
gb|KC184456.1|  Boletaceae sp. JF-2013g voucher JLF2097 intern...  30.2       91
gb|KC184455.1|  Boletaceae sp. JF-2013g voucher JLF2030 intern...  30.2       91
gb|KC184454.1|  Boletaceae sp. JF-2013g voucher JLF2029 intern...  30.2       91
gb|KC184453.1|  Boletaceae sp. JF-2013g voucher JLF1973 18S ri...  30.2       91
gb|KC184452.1|  Boletaceae sp. JF-2013g voucher HDT47714 inter...  30.2       91
gb|KC184447.1|  Boletaceae sp. JF-2013g voucher AHS69419 18S r...  30.2       91
gb|KC184446.1|  Boletaceae sp. JF-2013f voucher HDT10943 inter...  30.2       91
gb|KC184445.1|  Boletaceae sp. JF-2013f voucher Halling15 inte...  30.2       91
gb|KC184444.1|  Boletaceae sp. JF-2013f voucher Arora11110 int...  30.2       91
gb|KC184442.1|  Boletaceae sp. JF-2013f voucher Arora11103 int...  30.2       91
gb|KC184441.1|  Boletaceae sp. JF-2013f voucher Arora11102 int...  30.2       91
gb|KC184436.1|  Boletaceae sp. JF-2013e voucher Arora11058 int...  30.2       91
gb|KC184435.1|  Boletaceae sp. JF-2013e voucher Arora11054 28S...  30.2       91
gb|KC184433.1|  Boletaceae sp. JF-2013e voucher Arora11053 int...  30.2       91
gb|KC184431.1|  Boletaceae sp. JF-2013d voucher OSC66191 inter...  30.2       91
gb|KC184430.1|  Boletaceae sp. JF-2013d voucher JLF2275 intern...  30.2       91
gb|KC184429.1|  Boletaceae sp. JF-2013d voucher JLF2271 intern...  30.2       91
gb|KC184428.1|  Boletaceae sp. JF-2013d voucher JDS289 18S rib...  30.2       91
gb|KC184424.1|  Boletaceae sp. JF-2013d voucher Arora11108 28S...  30.2       91
gb|KC184418.1|  Boletus abieticola voucher JLF2654 internal tr...  30.2       91
gb|KC184417.1|  Boletus abieticola voucher HDT52625 internal t...  30.2       91
gb|KC184414.1|  Boletus abieticola voucher Cooke38653 internal...  30.2       91
gb|KC184412.1|  Boletus abieticola voucher Arora11087 internal...  30.2       91
gb|KF922875.1|  Bipolaris maydis isolate F49 internal transcri...  30.2       91
gb|KF922874.1|  Bipolaris maydis isolate F48 internal transcri...  30.2       91
gb|KF922873.1|  Bipolaris maydis isolate F47 internal transcri...  30.2       91
gb|KF922872.1|  Bipolaris maydis isolate F46 internal transcri...  30.2       91
gb|KF922871.1|  Bipolaris maydis isolate F38 internal transcri...  30.2       91
gb|KF922870.1|  Bipolaris maydis isolate F37 internal transcri...  30.2       91
gb|KF922857.1|  Bipolaris maydis isolate F6 internal transcrib...  30.2       91
gb|KJ174408.1|  Fusarium incarnatum strain fse22 internal tran...  30.2       91
gb|KF986154.1|  Morus alba isolate 100G2 5.8S ribosomal RNA ge...  30.2       91
gb|KF986150.1|  Morus alba isolate SG2 5.8S ribosomal RNA gene...  30.2       91
gb|KJ000338.1|  Phytophthora nicotianae strain CC48 internal t...  30.2       91
dbj|AB916538.1|  Hypomyces cervinigenus gene for 28S rRNA, par...  30.2       91
emb|HG964321.1|  Alternaria alternata genomic DNA containing 1...  30.2       91
emb|HG964317.1|  Alternaria atra genomic DNA containing 18S rR...  30.2       91
emb|HG964299.1|  Penicillium purpurascens genomic DNA containi...  30.2       91
emb|HG964286.1|  Penicillium citrinum genomic DNA containing 1...  30.2       91
emb|HG964274.1|  Macrophomina phaseolina genomic DNA containin...  30.2       91
emb|HG964347.1|  Aspergillus pseudoglaucus genomic DNA contain...  30.2       91
emb|HG964345.1|  Aspergillus amstelodami genomic DNA containin...  30.2       91
emb|HG964332.1|  Aspergillus ustus genomic DNA containing 18S ...  30.2       91
gb|KF460002.1|  Branchiomma sp. G MC-2013 isolate BR_70 18S ri...  30.2       91
gb|KF460000.1|  Branchiomma sp. G MC-2013 isolate BR_68 18S ri...  30.2       91
gb|KC585405.1|  Wolfiporia cartilaginea voucher 13121 large su...  30.2       91
gb|KC585404.1|  Wolfiporia cocos voucher 13125 large subunit r...  30.2       91
gb|KC585403.1|  Wolfiporia cocos voucher DR-2743 large subunit...  30.2       91
gb|KC585402.1|  Wolfiporia cocos voucher 14703 large subunit r...  30.2       91
gb|KC585263.1|  Amyloporia xantha voucher ME-50 18S ribosomal ...  30.2       91
gb|KC585236.1|  Wolfiporia dilatohypha voucher FP-94089-R larg...  30.2       91
gb|KC585235.1|  Wolfiporia dilatohypha voucher FP-72162-R larg...  30.2       91
gb|KC585234.1|  Wolfiporia dilatohypha voucher CS-63-59-13-A-R...  30.2       91
gb|KC585233.1|  Wolfiporia cocos voucher 18176 large subunit r...  30.2       91
gb|KC585232.1|  Spongiporus undosus voucher L-6646 large subun...  30.2       91
gb|KC585231.1|  Spongiporus undosus voucher L-3542 large subun...  30.2       91
gb|KC585229.1|  Spongiporus undosus voucher L-10830-Sp large s...  30.2       91
gb|KC585228.1|  Spongiporus leucospongia voucher OKM-4335 larg...  30.2       91
gb|KC585227.1|  Sarcoporia polyspora voucher L-16072-Sp large ...  30.2       91
gb|KC585226.1|  Sarcoporia polyspora voucher L-14910-Sp large ...  30.2       91
gb|KC585225.1|  Sarcoporia polyspora voucher 234-36 large subu...  30.2       91
gb|KC585224.1|  Postia placenta voucher HHB-5104-Sp large subu...  30.2       91
gb|KC585222.1|  Postia placenta voucher JM1 large subunit ribo...  30.2       91
gb|KC585221.1|  Pycnoporellus fulgens voucher VI-7(Tb) large s...  30.2       91
gb|KC585220.1|  Pycnoporellus fulgens voucher OKM-7608-T large...  30.2       91
gb|KC585219.1|  Pycnoporellus fulgens voucher FP-133367-Sp lar...  30.2       91
gb|KC585218.1|  Pycnoporellus fulgens voucher CA-20(Ta) large ...  30.2       91
gb|KC585216.1|  Pycnoporellus alboluteus voucher HHB-17598-Sp ...  30.2       91
gb|KC585215.1|  Pycnoporellus alboluteus voucher HHB-12816-Sp ...  30.2       91
gb|KC585214.1|  Pycnoporellus alboluteus voucher FP-105074-Sp ...  30.2       91
gb|KC585213.1|  Postia tephroleuca voucher DLC97-308 large sub...  30.2       91
gb|KC585212.1|  Postia stiptica voucher HHB-14031 large subuni...  30.2       91
gb|KC585211.1|  Postia sequoiae voucher DAOM-F-8755-T large su...  30.2       91
gb|KC585210.1|  Postia sp. HHB-13540-Sp large subunit ribosoma...  30.2       91
gb|KC585209.1|  Postia mappa voucher L-3377 large subunit ribo...  30.2       91
gb|KC585208.1|  Postia mappa voucher L-3307-R large subunit ri...  30.2       91
gb|KC585207.1|  Postia mappa voucher HHB-13070 large subunit r...  30.2       91
gb|KC585206.1|  Postia caesia voucher HHB-14891 large subunit ...  30.2       91
gb|KC585205.1|  Postia caesia voucher FP-135373-Sp large subun...  30.2       91
gb|KC585204.1|  Postia caesia voucher DL96-154 large subunit r...  30.2       91
gb|KC585203.1|  Piptoporus betulinus voucher RLG-5085-Sp large...  30.2       91
gb|KC585202.1|  Piptoporus betulinus voucher L-15603-Sp large ...  30.2       91
gb|KC585200.1|  Piptoporus betulinus voucher FP-125006-T large...  30.2       91
gb|KC585199.1|  Phaeolus schweinitzii voucher OKM-4435-T large...  30.2       91
gb|KC585197.1|  Phaeolus schweinitzii voucher FP-102447-Sp lar...  30.2       91
gb|KC585196.1|  Postia sericeomollis voucher RLG-5044-Sp large...  30.2       91
gb|KC585195.1|  Postia sericeomollis voucher MJL-3788-Sp large...  30.2       91
gb|KC585194.1|  Postia sericeomollis voucher L-15088-Sp large ...  30.2       91
gb|KC585193.1|  Postia sericeomollis voucher L-6223-Sp large s...  30.2       91
gb|KC585192.1|  Postia sericeomollis voucher L-15571-Sp large ...  30.2       91
gb|KC585191.1|  Postia sericeomollis voucher FP-90186-R large ...  30.2       91
gb|KC585190.1|  Oligoporus perdelicatus voucher FP-104427-Sp l...  30.2       91
gb|KC585189.1|  Oligoporus guttulatus voucher L-8050 large sub...  30.2       91
gb|KC585188.1|  Oligoporus guttulatus voucher L-13428-Sp large...  30.2       91
gb|KC585187.1|  Oligoporus balsameus voucher FP-135372-Sp larg...  30.2       91
gb|KC585186.1|  Melanoporia nigra voucher FP-90888 large subun...  30.2       91
gb|KC585185.1|  Melanoporia nigra voucher FP-90875 large subun...  30.2       91
gb|KC585184.1|  Fomitopsis officinalis voucher OKM-8050 large ...  30.2       91
gb|KC585183.1|  Laetiporus sulphureus voucher DA-41 (Ta) large...  30.2       91
gb|KC585182.1|  Gilbertsonia angulopora voucher FP-133019 larg...  30.2       91
gb|KC585181.1|  Fomitopsis rosea voucher RLG-6954 large subuni...  30.2       91
gb|KC585180.1|  Fomitopsis rosea voucher FP-134163 large subun...  30.2       91
gb|KC585179.1|  Fomitopsis palustris voucher L-15755 large sub...  30.2       91
gb|KC585178.1|  Fomitopsis palustris voucher MS48 large subuni...  30.2       91
gb|KC585177.1|  Fomitopsis meliae voucher SRM-209 large subuni...  30.2       91
gb|KC585176.1|  Fomitopsis meliae voucher FP-105065 large subu...  30.2       91
gb|KC585175.1|  Fibroporia sp. L14122-Sp large subunit ribosom...  30.2       91
gb|KC585174.1|  Fibroporia sp. L-7878-Sp large subunit ribosom...  30.2       91
gb|KC585173.1|  Fibroporia sp. FP-100484-Sp large subunit ribo...  30.2       91
gb|KC585172.1|  Fibroporia vaillantii voucher RWD-63-263 large...  30.2       91
gb|KC585171.1|  Fibroporia vaillantii voucher FP-97397 large s...  30.2       91
gb|KC585170.1|  Fibroporia vaillantii voucher FP-90877-R large...  30.2       91
gb|KC585169.1|  Fibroporia radiculosa voucher RLG-7629-Sp larg...  30.2       91
gb|KC585168.1|  Fibroporia radiculosa voucher L-9318 large sub...  30.2       91
gb|KC585166.1|  Fibroporia radiculosa voucher L-11659-Sp large...  30.2       91
gb|KC585165.1|  Fibroporia radiculosa voucher FP-90848-T large...  30.2       91
gb|KC585164.1|  Fibroporia radiculosa voucher FP-105309-R larg...  30.2       91
gb|KC585163.1|  Daedalea quercina voucher DLL08-35 large subun...  30.2       91
gb|KC585161.1|  Daedalea quercina voucher FP125063-T large sub...  30.2       91
gb|KC585160.1|  Daedalea quercina voucher FP103364-T large sub...  30.2       91
gb|KC585159.1|  Dacryobolus sudans voucher HHB8966-Sp large su...  30.2       91
gb|KC585158.1|  Dacryobolus sudans voucher FP-150381-Sp large ...  30.2       91
gb|KC585157.1|  Dacryobolus sudans voucher FP-101996-Sp large ...  30.2       91
gb|KC585156.1|  Dacryobolus sudans voucher FP-100190-Sp large ...  30.2       91
gb|KC585155.1|  Crustoderma resinosum voucher L-10631-Sp large...  30.2       91
gb|KC585154.1|  Crustoderma opuntiae voucher RLG-12290-Sp larg...  30.2       91
gb|KC585152.1|  Crustoderma marianum voucher FP-105993-Sp larg...  30.2       91
gb|KC585151.1|  Crustoderma flavescens voucher L-10857-Sp larg...  30.2       91
gb|KC585150.1|  Crustoderma flavescens voucher HHB-9359-Sp lar...  30.2       91
gb|KC585149.1|  Crustoderma dryinum voucher RLG-13018-Sp large...  30.2       91
gb|KC585148.1|  Crustoderma dryinum voucher Kropp62ClEugene la...  30.2       91
gb|KC585146.1|  Crustoderma dryinum voucher HHB-1290-Sp large ...  30.2       91
gb|KC585145.1|  Crustoderma dryinum voucher FP-105487-Sp large...  30.2       91
gb|KC585144.1|  Crustoderma corneum voucher L-13829-Sp large s...  30.2       91
gb|KC585143.1|  Crustoderma corneum voucher HHB-5685-Sp large ...  30.2       91
gb|KC585142.1|  Auriporia aurulenta voucher HHB-8864 large sub...  30.2       91
gb|KC585141.1|  Auriporia aurea voucher FP-98524 large subunit...  30.2       91
gb|KC585139.1|  Antrodia sp. RLG-11175-Sp large subunit riboso...  30.2       91
gb|KC585138.1|  Antrodia variiformis voucher L-6138-Sp large s...  30.2       91
gb|KC585137.1|  Antrodia variiformis voucher L-3379-R large su...  30.2       91
gb|KC585136.1|  Antrodia variiformis voucher FP-90100-Sp large...  30.2       91
gb|KC585135.1|  Antrodia variiformis voucher FP-89848-R large ...  30.2       91
gb|KC585134.1|  Antrodia variiformis voucher FP-104442-Sp larg...  30.2       91
gb|KC585133.1|  Antrodia variiformis voucher FP-100609-Sp larg...  30.2       91
gb|KC585132.1|  Antrodia serialis voucher L-8012-Sp large subu...  30.2       91
gb|KC585130.1|  Antrodia serialis voucher HHB-12661-Sp large s...  30.2       91
gb|KC585129.1|  Antrodia serialis voucher FP-94125 large subun...  30.2       91
gb|KC585128.1|  Antrodia serialis voucher FP-134828-Sp large s...  30.2       91
gb|KC585127.1|  Antrodia serialis voucher FP-133692-Sp large s...  30.2       91
gb|KC585126.1|  Antrodia serialis voucher FP-105717-Sp large s...  30.2       91
gb|KC585125.1|  Antrodia serialis voucher FP-104443-Sp large s...  30.2       91
gb|KC585124.1|  Antrodia serialis voucher FP-100562-T large su...  30.2       91
gb|KC585123.1|  Antrodia serialis voucher FP-100248-T large su...  30.2       91
gb|KC585122.1|  Antrodia serialis voucher DAOM-11977 large sub...  30.2       91
gb|KC585121.1|  Antrodia serialis voucher Boat-184 large subun...  30.2       91
gb|KC585120.1|  Antrodia oleracea voucher MD-177 large subunit...  30.2       91
gb|KC585119.1|  Antrodia oleracea voucher Mad-4907 large subun...  30.2       91
gb|KC585118.1|  Antrodia oleracea voucher L-3488-R large subun...  30.2       91
gb|KC585116.1|  Antrodia oleracea voucher HHB-3543-Sp large su...  30.2       91
gb|KC585115.1|  Antrodia oleracea voucher FP-70890-Sp large su...  30.2       91
gb|KC585114.1|  Antrodia oleracea voucher FP-48282-R large sub...  30.2       91
gb|KC585113.1|  Antrodia malicola voucher L-15013-Sp large sub...  30.2       91
gb|KC585112.1|  Antrodia malicola voucher L-13022-Sp large sub...  30.2       91
gb|KC585111.1|  Antrodia malicola voucher HMIPS-4837 large sub...  30.2       91
gb|KC585110.1|  Antrodia malicola voucher FP-104329-Sp large s...  30.2       91
gb|KC585109.1|  Antrodia juniperina voucher SRM-403-T large su...  30.2       91
gb|KC585107.1|  Antrodia juniperina voucher FP-71586-R large s...  30.2       91
gb|KC585106.1|  Antrodia juniperina voucher FP-71540-R large s...  30.2       91
gb|KC585104.1|  Antrodia heteromorpha voucher L15692-Sp large ...  30.2       91
gb|KC585103.1|  Antrodia heteromorpha voucher L14570-Sp large ...  30.2       91
gb|KC585102.1|  Antrodia heteromorpha voucher HHB14162-T large...  30.2       91
gb|KC585101.1|  Antrodia heteromorpha voucher FP-71189-R large...  30.2       91
gb|KC585100.1|  Antrodia heteromorpha voucher FP-133496-Sp lar...  30.2       91
gb|KC585099.1|  Antrodia heteromorpha voucher FP-133176-Sp lar...  30.2       91
gb|KC585098.1|  Antrodia heteromorpha voucher FP-101702-Sp lar...  30.2       91
gb|KC585097.1|  Polyporus favescens voucher MD-195 large subun...  30.2       91
gb|KC585095.1|  Polyporus favescens voucher L-12838-Sp large s...  30.2       91
gb|KC585094.1|  Polyporus favescens voucher L-11015-Sp large s...  30.2       91
gb|KC585093.1|  Polyporus favescens voucher L-10040-Sp large s...  30.2       91
gb|KC585092.1|  Polyporus favescens voucher FP-103723-Sp large...  30.2       91
gb|KC585091.1|  Polyporus favescens voucher FP-103468-Sp large...  30.2       91
gb|KC585090.1|  Antrodia alpina voucher RLG-6107-Sp large subu...  30.2       91
gb|KC585089.1|  Antrodia alpina voucher FP-105523-Sp large sub...  30.2       91
gb|KC585088.1|  Antrodia albobrunnea voucher L-14574-Sp large ...  30.2       91
gb|KC585087.1|  Amyloporia xantha voucher ME-550-R large subun...  30.2       91
gb|KC585085.1|  Amyloporia xantha voucher L-14612-Sp large sub...  30.2       91
gb|KC585084.1|  Amyloporia xantha voucher HHB-8673 large subun...  30.2       91
gb|KC585083.1|  Amyloporia xantha voucher FP-135380-Sp large s...  30.2       91
gb|KC585082.1|  Amyloporia xantha voucher FP-135070-Sp large s...  30.2       91
gb|KC585081.1|  Amyloporia xantha voucher FP-105920-Sp large s...  30.2       91
gb|KC585080.1|  Amyloporia xantha voucher FP-103867-Sp large s...  30.2       91
gb|KC585078.1|  Amyloporia xantha voucher FP-100007-R large su...  30.2       91
gb|KC585077.1|  Amyloporia xantha voucher Denmark-Myc large su...  30.2       91
gb|KC585076.1|  Amyloporia xantha voucher DAOM-16570 large sub...  30.2       91
gb|KC585075.1|  Amyloporia sordida voucher L-3393-R large subu...  30.2       91
gb|KC585074.1|  Amyloporia sitchensis voucher HHB-5320-Sp larg...  30.2       91
gb|KC585072.1|  Amyloporia sinuosa voucher Pa3c large subunit ...  30.2       91
gb|KC585070.1|  Amyloporia sinuosa voucher L-6192-Sp large sub...  30.2       91
gb|KC585069.1|  Amyloporia sinuosa voucher L-14130-Sp large su...  30.2       91
gb|KC585068.1|  Amyloporia sinuosa voucher HHB-12878-Sp large ...  30.2       91
gb|KC585067.1|  Amyloporia sinuosa voucher FP-94464-Sp large s...  30.2       91
gb|KC585066.1|  Amyloporia sinuosa voucher FP-105386-Sp large ...  30.2       91
gb|KC585065.1|  Amyloporia carbonica voucher Zabel-40-GLN larg...  30.2       91
gb|KC585064.1|  Amyloporia carbonica voucher Wilcox-96 large s...  30.2       91
gb|KC585063.1|  Amyloporia carbonica voucher RLG-12496-Sp larg...  30.2       91
gb|KC585062.1|  Amyloporia carbonica voucher FP-105585-Sp larg...  30.2       91
gb|KC585061.1|  Amyloporia carbonica voucher DAOM-F-8281-T lar...  30.2       91
gb|KC585060.1|  Amylocystis lapponica voucher OKM-4418-Sp larg...  30.2       91
gb|KC585059.1|  Amylocystis lapponica voucher HHB-13400-Sp lar...  30.2       91
gb|KJ175169.1|  Sphaeropsis sapinea isolate W16a internal tran...  30.2       91
gb|KF971693.1|  Aspergillus tubingensis voucher GVP-FDHN1 18S ...  30.2       91
gb|KJ152199.1|  Colletotrichum sp. S358 internal transcribed s...  30.2       91
gb|KJ152196.1|  Fungal sp. S371 internal transcribed spacer 1,...  30.2       91
gb|KJ152193.1|  Colletotrichum sp. S617 internal transcribed s...  30.2       91
gb|KJ152188.1|  Colletotrichum sp. Sy308 internal transcribed ...  30.2       91
gb|KF975702.1|  Trichothecium roseum strain UoS09 internal tra...  30.2       91
gb|KF975701.1|  Rhizopus oryzae strain UoS004 internal transcr...  30.2       91
gb|KF975700.1|  Geotrichum candidum strain UoS001 internal tra...  30.2       91
gb|KF992155.1|  Hanseniaspora uvarum strain HuW1 26S ribosomal...  30.2       91
gb|KJ013413.1|  Aplosporella malorum strain BDAP1220 internal ...  30.2       91
gb|KJ008701.1|  Alternaria tenuissima isolate AKS6-2 internal ...  30.2       91
emb|HE792966.1|  Cochliobolus hawaiiensis partial 28S rRNA gen...  30.2       91
gb|KC618394.1|  Chiharaea americana voucher GWS009079 18S ribo...  30.2       91
emb|HG939570.1|  Lophodermium sp. OK-2014 genomic DNA containi...  30.2       91
emb|HG939569.1|  Lophodermium sp. OK-2014 genomic DNA containi...  30.2       91
emb|HG939568.1|  Lophodermium sp. OK-2014 genomic DNA containi...  30.2       91
emb|HG939567.1|  Lophodermium sp. OK-2014 genomic DNA containi...  30.2       91
emb|HG939566.1|  Lophodermium sp. OK-2014 genomic DNA containi...  30.2       91
emb|HG939565.1|  Lophodermium sp. OK-2014 genomic DNA containi...  30.2       91
emb|HG939564.1|  Lophodermium sp. OK-2014 genomic DNA containi...  30.2       91
emb|HG939563.1|  Lophodermium sp. OK-2014 genomic DNA containi...  30.2       91
emb|HG939561.1|  Lophodermium sp. OK-2014 genomic DNA containi...  30.2       91
emb|HG939560.1|  Lophodermium sp. OK-2014 genomic DNA containi...  30.2       91
gb|KJ019025.1|  Fusarium sp. CHL-1 18S ribosomal RNA gene, par...  30.2       91
gb|KJ019024.1|  Fusarium acuminatum isolate CHS-1 18S ribosoma...  30.2       91
gb|KF803549.1|  Fusarium equiseti strain MP35 28S ribosomal RN...  30.2       91
gb|KJ146731.1|  Suillus lakei voucher UBC F23916 18S ribosomal...  30.2       91
gb|KJ146730.1|  Russula xerampelina voucher UBC F23914 18S rib...  30.2       91
gb|KJ146728.1|  Russula cf. graminea UBC F23912 18S ribosomal ...  30.2       91
gb|KJ146726.1|  Russula cascadensis voucher UBC F23910 18S rib...  30.2       91
gb|KJ146724.1|  Pluteus cf. plautus UBC F23908 18S ribosomal R...  30.2       91
gb|KJ146723.1|  Phaeocollybia ammiratii voucher UBC F23907 18S...  30.2       91
gb|KJ146720.1|  Lactarius olivaceoumbrinus voucher UBC F23904 ...  30.2       91
gb|KJ146719.1|  Laccaria bicolor voucher UBC F23903 18S riboso...  30.2       91
gb|KJ146718.1|  Inocybe whitei voucher UBC F23902 18S ribosoma...  30.2       91
gb|KJ146717.1|  Inocybe whitei voucher UBC F23901 18S ribosoma...  30.2       91
gb|KJ146716.1|  Inocybe sindonia voucher UBC F23900 18S riboso...  30.2       91
gb|KJ146715.1|  Inocybe griseolilacina voucher UBC F23899 18S ...  30.2       91
gb|KJ146714.1|  Hypomyces cervinigenus voucher UBC F23898 18S ...  30.2       91
gb|KJ146713.1|  Hypholoma dispersum voucher UBC F23897 18S rib...  30.2       91
gb|KJ146712.1|  Hebeloma aff. remyi UBC F23896 18S ribosomal R...  30.2       91
gb|KJ146710.1|  Hebeloma birrum voucher UBC F23894 18S ribosom...  30.2       91
gb|KJ146708.1|  Gymnopilus penetrans voucher UBC F23892 18S ri...  30.2       91
gb|KJ146707.1|  Ganoderma tsugae voucher UBC F23891 18S riboso...  30.2       91
gb|KJ146705.1|  Cortinarius boulderensis voucher UBC F23889 18...  30.2       91
gb|KJ146704.1|  Cortinarius angelesianus voucher UBC F23888 18...  30.2       91
gb|KJ146703.1|  Cortinarius angelesianus voucher UBC F23887 18...  30.2       91
gb|KJ146702.1|  Clitocybe cf. fragrans UBC F23886 18S ribosoma...  30.2       91
gb|KJ146701.1|  Ramariopsis laeticolor voucher UBC F23885 18S ...  30.2       91
gb|KF986691.1|  Irpex lacteus strain CDR3P1F3 internal transcr...  30.2       91
gb|KF986683.1|  Fusarium oxysporum strain CDR1P1F1 internal tr...  30.2       91
gb|KF986680.1|  Botryosphaeria dothidea strain CHR2P3F4M inter...  30.2       91
gb|KF986669.1|  Hypocrea nigricans strain CHR1P2F2 internal tr...  30.2       91
gb|KF990154.1|  Ascomycota sp. LCC38 internal transcribed spac...  30.2       91
gb|KF990153.1|  Diaporthe phaseolorum strain LCC37 internal tr...  30.2       91
gb|KF990147.1|  Isaria farinosa strain LCC31 internal transcri...  30.2       91
gb|KF990143.1|  Pseudocercosporella fraxini strain LCC27 inter...  30.2       91
gb|KF986552.1|  Aureobasidium pullulans strain LCC13 internal ...  30.2       91
gb|KF986548.1|  Aspergillus niger strain LCC09 internal transc...  30.2       91
gb|KF871466.1|  Dothideomycetes sp. OK1S1028HP internal transc...  30.2       91
gb|KF871464.1|  Pezizomycetes sp. OK2S2010HP internal transcri...  30.2       91
gb|KF871462.1|  Xylariaceae sp. OK2L1039HP internal transcribe...  30.2       91
gb|KF871460.1|  Paecilomyces sp. OK2L206HP internal transcribe...  30.2       91
gb|KF871459.1|  Tricharina ochroleuca isolate OK3F101HP intern...  30.2       91
gb|KF871456.1|  Stemphylium globuliferum isolate OK2S105HP int...  30.2       91
gb|KF871455.1|  Stagonosporopsis cucurbitacearum isolate OK1L1...  30.2       91
gb|KF871454.1|  Stagonosporopsis astragali isolate OK1L1-12P i...  30.2       91
gb|KF871450.1|  Podospora pleiospora isolate OK3L105P internal...  30.2       91
gb|KF871449.1|  Podospora vesticola isolate OK2F104P internal ...  30.2       91
gb|KF871448.1|  Podospora decipiens isolate OK1S2018P internal...  30.2       91
gb|KF871446.1|  Physalospora scirpi isolate OK1L1034HP interna...  30.2       91
gb|KF871442.1|  Leptosphaerulina australis isolate OK1L1017HP ...  30.2       91
gb|KF871438.1|  Didymella phacae isolate OK2FR1-23HP internal ...  30.2       91
gb|KF871435.1|  Undifilum oxytropis isolate Oxytropis internal...  30.2       91
gb|KF871431.1|  Bipolaris sorokiniana isolate OK2L2-12P intern...  30.2       91
gb|KF951051.1|  Acephala applanata strain CBS 109321 28S ribos...  30.2       91
gb|KF874624.1|  Acidomelania panicicola strain 61R41 28S ribos...  30.2       91
gb|KF874623.1|  Acidomelania panicicola strain 61R50B 28S ribo...  30.2       91
gb|KF874622.1|  Acidomelania panicicola strain 61R8 28S riboso...  30.2       91
gb|KF874621.1|  Acidomelania panicicola strain CM16S1 28S ribo...  30.2       91
gb|KF975893.1|  Ganoderma adspersum strain Gan II internal tra...  30.2       91
gb|KF975892.1|  Ganoderma applanatum strain Gan I-1 internal t...  30.2       91
gb|KF975891.1|  Ganoderma applanatum strain Gan III internal t...  30.2       91
gb|KF978105.1|  Aspergillus sp. 2 GH-2014 internal transcribed...  30.2       91
gb|KF981440.1|  Humicola fuscoatra var. fuscoatra strain CBS 1...  30.2       91
gb|KF554337.1|  Columnea segregata voucher JLC 10029 internal ...  30.2       91
gb|KF554328.1|  Columnea angustata voucher JFS2246 internal tr...  30.2       91
gb|KF554324.1|  Columnea angustata voucher AM625 internal tran...  30.2       91
gb|KJ017739.1|  Fusarium graminearum 5.8S ribosomal RNA gene, ...  30.2       91
gb|KF973198.1|  Candida catenulata strain LCC01 internal trans...  30.2       91
gb|KJ126759.1|  Candida auris strain MRL209 internal transcrib...  30.2       91
gb|KJ126758.1|  Candida auris strain MRL208 18S ribosomal RNA ...  30.2       91
gb|KF956077.1|  Anoplocephala magna isolate 1 5.8S ribosomal R...  30.2       91
gb|KF956076.1|  Anoplocephala magna isolate 2 5.8S ribosomal R...  30.2       91
gb|KF956075.1|  Anoplocephala magna isolate 3 5.8S ribosomal R...  30.2       91
gb|KF956074.1|  Anoplocephala magna isolate 5 5.8S ribosomal R...  30.2       91
gb|KC782512.1|  Tomentella testaceogilva voucher EN247(CORD) 1...  30.2       91
gb|KC782511.1|  Tomentella testaceogilva voucher EN246(CORD) 1...  30.2       91
gb|KC782510.1|  Tomentella testaceogilva voucher EN245(CORD) 1...  30.2       91
gb|KC782509.1|  Tomentella testaceogilva voucher EN244(CORD) 1...  30.2       91
gb|KC782508.1|  Tomentella testaceogilva voucher EN243(CORD) 1...  30.2       91
gb|KC782507.1|  Tomentella cf. ellisii EN242(CORD) 18S ribosom...  30.2       91
gb|KC782506.1|  Tomentella cf. ellisii EN241(CORD) 18S ribosom...  30.2       91
gb|KC782505.1|  Tomentella cf. ellisii EN240(CORD) 18S ribosom...  30.2       91
gb|KC782504.1|  Tomentella cf. ellisii EN239(CORD) 18S ribosom...  30.2       91
gb|KC782503.1|  Tomentella cf. ellisii EN238(CORD) 18S ribosom...  30.2       91
emb|HE774495.1|  Hypoxylon howeanum genomic DNA containing 18S...  30.2       91
gb|KF932973.1|  Penicillium sp. SW-2014f isolate NRRL 62003 sm...  30.2       91
gb|KF932972.1|  Penicillium sp. SW-2014c isolate NRRL 35649 sm...  30.2       91
gb|KF932971.1|  Penicillium sp. SW-2014b isolate NRRL 58268 sm...  30.2       91
gb|KF932970.1|  Penicillium sp. SW-2014b isolate NRRL 58240 sm...  30.2       91
gb|KF932969.1|  Penicillium sp. SW-2014g isolate NRRL 58001 sm...  30.2       91
gb|KF932968.1|  Penicillium sp. SW-2014b isolate NRRL 35903 sm...  30.2       91
gb|KF932967.1|  Penicillium sp. SW-2014f isolate NRRL 35884 sm...  30.2       91
gb|KF932966.1|  Penicillium sp. SW-2014c isolate NRRL 35848 sm...  30.2       91
gb|KF932965.1|  Penicillium sp. SW-2014c isolate NRRL 35844 sm...  30.2       91
gb|KF932964.1|  Penicillium sp. SW-2014d isolate NRRL 35843 sm...  30.2       91
gb|KF932963.1|  Penicillium sp. SW-2014b isolate NRRL 35841 sm...  30.2       91
gb|KF932962.1|  Penicillium sp. SW-2014f isolate NRRL 35840 sm...  30.2       91
gb|KF932961.1|  Penicillium sp. SW-2014c isolate NRRL 35838 sm...  30.2       91
gb|KF932960.1|  Penicillium sp. SW-2014g isolate NRRL 35837 sm...  30.2       91
gb|KF932959.1|  Penicillium sp. SW-2014e isolate NRRL 22302 sm...  30.2       91
gb|KF932958.1|  Penicillium sp. SW-2014a isolate NRRL 13013 sm...  30.2       91
gb|KF918599.1|  Fusarium decemcellulare strain DI11 18S riboso...  30.2       91
gb|KF918598.1|  Fusarium chlamydosporum strain DEB15 18S ribos...  30.2       91
gb|KF918597.1|  Fusarium longipes strain DEB13 18S ribosomal R...  30.2       91
gb|KF918596.1|  Fusarium longipes strain DE42 18S ribosomal RN...  30.2       91
gb|KF918595.1|  Fusarium longipes strain DE33 18S ribosomal RN...  30.2       91
gb|KF918594.1|  Fusarium decemcellulare strain DE19 18S riboso...  30.2       91
gb|KF918593.1|  Fusarium merismoides strain DE18 18S ribosomal...  30.2       91
gb|KF918592.1|  Fusarium solani strain DE32 18S ribosomal RNA ...  30.2       91
gb|KF918591.1|  Fusarium solani strain DIR64 18S ribosomal RNA...  30.2       91
gb|KF918590.1|  Fusarium solani strain DIR63 18S ribosomal RNA...  30.2       91
gb|KF918589.1|  Fusarium solani strain DIR50 18S ribosomal RNA...  30.2       91
gb|KF918588.1|  Fusarium solani strain DIR44 18S ribosomal RNA...  30.2       91
gb|KF918587.1|  Fusarium solani strain DIR38 18S ribosomal RNA...  30.2       91
gb|KF918586.1|  Fusarium solani strain DIR16 18S ribosomal RNA...  30.2       91
gb|KF918585.1|  Fusarium solani strain DIR11 18S ribosomal RNA...  30.2       91
gb|KF918584.1|  Fusarium solani strain DIR1 18S ribosomal RNA ...  30.2       91
gb|KF918583.1|  Fusarium solani strain DI25 18S ribosomal RNA ...  30.2       91
gb|KF918582.1|  Fusarium solani strain DI19A 18S ribosomal RNA...  30.2       91
gb|KF918581.1|  Fusarium solani strain DI16 18S ribosomal RNA ...  30.2       91
gb|KF918580.1|  Fusarium solani strain DI12 18S ribosomal RNA ...  30.2       91
gb|KF918579.1|  Fusarium solani strain DI9 18S ribosomal RNA g...  30.2       91
gb|KF918578.1|  Fusarium solani strain DI5 18S ribosomal RNA g...  30.2       91
gb|KF918577.1|  Fusarium solani strain DEB36 18S ribosomal RNA...  30.2       91
gb|KF918576.1|  Fusarium solani strain DEB6 18S ribosomal RNA ...  30.2       91
gb|KF918575.1|  Fusarium solani strain DE46 18S ribosomal RNA ...  30.2       91
gb|KF918574.1|  Fusarium solani strain DE45 18S ribosomal RNA ...  30.2       91
gb|KF918573.1|  Fusarium solani strain DE44 18S ribosomal RNA ...  30.2       91
gb|KF918572.1|  Fusarium solani strain DE37 18S ribosomal RNA ...  30.2       91
gb|KF918571.1|  Fusarium solani strain DE34 18S ribosomal RNA ...  30.2       91
gb|KF918570.1|  Fusarium solani strain DE29 18S ribosomal RNA ...  30.2       91
gb|KF918569.1|  Fusarium solani strain DE27 18S ribosomal RNA ...  30.2       91
gb|KF918568.1|  Fusarium solani strain DE26 18S ribosomal RNA ...  30.2       91
gb|KF918567.1|  Fusarium solani strain DE25 18S ribosomal RNA ...  30.2       91
gb|KF918566.1|  Fusarium solani strain DE24 18S ribosomal RNA ...  30.2       91
gb|KF918565.1|  Fusarium solani strain DE21 18S ribosomal RNA ...  30.2       91
gb|KF918564.1|  Fusarium solani strain DE14 18S ribosomal RNA ...  30.2       91
gb|KF918563.1|  Fusarium solani strain DE12 18S ribosomal RNA ...  30.2       91
gb|KF918562.1|  Fusarium solani strain DE11 18S ribosomal RNA ...  30.2       91
gb|KF918561.1|  Fusarium solani strain DE10 18S ribosomal RNA ...  30.2       91
gb|KF918560.1|  Fusarium solani strain DE6 18S ribosomal RNA g...  30.2       91
gb|KF918559.1|  Fusarium solani strain DE1 18S ribosomal RNA g...  30.2       91
gb|KF918554.1|  Fusarium solani strain ADIR23 18S ribosomal RN...  30.2       91
gb|KF918555.1|  Fusarium solani strain ADIR34 18S ribosomal RN...  30.2       91
gb|KF918556.1|  Fusarium solani strain BDIR23 18S ribosomal RN...  30.2       91
gb|KF955301.1|  Phyllosticta sp. SPW-2014 strain GZAAS6.1384 2...  30.2       91
gb|KF955300.1|  Phyllosticta sp. SPW-2014 strain GZAAS6.1247 2...  30.2       91
gb|KF955299.1|  Phyllosticta musarum strain GZAAS6.1228 28S ri...  30.2       91
gb|KF955298.1|  Guignardia mangiferae strain GZAAS6.1242 28S r...  30.2       91
gb|KF955297.1|  Guignardia mangiferae strain GZAAS6.1202 28S r...  30.2       91
gb|KF955296.1|  Guignardia mangiferae strain GZAAS6.1201 28S r...  30.2       91
gb|KJ486582.1|  Anzia sp. DL-2014d voucher Wang 12-34689 18S r...  30.2       91
gb|KF704291.1|  Staurolemma sp. LG R982 large subunit ribosoma...  30.2       91
gb|KC595294.1|  Uncultured Epichloe clone EPI7.3 18S ribosomal...  30.2       91
gb|KC595285.1|  Uncultured Epichloe clone EPI5.2 18S ribosomal...  30.2       91
dbj|AB908437.1|  Lasiodiplodia theobromae genes for ITS1, 5.8S...  30.2       91
dbj|AB908430.1|  Lasiodiplodia theobromae genes for ITS1, 5.8S...  30.2       91
dbj|AB911694.1|  Harmoniella sp. MT-2014 genes for ITS2, 28S r...  30.2       91
dbj|AB911693.1|  Harmoniella sp. MT-2014 genes for ITS1, 5.8S ...  30.2       91
emb|HG940484.1|  Trichoderma harzianum genomic DNA containing ...  30.2       91
emb|HG940472.1|  Hypocrea nigricans genomic DNA containing 18S...  30.2       91
emb|HG940471.1|  Hypocrea nigricans genomic DNA containing 18S...  30.2       91
emb|HG940469.1|  Hypocrea nigricans genomic DNA containing 18S...  30.2       91
emb|HG940468.1|  Hypocrea nigricans genomic DNA containing 18S...  30.2       91
gb|KC168089.1|  Xerocomus porophyllus voucher GDGM 30303 18S r...  30.2       91
ref|XM_006991059.1|  PREDICTED: Peromyscus maniculatus bairdii...  30.2       91
gb|KF971363.1|  Aspergillus terreus isolate D34 internal trans...  30.2       91
gb|KJ175191.1|  Cryptococcus neoformans isolate JKMMVBHU3 18S ...  30.2       91
gb|KF964045.1|  Aspergillus sp. HA29-KHI internal transcribed ...  30.2       91
gb|KF964044.1|  Aspergillus sp. HA41-KHI internal transcribed ...  30.2       91
gb|KF964043.1|  Aspergillus sp. HA13-KHI internal transcribed ...  30.2       91
gb|KF964041.1|  Aspergillus sp. HA31-THA internal transcribed ...  30.2       91
gb|KF964040.1|  Aspergillus sp. HA2-KHI internal transcribed s...  30.2       91
gb|KF964039.1|  Aspergillus sp. HA35-THA internal transcribed ...  30.2       91
gb|KF964037.1|  Aspergillus sp. HS30-KHI internal transcribed ...  30.2       91
gb|KF964036.1|  Aspergillus sp. HA21- KHI internal transcribed...  30.2       91
gb|KF964034.1|  Aspergillus sp. HA18-KHI internal transcribed ...  30.2       91
gb|KF962960.1|  Alternaria alternata strain HA4087 5.8S riboso...  30.2       91
gb|KF963314.1|  Candida blankii 18S ribosomal RNA gene, partia...  30.2       91
gb|KF956065.1|  Penicillium citrinum strain 46 28S ribosomal R...  30.2       91
gb|KF941283.1|  Gibberella sp. T42 JC-2014 internal transcribe...  30.2       91
gb|KF941280.1|  Pestalotiopsis microspora isolate T30 internal...  30.2       91
gb|KF941274.1|  Pestalotiopsis microspora isolate T21 internal...  30.2       91
gb|KF973341.1|  Penicillium citrinum strain M439 internal tran...  30.2       91
gb|KJ410026.1|  Trichoderma viride strain DUCC5004 internal tr...  30.2       91
gb|JX494280.1|  Parmeliella brisbanensis voucher LG:DNAlist101...  30.2       91
gb|JX494279.1|  Physma byrsaeum voucher LG:DNAlist1121 large s...  30.2       91
gb|JX494278.1|  Parmeliella triptophylloides voucher LG:DNAlis...  30.2       91
gb|JX494277.1|  Parmeliella polyphyllina voucher LG:DNAlist105...  30.2       91
gb|JX494276.1|  Parmeliella polyphyllina voucher LG:DNAlist102...  30.2       91
gb|JX494275.1|  Parmeliella polyphyllina voucher LG:DNAlist112...  30.2       91
gb|JX494274.1|  Pannaria rubiginosa voucher LG:DNAlist1126 lar...  30.2       91
gb|JX494273.1|  Pannaria lurida voucher LG:DNAlist1125 large s...  30.2       91
gb|JX494272.1|  Pannaria lurida voucher LG:DNAlist1033 large s...  30.2       91
gb|JX494271.1|  Pannaria lurida voucher LG:DNAlist1012 large s...  30.2       91
gb|JX494270.1|  Pannaria rubiginosa voucher LG:DNAlist1011 lar...  30.2       91
gb|JX494269.1|  Pannaria rubiginosa voucher LG:DNAlist1008 lar...  30.2       91
gb|JX494268.1|  Pannaria multifida voucher LG:DNAlist961 large...  30.2       91
gb|JX494267.1|  Pannaria multifida voucher LG:DNAlist960 large...  30.2       91
gb|JX494266.1|  Pannaria multifida voucher LG:DNAlist942 large...  30.2       91
gb|JX494265.1|  Pannaria lurida voucher LG:DNAlist786 large su...  30.2       91
gb|JX494263.1|  Kroswia crystallifera voucher LG:DNAlist1679 l...  30.2       91
gb|JX494262.1|  Kroswia crystallifera voucher LG:DNAlist1055 l...  30.2       91
gb|KF766393.1|  Phaeobotryosphaeria visci strain CBS 186.97 la...  30.2       91
gb|KF766392.1|  Spencermartinsia viticola strain CBS 117006 la...  30.2       91
gb|KF766391.1|  Dothiorella sp. FJJVW-2008 strain CMW 25389 la...  30.2       91
gb|KF766390.1|  Saccharata capensis strain CBS 122693 large su...  30.2       91
gb|KF766389.1|  Pseudofusicoccum stromaticum strain CMW 13434 ...  30.2       91
gb|KF766388.1|  Pseudofusicoccum kimberleyense strain CMW 2615...  30.2       91
gb|KF766387.1|  Pseudofusicoccum ardesiacum strain CMW 26159 l...  30.2       91
gb|KF766386.1|  Pseudofusicoccum adansoniae strain CMW 26147 l...  30.2       91
gb|KF766375.1|  Phaeobotryosphaeria porosa strain CBS 110496 l...  30.2       91
gb|KF766374.1|  Neoscytalidium novaehollandiae strain CMW 2617...  30.2       91
gb|KF766373.1|  Neofusicoccum umdonicola strain CMW 14058 larg...  30.2       91
gb|KF766371.1|  Neofusicoccum parvum strain CMW 9081 large sub...  30.2       91
gb|KF766370.1|  Neofusicoccum mangiferae strain CMW 7801 large...  30.2       91
gb|KF766369.1|  Neofusicoccum luteum strain CMW 10309 large su...  30.2       91
gb|KF766368.1|  Neofusicoccum eucalypticola strain CMW 6539 la...  30.2       91
gb|KF766367.1|  Neofusicoccum australe strain CMW 6837 large s...  30.2       91
gb|KF766366.1|  Aplosporella sp. BS-2014a strain CMW 25424 lar...  30.2       91
gb|KF766365.1|  Melanops tulasnei strain CBS 116805 large subu...  30.2       91
gb|KF766364.1|  Macrophomina phaseolina strain CBS 22733 large...  30.2       91
gb|KF766363.1|  Lasiodiplodia venezuelensis strain CMW 13512 l...  30.2       91
gb|KF766362.1|  Lasiodiplodia parva strain CBS 456.78 large su...  30.2       91
gb|KF766361.1|  Lasiodiplodia gonubiensis strain CMW 14077 lar...  30.2       91
gb|KF766356.1|  Kellermania yuccigena strain CBS 131727 large ...  30.2       91
gb|KF766355.1|  Kellermania yuccifoliorum strain CBS 131726 la...  30.2       91
gb|KF766354.1|  Kellermania uniseptata strain CBS 131725 large...  30.2       91
gb|KF766353.1|  Kellermania sp. 2 BS-2014 strain CPC 20418 lar...  30.2       91
gb|KF766350.1|  Kellermania nolinae strain CBS 131717 large su...  30.2       91
gb|KF766349.1|  Kellermania micranthae strain CBS 131724 large...  30.2       91
gb|KF766348.1|  Kellermania macrospora strain CBS 131716 large...  30.2       91
gb|KF766347.1|  Kellermania dasylirionis strain CBS 131715 lar...  30.2       91
gb|KF766346.1|  Kellermania dasylirionicola strain CBS 131720 ...  30.2       91
gb|KF766344.1|  Kellermania confusa strain CBS 131723 large su...  30.2       91
gb|KF766343.1|  Kellermania anomala strain CBS 132218 large su...  30.2       91
gb|KF766333.1|  Botryosphaeria ramosa strain CMW 26167 large s...  30.2       91
gb|KF766332.1|  Botryosphaeria sp. CMW25413 strain CMW 25413 l...  30.2       91
gb|KF766331.1|  Fusicladium oleagineum strain CBS 113427 large...  30.2       91
gb|KF766330.1|  Endomelanconiopsis microspora strain CBS 353.9...  30.2       91
gb|KF766329.1|  Dothiorella sp. FJJVW-2008a strain CMW 25407 l...  30.2       91
gb|KF766328.1|  Dothiorella longicollis strain CMW 26166 large...  30.2       91
gb|KF766327.1|  Diplodia seriata strain CBS 112555 large subun...  30.2       91
gb|KF766326.1|  Diplodia scrobiculata strain CBS 118110 large ...  30.2       91
gb|KF766325.1|  Sphaeropsis sapinea strain CMW 190 large subun...  30.2       91
gb|KF766324.1|  Diplodia mutila strain CMW 7060 large subunit ...  30.2       91
gb|KF766323.1|  Diplodia corticola strain CBS 112549 large sub...  30.2       91
gb|KF766322.1|  Diplodia africana strain CBS 120835 large subu...  30.2       91
gb|KF766321.1|  Dichomera versiformis strain CBS 118101 large ...  30.2       91
gb|KF766320.1|  Neofusicoccum vitifusiforme strain CMW 24571 l...  30.2       91
gb|KF766319.1|  Botryosphaeria dothidea strain CMW 8000 large ...  30.2       91
gb|KF766318.1|  Barriopsis iraniana strain IRAN 1448C large su...  30.2       91
gb|KF766317.1|  Barriopsis fusca strain CBS 174.26 large subun...  30.2       91
gb|KF766316.1|  Bagnisiella examinans strain CBS 551.66 large ...  30.2       91
gb|KF766315.1|  Aplosporella prunicola strain CBS 121167 large...  30.2       91
gb|KF766314.1|  Phaeosphaeria ammophilae strain CBS 114595 lar...  30.2       91
gb|KC869880.1|  Gyratrix hermaphroditus 28S ribosomal RNA gene...  30.2       91
gb|KF935228.1|  Lodderomyces elongisporus isolate 17-D-1 26S r...  30.2       91
gb|KF935227.1|  Starmerella bombicola isolate 16-D-2 26S ribos...  30.2       91
gb|KF935226.1|  Starmerella bombicola isolate 16-D-1 26S ribos...  30.2       91
gb|KF935225.1|  Starmerella bombicola isolate 15-D-1 26S ribos...  30.2       91
gb|KJ123937.1|  Aspergillus niger strain 30H internal transcri...  30.2       91
gb|KJ123917.1|  Aspergillus oryzae strain L38 internal transcr...  30.2       91
gb|KJ123911.1|  Aspergillus flavus strain G49 internal transcr...  30.2       91
gb|KF939141.1|  Aspergillus niger isolate MO-25 internal trans...  30.2       91
gb|KF951007.1|  Alternaria tenuis isolate BY-C 18S ribosomal R...  30.2       91
gb|KF938577.1|  Paraphoma radicina strain G104 internal transc...  30.2       91
dbj|AB906447.1|  Lasiodiplodia theobromae genes for ITS1, 5.8S...  30.2       91
dbj|AB906446.1|  Lasiodiplodia theobromae genes for ITS1, 5.8S...  30.2       91
dbj|AB906438.1|  Lasiodiplodia theobromae genes for ITS1, 5.8S...  30.2       91
dbj|AB906437.1|  Lasiodiplodia theobromae genes for ITS1, 5.8S...  30.2       91
dbj|AB906433.1|  Lasiodiplodia theobromae genes for ITS1, 5.8S...  30.2       91
dbj|AB906424.1|  Lasiodiplodia theobromae genes for ITS1, 5.8S...  30.2       91
dbj|AB911104.1|  Harmoniella sp. MT-2014 genes for ITS2, 28S r...  30.2       91
dbj|AB911103.1|  Harmoniella sp. MT-2014 genes for ITS1, 5.8S ...  30.2       91
gb|KF700360.1|  Paraconiothyrium polonense voucher CBS:134153 ...  30.2       91
gb|KF932729.1|  Pleurotus ostreatus strain L/4 internal transc...  30.2       91
gb|KF932728.1|  Pleurotus pulmonarius strain ZBS2012 internal ...  30.2       91
gb|KF939976.1|  Uncultured Glomeromycota clone 91 18S ribosoma...  30.2       91
gb|KF939960.1|  Uncultured Glomeromycota clone 71 18S ribosoma...  30.2       91
gb|KF939992.1|  Uncultured Glomeromycota clone 135 18S ribosom...  30.2       91
gb|KF939991.1|  Uncultured Glomeromycota clone 134 18S ribosom...  30.2       91
gb|KF939990.1|  Uncultured Glomeromycota clone 133 18S ribosom...  30.2       91
gb|KF939989.1|  Uncultured Glomeromycota clone 132 18S ribosom...  30.2       91
gb|KF939988.1|  Uncultured Glomeromycota clone 131 18S ribosom...  30.2       91
gb|KF939987.1|  Uncultured Glomeromycota clone 130 18S ribosom...  30.2       91
gb|KF939986.1|  Uncultured Glomeromycota clone 129 18S ribosom...  30.2       91
gb|KF939985.1|  Uncultured Glomeromycota clone 128 18S ribosom...  30.2       91
gb|KF939984.1|  Uncultured Glomeromycota clone 127 18S ribosom...  30.2       91
gb|KF939983.1|  Uncultured Glomeromycota clone 101 18S ribosom...  30.2       91
gb|KF939982.1|  Uncultured Glomeromycota clone 100 18S ribosom...  30.2       91
gb|KF939981.1|  Uncultured Glomeromycota clone 99 18S ribosoma...  30.2       91
gb|KF939980.1|  Uncultured Glomeromycota clone 97 18S ribosoma...  30.2       91
gb|KF939979.1|  Uncultured Glomeromycota clone 96 18S ribosoma...  30.2       91
gb|KF939978.1|  Uncultured Glomeromycota clone 94 18S ribosoma...  30.2       91
gb|KF939975.1|  Uncultured Glomeromycota clone 90 18S ribosoma...  30.2       91
gb|KF939972.1|  Uncultured Glomeromycota clone 86 18S ribosoma...  30.2       91
gb|KF939971.1|  Uncultured Glomeromycota clone 85 18S ribosoma...  30.2       91
gb|KF939970.1|  Uncultured Glomeromycota clone 83 18S ribosoma...  30.2       91
gb|KF939969.1|  Uncultured Glomeromycota clone 82 18S ribosoma...  30.2       91
gb|KF939968.1|  Uncultured Glomeromycota clone 81 18S ribosoma...  30.2       91
gb|KF939967.1|  Uncultured Glomeromycota clone 80 18S ribosoma...  30.2       91
gb|KF939966.1|  Uncultured Glomeromycota clone 79 18S ribosoma...  30.2       91
gb|KF939965.1|  Uncultured Glomeromycota clone 78 18S ribosoma...  30.2       91
gb|KF939964.1|  Uncultured Glomeromycota clone 77 18S ribosoma...  30.2       91
gb|KF939963.1|  Uncultured Glomeromycota clone 76 18S ribosoma...  30.2       91
gb|KF939962.1|  Uncultured Glomeromycota clone 75 18S ribosoma...  30.2       91
gb|KF939959.1|  Uncultured Glomeromycota clone 70 18S ribosoma...  30.2       91
gb|KF939958.1|  Uncultured Glomeromycota clone 68 18S ribosoma...  30.2       91
gb|KF939957.1|  Uncultured Glomeromycota clone 67 18S ribosoma...  30.2       91
gb|KF939956.1|  Uncultured Glomeromycota clone 66 18S ribosoma...  30.2       91
gb|KF939955.1|  Uncultured Glomeromycota clone 65 18S ribosoma...  30.2       91
gb|KF939954.1|  Uncultured Glomeromycota clone 64 18S ribosoma...  30.2       91
gb|KF880800.1|  Curvularia richardiae strain RWB1766 28S ribos...  30.2       91
gb|KF646711.1|  Zygophiala sp. GS-2014b strain HL-HKBJ-23D 18S...  30.2       91
gb|KC544799.1|  Monilinia laxa isolate SPSD internal transcrib...  30.2       91
gb|KC544794.1|  Monilinia laxa isolate KPGG internal transcrib...  30.2       91
gb|KC544793.1|  Monilinia laxa isolate BPZK internal transcrib...  30.2       91
gb|JQ740012.1|  Dermatocarpon miniatum internal transcribed sp...  30.2       91
gb|JQ740011.1|  Ramalina sp. A32 internal transcribed spacer 1...  30.2       91
gb|JQ740010.1|  Lasallia rossica internal transcribed spacer 1...  30.2       91
gb|JQ740009.1|  Lasallia sinorientalis internal transcribed sp...  30.2       91
gb|JQ740008.1|  Lasallia pennsylvanica internal transcribed sp...  30.2       91
gb|JQ740007.1|  Lasallia pertusa internal transcribed spacer 1...  30.2       91
gb|JQ740006.1|  Lasallia daliensis internal transcribed spacer...  30.2       91
gb|JQ740005.1|  Lasallia asiae-orientalis internal transcribed...  30.2       91
gb|JQ740004.1|  Umbilicaria yunnana internal transcribed space...  30.2       91
gb|JQ740003.1|  Umbilicaria vellea internal transcribed spacer...  30.2       91
gb|JQ740002.1|  Umbilicaria tylorrhiza internal transcribed sp...  30.2       91
gb|JQ740001.1|  Umbilicaria torrefacta internal transcribed sp...  30.2       91
gb|JQ740000.1|  Umbilicaria thamnodes internal transcribed spa...  30.2       91
gb|JQ739999.1|  Umbilicaria subglabra internal transcribed spa...  30.2       91
gb|JQ739998.1|  Umbilicaria squamosa internal transcribed spac...  30.2       91
gb|JQ739997.1|  Umbilicaria muehlenbergii internal transcribed...  30.2       91
gb|JQ739996.1|  Umbilicaria lyngei internal transcribed spacer...  30.2       91
gb|JQ739995.1|  Umbilicaria loboperipherica internal transcrib...  30.2       91
gb|JQ739994.1|  Umbilicaria krascheninnikovii internal transcr...  30.2       91
gb|JQ739993.1|  Umbilicaria kisovana internal transcribed spac...  30.2       91
gb|JQ739992.1|  Umbilicaria indica internal transcribed spacer...  30.2       91
gb|JQ739991.1|  Umbilicaria hypococcinea internal transcribed ...  30.2       91
gb|JQ739990.1|  Umbilicaria hirsuta internal transcribed space...  30.2       91
gb|JQ739989.1|  Umbilicaria grisea internal transcribed spacer...  30.2       91
gb|JQ739988.1|  Umbilicaria formosana internal transcribed spa...  30.2       91
gb|JQ739987.1|  Umbilicaria flocculosa internal transcribed sp...  30.2       91
gb|JQ739986.1|  Umbilicaria exasperata internal transcribed sp...  30.2       91
gb|JQ739985.1|  Umbilicaria esculenta internal transcribed spa...  30.2       91
gb|JQ739984.1|  Umbilicaria cylindrica internal transcribed sp...  30.2       91
gb|JQ739983.1|  Umbilicaria cinerascens internal transcribed s...  30.2       91
gb|JQ739982.1|  Umbilicaria arctica internal transcribed space...  30.2       91
gb|JQ739981.1|  Umbilicaria aprina internal transcribed spacer...  30.2       91
gb|JQ739980.1|  Umbilicaria antarctica internal transcribed sp...  30.2       91
dbj|AB910763.1|  Harmoniella sp. MT-2014 genes for ITS2, 28S r...  30.2       91
dbj|AB910762.1|  Harmoniella sp. MT-2014 genes for ITS1, 5.8S ...  30.2       91
gb|KJ186128.1|  Candida nemodendra strain R-49839 26S ribosoma...  30.2       91
gb|KJ186127.1|  Priceomyces sp. R-49567 26S ribosomal RNA gene...  30.2       91
gb|KF933719.1|  Hanguana malayana internal transcribed spacer ...  30.2       91
gb|KF938475.1|  Penicillium crustosum strain 08CK032 internal ...  30.2       91
gb|KF938473.1|  Penicillium crustosum strain 08CK030 internal ...  30.2       91
gb|KF938434.1|  Microsphaeropsis arundinis strain 08SK017 inte...  30.2       91
gb|KF938431.1|  Penicillium crustosum strain 08CK010 internal ...  30.2       91
gb|KF938400.1|  Penicillium commune strain 06SK018 internal tr...  30.2       91
gb|KF938397.1|  Penicillium commune strain 06SK015 internal tr...  30.2       91
gb|KF938479.1|  Fusarium solani isolate Fs-1 internal transcri...  30.2       91
gb|KF819524.1|  Verrucaria praetermissa 18S ribosomal RNA gene...  30.2       91
gb|KF819522.1|  Verrucaria praetermissa 18S ribosomal RNA gene...  30.2       91
gb|KF819521.1|  Verrucaria praetermissa 18S ribosomal RNA gene...  30.2       91
gb|KF819518.1|  Verrucaria sp. A. Orange 18869 18S ribosomal R...  30.2       91
gb|KF819517.1|  Verrucaria sp. A. Orange 18814 18S ribosomal R...  30.2       91
gb|KF819516.1|  Verrucaria sp. A. Orange 18804 18S ribosomal R...  30.2       91
gb|KF819513.1|  Verrucaria sp. A. Orange 18790 18S ribosomal R...  30.2       91
gb|KF819512.1|  Verrucaria sp. A. Orange 18112 18S ribosomal R...  30.2       91
gb|KF923870.1|  Fusarium solani isolate UOM AE internal transc...  30.2       91
gb|KF923864.1|  Alternaria brassicae isolate UOM Y internal tr...  30.2       91
gb|KF923859.1|  Fusarium solani isolate UOM T internal transcr...  30.2       91
gb|KF923854.1|  Lasiodiplodia pseudotheobromae isolate UOM O i...  30.2       91
gb|KF928293.1|  Colletotrichum acutatum strain NEHU.ANSRJ.15 i...  30.2       91
gb|KF928292.1|  Corynespora cassiicola strain NEHU.ANSRJ.14 in...  30.2       91
gb|KF928291.1|  Aspergillus niger strain NEHU.ANSRJ.13 interna...  30.2       91
gb|KF928290.1|  Calonectria eucalypti strain NEHU.ANSRJ.12 int...  30.2       91
gb|KF928289.1|  Calonectria eucalypti strain NEHU.ANSRJ.11 int...  30.2       91
gb|KF928288.1|  Corynespora cassiicola strain NEHU.ANSRJ.10 in...  30.2       91
gb|KF928287.1|  Corynespora cassiicola strain NEHU.ANSRJ.9 int...  30.2       91
gb|KF928286.1|  Corynespora cassiicola strain NEHU.ANSRJ.8 int...  30.2       91
gb|KF928285.1|  Xylaria sp. NEHU.ANSRJ.7 internal transcribed ...  30.2       91
gb|KF928284.1|  Colletotrichum gloeosporioides strain NEHU.ANS...  30.2       91
gb|KF928282.1|  Diaporthe sp. NEHU.ANSRJ.4 internal transcribe...  30.2       91
gb|KF928280.1|  Phomopsis asparagi strain NEHU.ANSRJ.2 interna...  30.2       91
gb|KF928279.1|  Epicoccum sorghinum strain NEHU.ANSRJ.1 intern...  30.2       91
emb|HG915892.1|  Aspergillus carneus genomic DNA containing IT...  30.2       91
gb|KC774619.1|  Lopadostoma turgidum strain LT3 18S ribosomal ...  30.2       91
gb|KC774618.1|  Lopadostoma turgidum strain LT2 18S ribosomal ...  30.2       91
gb|KC774617.1|  Lopadostoma turgidum strain LT1 18S ribosomal ...  30.2       91
gb|KC774616.1|  Lopadostoma turgidum strain LT 18S ribosomal R...  30.2       91
gb|KC774615.1|  Lopadostoma sp. HV-2014a strain LG9 18S riboso...  30.2       91
gb|KC774614.1|  Lopadostoma sp. HV-2014a strain LG39 18S ribos...  30.2       91
gb|KC774613.1|  Lopadostoma sp. HV-2014a strain LG38 18S ribos...  30.2       91
gb|KC774612.1|  Lopadostoma sp. HV-2014a strain LG37 18S ribos...  30.2       91
gb|KC774611.1|  Lopadostoma sp. HV-2014a strain LG3 18S riboso...  30.2       91
gb|KC774610.1|  Lopadostoma sp. HV-2014a strain LG27 18S ribos...  30.2       91
gb|KC774609.1|  Lopadostoma sp. HV-2014a strain LG25 18S ribos...  30.2       91
gb|KC774608.1|  Lopadostoma sp. HV-2014a strain LG19 18S ribos...  30.2       91
gb|KC774607.1|  Lopadostoma sp. HV-2014a strain LG17 18S ribos...  30.2       91
gb|KC774606.1|  Lopadostoma sp. HV-2014a strain LG16 18S ribos...  30.2       91
gb|KC774605.1|  Lopadostoma sp. HV-2014a strain LG15 18S ribos...  30.2       91
gb|KC774604.1|  Lopadostoma sp. HV-2014a strain LG14 18S ribos...  30.2       91
gb|KC774603.1|  Lopadostoma sp. HV-2014a strain LG12 18S ribos...  30.2       91
gb|KC774602.1|  Lopadostoma pouzarii strain LPO1 18S ribosomal...  30.2       91
gb|KC774601.1|  Lopadostoma pouzarii strain LPO 18S ribosomal ...  30.2       91
gb|KC774600.1|  Lopadostoma polynesium strain LAG 18S ribosoma...  30.2       91
gb|KC774599.1|  Lopadostoma sp. HV-2014b strain LG40 18S ribos...  30.2       91
gb|KC774598.1|  Lopadostoma sp. HV-2014b strain LG36 18S ribos...  30.2       91
gb|KC774597.1|  Lopadostoma sp. HV-2014b strain LG35 18S ribos...  30.2       91
gb|KC774596.1|  Lopadostoma sp. HV-2014b strain LG34 18S ribos...  30.2       91
gb|KC774595.1|  Lopadostoma sp. HV-2014b strain LG33 18S ribos...  30.2       91
gb|KC774594.1|  Lopadostoma sp. HV-2014b strain LG29 18S ribos...  30.2       91
gb|KC774593.1|  Lopadostoma sp. HV-2014b strain LG 18S ribosom...  30.2       91
gb|KC774592.1|  Lopadostoma sp. HV-2014c strain LPL1 18S ribos...  30.2       91
gb|KC774591.1|  Lopadostoma sp. HV-2014c strain LPL 18S riboso...  30.2       91
gb|KC774590.1|  Lopadostoma sp. HV-2014d strain LG22 18S ribos...  30.2       91
gb|KC774589.1|  Lopadostoma sp. HV-2014e strain LQM 18S riboso...  30.2       91
gb|KC774588.1|  Lopadostoma sp. HV-2014e strain LG32 18S ribos...  30.2       91
gb|KC774587.1|  Lopadostoma gastrinum strain LG7 18S ribosomal...  30.2       91
gb|KC774586.1|  Lopadostoma gastrinum strain LG6 18S ribosomal...  30.2       91
gb|KC774585.1|  Lopadostoma gastrinum strain LG5 18S ribosomal...  30.2       91
gb|KC774584.1|  Lopadostoma gastrinum strain LG4 18S ribosomal...  30.2       91
gb|KC774583.1|  Lopadostoma gastrinum strain LG26 18S ribosoma...  30.2       91
gb|KC774582.1|  Lopadostoma gastrinum strain LG20 18S ribosoma...  30.2       91
gb|KC774581.1|  Lopadostoma gastrinum strain LG2 18S ribosomal...  30.2       91
gb|KC774580.1|  Lopadostoma gastrinum strain LG18 18S ribosoma...  30.2       91
gb|KC774579.1|  Lopadostoma gastrinum strain LG1 18S ribosomal...  30.2       91
gb|KC774578.1|  Lopadostoma sp. HV-2014f strain LGC 18S riboso...  30.2       91
gb|KC774577.1|  Lopadostoma sp. HV-2014f strain LF3 18S riboso...  30.2       91
gb|KC774576.1|  Lopadostoma sp. HV-2014f strain LF2 18S riboso...  30.2       91
gb|KC774575.1|  Lopadostoma sp. HV-2014f strain LF1 18S riboso...  30.2       91
gb|KC774574.1|  Lopadostoma sp. HV-2014f strain LF 18S ribosom...  30.2       91
gb|KC774573.1|  Lopadostoma sp. HV-2014g strain LG41 18S ribos...  30.2       91
gb|KC774572.1|  Lopadostoma sp. HV-2014g strain LG24 18S ribos...  30.2       91
gb|KC774571.1|  Lopadostoma sp. HV-2014g strain LG23 18S ribos...  30.2       91
gb|KC774570.1|  Lopadostoma sp. HV-2014g strain LG21 18S ribos...  30.2       91
gb|KC774569.1|  Lopadostoma amoenum strain LA 18S ribosomal RN...  30.2       91
gb|KC774568.1|  Lopadostoma sp. HV-2014h strain LG8 18S riboso...  30.2       91
gb|KC774567.1|  Cryptovalsa rabenhorstii strain CreI 18S ribos...  30.2       91
gb|KC774566.1|  Barrmaelia macrospora strain BM 18S ribosomal ...  30.2       91
gb|KC774565.1|  Anthostoma decipiens strain CD 18S ribosomal R...  30.2       91
gb|KF985966.1|  Fusarium brachygibbosum strain FeY 18S ribosom...  30.2       91
gb|KF925321.1|  Gymnosporangium sabinae isolate BG6 18S riboso...  30.2       91
gb|KF925320.1|  Gymnosporangium sabinae isolate BG5 18S riboso...  30.2       91
gb|KF925319.1|  Gymnosporangium sabinae isolate BG4 18S riboso...  30.2       91
gb|KF925318.1|  Gymnosporangium sabinae isolate BG3 18S riboso...  30.2       91
gb|KF925317.1|  Gymnosporangium sabinae isolate BG2 18S riboso...  30.2       91
gb|KF925316.1|  Gymnosporangium sabinae isolate BG1 18S riboso...  30.2       91
gb|KF910779.1|  Fungal sp. NIS4 internal transcribed spacer 1,...  30.2       91
gb|KF910771.1|  Fungal sp. NIS7 internal transcribed spacer 1,...  30.2       91
gb|KF910769.1|  Fungal sp. NIS3 internal transcribed spacer 1,...  30.2       91
gb|KF910768.1|  Fungal sp. NIS2 internal transcribed spacer 1,...  30.2       91
gb|KF910767.1|  Fungal sp. NIS1 internal transcribed spacer 1,...  30.2       91
gb|KF910766.1|  Fungal sp. DTL2.1 internal transcribed spacer ...  30.2       91
gb|KF434096.1|  Aspergillus tubingensis strain USMF07 18S ribv...  30.2       91
gb|KF434095.1|  Aspergillus tubingensis strain USMF11 18S ribo...  30.2       91
gb|KF434094.1|  Aspergillus tubingensis strain USMG11 18S ribo...  30.2       91
gb|KF434092.1|  Aspergillus tubingensis strain USMI03 18S ribo...  30.2       91
gb|KF434091.1|  Aspergillus flavus strain USMG16 18S ribosomal...  30.2       91
gb|KF434090.1|  Aspergillus flavus strain USMG09 18S ribosomal...  30.2       91
gb|KF434089.1|  Aspergillus flavus strain USMC19 18S ribosomal...  30.2       91
gb|KF434087.1|  Aspergillus flavus strain USMK12 18S ribosomal...  30.2       91
gb|KF434086.1|  Aspergillus flavus strain USMJ03 18S ribosomal...  30.2       91
gb|KF926669.1|  Xylaria sp. MCT-2014 internal transcribed spac...  30.2       91
gb|KF685759.1|  Crossobothrium cf. dohrnii AW-2013 isolate TE-...  30.2       91
gb|KF922222.1|  Ustilago sparsa strain SMN03 18S ribosomal RNA...  30.2       91
gb|KF922221.1|  Ustilago sp. SMN02 18S ribosomal RNA gene, par...  30.2       91
gb|KF922220.1|  Pseudozyma sp. SMN01 18S ribosomal RNA gene, p...  30.2       91
gb|KF887030.1|  Pestalotiopsis sp. F-3-21 internal transcribed...  30.2       91
gb|KF730787.1|  Plectosphaerella cucumerina internal transcrib...  30.2       91
gb|KF730786.1|  Beauveria asiatica internal transcribed spacer...  30.2       91
gb|KF730785.1|  Rhizopus oryzae internal transcribed spacer 1,...  30.2       91
gb|KF730783.1|  Fusarium solani internal transcribed spacer 1,...  30.2       91
gb|KF680046.1|  Custingophora blanchettei 5.8S ribosomal RNA g...  30.2       91
gb|KJ194074.1|  Chromosera cyanophylla voucher PRM:922848 18S ...  30.2       91
gb|KF914640.1|  Geosmithia langdonii 18S ribosomal RNA gene, p...  30.2       91
gb|KF914638.1|  Geosmithia sp. MK1515 18S ribosomal RNA gene, ...  30.2       91
gb|KF914637.1|  Geosmithia pallida 18S ribosomal RNA gene, par...  30.2       91
emb|HG934115.1|  Graphostroma platystoma genomic DNA containin...  30.2       91
emb|HG934114.1|  Cryptostroma corticale genomic DNA containing...  30.2       91
emb|HG934113.1|  Cryptostroma corticale genomic DNA containing...  30.2       91
emb|HG934112.1|  Cryptostroma corticale genomic DNA containing...  30.2       91
emb|HG934111.1|  Cryptostroma corticale genomic DNA containing...  30.2       91
emb|HG934110.1|  Cryptostroma corticale genomic DNA containing...  30.2       91
dbj|AB894361.1|  Capnodium sp. 339855 genes for internal trans...  30.2       91
emb|HG916992.1|  Candida albicans genomic DNA containing 18S r...  30.2       91
emb|HG916991.1|  Rhizopus oryzae genomic DNA containing 18S rR...  30.2       91
gb|KF908878.1|  Dekkera anomala 26S ribosomal RNA gene, partia...  30.2       91
gb|KF908877.1|  Pichia sp. IMBG193 26S ribosomal RNA gene, par...  30.2       91
gb|KF916583.1|  Cunninghamella elegans isolate CFR-C07 18S rib...  30.2       91
gb|KF916582.1|  Cunninghamella elegans isolate CFR-C06 18S rib...  30.2       91
gb|KF916581.1|  Phanerochaete sordida isolate CFR-V50 18S ribo...  30.2       91
gb|KF897827.1|  Leptographium sp. YTH-2012 isolate OP198-3 5.8...  30.2       91
gb|KF897826.1|  Leptographium sp. YTH-2012 isolate OP198-2 5.8...  30.2       91
gb|KF897825.1|  Leptographium sp. YTH-2012 isolate OP198-1 5.8...  30.2       91
gb|KF906130.1|  Fusarium sp. FSSC-45a internal transcribed spa...  30.2       91
gb|KF893304.1|  Schoenoplectus tabernaemontani voucher YJ 3023...  30.2       91
ref|XM_006882600.1|  PREDICTED: Elephantulus edwardii gamma-se...  30.2       91
gb|KF181964.2|  Candida magnoliae strain CBS 166 18S ribosomal...  30.2       91
gb|KF257902.1|  Staphylocystis sp. VVT-2013 isolate 5 18S ribo...  30.2       91
gb|KF257901.1|  Staphylocystis sp. VVT-2013 isolate 4 18S ribo...  30.2       91
gb|KF257900.1|  Staphylocystis sp. VVT-2013 isolate 3 18S ribo...  30.2       91
gb|KF257899.1|  Staphylocystis sp. VVT-2013 isolate 2 18S ribo...  30.2       91
gb|KF257898.1|  Staphylocystis sp. VVT-2013 isolate 1 18S ribo...  30.2       91
gb|KF257897.1|  Staphylocystis furcata 18S ribosomal RNA gene,...  30.2       91
gb|KF257896.1|  Staphylocystis schilleri 18S ribosomal RNA gen...  30.2       91
gb|KF880397.1|  Uncultured Chaetomella clone YZ-13103 internal...  30.2       91
gb|KF880396.1|  Uncultured Ascomycota clone YZ-13102 5.8S ribo...  30.2       91
gb|KF880395.1|  Uncultured Acrostalagmus clone YZ-13101 5.8S r...  30.2       91
gb|KF880394.1|  Uncultured Plectosphaerella clone YZ-13100 5.8...  30.2       91
gb|KF880393.1|  Uncultured Dothideomycetes clone YZ-13099 5.8S...  30.2       91
gb|KF880392.1|  Uncultured Humicola clone YZ-13098 5.8S riboso...  30.2       91
gb|KF880391.1|  Uncultured Psathyrella clone YZ-13097 5.8S rib...  30.2       91
gb|KF880390.1|  Uncultured Erysiphe clone YZ-13096 5.8S riboso...  30.2       91
gb|KF880389.1|  Uncultured Agaricaceae clone YZ-13095 5.8S rib...  30.2       91
gb|KF880388.1|  Uncultured Phoma clone YZ-13094 internal trans...  30.2       91
gb|KF880387.1|  Uncultured Conocybe clone YZ-13093 5.8S riboso...  30.2       91
gb|KF879618.1|  Crepidotus malachius isolate CR23A 18S ribosom...  30.2       91
gb|KF879617.1|  Crepidotus calolepis isolate CR04A 18S ribosom...  30.2       91
gb|KF879616.1|  Crepidotus malachioides isolate 2467 18S ribos...  30.2       91
gb|KF879614.1|  Crepidotus applanatus isolate CR02A 18S riboso...  30.2       91
gb|KF879613.1|  Crepidotus applanatus isolate CR01 18S ribosom...  30.2       91
gb|KF896882.1|  Pseudocercospora sp. LLS1 28S ribosomal RNA ge...  30.2       91
gb|KF896881.1|  Pseudocercospora sp. LLS2 28S ribosomal RNA ge...  30.2       91
gb|KF896880.1|  Cyphellophora sessilis strain SP12386Ca 28S ri...  30.2       91
gb|KJ027701.1|  Trebouxia decolorans isolate E4 internal trans...  30.2       91
gb|KJ027700.1|  Trebouxia decolorans isolate D7 internal trans...  30.2       91
gb|KJ027698.1|  Trebouxia decolorans isolate D4 internal trans...  30.2       91
gb|KJ027697.1|  Trebouxia decolorans isolate N4 internal trans...  30.2       91
gb|KJ027696.1|  Trebouxia decolorans isolate E3 internal trans...  30.2       91
gb|KJ027695.1|  Trebouxia decolorans isolate N5 internal trans...  30.2       91
gb|KJ027694.1|  Trebouxia decolorans isolate N2 internal trans...  30.2       91
gb|KJ027693.1|  Trebouxia decolorans isolate N1 internal trans...  30.2       91
gb|KJ027692.1|  Trebouxia decolorans isolate E5 internal trans...  30.2       91
gb|KJ027691.1|  Trebouxia decolorans isolate E1 internal trans...  30.2       91
gb|KJ027690.1|  Trebouxia decolorans isolate N3 internal trans...  30.2       91
gb|KJ027689.1|  Trebouxia decolorans isolate E2 internal trans...  30.2       91
gb|KJ027688.1|  Trebouxia decolorans isolate D6 internal trans...  30.2       91
gb|KJ027687.1|  Trebouxia decolorans isolate D2 internal trans...  30.2       91
gb|KJ027686.1|  Trebouxia decolorans isolate D3 internal trans...  30.2       91
gb|KJ027685.1|  Trebouxia decolorans isolate D1 internal trans...  30.2       91
gb|KJ027684.1|  Trebouxia decolorans isolate I1 internal trans...  30.2       91
gb|KJ027683.1|  Trebouxia decolorans isolate I2 internal trans...  30.2       91
gb|KJ027682.1|  Trebouxia decolorans isolate I3 internal trans...  30.2       91
gb|KF836743.1|  Colletotrichum gloeosporioides isolate CC19 18...  30.2       91
gb|KF897914.1|  Fusarium solani strain DIR59 18S ribosomal RNA...  30.2       91
gb|KF897913.1|  Fusarium solani strain DIR53 18S ribosomal RNA...  30.2       91
gb|KF897912.1|  Fusarium solani strain DIR40 18S ribosomal RNA...  30.2       91
gb|KF897911.1|  Fusarium solani strain DI20 18S ribosomal RNA ...  30.2       91
gb|KF897910.1|  Fusarium solani strain DI18 18S ribosomal RNA ...  30.2       91
gb|KF897909.1|  Fusarium solani strain DI17 18S ribosomal RNA ...  30.2       91
gb|KF897908.1|  Fusarium solani strain DI10 18S ribosomal RNA ...  30.2       91
gb|KF897907.1|  Fusarium solani strain DI7 18S ribosomal RNA g...  30.2       91
gb|KF897906.1|  Fusarium solani strain DI1 18S ribosomal RNA g...  30.2       91
gb|KF897905.1|  Fusarium solani strain DEB17 18S ribosomal RNA...  30.2       91
gb|KF897904.1|  Fusarium solani strain DEB9 18S ribosomal RNA ...  30.2       91
gb|KF897903.1|  Fusarium solani strain DE40 18S ribosomal RNA ...  30.2       91
gb|KF897902.1|  Fusarium solani strain DE39 18S ribosomal RNA ...  30.2       91
gb|KF897901.1|  Fusarium solani strain DE35 18S ribosomal RNA ...  30.2       91
gb|KF897900.1|  Fusarium solani strain DE23 18S ribosomal RNA ...  30.2       91
gb|KF897899.1|  Fusarium solani strain DE20 18S ribosomal RNA ...  30.2       91
gb|KF897898.1|  Fusarium solani strain DE17 18S ribosomal RNA ...  30.2       91
gb|KF897897.1|  Fusarium solani strain DE2 18S ribosomal RNA g...  30.2       91
gb|KF897896.1|  Fusarium solani strain BRID43 18S ribosomal RN...  30.2       91
gb|KF897895.1|  Fusarium solani strain ADIR61 18S ribosomal RN...  30.2       91
gb|KF897894.1|  Fusarium solani strain ADIR45 18S ribosomal RN...  30.2       91
gb|KF897893.1|  Fusarium solani strain ADIR43 18S ribosomal RN...  30.2       91
gb|KF897892.1|  Fusarium solani strain ADIR34 18S ribosomal RN...  30.2       91
gb|KF880417.1|  Fusarium solani strain DIR51 18S ribosomal RNA...  30.2       91
gb|KF880416.1|  Fusarium solani strain DI15 18S ribosomal RNA ...  30.2       91
gb|KF880415.1|  Fusarium solani strain DI13 18S ribosomal RNA ...  30.2       91
gb|KF880414.1|  Fusarium solani strain DI8 18S ribosomal RNA g...  30.2       91
gb|KF880413.1|  Fusarium solani strain DEB38 18S ribosomal RNA...  30.2       91
gb|KF880412.1|  Fusarium solani strain DEB35 18S ribosomal RNA...  30.2       91
gb|KF880411.1|  Fusarium solani strain DEB28 18S ribosomal RNA...  30.2       91
gb|KF880410.1|  Fusarium solani strain DEB16 18S ribosomal RNA...  30.2       91
gb|KF880409.1|  Fusarium solani strain DEB12 18S ribosomal RNA...  30.2       91
gb|KF880408.1|  Fusarium solani strain DE28 18S ribosomal RNA ...  30.2       91
gb|KF880407.1|  Fusarium solani strain DE16 18S ribosomal RNA ...  30.2       91
gb|KF880406.1|  Fusarium solani strain DE9 18S ribosomal RNA g...  30.2       91
gb|KF880405.1|  Fusarium solani strain DE7 18S ribosomal RNA g...  30.2       91
gb|KF880404.1|  Fusarium solani strain DE4 18S ribosomal RNA g...  30.2       91
gb|KF880403.1|  Fusarium solani strain 105 18S ribosomal RNA g...  30.2       91
gb|KF876838.1|  Phoma herbarum isolate FFJC 6 internal transcr...  30.2       91
gb|KF876836.1|  Penicillium glabrum isolate FFJC 14 internal t...  30.2       91
gb|KF876835.1|  Penicillium chrysogenum isolate FFJC 31 intern...  30.2       91
gb|KF876834.1|  Penicillium brevicompactum isolate FFJC 26 int...  30.2       91
gb|KF876832.1|  Isaria fumosorosea isolate FFJC 27 internal tr...  30.2       91
gb|KF874612.1|  Lepista sordida strain qqhe1 18S ribosomal RNA...  30.2       91
gb|KF887148.1|  Alternaria consortialis strain 6689 internal t...  30.2       91
gb|KF887145.1|  Alternaria sp. S22 internal transcribed spacer...  30.2       91
gb|KF887142.1|  Alternaria tenuissima strain S24 internal tran...  30.2       91
gb|KF887140.1|  Cladosporium macrocarpum strain R20 internal t...  30.2       91
gb|KF887137.1|  Fusarium sp. R15 internal transcribed spacer 1...  30.2       91
gb|KF887136.1|  Penicillium desertorum strain V8 internal tran...  30.2       91
gb|KF887117.1|  Alternaria papavericola strain R12 internal tr...  30.2       91
gb|KF887100.1|  Alternaria sp. S20 internal transcribed spacer...  30.2       91
gb|KF887097.1|  Fusarium acuminatum strain Q8 internal transcr...  30.2       91
gb|KF887088.1|  Fusarium acuminatum strain S9 internal transcr...  30.2       91
gb|KF887069.1|  Fungal sp. S10 internal transcribed spacer 1, ...  30.2       91
gb|KF887063.1|  Phoma medicaginis strain R4 internal transcrib...  30.2       91
gb|KF887043.1|  Nectria haematococca strain T11 internal trans...  30.2       91
gb|KF887041.1|  Aureobasidium sp. R23 internal transcribed spa...  30.2       91
gb|KF887916.1|  Fusarium fusarioides strain ATF19 internal tra...  30.2       91
emb|HG931700.1|  Aspergillus calidoustus genomic DNA containin...  30.2       91
emb|HG931699.1|  Aspergillus calidoustus genomic DNA containin...  30.2       91
emb|HG931698.1|  Aspergillus calidoustus genomic DNA containin...  30.2       91
emb|HG931697.1|  Aspergillus calidoustus genomic DNA containin...  30.2       91
emb|HG931696.1|  Aspergillus calidoustus genomic DNA containin...  30.2       91
dbj|AB819622.1|  Lepidostroma sp. KY-2012 genes for 18S rRNA, ...  30.2       91
dbj|AB819619.1|  Lepidostroma sp. KY-2012 genes for 18S rRNA, ...  30.2       91
gb|KF849712.1|  Uncultured Acaulospora clone AM232 18S ribosom...  30.2       91
gb|KF849711.1|  Uncultured Acaulospora clone AM231 18S ribosom...  30.2       91
gb|KF849710.1|  Uncultured Glomus clone AM230 18S ribosomal RN...  30.2       91
gb|KF849709.1|  Uncultured Glomus clone AM229 18S ribosomal RN...  30.2       91
gb|KF849708.1|  Uncultured Glomus clone AM228 18S ribosomal RN...  30.2       91
gb|KF849707.1|  Uncultured Paraglomus clone AM227 18S ribosoma...  30.2       91
gb|KF849706.1|  Uncultured Paraglomus clone AM226 18S ribosoma...  30.2       91
gb|KF849705.1|  Uncultured Glomus clone AM225 18S ribosomal RN...  30.2       91
gb|KF849704.1|  Uncultured Glomus clone AM224 18S ribosomal RN...  30.2       91
gb|KF849703.1|  Uncultured Glomus clone AM223 18S ribosomal RN...  30.2       91
gb|KF849702.1|  Uncultured Glomus clone AM222 18S ribosomal RN...  30.2       91
gb|KF849701.1|  Uncultured Paraglomus clone AM221 18S ribosoma...  30.2       91
gb|KF849700.1|  Uncultured Glomus clone AM220 18S ribosomal RN...  30.2       91
gb|KF849699.1|  Uncultured Glomus clone AM219 18S ribosomal RN...  30.2       91
gb|KF849698.1|  Uncultured Glomus clone AM218 18S ribosomal RN...  30.2       91
gb|KF849697.1|  Uncultured Glomus clone AM217 18S ribosomal RN...  30.2       91
gb|KF849696.1|  Uncultured Rhizophagus clone AM216 18S ribosom...  30.2       91
gb|KF849695.1|  Uncultured Paraglomus clone AM215 18S ribosoma...  30.2       91
gb|KF849694.1|  Uncultured Glomus clone AM214 18S ribosomal RN...  30.2       91
gb|KF849693.1|  Uncultured Paraglomus clone AM213 18S ribosoma...  30.2       91
gb|KF849692.1|  Uncultured Rhizophagus clone AM212 18S ribosom...  30.2       91
gb|KF849691.1|  Uncultured Rhizophagus clone AM211 18S ribosom...  30.2       91
gb|KF849690.1|  Uncultured Rhizophagus clone AM210 18S ribosom...  30.2       91
gb|KF849689.1|  Uncultured Paraglomus clone AM209 18S ribosoma...  30.2       91
gb|KF849688.1|  Uncultured Paraglomus clone AM208 18S ribosoma...  30.2       91
gb|KF849687.1|  Uncultured Glomus clone AM207 18S ribosomal RN...  30.2       91
gb|KF849686.1|  Uncultured Paraglomus clone AM206 18S ribosoma...  30.2       91
gb|KF849685.1|  Uncultured Paraglomus clone AM205 18S ribosoma...  30.2       91
gb|KF849684.1|  Uncultured Paraglomus clone AM204 18S ribosoma...  30.2       91
gb|KF849683.1|  Uncultured Glomus clone AM203 18S ribosomal RN...  30.2       91
gb|KF849682.1|  Uncultured Rhizophagus clone AM202 18S ribosom...  30.2       91
gb|KF849681.1|  Uncultured Rhizophagus clone AM201 18S ribosom...  30.2       91
gb|KF849680.1|  Uncultured Glomus clone AM200 18S ribosomal RN...  30.2       91
gb|KF849679.1|  Uncultured Glomus clone AM199 18S ribosomal RN...  30.2       91
gb|KF849678.1|  Uncultured Glomus clone AM198 18S ribosomal RN...  30.2       91
gb|KF849677.1|  Uncultured Glomus clone AM197 18S ribosomal RN...  30.2       91
gb|KF849675.1|  Uncultured Glomus clone AM195 18S ribosomal RN...  30.2       91
gb|KF849674.1|  Uncultured Glomus clone AM194 18S ribosomal RN...  30.2       91
gb|KF849673.1|  Uncultured Glomus clone AM193 18S ribosomal RN...  30.2       91
gb|KF849672.1|  Uncultured Glomus clone AM192 18S ribosomal RN...  30.2       91
gb|KF849671.1|  Uncultured Paraglomus clone AM191 18S ribosoma...  30.2       91
gb|KF849670.1|  Uncultured Paraglomus clone AM190 18S ribosoma...  30.2       91
gb|KF849669.1|  Uncultured Glomus clone AM189 18S ribosomal RN...  30.2       91
gb|KF849668.1|  Uncultured Glomus clone AM188 18S ribosomal RN...  30.2       91
gb|KF849667.1|  Uncultured Glomus clone AM187 18S ribosomal RN...  30.2       91
gb|KF849666.1|  Uncultured Glomus clone AM186 18S ribosomal RN...  30.2       91
gb|KF849665.1|  Uncultured Glomus clone AM185 18S ribosomal RN...  30.2       91
gb|KF849664.1|  Uncultured Paraglomus clone AM184 18S ribosoma...  30.2       91
gb|KF849663.1|  Uncultured Glomus clone AM183 18S ribosomal RN...  30.2       91
gb|KF849662.1|  Uncultured Glomus clone AM182 18S ribosomal RN...  30.2       91
gb|KF849661.1|  Uncultured Glomus clone AM181 18S ribosomal RN...  30.2       91
gb|KF849660.1|  Uncultured Glomus clone AM180 18S ribosomal RN...  30.2       91
gb|KF849659.1|  Uncultured Glomus clone AM179 18S ribosomal RN...  30.2       91
gb|KF849658.1|  Uncultured Glomus clone AM178 18S ribosomal RN...  30.2       91
gb|KF849657.1|  Uncultured Glomus clone AM177 18S ribosomal RN...  30.2       91
gb|KF849656.1|  Uncultured Glomus clone AM176 18S ribosomal RN...  30.2       91
gb|KF849655.1|  Uncultured Glomus clone AM175 18S ribosomal RN...  30.2       91
gb|KF849653.1|  Uncultured Glomus clone AM173 18S ribosomal RN...  30.2       91
gb|KF849652.1|  Uncultured Glomus clone AM172 18S ribosomal RN...  30.2       91
gb|KF849651.1|  Uncultured Glomus clone AM171 18S ribosomal RN...  30.2       91
gb|KF849650.1|  Uncultured Glomus clone AM170 18S ribosomal RN...  30.2       91
gb|KF849649.1|  Uncultured Glomus clone AM169 18S ribosomal RN...  30.2       91
gb|KF849648.1|  Uncultured Glomus clone AM168 18S ribosomal RN...  30.2       91
gb|KF849647.1|  Uncultured Glomus clone AM167 18S ribosomal RN...  30.2       91
gb|KF849646.1|  Uncultured Glomus clone AM166 18S ribosomal RN...  30.2       91
gb|KF849645.1|  Uncultured Glomus clone AM165 18S ribosomal RN...  30.2       91
gb|KF849644.1|  Uncultured Glomus clone AM164 18S ribosomal RN...  30.2       91
gb|KF849643.1|  Uncultured Glomus clone AM163 18S ribosomal RN...  30.2       91
gb|KF849642.1|  Uncultured Acaulospora clone AM162 18S ribosom...  30.2       91
gb|KF849641.1|  Uncultured Glomus clone AM161 18S ribosomal RN...  30.2       91
gb|KF849640.1|  Uncultured Acaulospora clone AM160 18S ribosom...  30.2       91
gb|KF849639.1|  Uncultured Acaulospora clone AM159 18S ribosom...  30.2       91
gb|KF849638.1|  Uncultured Paraglomus clone AM158 18S ribosoma...  30.2       91
gb|KF849637.1|  Uncultured Glomus clone AM157 18S ribosomal RN...  30.2       91
gb|KF849636.1|  Uncultured Glomus clone AM156 18S ribosomal RN...  30.2       91
gb|KF849635.1|  Uncultured Glomus clone AM155 18S ribosomal RN...  30.2       91
gb|KF849634.1|  Uncultured Glomus clone AM154 18S ribosomal RN...  30.2       91
gb|KF849633.1|  Uncultured Glomus clone AM153 18S ribosomal RN...  30.2       91
gb|KF849632.1|  Uncultured Glomus clone AM152 18S ribosomal RN...  30.2       91
gb|KF849631.1|  Uncultured Glomus clone AM151 18S ribosomal RN...  30.2       91
gb|KF849630.1|  Uncultured Paraglomus clone AM150 18S ribosoma...  30.2       91
gb|KF849629.1|  Uncultured Glomus clone AM149 18S ribosomal RN...  30.2       91
gb|KF849628.1|  Uncultured Paraglomus clone AM148 18S ribosoma...  30.2       91
gb|KF849627.1|  Uncultured Paraglomus clone AM147 18S ribosoma...  30.2       91
gb|KF849626.1|  Uncultured Glomus clone AM146 18S ribosomal RN...  30.2       91
gb|KF849625.1|  Uncultured Paraglomus clone AM145 18S ribosoma...  30.2       91
gb|KF849624.1|  Uncultured Paraglomus clone AM144 18S ribosoma...  30.2       91
gb|KF849623.1|  Uncultured Paraglomus clone AM143 18S ribosoma...  30.2       91
gb|KF849622.1|  Uncultured Glomus clone AM142 18S ribosomal RN...  30.2       91
gb|KF849621.1|  Uncultured Glomus clone AM141 18S ribosomal RN...  30.2       91
gb|KF849620.1|  Uncultured Paraglomus clone AM140 18S ribosoma...  30.2       91
gb|KF849619.1|  Uncultured Glomus clone AM139 18S ribosomal RN...  30.2       91
gb|KF849618.1|  Uncultured Glomus clone AM138 18S ribosomal RN...  30.2       91
gb|KF849617.1|  Uncultured Glomus clone AM137 18S ribosomal RN...  30.2       91
gb|KF849616.1|  Uncultured Glomus clone AM136 18S ribosomal RN...  30.2       91
gb|KF849615.1|  Uncultured Glomus clone AM135 18S ribosomal RN...  30.2       91
gb|KF849614.1|  Uncultured Glomus clone AM134 18S ribosomal RN...  30.2       91
gb|KF849613.1|  Uncultured Glomus clone AM133 18S ribosomal RN...  30.2       91
gb|KF849612.1|  Uncultured Glomus clone AM132 18S ribosomal RN...  30.2       91
gb|KF849611.1|  Uncultured Glomus clone AM131 18S ribosomal RN...  30.2       91
gb|KF849610.1|  Uncultured Paraglomus clone AM130 18S ribosoma...  30.2       91
gb|KF849609.1|  Uncultured Glomus clone AM129 18S ribosomal RN...  30.2       91
gb|KF849608.1|  Uncultured Glomus clone AM128 18S ribosomal RN...  30.2       91
gb|KF849607.1|  Uncultured Glomus clone AM127 18S ribosomal RN...  30.2       91
gb|KF849606.1|  Uncultured Paraglomus clone AM126 18S ribosoma...  30.2       91
gb|KF849605.1|  Uncultured Glomus clone AM125 18S ribosomal RN...  30.2       91
gb|KF849604.1|  Uncultured Paraglomus clone AM124 18S ribosoma...  30.2       91
gb|KF849603.1|  Uncultured Acaulospora clone AM123 18S ribosom...  30.2       91
gb|KF849602.1|  Uncultured Glomus clone AM122 18S ribosomal RN...  30.2       91
gb|KF849601.1|  Uncultured Acaulospora clone AM121 18S ribosom...  30.2       91
gb|KF849600.1|  Uncultured Glomus clone AM120 18S ribosomal RN...  30.2       91
gb|KF849599.1|  Uncultured Acaulospora clone AM119 18S ribosom...  30.2       91
gb|KF849598.1|  Uncultured Glomus clone AM118 18S ribosomal RN...  30.2       91
gb|KF849597.1|  Uncultured Paraglomus clone AM117 18S ribosoma...  30.2       91
gb|KF849596.1|  Uncultured Glomus clone AM116 18S ribosomal RN...  30.2       91
gb|KF849595.1|  Uncultured Glomus clone AM115 18S ribosomal RN...  30.2       91
gb|KF849594.1|  Uncultured Glomus clone AM114 18S ribosomal RN...  30.2       91
gb|KF849593.1|  Uncultured Glomus clone AM113 18S ribosomal RN...  30.2       91
gb|KF849592.1|  Uncultured Paraglomus clone AM112 18S ribosoma...  30.2       91
gb|KF849591.1|  Uncultured Glomus clone AM111 18S ribosomal RN...  30.2       91
gb|KF849590.1|  Uncultured Paraglomus clone AM110 18S ribosoma...  30.2       91
gb|KF849589.1|  Uncultured Paraglomus clone AM109 18S ribosoma...  30.2       91
gb|KF849588.1|  Uncultured Glomus clone AM108 18S ribosomal RN...  30.2       91
gb|KF849587.1|  Uncultured Glomus clone AM107 18S ribosomal RN...  30.2       91
gb|KF849586.1|  Uncultured Glomus clone AM106 18S ribosomal RN...  30.2       91
gb|KF849585.1|  Uncultured Glomus clone AM105 18S ribosomal RN...  30.2       91
gb|KF849584.1|  Uncultured Glomus clone AM104 18S ribosomal RN...  30.2       91
gb|KF849583.1|  Uncultured Glomus clone AM103 18S ribosomal RN...  30.2       91
gb|KF849582.1|  Uncultured Glomus clone AM102 18S ribosomal RN...  30.2       91
gb|KF849581.1|  Uncultured Glomus clone AM101 18S ribosomal RN...  30.2       91
gb|KF849580.1|  Uncultured Glomus clone AM100 18S ribosomal RN...  30.2       91
gb|KF849579.1|  Uncultured Glomus clone AM99 18S ribosomal RNA...  30.2       91
gb|KF849578.1|  Uncultured Glomus clone AM98 18S ribosomal RNA...  30.2       91
gb|KF849577.1|  Uncultured Glomus clone AM97 18S ribosomal RNA...  30.2       91
gb|KF849576.1|  Uncultured Glomus clone AM96 18S ribosomal RNA...  30.2       91
gb|KF849575.1|  Uncultured Glomus clone AM95 18S ribosomal RNA...  30.2       91
gb|KF849574.1|  Uncultured Glomus clone AM94 18S ribosomal RNA...  30.2       91
gb|KF849573.1|  Uncultured Glomus clone AM93 18S ribosomal RNA...  30.2       91
gb|KF849572.1|  Uncultured Glomus clone AM92 18S ribosomal RNA...  30.2       91
gb|KF849571.1|  Uncultured Glomus clone AM91 18S ribosomal RNA...  30.2       91
gb|KF849570.1|  Uncultured Glomus clone AM90 18S ribosomal RNA...  30.2       91
gb|KF849569.1|  Uncultured Glomus clone AM89 18S ribosomal RNA...  30.2       91
gb|KF849568.1|  Uncultured Glomus clone AM88 18S ribosomal RNA...  30.2       91
gb|KF849567.1|  Uncultured Glomus clone AM87 18S ribosomal RNA...  30.2       91
gb|KF849566.1|  Uncultured Glomus clone AM86 18S ribosomal RNA...  30.2       91
gb|KF849565.1|  Uncultured Glomus clone AM85 18S ribosomal RNA...  30.2       91
gb|KF849564.1|  Uncultured Funneliformis clone AM84 18S riboso...  30.2       91
gb|KF849563.1|  Uncultured Paraglomus clone AM83 18S ribosomal...  30.2       91
gb|KF849562.1|  Uncultured Paraglomus clone AM82 18S ribosomal...  30.2       91
gb|KF849561.1|  Uncultured Paraglomus clone AM81 18S ribosomal...  30.2       91
gb|KF849560.1|  Uncultured Paraglomus clone AM80 18S ribosomal...  30.2       91
gb|KF849559.1|  Uncultured Glomus clone AM79 18S ribosomal RNA...  30.2       91
gb|KF849558.1|  Uncultured Glomus clone AM78 18S ribosomal RNA...  30.2       91
gb|KF849557.1|  Uncultured Glomus clone AM77 18S ribosomal RNA...  30.2       91
gb|KF849556.1|  Uncultured Glomus clone AM76 18S ribosomal RNA...  30.2       91
gb|KF849555.1|  Uncultured Glomus clone AM75 18S ribosomal RNA...  30.2       91
gb|KF849554.1|  Uncultured Paraglomus clone AM74 18S ribosomal...  30.2       91
gb|KF849553.1|  Uncultured Paraglomus clone AM73 18S ribosomal...  30.2       91
gb|KF849552.1|  Uncultured Paraglomus clone AM72 18S ribosomal...  30.2       91
gb|KF849551.1|  Uncultured Glomus clone AM71 18S ribosomal RNA...  30.2       91
gb|KF849550.1|  Uncultured Glomus clone AM70 18S ribosomal RNA...  30.2       91
gb|KF849549.1|  Uncultured Glomus clone AM69 18S ribosomal RNA...  30.2       91
gb|KF849548.1|  Uncultured Glomus clone AM68 18S ribosomal RNA...  30.2       91
gb|KF849547.1|  Uncultured Glomus clone AM67 18S ribosomal RNA...  30.2       91
gb|KF849546.1|  Uncultured Funneliformis clone AM66 18S riboso...  30.2       91
gb|KF849545.1|  Uncultured Glomus clone AM65 18S ribosomal RNA...  30.2       91
gb|KF849544.1|  Uncultured Glomus clone AM64 18S ribosomal RNA...  30.2       91
gb|KF849543.1|  Uncultured Glomus clone AM63 18S ribosomal RNA...  30.2       91
gb|KF849542.1|  Uncultured Glomus clone AM62 18S ribosomal RNA...  30.2       91
gb|KF849541.1|  Uncultured Paraglomus clone AM61 18S ribosomal...  30.2       91
gb|KF849540.1|  Uncultured Paraglomus clone AM60 18S ribosomal...  30.2       91
gb|KF849539.1|  Uncultured Funneliformis clone AM59 18S riboso...  30.2       91
gb|KF849538.1|  Uncultured Funneliformis clone AM58 18S riboso...  30.2       91
gb|KF849537.1|  Uncultured Glomus clone AM57 18S ribosomal RNA...  30.2       91
gb|KF849536.1|  Uncultured Glomus clone AM56 18S ribosomal RNA...  30.2       91
gb|KF849535.1|  Uncultured Glomus clone AM55 18S ribosomal RNA...  30.2       91
gb|KF849534.1|  Uncultured Glomus clone AM54 18S ribosomal RNA...  30.2       91
gb|KF849533.1|  Uncultured Glomus clone AM53 18S ribosomal RNA...  30.2       91
gb|KF849532.1|  Uncultured Acaulospora clone AM52 18S ribosoma...  30.2       91
gb|KF849531.1|  Uncultured Glomus clone AM51 18S ribosomal RNA...  30.2       91
gb|KF849530.1|  Uncultured Acaulospora clone AM50 18S ribosoma...  30.2       91
gb|KF849529.1|  Uncultured Glomus clone AM49 18S ribosomal RNA...  30.2       91
gb|KF849528.1|  Uncultured Glomus clone AM48 18S ribosomal RNA...  30.2       91
gb|KF849527.1|  Uncultured Acaulospora clone AM47 18S ribosoma...  30.2       91
gb|KF849526.1|  Uncultured Acaulospora clone AM46 18S ribosoma...  30.2       91
gb|KF849525.1|  Uncultured Glomus clone AM45 18S ribosomal RNA...  30.2       91
gb|KF849524.1|  Uncultured Acaulospora clone AM44 18S ribosoma...  30.2       91
gb|KF849523.1|  Uncultured Glomus clone AM43 18S ribosomal RNA...  30.2       91
gb|KF849522.1|  Uncultured Paraglomus clone AM42 18S ribosomal...  30.2       91
gb|KF849521.1|  Uncultured Paraglomus clone AM41 18S ribosomal...  30.2       91
gb|KF849520.1|  Uncultured Glomus clone AM40 18S ribosomal RNA...  30.2       91
gb|KF849519.1|  Uncultured Glomus clone AM39 18S ribosomal RNA...  30.2       91
gb|KF849518.1|  Uncultured Glomus clone AM38 18S ribosomal RNA...  30.2       91
gb|KF849517.1|  Uncultured Glomus clone AM37 18S ribosomal RNA...  30.2       91
gb|KF849516.1|  Uncultured Glomus clone AM36 18S ribosomal RNA...  30.2       91
gb|KF849515.1|  Uncultured Acaulospora clone AM35 18S ribosoma...  30.2       91
gb|KF849514.1|  Uncultured Acaulospora clone AM34 18S ribosoma...  30.2       91
gb|KF849513.1|  Uncultured Acaulospora clone AM33 18S ribosoma...  30.2       91
gb|KF849512.1|  Uncultured Funneliformis clone AM32 18S riboso...  30.2       91
gb|KF849511.1|  Uncultured Paraglomus clone AM31 18S ribosomal...  30.2       91
gb|KF849510.1|  Uncultured Paraglomus clone AM30 18S ribosomal...  30.2       91
gb|KF849509.1|  Uncultured Paraglomus clone AM29 18S ribosomal...  30.2       91
gb|KF849508.1|  Uncultured Funneliformis clone AM28 18S riboso...  30.2       91
gb|KF849507.1|  Uncultured Glomus clone AM27 18S ribosomal RNA...  30.2       91
gb|KF849506.1|  Uncultured Glomus clone AM26 18S ribosomal RNA...  30.2       91
gb|KF849505.1|  Uncultured Glomus clone AM25 18S ribosomal RNA...  30.2       91
gb|KF849504.1|  Uncultured Glomus clone AM24 18S ribosomal RNA...  30.2       91
gb|KF849503.1|  Uncultured Paraglomus clone AM23 18S ribosomal...  30.2       91
gb|KF849502.1|  Uncultured Glomus clone AM22 18S ribosomal RNA...  30.2       91
gb|KF849501.1|  Uncultured Acaulospora clone AM21 18S ribosoma...  30.2       91
gb|KF849500.1|  Uncultured Acaulospora clone AM20 18S ribosoma...  30.2       91
gb|KF849499.1|  Uncultured Glomus clone AM19 18S ribosomal RNA...  30.2       91
gb|KF849498.1|  Uncultured Glomus clone AM18 18S ribosomal RNA...  30.2       91
gb|KF849497.1|  Uncultured Glomus clone AM17 18S ribosomal RNA...  30.2       91
gb|KF849496.1|  Uncultured Funneliformis clone AM16 18S riboso...  30.2       91
gb|KF849495.1|  Uncultured Glomus clone AM15 18S ribosomal RNA...  30.2       91
gb|KF849494.1|  Uncultured Glomus clone AM14 18S ribosomal RNA...  30.2       91
gb|KF849493.1|  Uncultured Glomus clone AM13 18S ribosomal RNA...  30.2       91
gb|KF849492.1|  Uncultured Glomus clone AM12 18S ribosomal RNA...  30.2       91
gb|KF849491.1|  Uncultured Glomus clone AM11 18S ribosomal RNA...  30.2       91
gb|KF849490.1|  Uncultured Glomus clone AM10 18S ribosomal RNA...  30.2       91
gb|KF849489.1|  Uncultured Funneliformis clone AM9 18S ribosom...  30.2       91
gb|KF849488.1|  Uncultured Glomus clone AM8 18S ribosomal RNA ...  30.2       91
gb|KF849487.1|  Uncultured Glomus clone AM7 18S ribosomal RNA ...  30.2       91
gb|KF849486.1|  Uncultured Glomus clone AM6 18S ribosomal RNA ...  30.2       91
gb|KF849485.1|  Uncultured Glomus clone AM5 18S ribosomal RNA ...  30.2       91
gb|KF849484.1|  Uncultured Paraglomus clone AM4 18S ribosomal ...  30.2       91
gb|KF849483.1|  Uncultured Funneliformis clone AM3 18S ribosom...  30.2       91
gb|KF849482.1|  Uncultured Glomus clone AM2 18S ribosomal RNA ...  30.2       91
gb|KF849481.1|  Uncultured Glomus clone AM1 18S ribosomal RNA ...  30.2       91
gb|KF155516.1|  Lentinus squarrosulus strain MU11067 28S ribos...  30.2       91
dbj|AB909056.1|  Mrakia robertii gene for 26S rRNA, partial se...  30.2       91
dbj|AB909054.1|  Mrakia gelida gene for 26S rRNA, partial sequ...  30.2       91
dbj|AB909046.1|  Mrakia blollopis gene for 26S rRNA, partial s...  30.2       91
dbj|AB909045.1|  Mrakia blollopis gene for 26S rRNA, partial s...  30.2       91
dbj|AB909034.1|  Mrakia blollopis gene for 26S rRNA, partial s...  30.2       91
dbj|AB908177.1|  Scleroderma sinnamariense genes for 18S rRNA,...  30.2       91
emb|HG918043.1|  Urocystis eranthidis genomic DNA containing 1...  30.2       91
gb|KF898353.1|  Saccharomycetaceae sp. UFMG ABT226 small subun...  30.2       91
gb|KF922736.1|  Pleosporales sp. SVIMS-MICRO F1 internal trans...  30.2       91
gb|KF856009.1|  Alternaria alternata strain OK1S109HP internal...  30.2       91
gb|KF568891.1|  Uncultured soil fungus clone NCD_LSU_otu3921 2...  30.2       91
gb|KF568890.1|  Uncultured soil fungus clone NCD_LSU_otu3920 2...  30.2       91
gb|KF568889.1|  Uncultured soil fungus clone NCD_LSU_otu3919 2...  30.2       91
gb|KF568888.1|  Uncultured soil fungus clone NCD_LSU_otu3918 2...  30.2       91
gb|KF568887.1|  Uncultured soil fungus clone NCD_LSU_otu3917 2...  30.2       91
gb|KF568885.1|  Uncultured soil fungus clone NCD_LSU_otu3915 2...  30.2       91
gb|KF568884.1|  Uncultured soil fungus clone NCD_LSU_otu3914 2...  30.2       91
gb|KF568883.1|  Uncultured soil fungus clone NCD_LSU_otu3913 2...  30.2       91
gb|KF568882.1|  Uncultured soil fungus clone NCD_LSU_otu3912 2...  30.2       91
gb|KF568880.1|  Uncultured soil fungus clone NCD_LSU_otu3910 2...  30.2       91
gb|KF568876.1|  Uncultured soil fungus clone NCD_LSU_otu3906 2...  30.2       91
gb|KF568875.1|  Uncultured soil fungus clone NCD_LSU_otu3905 2...  30.2       91
gb|KF568872.1|  Uncultured soil fungus clone NCD_LSU_otu3902 2...  30.2       91
gb|KF568871.1|  Uncultured soil fungus clone NCD_LSU_otu3901 2...  30.2       91
gb|KF568869.1|  Uncultured soil fungus clone NCD_LSU_otu3899 2...  30.2       91
gb|KF568868.1|  Uncultured soil fungus clone NCD_LSU_otu3898 2...  30.2       91
gb|KF568866.1|  Uncultured soil fungus clone NCD_LSU_otu3896 2...  30.2       91
gb|KF568860.1|  Uncultured soil fungus clone NCD_LSU_otu3890 2...  30.2       91
gb|KF568859.1|  Uncultured soil fungus clone NCD_LSU_otu3889 2...  30.2       91
gb|KF568858.1|  Uncultured soil fungus clone NCD_LSU_otu3888 2...  30.2       91
gb|KF568857.1|  Uncultured soil fungus clone NCD_LSU_otu3887 2...  30.2       91
gb|KF568855.1|  Uncultured soil fungus clone NCD_LSU_otu3885 2...  30.2       91
gb|KF568852.1|  Uncultured soil fungus clone NCD_LSU_otu3882 2...  30.2       91
gb|KF568851.1|  Uncultured soil fungus clone NCD_LSU_otu3881 2...  30.2       91
gb|KF568850.1|  Uncultured soil fungus clone NCD_LSU_otu3880 2...  30.2       91
gb|KF568849.1|  Uncultured soil fungus clone NCD_LSU_otu3879 2...  30.2       91
gb|KF568847.1|  Uncultured soil fungus clone NCD_LSU_otu3877 2...  30.2       91
gb|KF568846.1|  Uncultured soil fungus clone NCD_LSU_otu3876 2...  30.2       91
gb|KF568845.1|  Uncultured soil fungus clone NCD_LSU_otu3875 2...  30.2       91
gb|KF568844.1|  Uncultured soil fungus clone NCD_LSU_otu3874 2...  30.2       91
gb|KF568843.1|  Uncultured soil fungus clone NCD_LSU_otu3873 2...  30.2       91
gb|KF568842.1|  Uncultured soil fungus clone NCD_LSU_otu3872 2...  30.2       91
gb|KF568841.1|  Uncultured soil fungus clone NCD_LSU_otu3871 2...  30.2       91
gb|KF568840.1|  Uncultured soil fungus clone NCD_LSU_otu3870 2...  30.2       91
gb|KF568838.1|  Uncultured soil fungus clone NCD_LSU_otu3868 2...  30.2       91
gb|KF568837.1|  Uncultured soil fungus clone NCD_LSU_otu3867 2...  30.2       91
gb|KF568836.1|  Uncultured soil fungus clone NCD_LSU_otu3866 2...  30.2       91
gb|KF568835.1|  Uncultured soil fungus clone NCD_LSU_otu3865 2...  30.2       91
gb|KF568833.1|  Uncultured soil fungus clone NCD_LSU_otu3863 2...  30.2       91
gb|KF568832.1|  Uncultured soil fungus clone NCD_LSU_otu3862 2...  30.2       91
gb|KF568831.1|  Uncultured soil fungus clone NCD_LSU_otu3861 2...  30.2       91
gb|KF568830.1|  Uncultured soil fungus clone NCD_LSU_otu3860 2...  30.2       91
gb|KF568829.1|  Uncultured soil fungus clone NCD_LSU_otu3859 2...  30.2       91
gb|KF568827.1|  Uncultured soil fungus clone NCD_LSU_otu3857 2...  30.2       91
gb|KF568826.1|  Uncultured soil fungus clone NCD_LSU_otu3856 2...  30.2       91
gb|KF568825.1|  Uncultured soil fungus clone NCD_LSU_otu3855 2...  30.2       91
gb|KF568823.1|  Uncultured soil fungus clone NCD_LSU_otu3853 2...  30.2       91
gb|KF568822.1|  Uncultured soil fungus clone NCD_LSU_otu3852 2...  30.2       91
gb|KF568821.1|  Uncultured soil fungus clone NCD_LSU_otu3851 2...  30.2       91
gb|KF568820.1|  Uncultured soil fungus clone NCD_LSU_otu3850 2...  30.2       91
gb|KF568819.1|  Uncultured soil fungus clone NCD_LSU_otu3849 2...  30.2       91
gb|KF568818.1|  Uncultured soil fungus clone NCD_LSU_otu3848 2...  30.2       91
gb|KF568817.1|  Uncultured soil fungus clone NCD_LSU_otu3847 2...  30.2       91
gb|KF568816.1|  Uncultured soil fungus clone NCD_LSU_otu3846 2...  30.2       91
gb|KF568815.1|  Uncultured soil fungus clone NCD_LSU_otu3845 2...  30.2       91
gb|KF568814.1|  Uncultured soil fungus clone NCD_LSU_otu3844 2...  30.2       91
gb|KF568813.1|  Uncultured soil fungus clone NCD_LSU_otu3843 2...  30.2       91
gb|KF568812.1|  Uncultured soil fungus clone NCD_LSU_otu3842 2...  30.2       91
gb|KF568811.1|  Uncultured soil fungus clone NCD_LSU_otu3841 2...  30.2       91
gb|KF568810.1|  Uncultured soil fungus clone NCD_LSU_otu3840 2...  30.2       91
gb|KF568809.1|  Uncultured soil fungus clone NCD_LSU_otu3839 2...  30.2       91
gb|KF568808.1|  Uncultured soil fungus clone NCD_LSU_otu3838 2...  30.2       91
gb|KF568807.1|  Uncultured soil fungus clone NCD_LSU_otu3837 2...  30.2       91
gb|KF568806.1|  Uncultured soil fungus clone NCD_LSU_otu3836 2...  30.2       91
gb|KF568805.1|  Uncultured soil fungus clone NCD_LSU_otu3835 2...  30.2       91
gb|KF568804.1|  Uncultured soil fungus clone NCD_LSU_otu3834 2...  30.2       91
gb|KF568803.1|  Uncultured soil fungus clone NCD_LSU_otu3833 2...  30.2       91
gb|KF568799.1|  Uncultured soil fungus clone NCD_LSU_otu3829 2...  30.2       91
gb|KF568797.1|  Uncultured soil fungus clone NCD_LSU_otu3827 2...  30.2       91
gb|KF568796.1|  Uncultured soil fungus clone NCD_LSU_otu3826 2...  30.2       91
gb|KF568795.1|  Uncultured soil fungus clone NCD_LSU_otu3825 2...  30.2       91
gb|KF568794.1|  Uncultured soil fungus clone NCD_LSU_otu3824 2...  30.2       91
gb|KF568793.1|  Uncultured soil fungus clone NCD_LSU_otu3823 2...  30.2       91
gb|KF568792.1|  Uncultured soil fungus clone NCD_LSU_otu3822 2...  30.2       91
gb|KF568791.1|  Uncultured soil fungus clone NCD_LSU_otu3821 2...  30.2       91
gb|KF568790.1|  Uncultured soil fungus clone NCD_LSU_otu3820 2...  30.2       91
gb|KF568788.1|  Uncultured soil fungus clone NCD_LSU_otu3818 2...  30.2       91
gb|KF568787.1|  Uncultured soil fungus clone NCD_LSU_otu3817 2...  30.2       91
gb|KF568786.1|  Uncultured soil fungus clone NCD_LSU_otu3816 2...  30.2       91
gb|KF568785.1|  Uncultured soil fungus clone NCD_LSU_otu3815 2...  30.2       91
gb|KF568784.1|  Uncultured soil fungus clone NCD_LSU_otu3814 2...  30.2       91
gb|KF568782.1|  Uncultured soil fungus clone NCD_LSU_otu3812 2...  30.2       91
gb|KF568781.1|  Uncultured soil fungus clone NCD_LSU_otu3811 2...  30.2       91
gb|KF568780.1|  Uncultured soil fungus clone NCD_LSU_otu3810 2...  30.2       91
gb|KF568779.1|  Uncultured soil fungus clone NCD_LSU_otu3809 2...  30.2       91
gb|KF568778.1|  Uncultured soil fungus clone NCD_LSU_otu3808 2...  30.2       91
gb|KF568776.1|  Uncultured soil fungus clone NCD_LSU_otu3806 2...  30.2       91
gb|KF568775.1|  Uncultured soil fungus clone NCD_LSU_otu3805 2...  30.2       91
gb|KF568773.1|  Uncultured soil fungus clone NCD_LSU_otu3803 2...  30.2       91
gb|KF568772.1|  Uncultured soil fungus clone NCD_LSU_otu3802 2...  30.2       91
gb|KF568771.1|  Uncultured soil fungus clone NCD_LSU_otu3801 2...  30.2       91
gb|KF568770.1|  Uncultured soil fungus clone NCD_LSU_otu3800 2...  30.2       91
gb|KF568769.1|  Uncultured soil fungus clone NCD_LSU_otu3799 2...  30.2       91
gb|KF568767.1|  Uncultured soil fungus clone NCD_LSU_otu3797 2...  30.2       91
gb|KF568766.1|  Uncultured soil fungus clone NCD_LSU_otu3796 2...  30.2       91
gb|KF568765.1|  Uncultured soil fungus clone NCD_LSU_otu3795 2...  30.2       91
gb|KF568763.1|  Uncultured soil fungus clone NCD_LSU_otu3793 2...  30.2       91
gb|KF568762.1|  Uncultured soil fungus clone NCD_LSU_otu3792 2...  30.2       91
gb|KF568761.1|  Uncultured soil fungus clone NCD_LSU_otu3791 2...  30.2       91
gb|KF568760.1|  Uncultured soil fungus clone NCD_LSU_otu3790 2...  30.2       91
gb|KF568757.1|  Uncultured soil fungus clone NCD_LSU_otu3787 2...  30.2       91
gb|KF568756.1|  Uncultured soil fungus clone NCD_LSU_otu3786 2...  30.2       91
gb|KF568755.1|  Uncultured soil fungus clone NCD_LSU_otu3785 2...  30.2       91
gb|KF568754.1|  Uncultured soil fungus clone NCD_LSU_otu3784 2...  30.2       91
gb|KF568753.1|  Uncultured soil fungus clone NCD_LSU_otu3783 2...  30.2       91
gb|KF568752.1|  Uncultured soil fungus clone NCD_LSU_otu3782 2...  30.2       91
gb|KF568751.1|  Uncultured soil fungus clone NCD_LSU_otu3781 2...  30.2       91
gb|KF568749.1|  Uncultured soil fungus clone NCD_LSU_otu3779 2...  30.2       91
gb|KF568746.1|  Uncultured soil fungus clone NCD_LSU_otu3776 2...  30.2       91
gb|KF568745.1|  Uncultured soil fungus clone NCD_LSU_otu3775 2...  30.2       91
gb|KF568744.1|  Uncultured soil fungus clone NCD_LSU_otu3774 2...  30.2       91
gb|KF568743.1|  Uncultured soil fungus clone NCD_LSU_otu3773 2...  30.2       91
gb|KF568742.1|  Uncultured soil fungus clone NCD_LSU_otu3772 2...  30.2       91
gb|KF568740.1|  Uncultured soil fungus clone NCD_LSU_otu3770 2...  30.2       91
gb|KF568739.1|  Uncultured soil fungus clone NCD_LSU_otu3769 2...  30.2       91
gb|KF568737.1|  Uncultured soil fungus clone NCD_LSU_otu3767 2...  30.2       91
gb|KF568736.1|  Uncultured soil fungus clone NCD_LSU_otu3766 2...  30.2       91
gb|KF568735.1|  Uncultured soil fungus clone NCD_LSU_otu3765 2...  30.2       91
gb|KF568732.1|  Uncultured soil fungus clone NCD_LSU_otu3762 2...  30.2       91
gb|KF568731.1|  Uncultured soil fungus clone NCD_LSU_otu3761 2...  30.2       91
gb|KF568730.1|  Uncultured soil fungus clone NCD_LSU_otu3760 2...  30.2       91
gb|KF568729.1|  Uncultured soil fungus clone NCD_LSU_otu3759 2...  30.2       91
gb|KF568728.1|  Uncultured soil fungus clone NCD_LSU_otu3758 2...  30.2       91
gb|KF568726.1|  Uncultured soil fungus clone NCD_LSU_otu3756 2...  30.2       91
gb|KF568725.1|  Uncultured soil fungus clone NCD_LSU_otu3755 2...  30.2       91
gb|KF568723.1|  Uncultured soil fungus clone NCD_LSU_otu3753 2...  30.2       91
gb|KF568721.1|  Uncultured soil fungus clone NCD_LSU_otu3751 2...  30.2       91
gb|KF568719.1|  Uncultured soil fungus clone NCD_LSU_otu3749 2...  30.2       91
gb|KF568718.1|  Uncultured soil fungus clone NCD_LSU_otu3748 2...  30.2       91
gb|KF568717.1|  Uncultured soil fungus clone NCD_LSU_otu3747 2...  30.2       91
gb|KF568716.1|  Uncultured soil fungus clone NCD_LSU_otu3746 2...  30.2       91
gb|KF568714.1|  Uncultured soil fungus clone NCD_LSU_otu3744 2...  30.2       91
gb|KF568711.1|  Uncultured soil fungus clone NCD_LSU_otu3741 2...  30.2       91
gb|KF568710.1|  Uncultured soil fungus clone NCD_LSU_otu3740 2...  30.2       91
gb|KF568708.1|  Uncultured soil fungus clone NCD_LSU_otu3738 2...  30.2       91
gb|KF568707.1|  Uncultured soil fungus clone NCD_LSU_otu3737 2...  30.2       91
gb|KF568706.1|  Uncultured soil fungus clone NCD_LSU_otu3736 2...  30.2       91
gb|KF568705.1|  Uncultured soil fungus clone NCD_LSU_otu3735 2...  30.2       91
gb|KF568703.1|  Uncultured soil fungus clone NCD_LSU_otu3733 2...  30.2       91
gb|KF568701.1|  Uncultured soil fungus clone NCD_LSU_otu3731 2...  30.2       91
gb|KF568698.1|  Uncultured soil fungus clone NCD_LSU_otu3728 2...  30.2       91
gb|KF568697.1|  Uncultured soil fungus clone NCD_LSU_otu3727 2...  30.2       91
gb|KF568696.1|  Uncultured soil fungus clone NCD_LSU_otu3726 2...  30.2       91
gb|KF568694.1|  Uncultured soil fungus clone NCD_LSU_otu3724 2...  30.2       91
gb|KF568692.1|  Uncultured soil fungus clone NCD_LSU_otu3722 2...  30.2       91
gb|KF568691.1|  Uncultured soil fungus clone NCD_LSU_otu3721 2...  30.2       91
gb|KF568690.1|  Uncultured soil fungus clone NCD_LSU_otu3720 2...  30.2       91
gb|KF568689.1|  Uncultured soil fungus clone NCD_LSU_otu3719 2...  30.2       91
gb|KF568687.1|  Uncultured soil fungus clone NCD_LSU_otu3717 2...  30.2       91
gb|KF568686.1|  Uncultured soil fungus clone NCD_LSU_otu3716 2...  30.2       91
gb|KF568685.1|  Uncultured soil fungus clone NCD_LSU_otu3715 2...  30.2       91
gb|KF568684.1|  Uncultured soil fungus clone NCD_LSU_otu3714 2...  30.2       91
gb|KF568683.1|  Uncultured soil fungus clone NCD_LSU_otu3713 2...  30.2       91
gb|KF568682.1|  Uncultured soil fungus clone NCD_LSU_otu3712 2...  30.2       91
gb|KF568681.1|  Uncultured soil fungus clone NCD_LSU_otu3711 2...  30.2       91
gb|KF568680.1|  Uncultured soil fungus clone NCD_LSU_otu3710 2...  30.2       91
gb|KF568679.1|  Uncultured soil fungus clone NCD_LSU_otu3709 2...  30.2       91
gb|KF568677.1|  Uncultured soil fungus clone NCD_LSU_otu3707 2...  30.2       91
gb|KF568676.1|  Uncultured soil fungus clone NCD_LSU_otu3706 2...  30.2       91
gb|KF568675.1|  Uncultured soil fungus clone NCD_LSU_otu3705 2...  30.2       91
gb|KF568674.1|  Uncultured soil fungus clone NCD_LSU_otu3704 2...  30.2       91
gb|KF568673.1|  Uncultured soil fungus clone NCD_LSU_otu3703 2...  30.2       91
gb|KF568672.1|  Uncultured soil fungus clone NCD_LSU_otu3702 2...  30.2       91
gb|KF568671.1|  Uncultured soil fungus clone NCD_LSU_otu3701 2...  30.2       91
gb|KF568670.1|  Uncultured soil fungus clone NCD_LSU_otu3700 2...  30.2       91
gb|KF568669.1|  Uncultured soil fungus clone NCD_LSU_otu3699 2...  30.2       91
gb|KF568667.1|  Uncultured soil fungus clone NCD_LSU_otu3697 2...  30.2       91
gb|KF568666.1|  Uncultured soil fungus clone NCD_LSU_otu3696 2...  30.2       91
gb|KF568663.1|  Uncultured soil fungus clone NCD_LSU_otu3693 2...  30.2       91
gb|KF568662.1|  Uncultured soil fungus clone NCD_LSU_otu3692 2...  30.2       91
gb|KF568661.1|  Uncultured soil fungus clone NCD_LSU_otu3691 2...  30.2       91
gb|KF568660.1|  Uncultured soil fungus clone NCD_LSU_otu3690 2...  30.2       91
gb|KF568659.1|  Uncultured soil fungus clone NCD_LSU_otu3689 2...  30.2       91
gb|KF568658.1|  Uncultured soil fungus clone NCD_LSU_otu3688 2...  30.2       91
gb|KF568657.1|  Uncultured soil fungus clone NCD_LSU_otu3687 2...  30.2       91
gb|KF568655.1|  Uncultured soil fungus clone NCD_LSU_otu3685 2...  30.2       91
gb|KF568654.1|  Uncultured soil fungus clone NCD_LSU_otu3684 2...  30.2       91
gb|KF568652.1|  Uncultured soil fungus clone NCD_LSU_otu3682 2...  30.2       91
gb|KF568651.1|  Uncultured soil fungus clone NCD_LSU_otu3681 2...  30.2       91
gb|KF568649.1|  Uncultured soil fungus clone NCD_LSU_otu3679 2...  30.2       91
gb|KF568648.1|  Uncultured soil fungus clone NCD_LSU_otu3678 2...  30.2       91
gb|KF568647.1|  Uncultured soil fungus clone NCD_LSU_otu3677 2...  30.2       91
gb|KF568646.1|  Uncultured soil fungus clone NCD_LSU_otu3676 2...  30.2       91
gb|KF568645.1|  Uncultured soil fungus clone NCD_LSU_otu3675 2...  30.2       91
gb|KF568644.1|  Uncultured soil fungus clone NCD_LSU_otu3674 2...  30.2       91
gb|KF568643.1|  Uncultured soil fungus clone NCD_LSU_otu3673 2...  30.2       91
gb|KF568642.1|  Uncultured soil fungus clone NCD_LSU_otu3672 2...  30.2       91
gb|KF568641.1|  Uncultured soil fungus clone NCD_LSU_otu3671 2...  30.2       91
gb|KF568640.1|  Uncultured soil fungus clone NCD_LSU_otu3670 2...  30.2       91
gb|KF568637.1|  Uncultured soil fungus clone NCD_LSU_otu3667 2...  30.2       91
gb|KF568634.1|  Uncultured soil fungus clone NCD_LSU_otu3664 2...  30.2       91
gb|KF568632.1|  Uncultured soil fungus clone NCD_LSU_otu3662 2...  30.2       91
gb|KF568628.1|  Uncultured soil fungus clone NCD_LSU_otu3658 2...  30.2       91
gb|KF568627.1|  Uncultured soil fungus clone NCD_LSU_otu3657 2...  30.2       91
gb|KF568626.1|  Uncultured soil fungus clone NCD_LSU_otu3656 2...  30.2       91
gb|KF568625.1|  Uncultured soil fungus clone NCD_LSU_otu3655 2...  30.2       91
gb|KF568623.1|  Uncultured soil fungus clone NCD_LSU_otu3653 2...  30.2       91
gb|KF568622.1|  Uncultured soil fungus clone NCD_LSU_otu3652 2...  30.2       91
gb|KF568620.1|  Uncultured soil fungus clone NCD_LSU_otu3650 2...  30.2       91
gb|KF568619.1|  Uncultured soil fungus clone NCD_LSU_otu3649 2...  30.2       91
gb|KF568618.1|  Uncultured soil fungus clone NCD_LSU_otu3648 2...  30.2       91
gb|KF568617.1|  Uncultured soil fungus clone NCD_LSU_otu3647 2...  30.2       91
gb|KF568616.1|  Uncultured soil fungus clone NCD_LSU_otu3646 2...  30.2       91
gb|KF568614.1|  Uncultured soil fungus clone NCD_LSU_otu3644 2...  30.2       91
gb|KF568610.1|  Uncultured soil fungus clone NCD_LSU_otu3640 2...  30.2       91
gb|KF568607.1|  Uncultured soil fungus clone NCD_LSU_otu3637 2...  30.2       91
gb|KF568606.1|  Uncultured soil fungus clone NCD_LSU_otu3636 2...  30.2       91
gb|KF568601.1|  Uncultured soil fungus clone NCD_LSU_otu3631 2...  30.2       91
gb|KF568600.1|  Uncultured soil fungus clone NCD_LSU_otu3630 2...  30.2       91
gb|KF568599.1|  Uncultured soil fungus clone NCD_LSU_otu3629 2...  30.2       91
gb|KF568594.1|  Uncultured soil fungus clone NCD_LSU_otu3624 2...  30.2       91
gb|KF568593.1|  Uncultured soil fungus clone NCD_LSU_otu3623 2...  30.2       91
gb|KF568591.1|  Uncultured soil fungus clone NCD_LSU_otu3621 2...  30.2       91
gb|KF568588.1|  Uncultured soil fungus clone NCD_LSU_otu3618 2...  30.2       91
gb|KF568587.1|  Uncultured soil fungus clone NCD_LSU_otu3617 2...  30.2       91
gb|KF568585.1|  Uncultured soil fungus clone NCD_LSU_otu3615 2...  30.2       91
gb|KF568584.1|  Uncultured soil fungus clone NCD_LSU_otu3614 2...  30.2       91
gb|KF568583.1|  Uncultured soil fungus clone NCD_LSU_otu3613 2...  30.2       91
gb|KF568582.1|  Uncultured soil fungus clone NCD_LSU_otu3612 2...  30.2       91
gb|KF568581.1|  Uncultured soil fungus clone NCD_LSU_otu3611 2...  30.2       91
gb|KF568580.1|  Uncultured soil fungus clone NCD_LSU_otu3610 2...  30.2       91
gb|KF568578.1|  Uncultured soil fungus clone NCD_LSU_otu3608 2...  30.2       91
gb|KF568577.1|  Uncultured soil fungus clone NCD_LSU_otu3607 2...  30.2       91
gb|KF568576.1|  Uncultured soil fungus clone NCD_LSU_otu3606 2...  30.2       91
gb|KF568575.1|  Uncultured soil fungus clone NCD_LSU_otu3605 2...  30.2       91
gb|KF568574.1|  Uncultured soil fungus clone NCD_LSU_otu3604 2...  30.2       91
gb|KF568572.1|  Uncultured soil fungus clone NCD_LSU_otu3602 2...  30.2       91
gb|KF568571.1|  Uncultured soil fungus clone NCD_LSU_otu3601 2...  30.2       91
gb|KF568570.1|  Uncultured soil fungus clone NCD_LSU_otu3600 2...  30.2       91
gb|KF568569.1|  Uncultured soil fungus clone NCD_LSU_otu3599 2...  30.2       91
gb|KF568568.1|  Uncultured soil fungus clone NCD_LSU_otu3598 2...  30.2       91
gb|KF568566.1|  Uncultured soil fungus clone NCD_LSU_otu3596 2...  30.2       91
gb|KF568565.1|  Uncultured soil fungus clone NCD_LSU_otu3595 2...  30.2       91
gb|KF568564.1|  Uncultured soil fungus clone NCD_LSU_otu3594 2...  30.2       91
gb|KF568562.1|  Uncultured soil fungus clone NCD_LSU_otu3592 2...  30.2       91
gb|KF568561.1|  Uncultured soil fungus clone NCD_LSU_otu3591 2...  30.2       91
gb|KF568560.1|  Uncultured soil fungus clone NCD_LSU_otu3590 2...  30.2       91
gb|KF568559.1|  Uncultured soil fungus clone NCD_LSU_otu3589 2...  30.2       91
gb|KF568558.1|  Uncultured soil fungus clone NCD_LSU_otu3588 2...  30.2       91
gb|KF568557.1|  Uncultured soil fungus clone NCD_LSU_otu3587 2...  30.2       91
gb|KF568556.1|  Uncultured soil fungus clone NCD_LSU_otu3586 2...  30.2       91
gb|KF568555.1|  Uncultured soil fungus clone NCD_LSU_otu3585 2...  30.2       91
gb|KF568554.1|  Uncultured soil fungus clone NCD_LSU_otu3584 2...  30.2       91
gb|KF568553.1|  Uncultured soil fungus clone NCD_LSU_otu3583 2...  30.2       91
gb|KF568551.1|  Uncultured soil fungus clone NCD_LSU_otu3581 2...  30.2       91
gb|KF568550.1|  Uncultured soil fungus clone NCD_LSU_otu3580 2...  30.2       91
gb|KF568549.1|  Uncultured soil fungus clone NCD_LSU_otu3579 2...  30.2       91
gb|KF568547.1|  Uncultured soil fungus clone NCD_LSU_otu3577 2...  30.2       91
gb|KF568546.1|  Uncultured soil fungus clone NCD_LSU_otu3576 2...  30.2       91
gb|KF568545.1|  Uncultured soil fungus clone NCD_LSU_otu3575 2...  30.2       91
gb|KF568543.1|  Uncultured soil fungus clone NCD_LSU_otu3573 2...  30.2       91
gb|KF568542.1|  Uncultured soil fungus clone NCD_LSU_otu3572 2...  30.2       91
gb|KF568541.1|  Uncultured soil fungus clone NCD_LSU_otu3571 2...  30.2       91
gb|KF568540.1|  Uncultured soil fungus clone NCD_LSU_otu3570 2...  30.2       91
gb|KF568539.1|  Uncultured soil fungus clone NCD_LSU_otu3569 2...  30.2       91
gb|KF568538.1|  Uncultured soil fungus clone NCD_LSU_otu3568 2...  30.2       91
gb|KF568537.1|  Uncultured soil fungus clone NCD_LSU_otu3567 2...  30.2       91
gb|KF568536.1|  Uncultured soil fungus clone NCD_LSU_otu3566 2...  30.2       91
gb|KF568535.1|  Uncultured soil fungus clone NCD_LSU_otu3565 2...  30.2       91
gb|KF568534.1|  Uncultured soil fungus clone NCD_LSU_otu3564 2...  30.2       91
gb|KF568533.1|  Uncultured soil fungus clone NCD_LSU_otu3563 2...  30.2       91
gb|KF568532.1|  Uncultured soil fungus clone NCD_LSU_otu3562 2...  30.2       91
gb|KF568531.1|  Uncultured soil fungus clone NCD_LSU_otu3561 2...  30.2       91
gb|KF568530.1|  Uncultured soil fungus clone NCD_LSU_otu3560 2...  30.2       91
gb|KF568529.1|  Uncultured soil fungus clone NCD_LSU_otu3559 2...  30.2       91
gb|KF568528.1|  Uncultured soil fungus clone NCD_LSU_otu3558 2...  30.2       91
gb|KF568527.1|  Uncultured soil fungus clone NCD_LSU_otu3557 2...  30.2       91
gb|KF568526.1|  Uncultured soil fungus clone NCD_LSU_otu3556 2...  30.2       91
gb|KF568524.1|  Uncultured soil fungus clone NCD_LSU_otu3554 2...  30.2       91
gb|KF568523.1|  Uncultured soil fungus clone NCD_LSU_otu3553 2...  30.2       91
gb|KF568522.1|  Uncultured soil fungus clone NCD_LSU_otu3552 2...  30.2       91
gb|KF568521.1|  Uncultured soil fungus clone NCD_LSU_otu3551 2...  30.2       91
gb|KF568520.1|  Uncultured soil fungus clone NCD_LSU_otu3550 2...  30.2       91
gb|KF568519.1|  Uncultured soil fungus clone NCD_LSU_otu3549 2...  30.2       91
gb|KF568518.1|  Uncultured soil fungus clone NCD_LSU_otu3548 2...  30.2       91
gb|KF568517.1|  Uncultured soil fungus clone NCD_LSU_otu3547 2...  30.2       91
gb|KF568515.1|  Uncultured soil fungus clone NCD_LSU_otu3545 2...  30.2       91
gb|KF568514.1|  Uncultured soil fungus clone NCD_LSU_otu3544 2...  30.2       91
gb|KF568513.1|  Uncultured soil fungus clone NCD_LSU_otu3543 2...  30.2       91
gb|KF568512.1|  Uncultured soil fungus clone NCD_LSU_otu3542 2...  30.2       91
gb|KF568511.1|  Uncultured soil fungus clone NCD_LSU_otu3541 2...  30.2       91
gb|KF568510.1|  Uncultured soil fungus clone NCD_LSU_otu3540 2...  30.2       91
gb|KF568509.1|  Uncultured soil fungus clone NCD_LSU_otu3539 2...  30.2       91
gb|KF568508.1|  Uncultured soil fungus clone NCD_LSU_otu3538 2...  30.2       91
gb|KF568507.1|  Uncultured soil fungus clone NCD_LSU_otu3537 2...  30.2       91
gb|KF568506.1|  Uncultured soil fungus clone NCD_LSU_otu3536 2...  30.2       91
gb|KF568505.1|  Uncultured soil fungus clone NCD_LSU_otu3535 2...  30.2       91
gb|KF568504.1|  Uncultured soil fungus clone NCD_LSU_otu3534 2...  30.2       91
gb|KF568502.1|  Uncultured soil fungus clone NCD_LSU_otu3532 2...  30.2       91
gb|KF568501.1|  Uncultured soil fungus clone NCD_LSU_otu3531 2...  30.2       91
gb|KF568500.1|  Uncultured soil fungus clone NCD_LSU_otu3530 2...  30.2       91
gb|KF568499.1|  Uncultured soil fungus clone NCD_LSU_otu3529 2...  30.2       91
gb|KF568498.1|  Uncultured soil fungus clone NCD_LSU_otu3528 2...  30.2       91
gb|KF568497.1|  Uncultured soil fungus clone NCD_LSU_otu3527 2...  30.2       91
gb|KF568496.1|  Uncultured soil fungus clone NCD_LSU_otu3526 2...  30.2       91
gb|KF568495.1|  Uncultured soil fungus clone NCD_LSU_otu3525 2...  30.2       91
gb|KF568494.1|  Uncultured soil fungus clone NCD_LSU_otu3524 2...  30.2       91
gb|KF568493.1|  Uncultured soil fungus clone NCD_LSU_otu3523 2...  30.2       91
gb|KF568492.1|  Uncultured soil fungus clone NCD_LSU_otu3522 2...  30.2       91
gb|KF568491.1|  Uncultured soil fungus clone NCD_LSU_otu3521 2...  30.2       91
gb|KF568490.1|  Uncultured soil fungus clone NCD_LSU_otu3520 2...  30.2       91
gb|KF568489.1|  Uncultured soil fungus clone NCD_LSU_otu3519 2...  30.2       91
gb|KF568488.1|  Uncultured soil fungus clone NCD_LSU_otu3518 2...  30.2       91
gb|KF568486.1|  Uncultured soil fungus clone NCD_LSU_otu3516 2...  30.2       91
gb|KF568485.1|  Uncultured soil fungus clone NCD_LSU_otu3515 2...  30.2       91
gb|KF568483.1|  Uncultured soil fungus clone NCD_LSU_otu3513 2...  30.2       91
gb|KF568482.1|  Uncultured soil fungus clone NCD_LSU_otu3512 2...  30.2       91
gb|KF568481.1|  Uncultured soil fungus clone NCD_LSU_otu3511 2...  30.2       91
gb|KF568480.1|  Uncultured soil fungus clone NCD_LSU_otu3510 2...  30.2       91
gb|KF568479.1|  Uncultured soil fungus clone NCD_LSU_otu3509 2...  30.2       91
gb|KF568478.1|  Uncultured soil fungus clone NCD_LSU_otu3508 2...  30.2       91
gb|KF568477.1|  Uncultured soil fungus clone NCD_LSU_otu3507 2...  30.2       91
gb|KF568476.1|  Uncultured soil fungus clone NCD_LSU_otu3506 2...  30.2       91
gb|KF568475.1|  Uncultured soil fungus clone NCD_LSU_otu3505 2...  30.2       91
gb|KF568474.1|  Uncultured soil fungus clone NCD_LSU_otu3504 2...  30.2       91
gb|KF568473.1|  Uncultured soil fungus clone NCD_LSU_otu3503 2...  30.2       91
gb|KF568472.1|  Uncultured soil fungus clone NCD_LSU_otu3502 2...  30.2       91
gb|KF568471.1|  Uncultured soil fungus clone NCD_LSU_otu3501 2...  30.2       91
gb|KF568470.1|  Uncultured soil fungus clone NCD_LSU_otu3500 2...  30.2       91
gb|KF568469.1|  Uncultured soil fungus clone NCD_LSU_otu3499 2...  30.2       91
gb|KF568468.1|  Uncultured soil fungus clone NCD_LSU_otu3498 2...  30.2       91
gb|KF568467.1|  Uncultured soil fungus clone NCD_LSU_otu3497 2...  30.2       91
gb|KF568466.1|  Uncultured soil fungus clone NCD_LSU_otu3496 2...  30.2       91
gb|KF568465.1|  Uncultured soil fungus clone NCD_LSU_otu3495 2...  30.2       91
gb|KF568464.1|  Uncultured soil fungus clone NCD_LSU_otu3494 2...  30.2       91
gb|KF568463.1|  Uncultured soil fungus clone NCD_LSU_otu3493 2...  30.2       91
gb|KF568457.1|  Uncultured soil fungus clone NCD_LSU_otu3487 2...  30.2       91
gb|KF568456.1|  Uncultured soil fungus clone NCD_LSU_otu3486 2...  30.2       91
gb|KF568455.1|  Uncultured soil fungus clone NCD_LSU_otu3485 2...  30.2       91
gb|KF568454.1|  Uncultured soil fungus clone NCD_LSU_otu3484 2...  30.2       91
gb|KF568453.1|  Uncultured soil fungus clone NCD_LSU_otu3483 2...  30.2       91
gb|KF568452.1|  Uncultured soil fungus clone NCD_LSU_otu3482 2...  30.2       91
gb|KF568451.1|  Uncultured soil fungus clone NCD_LSU_otu3481 2...  30.2       91
gb|KF568450.1|  Uncultured soil fungus clone NCD_LSU_otu3480 2...  30.2       91
gb|KF568447.1|  Uncultured soil fungus clone NCD_LSU_otu3477 2...  30.2       91
gb|KF568446.1|  Uncultured soil fungus clone NCD_LSU_otu3476 2...  30.2       91
gb|KF568445.1|  Uncultured soil fungus clone NCD_LSU_otu3475 2...  30.2       91
gb|KF568444.1|  Uncultured soil fungus clone NCD_LSU_otu3474 2...  30.2       91
gb|KF568443.1|  Uncultured soil fungus clone NCD_LSU_otu3473 2...  30.2       91
gb|KF568442.1|  Uncultured soil fungus clone NCD_LSU_otu3472 2...  30.2       91
gb|KF568435.1|  Uncultured soil fungus clone NCD_LSU_otu3465 2...  30.2       91
gb|KF568434.1|  Uncultured soil fungus clone NCD_LSU_otu3464 2...  30.2       91
gb|KF568433.1|  Uncultured soil fungus clone NCD_LSU_otu3463 2...  30.2       91
gb|KF568430.1|  Uncultured soil fungus clone NCD_LSU_otu3460 2...  30.2       91
gb|KF568429.1|  Uncultured soil fungus clone NCD_LSU_otu3459 2...  30.2       91
gb|KF568427.1|  Uncultured soil fungus clone NCD_LSU_otu3457 2...  30.2       91
gb|KF568425.1|  Uncultured soil fungus clone NCD_LSU_otu3455 2...  30.2       91
gb|KF568423.1|  Uncultured soil fungus clone NCD_LSU_otu3453 2...  30.2       91
gb|KF568421.1|  Uncultured soil fungus clone NCD_LSU_otu3451 2...  30.2       91
gb|KF568419.1|  Uncultured soil fungus clone NCD_LSU_otu3449 2...  30.2       91
gb|KF568418.1|  Uncultured soil fungus clone NCD_LSU_otu3448 2...  30.2       91
gb|KF568415.1|  Uncultured soil fungus clone NCD_LSU_otu3445 2...  30.2       91
gb|KF568413.1|  Uncultured soil fungus clone NCD_LSU_otu3443 2...  30.2       91
gb|KF568412.1|  Uncultured soil fungus clone NCD_LSU_otu3442 2...  30.2       91
gb|KF568411.1|  Uncultured soil fungus clone NCD_LSU_otu3441 2...  30.2       91
gb|KF568410.1|  Uncultured soil fungus clone NCD_LSU_otu3440 2...  30.2       91
gb|KF568409.1|  Uncultured soil fungus clone NCD_LSU_otu3439 2...  30.2       91
gb|KF568408.1|  Uncultured soil fungus clone NCD_LSU_otu3438 2...  30.2       91
gb|KF568407.1|  Uncultured soil fungus clone NCD_LSU_otu3437 2...  30.2       91
gb|KF568406.1|  Uncultured soil fungus clone NCD_LSU_otu3436 2...  30.2       91
gb|KF568405.1|  Uncultured soil fungus clone NCD_LSU_otu3435 2...  30.2       91
gb|KF568404.1|  Uncultured soil fungus clone NCD_LSU_otu3434 2...  30.2       91
gb|KF568403.1|  Uncultured soil fungus clone NCD_LSU_otu3433 2...  30.2       91
gb|KF568402.1|  Uncultured soil fungus clone NCD_LSU_otu3432 2...  30.2       91
gb|KF568400.1|  Uncultured soil fungus clone NCD_LSU_otu3430 2...  30.2       91
gb|KF568398.1|  Uncultured soil fungus clone NCD_LSU_otu3428 2...  30.2       91
gb|KF568397.1|  Uncultured soil fungus clone NCD_LSU_otu3427 2...  30.2       91
gb|KF568396.1|  Uncultured soil fungus clone NCD_LSU_otu3426 2...  30.2       91
gb|KF568395.1|  Uncultured soil fungus clone NCD_LSU_otu3425 2...  30.2       91
gb|KF568394.1|  Uncultured soil fungus clone NCD_LSU_otu3424 2...  30.2       91
gb|KF568393.1|  Uncultured soil fungus clone NCD_LSU_otu3423 2...  30.2       91
gb|KF568392.1|  Uncultured soil fungus clone NCD_LSU_otu3422 2...  30.2       91
gb|KF568391.1|  Uncultured soil fungus clone NCD_LSU_otu3421 2...  30.2       91
gb|KF568390.1|  Uncultured soil fungus clone NCD_LSU_otu3420 2...  30.2       91
gb|KF568389.1|  Uncultured soil fungus clone NCD_LSU_otu3419 2...  30.2       91
gb|KF568388.1|  Uncultured soil fungus clone NCD_LSU_otu3418 2...  30.2       91
gb|KF568387.1|  Uncultured soil fungus clone NCD_LSU_otu3417 2...  30.2       91
gb|KF568384.1|  Uncultured soil fungus clone NCD_LSU_otu3414 2...  30.2       91
gb|KF568382.1|  Uncultured soil fungus clone NCD_LSU_otu3412 2...  30.2       91
gb|KF568381.1|  Uncultured soil fungus clone NCD_LSU_otu3411 2...  30.2       91
gb|KF568380.1|  Uncultured soil fungus clone NCD_LSU_otu3410 2...  30.2       91
gb|KF568379.1|  Uncultured soil fungus clone NCD_LSU_otu3409 2...  30.2       91
gb|KF568376.1|  Uncultured soil fungus clone NCD_LSU_otu3406 2...  30.2       91
gb|KF568373.1|  Uncultured soil fungus clone NCD_LSU_otu3403 2...  30.2       91
gb|KF568372.1|  Uncultured soil fungus clone NCD_LSU_otu3402 2...  30.2       91
gb|KF568371.1|  Uncultured soil fungus clone NCD_LSU_otu3401 2...  30.2       91
gb|KF568370.1|  Uncultured soil fungus clone NCD_LSU_otu3400 2...  30.2       91
gb|KF568369.1|  Uncultured soil fungus clone NCD_LSU_otu3399 2...  30.2       91
gb|KF568367.1|  Uncultured soil fungus clone NCD_LSU_otu3397 2...  30.2       91
gb|KF568365.1|  Uncultured soil fungus clone NCD_LSU_otu3395 2...  30.2       91
gb|KF568364.1|  Uncultured soil fungus clone NCD_LSU_otu3394 2...  30.2       91
gb|KF568361.1|  Uncultured soil fungus clone NCD_LSU_otu3391 2...  30.2       91
gb|KF568359.1|  Uncultured soil fungus clone NCD_LSU_otu3389 2...  30.2       91
gb|KF568358.1|  Uncultured soil fungus clone NCD_LSU_otu3388 2...  30.2       91
gb|KF568357.1|  Uncultured soil fungus clone NCD_LSU_otu3387 2...  30.2       91
gb|KF568356.1|  Uncultured soil fungus clone NCD_LSU_otu3386 2...  30.2       91
gb|KF568355.1|  Uncultured soil fungus clone NCD_LSU_otu3385 2...  30.2       91
gb|KF568354.1|  Uncultured soil fungus clone NCD_LSU_otu3384 2...  30.2       91
gb|KF568353.1|  Uncultured soil fungus clone NCD_LSU_otu3383 2...  30.2       91
gb|KF568352.1|  Uncultured soil fungus clone NCD_LSU_otu3382 2...  30.2       91
gb|KF568350.1|  Uncultured soil fungus clone NCD_LSU_otu3380 2...  30.2       91
gb|KF568349.1|  Uncultured soil fungus clone NCD_LSU_otu3379 2...  30.2       91
gb|KF568348.1|  Uncultured soil fungus clone NCD_LSU_otu3378 2...  30.2       91
gb|KF568347.1|  Uncultured soil fungus clone NCD_LSU_otu3377 2...  30.2       91
gb|KF568346.1|  Uncultured soil fungus clone NCD_LSU_otu3376 2...  30.2       91
gb|KF568344.1|  Uncultured soil fungus clone NCD_LSU_otu3374 2...  30.2       91
gb|KF568343.1|  Uncultured soil fungus clone NCD_LSU_otu3373 2...  30.2       91
gb|KF568340.1|  Uncultured soil fungus clone NCD_LSU_otu3370 2...  30.2       91
gb|KF568339.1|  Uncultured soil fungus clone NCD_LSU_otu3369 2...  30.2       91
gb|KF568338.1|  Uncultured soil fungus clone NCD_LSU_otu3368 2...  30.2       91
gb|KF568335.1|  Uncultured soil fungus clone NCD_LSU_otu3365 2...  30.2       91
gb|KF568334.1|  Uncultured soil fungus clone NCD_LSU_otu3364 2...  30.2       91
gb|KF568333.1|  Uncultured soil fungus clone NCD_LSU_otu3363 2...  30.2       91
gb|KF568332.1|  Uncultured soil fungus clone NCD_LSU_otu3362 2...  30.2       91
gb|KF568331.1|  Uncultured soil fungus clone NCD_LSU_otu3361 2...  30.2       91
gb|KF568329.1|  Uncultured soil fungus clone NCD_LSU_otu3359 2...  30.2       91
gb|KF568328.1|  Uncultured soil fungus clone NCD_LSU_otu3358 2...  30.2       91
gb|KF568327.1|  Uncultured soil fungus clone NCD_LSU_otu3357 2...  30.2       91
gb|KF568326.1|  Uncultured soil fungus clone NCD_LSU_otu3356 2...  30.2       91
gb|KF568324.1|  Uncultured soil fungus clone NCD_LSU_otu3354 2...  30.2       91
gb|KF568323.1|  Uncultured soil fungus clone NCD_LSU_otu3353 2...  30.2       91
gb|KF568322.1|  Uncultured soil fungus clone NCD_LSU_otu3352 2...  30.2       91
gb|KF568321.1|  Uncultured soil fungus clone NCD_LSU_otu3351 2...  30.2       91
gb|KF568320.1|  Uncultured soil fungus clone NCD_LSU_otu3350 2...  30.2       91
gb|KF568319.1|  Uncultured soil fungus clone NCD_LSU_otu3349 2...  30.2       91
gb|KF568318.1|  Uncultured soil fungus clone NCD_LSU_otu3348 2...  30.2       91
gb|KF568317.1|  Uncultured soil fungus clone NCD_LSU_otu3347 2...  30.2       91
gb|KF568316.1|  Uncultured soil fungus clone NCD_LSU_otu3346 2...  30.2       91
gb|KF568315.1|  Uncultured soil fungus clone NCD_LSU_otu3345 2...  30.2       91
gb|KF568314.1|  Uncultured soil fungus clone NCD_LSU_otu3344 2...  30.2       91
gb|KF568313.1|  Uncultured soil fungus clone NCD_LSU_otu3343 2...  30.2       91
gb|KF568308.1|  Uncultured soil fungus clone NCD_LSU_otu3338 2...  30.2       91
gb|KF568306.1|  Uncultured soil fungus clone NCD_LSU_otu3336 2...  30.2       91
gb|KF568305.1|  Uncultured soil fungus clone NCD_LSU_otu3335 2...  30.2       91
gb|KF568304.1|  Uncultured soil fungus clone NCD_LSU_otu3334 2...  30.2       91
gb|KF568303.1|  Uncultured soil fungus clone NCD_LSU_otu3333 2...  30.2       91
gb|KF568302.1|  Uncultured soil fungus clone NCD_LSU_otu3332 2...  30.2       91
gb|KF568301.1|  Uncultured soil fungus clone NCD_LSU_otu3331 2...  30.2       91
gb|KF568300.1|  Uncultured soil fungus clone NCD_LSU_otu3330 2...  30.2       91
gb|KF568299.1|  Uncultured soil fungus clone NCD_LSU_otu3329 2...  30.2       91
gb|KF568298.1|  Uncultured soil fungus clone NCD_LSU_otu3328 2...  30.2       91
gb|KF568297.1|  Uncultured soil fungus clone NCD_LSU_otu3327 2...  30.2       91
gb|KF568294.1|  Uncultured soil fungus clone NCD_LSU_otu3324 2...  30.2       91
gb|KF568292.1|  Uncultured soil fungus clone NCD_LSU_otu3322 2...  30.2       91
gb|KF568291.1|  Uncultured soil fungus clone NCD_LSU_otu3321 2...  30.2       91
gb|KF568290.1|  Uncultured soil fungus clone NCD_LSU_otu3320 2...  30.2       91
gb|KF568289.1|  Uncultured soil fungus clone NCD_LSU_otu3319 2...  30.2       91
gb|KF568288.1|  Uncultured soil fungus clone NCD_LSU_otu3318 2...  30.2       91
gb|KF568285.1|  Uncultured soil fungus clone NCD_LSU_otu3315 2...  30.2       91
gb|KF568284.1|  Uncultured soil fungus clone NCD_LSU_otu3314 2...  30.2       91
gb|KF568283.1|  Uncultured soil fungus clone NCD_LSU_otu3313 2...  30.2       91
gb|KF568282.1|  Uncultured soil fungus clone NCD_LSU_otu3312 2...  30.2       91
gb|KF568281.1|  Uncultured soil fungus clone NCD_LSU_otu3311 2...  30.2       91
gb|KF568280.1|  Uncultured soil fungus clone NCD_LSU_otu3310 2...  30.2       91
gb|KF568279.1|  Uncultured soil fungus clone NCD_LSU_otu3309 2...  30.2       91
gb|KF568278.1|  Uncultured soil fungus clone NCD_LSU_otu3308 2...  30.2       91
gb|KF568277.1|  Uncultured soil fungus clone NCD_LSU_otu3307 2...  30.2       91
gb|KF568276.1|  Uncultured soil fungus clone NCD_LSU_otu3306 2...  30.2       91
gb|KF568274.1|  Uncultured soil fungus clone NCD_LSU_otu3304 2...  30.2       91
gb|KF568272.1|  Uncultured soil fungus clone NCD_LSU_otu3302 2...  30.2       91
gb|KF568270.1|  Uncultured soil fungus clone NCD_LSU_otu3300 2...  30.2       91
gb|KF568269.1|  Uncultured soil fungus clone NCD_LSU_otu3299 2...  30.2       91
gb|KF568267.1|  Uncultured soil fungus clone NCD_LSU_otu3297 2...  30.2       91
gb|KF568266.1|  Uncultured soil fungus clone NCD_LSU_otu3296 2...  30.2       91
gb|KF568265.1|  Uncultured soil fungus clone NCD_LSU_otu3295 2...  30.2       91
gb|KF568260.1|  Uncultured soil fungus clone NCD_LSU_otu3290 2...  30.2       91
gb|KF568257.1|  Uncultured soil fungus clone NCD_LSU_otu3287 2...  30.2       91
gb|KF568256.1|  Uncultured soil fungus clone NCD_LSU_otu3286 2...  30.2       91
gb|KF568255.1|  Uncultured soil fungus clone NCD_LSU_otu3285 2...  30.2       91
gb|KF568254.1|  Uncultured soil fungus clone NCD_LSU_otu3284 2...  30.2       91
gb|KF568253.1|  Uncultured soil fungus clone NCD_LSU_otu3283 2...  30.2       91
gb|KF568252.1|  Uncultured soil fungus clone NCD_LSU_otu3282 2...  30.2       91
gb|KF568249.1|  Uncultured soil fungus clone NCD_LSU_otu3279 2...  30.2       91
gb|KF568248.1|  Uncultured soil fungus clone NCD_LSU_otu3278 2...  30.2       91
gb|KF568247.1|  Uncultured soil fungus clone NCD_LSU_otu3277 2...  30.2       91
gb|KF568246.1|  Uncultured soil fungus clone NCD_LSU_otu3276 2...  30.2       91
gb|KF568244.1|  Uncultured soil fungus clone NCD_LSU_otu3274 2...  30.2       91
gb|KF568241.1|  Uncultured soil fungus clone NCD_LSU_otu3271 2...  30.2       91
gb|KF568239.1|  Uncultured soil fungus clone NCD_LSU_otu3269 2...  30.2       91
gb|KF568238.1|  Uncultured soil fungus clone NCD_LSU_otu3268 2...  30.2       91
gb|KF568237.1|  Uncultured soil fungus clone NCD_LSU_otu3267 2...  30.2       91
gb|KF568236.1|  Uncultured soil fungus clone NCD_LSU_otu3266 2...  30.2       91
gb|KF568234.1|  Uncultured soil fungus clone NCD_LSU_otu3264 2...  30.2       91
gb|KF568233.1|  Uncultured soil fungus clone NCD_LSU_otu3263 2...  30.2       91
gb|KF568232.1|  Uncultured soil fungus clone NCD_LSU_otu3262 2...  30.2       91
gb|KF568230.1|  Uncultured soil fungus clone NCD_LSU_otu3260 2...  30.2       91
gb|KF568229.1|  Uncultured soil fungus clone NCD_LSU_otu3259 2...  30.2       91
gb|KF568228.1|  Uncultured soil fungus clone NCD_LSU_otu3258 2...  30.2       91
gb|KF568227.1|  Uncultured soil fungus clone NCD_LSU_otu3257 2...  30.2       91
gb|KF568226.1|  Uncultured soil fungus clone NCD_LSU_otu3256 2...  30.2       91
gb|KF568225.1|  Uncultured soil fungus clone NCD_LSU_otu3255 2...  30.2       91
gb|KF568224.1|  Uncultured soil fungus clone NCD_LSU_otu3254 2...  30.2       91
gb|KF568223.1|  Uncultured soil fungus clone NCD_LSU_otu3253 2...  30.2       91
gb|KF568222.1|  Uncultured soil fungus clone NCD_LSU_otu3252 2...  30.2       91
gb|KF568221.1|  Uncultured soil fungus clone NCD_LSU_otu3251 2...  30.2       91
gb|KF568220.1|  Uncultured soil fungus clone NCD_LSU_otu3250 2...  30.2       91
gb|KF568217.1|  Uncultured soil fungus clone NCD_LSU_otu3247 2...  30.2       91
gb|KF568215.1|  Uncultured soil fungus clone NCD_LSU_otu3245 2...  30.2       91
gb|KF568214.1|  Uncultured soil fungus clone NCD_LSU_otu3244 2...  30.2       91
gb|KF568212.1|  Uncultured soil fungus clone NCD_LSU_otu3242 2...  30.2       91
gb|KF568211.1|  Uncultured soil fungus clone NCD_LSU_otu3241 2...  30.2       91
gb|KF568210.1|  Uncultured soil fungus clone NCD_LSU_otu3240 2...  30.2       91
gb|KF568209.1|  Uncultured soil fungus clone NCD_LSU_otu3239 2...  30.2       91
gb|KF568208.1|  Uncultured soil fungus clone NCD_LSU_otu3238 2...  30.2       91
gb|KF568207.1|  Uncultured soil fungus clone NCD_LSU_otu3237 2...  30.2       91
gb|KF568206.1|  Uncultured soil fungus clone NCD_LSU_otu3236 2...  30.2       91
gb|KF568204.1|  Uncultured soil fungus clone NCD_LSU_otu3234 2...  30.2       91
gb|KF568203.1|  Uncultured soil fungus clone NCD_LSU_otu3233 2...  30.2       91
gb|KF568202.1|  Uncultured soil fungus clone NCD_LSU_otu3232 2...  30.2       91
gb|KF568201.1|  Uncultured soil fungus clone NCD_LSU_otu3231 2...  30.2       91
gb|KF568199.1|  Uncultured soil fungus clone NCD_LSU_otu3229 2...  30.2       91
gb|KF568198.1|  Uncultured soil fungus clone NCD_LSU_otu3228 2...  30.2       91
gb|KF568197.1|  Uncultured soil fungus clone NCD_LSU_otu3227 2...  30.2       91
gb|KF568196.1|  Uncultured soil fungus clone NCD_LSU_otu3226 2...  30.2       91
gb|KF568195.1|  Uncultured soil fungus clone NCD_LSU_otu3225 2...  30.2       91
gb|KF568194.1|  Uncultured soil fungus clone NCD_LSU_otu3224 2...  30.2       91
gb|KF568193.1|  Uncultured soil fungus clone NCD_LSU_otu3223 2...  30.2       91
gb|KF568192.1|  Uncultured soil fungus clone NCD_LSU_otu3222 2...  30.2       91
gb|KF568191.1|  Uncultured soil fungus clone NCD_LSU_otu3221 2...  30.2       91
gb|KF568190.1|  Uncultured soil fungus clone NCD_LSU_otu3220 2...  30.2       91
gb|KF568189.1|  Uncultured soil fungus clone NCD_LSU_otu3219 2...  30.2       91
gb|KF568187.1|  Uncultured soil fungus clone NCD_LSU_otu3217 2...  30.2       91
gb|KF568186.1|  Uncultured soil fungus clone NCD_LSU_otu3216 2...  30.2       91
gb|KF568185.1|  Uncultured soil fungus clone NCD_LSU_otu3215 2...  30.2       91
gb|KF568183.1|  Uncultured soil fungus clone NCD_LSU_otu3213 2...  30.2       91
gb|KF568182.1|  Uncultured soil fungus clone NCD_LSU_otu3212 2...  30.2       91
gb|KF568181.1|  Uncultured soil fungus clone NCD_LSU_otu3211 2...  30.2       91
gb|KF568180.1|  Uncultured soil fungus clone NCD_LSU_otu3210 2...  30.2       91
gb|KF568179.1|  Uncultured soil fungus clone NCD_LSU_otu3209 2...  30.2       91
gb|KF568178.1|  Uncultured soil fungus clone NCD_LSU_otu3208 2...  30.2       91
gb|KF568176.1|  Uncultured soil fungus clone NCD_LSU_otu3206 2...  30.2       91
gb|KF568175.1|  Uncultured soil fungus clone NCD_LSU_otu3205 2...  30.2       91
gb|KF568174.1|  Uncultured soil fungus clone NCD_LSU_otu3204 2...  30.2       91
gb|KF568173.1|  Uncultured soil fungus clone NCD_LSU_otu3203 2...  30.2       91
gb|KF568171.1|  Uncultured soil fungus clone NCD_LSU_otu3201 2...  30.2       91
gb|KF568169.1|  Uncultured soil fungus clone NCD_LSU_otu3199 2...  30.2       91
gb|KF568168.1|  Uncultured soil fungus clone NCD_LSU_otu3198 2...  30.2       91
gb|KF568166.1|  Uncultured soil fungus clone NCD_LSU_otu3196 2...  30.2       91
gb|KF568165.1|  Uncultured soil fungus clone NCD_LSU_otu3195 2...  30.2       91
gb|KF568164.1|  Uncultured soil fungus clone NCD_LSU_otu3194 2...  30.2       91
gb|KF568163.1|  Uncultured soil fungus clone NCD_LSU_otu3193 2...  30.2       91
gb|KF568162.1|  Uncultured soil fungus clone NCD_LSU_otu3192 2...  30.2       91
gb|KF568160.1|  Uncultured soil fungus clone NCD_LSU_otu3190 2...  30.2       91
gb|KF568159.1|  Uncultured soil fungus clone NCD_LSU_otu3189 2...  30.2       91
gb|KF568155.1|  Uncultured soil fungus clone NCD_LSU_otu3185 2...  30.2       91
gb|KF568154.1|  Uncultured soil fungus clone NCD_LSU_otu3184 2...  30.2       91
gb|KF568152.1|  Uncultured soil fungus clone NCD_LSU_otu3182 2...  30.2       91
gb|KF568151.1|  Uncultured soil fungus clone NCD_LSU_otu3181 2...  30.2       91
gb|KF568150.1|  Uncultured soil fungus clone NCD_LSU_otu3180 2...  30.2       91
gb|KF568149.1|  Uncultured soil fungus clone NCD_LSU_otu3179 2...  30.2       91
gb|KF568148.1|  Uncultured soil fungus clone NCD_LSU_otu3178 2...  30.2       91
gb|KF568147.1|  Uncultured soil fungus clone NCD_LSU_otu3177 2...  30.2       91
gb|KF568146.1|  Uncultured soil fungus clone NCD_LSU_otu3176 2...  30.2       91
gb|KF568144.1|  Uncultured soil fungus clone NCD_LSU_otu3174 2...  30.2       91
gb|KF568143.1|  Uncultured soil fungus clone NCD_LSU_otu3173 2...  30.2       91
gb|KF568141.1|  Uncultured soil fungus clone NCD_LSU_otu3171 2...  30.2       91
gb|KF568139.1|  Uncultured soil fungus clone NCD_LSU_otu3169 2...  30.2       91
gb|KF568138.1|  Uncultured soil fungus clone NCD_LSU_otu3168 2...  30.2       91
gb|KF568136.1|  Uncultured soil fungus clone NCD_LSU_otu3166 2...  30.2       91
gb|KF568133.1|  Uncultured soil fungus clone NCD_LSU_otu3163 2...  30.2       91
gb|KF568132.1|  Uncultured soil fungus clone NCD_LSU_otu3162 2...  30.2       91
gb|KF568129.1|  Uncultured soil fungus clone NCD_LSU_otu3159 2...  30.2       91
gb|KF568128.1|  Uncultured soil fungus clone NCD_LSU_otu3158 2...  30.2       91
gb|KF568127.1|  Uncultured soil fungus clone NCD_LSU_otu3157 2...  30.2       91
gb|KF568125.1|  Uncultured soil fungus clone NCD_LSU_otu3155 2...  30.2       91
gb|KF568124.1|  Uncultured soil fungus clone NCD_LSU_otu3154 2...  30.2       91
gb|KF568120.1|  Uncultured soil fungus clone NCD_LSU_otu3150 2...  30.2       91
gb|KF568119.1|  Uncultured soil fungus clone NCD_LSU_otu3149 2...  30.2       91
gb|KF568118.1|  Uncultured soil fungus clone NCD_LSU_otu3148 2...  30.2       91
gb|KF568115.1|  Uncultured soil fungus clone NCD_LSU_otu3145 2...  30.2       91
gb|KF568114.1|  Uncultured soil fungus clone NCD_LSU_otu3144 2...  30.2       91
gb|KF568113.1|  Uncultured soil fungus clone NCD_LSU_otu3143 2...  30.2       91
gb|KF568112.1|  Uncultured soil fungus clone NCD_LSU_otu3142 2...  30.2       91
gb|KF568111.1|  Uncultured soil fungus clone NCD_LSU_otu3141 2...  30.2       91
gb|KF568110.1|  Uncultured soil fungus clone NCD_LSU_otu3140 2...  30.2       91
gb|KF568109.1|  Uncultured soil fungus clone NCD_LSU_otu3139 2...  30.2       91
gb|KF568108.1|  Uncultured soil fungus clone NCD_LSU_otu3138 2...  30.2       91
gb|KF568107.1|  Uncultured soil fungus clone NCD_LSU_otu3137 2...  30.2       91
gb|KF568103.1|  Uncultured soil fungus clone NCD_LSU_otu3133 2...  30.2       91
gb|KF568102.1|  Uncultured soil fungus clone NCD_LSU_otu3132 2...  30.2       91
gb|KF568100.1|  Uncultured soil fungus clone NCD_LSU_otu3130 2...  30.2       91
gb|KF568098.1|  Uncultured soil fungus clone NCD_LSU_otu3128 2...  30.2       91
gb|KF568097.1|  Uncultured soil fungus clone NCD_LSU_otu3127 2...  30.2       91
gb|KF568096.1|  Uncultured soil fungus clone NCD_LSU_otu3126 2...  30.2       91
gb|KF568095.1|  Uncultured soil fungus clone NCD_LSU_otu3125 2...  30.2       91
gb|KF568094.1|  Uncultured soil fungus clone NCD_LSU_otu3124 2...  30.2       91
gb|KF568093.1|  Uncultured soil fungus clone NCD_LSU_otu3123 2...  30.2       91
gb|KF568092.1|  Uncultured soil fungus clone NCD_LSU_otu3122 2...  30.2       91
gb|KF568091.1|  Uncultured soil fungus clone NCD_LSU_otu3121 2...  30.2       91
gb|KF568090.1|  Uncultured soil fungus clone NCD_LSU_otu3120 2...  30.2       91
gb|KF568089.1|  Uncultured soil fungus clone NCD_LSU_otu3119 2...  30.2       91
gb|KF568088.1|  Uncultured soil fungus clone NCD_LSU_otu3118 2...  30.2       91
gb|KF568086.1|  Uncultured soil fungus clone NCD_LSU_otu3116 2...  30.2       91
gb|KF568085.1|  Uncultured soil fungus clone NCD_LSU_otu3115 2...  30.2       91
gb|KF568084.1|  Uncultured soil fungus clone NCD_LSU_otu3114 2...  30.2       91
gb|KF568083.1|  Uncultured soil fungus clone NCD_LSU_otu3113 2...  30.2       91
gb|KF568082.1|  Uncultured soil fungus clone NCD_LSU_otu3112 2...  30.2       91
gb|KF568081.1|  Uncultured soil fungus clone NCD_LSU_otu3111 2...  30.2       91
gb|KF568078.1|  Uncultured soil fungus clone NCD_LSU_otu3108 2...  30.2       91
gb|KF568077.1|  Uncultured soil fungus clone NCD_LSU_otu3107 2...  30.2       91
gb|KF568076.1|  Uncultured soil fungus clone NCD_LSU_otu3106 2...  30.2       91
gb|KF568075.1|  Uncultured soil fungus clone NCD_LSU_otu3105 2...  30.2       91
gb|KF568074.1|  Uncultured soil fungus clone NCD_LSU_otu3104 2...  30.2       91
gb|KF568073.1|  Uncultured soil fungus clone NCD_LSU_otu3103 2...  30.2       91
gb|KF568072.1|  Uncultured soil fungus clone NCD_LSU_otu3102 2...  30.2       91
gb|KF568070.1|  Uncultured soil fungus clone NCD_LSU_otu3100 2...  30.2       91
gb|KF568069.1|  Uncultured soil fungus clone NCD_LSU_otu3099 2...  30.2       91
gb|KF568068.1|  Uncultured soil fungus clone NCD_LSU_otu3098 2...  30.2       91
gb|KF568067.1|  Uncultured soil fungus clone NCD_LSU_otu3097 2...  30.2       91
gb|KF568066.1|  Uncultured soil fungus clone NCD_LSU_otu3096 2...  30.2       91
gb|KF568063.1|  Uncultured soil fungus clone NCD_LSU_otu3093 2...  30.2       91
gb|KF568062.1|  Uncultured soil fungus clone NCD_LSU_otu3092 2...  30.2       91
gb|KF568060.1|  Uncultured soil fungus clone NCD_LSU_otu3090 2...  30.2       91
gb|KF568059.1|  Uncultured soil fungus clone NCD_LSU_otu3089 2...  30.2       91
gb|KF568057.1|  Uncultured soil fungus clone NCD_LSU_otu3087 2...  30.2       91
gb|KF568056.1|  Uncultured soil fungus clone NCD_LSU_otu3086 2...  30.2       91
gb|KF568055.1|  Uncultured soil fungus clone NCD_LSU_otu3085 2...  30.2       91
gb|KF568054.1|  Uncultured soil fungus clone NCD_LSU_otu3084 2...  30.2       91
gb|KF568053.1|  Uncultured soil fungus clone NCD_LSU_otu3083 2...  30.2       91
gb|KF568052.1|  Uncultured soil fungus clone NCD_LSU_otu3082 2...  30.2       91
gb|KF568050.1|  Uncultured soil fungus clone NCD_LSU_otu3080 2...  30.2       91
gb|KF568049.1|  Uncultured soil fungus clone NCD_LSU_otu3079 2...  30.2       91
gb|KF568048.1|  Uncultured soil fungus clone NCD_LSU_otu3078 2...  30.2       91
gb|KF568046.1|  Uncultured soil fungus clone NCD_LSU_otu3076 2...  30.2       91
gb|KF568045.1|  Uncultured soil fungus clone NCD_LSU_otu3075 2...  30.2       91
gb|KF568044.1|  Uncultured soil fungus clone NCD_LSU_otu3074 2...  30.2       91
gb|KF568043.1|  Uncultured soil fungus clone NCD_LSU_otu3073 2...  30.2       91
gb|KF568042.1|  Uncultured soil fungus clone NCD_LSU_otu3072 2...  30.2       91
gb|KF568041.1|  Uncultured soil fungus clone NCD_LSU_otu3071 2...  30.2       91
gb|KF568040.1|  Uncultured soil fungus clone NCD_LSU_otu3070 2...  30.2       91
gb|KF568039.1|  Uncultured soil fungus clone NCD_LSU_otu3069 2...  30.2       91
gb|KF568038.1|  Uncultured soil fungus clone NCD_LSU_otu3068 2...  30.2       91
gb|KF568037.1|  Uncultured soil fungus clone NCD_LSU_otu3067 2...  30.2       91
gb|KF568036.1|  Uncultured soil fungus clone NCD_LSU_otu3066 2...  30.2       91
gb|KF568035.1|  Uncultured soil fungus clone NCD_LSU_otu3065 2...  30.2       91
gb|KF568034.1|  Uncultured soil fungus clone NCD_LSU_otu3064 2...  30.2       91
gb|KF568033.1|  Uncultured soil fungus clone NCD_LSU_otu3063 2...  30.2       91
gb|KF568032.1|  Uncultured soil fungus clone NCD_LSU_otu3062 2...  30.2       91
gb|KF568031.1|  Uncultured soil fungus clone NCD_LSU_otu3061 2...  30.2       91
gb|KF568030.1|  Uncultured soil fungus clone NCD_LSU_otu3060 2...  30.2       91
gb|KF568028.1|  Uncultured soil fungus clone NCD_LSU_otu3058 2...  30.2       91
gb|KF568027.1|  Uncultured soil fungus clone NCD_LSU_otu3057 2...  30.2       91
gb|KF568024.1|  Uncultured soil fungus clone NCD_LSU_otu3054 2...  30.2       91
gb|KF568023.1|  Uncultured soil fungus clone NCD_LSU_otu3053 2...  30.2       91
gb|KF568022.1|  Uncultured soil fungus clone NCD_LSU_otu3052 2...  30.2       91
gb|KF568021.1|  Uncultured soil fungus clone NCD_LSU_otu3051 2...  30.2       91
gb|KF568020.1|  Uncultured soil fungus clone NCD_LSU_otu3050 2...  30.2       91
gb|KF568019.1|  Uncultured soil fungus clone NCD_LSU_otu3049 2...  30.2       91
gb|KF568018.1|  Uncultured soil fungus clone NCD_LSU_otu3048 2...  30.2       91
gb|KF568017.1|  Uncultured soil fungus clone NCD_LSU_otu3047 2...  30.2       91
gb|KF568016.1|  Uncultured soil fungus clone NCD_LSU_otu3046 2...  30.2       91
gb|KF568015.1|  Uncultured soil fungus clone NCD_LSU_otu3045 2...  30.2       91
gb|KF568014.1|  Uncultured soil fungus clone NCD_LSU_otu3044 2...  30.2       91
gb|KF568013.1|  Uncultured soil fungus clone NCD_LSU_otu3043 2...  30.2       91
gb|KF568012.1|  Uncultured soil fungus clone NCD_LSU_otu3042 2...  30.2       91
gb|KF568011.1|  Uncultured soil fungus clone NCD_LSU_otu3041 2...  30.2       91
gb|KF568010.1|  Uncultured soil fungus clone NCD_LSU_otu3040 2...  30.2       91
gb|KF568009.1|  Uncultured soil fungus clone NCD_LSU_otu3039 2...  30.2       91
gb|KF568008.1|  Uncultured soil fungus clone NCD_LSU_otu3038 2...  30.2       91
gb|KF568007.1|  Uncultured soil fungus clone NCD_LSU_otu3037 2...  30.2       91
gb|KF568006.1|  Uncultured soil fungus clone NCD_LSU_otu3036 2...  30.2       91
gb|KF568005.1|  Uncultured soil fungus clone NCD_LSU_otu3035 2...  30.2       91
gb|KF568003.1|  Uncultured soil fungus clone NCD_LSU_otu3033 2...  30.2       91
gb|KF568001.1|  Uncultured soil fungus clone NCD_LSU_otu3031 2...  30.2       91
gb|KF567999.1|  Uncultured soil fungus clone NCD_LSU_otu3029 2...  30.2       91
gb|KF567997.1|  Uncultured soil fungus clone NCD_LSU_otu3027 2...  30.2       91
gb|KF567996.1|  Uncultured soil fungus clone NCD_LSU_otu3026 2...  30.2       91
gb|KF567994.1|  Uncultured soil fungus clone NCD_LSU_otu3024 2...  30.2       91
gb|KF567993.1|  Uncultured soil fungus clone NCD_LSU_otu3023 2...  30.2       91
gb|KF567992.1|  Uncultured soil fungus clone NCD_LSU_otu3022 2...  30.2       91
gb|KF567990.1|  Uncultured soil fungus clone NCD_LSU_otu3020 2...  30.2       91
gb|KF567989.1|  Uncultured soil fungus clone NCD_LSU_otu3019 2...  30.2       91
gb|KF567988.1|  Uncultured soil fungus clone NCD_LSU_otu3018 2...  30.2       91
gb|KF567987.1|  Uncultured soil fungus clone NCD_LSU_otu3017 2...  30.2       91
gb|KF567986.1|  Uncultured soil fungus clone NCD_LSU_otu3016 2...  30.2       91
gb|KF567985.1|  Uncultured soil fungus clone NCD_LSU_otu3015 2...  30.2       91
gb|KF567984.1|  Uncultured soil fungus clone NCD_LSU_otu3014 2...  30.2       91
gb|KF567983.1|  Uncultured soil fungus clone NCD_LSU_otu3013 2...  30.2       91
gb|KF567982.1|  Uncultured soil fungus clone NCD_LSU_otu3012 2...  30.2       91
gb|KF567979.1|  Uncultured soil fungus clone NCD_LSU_otu3009 2...  30.2       91
gb|KF567978.1|  Uncultured soil fungus clone NCD_LSU_otu3008 2...  30.2       91
gb|KF567977.1|  Uncultured soil fungus clone NCD_LSU_otu3007 2...  30.2       91
gb|KF567976.1|  Uncultured soil fungus clone NCD_LSU_otu3006 2...  30.2       91
gb|KF567974.1|  Uncultured soil fungus clone NCD_LSU_otu3004 2...  30.2       91
gb|KF567973.1|  Uncultured soil fungus clone NCD_LSU_otu3003 2...  30.2       91
gb|KF567972.1|  Uncultured soil fungus clone NCD_LSU_otu3002 2...  30.2       91
gb|KF567971.1|  Uncultured soil fungus clone NCD_LSU_otu3001 2...  30.2       91
gb|KF567970.1|  Uncultured soil fungus clone NCD_LSU_otu3000 2...  30.2       91
gb|KF567968.1|  Uncultured soil fungus clone NCD_LSU_otu2998 2...  30.2       91
gb|KF567967.1|  Uncultured soil fungus clone NCD_LSU_otu2997 2...  30.2       91
gb|KF567965.1|  Uncultured soil fungus clone NCD_LSU_otu2995 2...  30.2       91
gb|KF567964.1|  Uncultured soil fungus clone NCD_LSU_otu2994 2...  30.2       91
gb|KF567962.1|  Uncultured soil fungus clone NCD_LSU_otu2992 2...  30.2       91
gb|KF567960.1|  Uncultured soil fungus clone NCD_LSU_otu2990 2...  30.2       91
gb|KF567958.1|  Uncultured soil fungus clone NCD_LSU_otu2988 2...  30.2       91
gb|KF567956.1|  Uncultured soil fungus clone NCD_LSU_otu2986 2...  30.2       91
gb|KF567955.1|  Uncultured soil fungus clone NCD_LSU_otu2985 2...  30.2       91
gb|KF567954.1|  Uncultured soil fungus clone NCD_LSU_otu2984 2...  30.2       91
gb|KF567952.1|  Uncultured soil fungus clone NCD_LSU_otu2982 2...  30.2       91
gb|KF567951.1|  Uncultured soil fungus clone NCD_LSU_otu2981 2...  30.2       91
gb|KF567950.1|  Uncultured soil fungus clone NCD_LSU_otu2980 2...  30.2       91
gb|KF567949.1|  Uncultured soil fungus clone NCD_LSU_otu2979 2...  30.2       91
gb|KF567948.1|  Uncultured soil fungus clone NCD_LSU_otu2978 2...  30.2       91
gb|KF567947.1|  Uncultured soil fungus clone NCD_LSU_otu2977 2...  30.2       91
gb|KF567946.1|  Uncultured soil fungus clone NCD_LSU_otu2976 2...  30.2       91
gb|KF567945.1|  Uncultured soil fungus clone NCD_LSU_otu2975 2...  30.2       91
gb|KF567944.1|  Uncultured soil fungus clone NCD_LSU_otu2974 2...  30.2       91
gb|KF567942.1|  Uncultured soil fungus clone NCD_LSU_otu2972 2...  30.2       91
gb|KF567941.1|  Uncultured soil fungus clone NCD_LSU_otu2971 2...  30.2       91
gb|KF567940.1|  Uncultured soil fungus clone NCD_LSU_otu2970 2...  30.2       91
gb|KF567939.1|  Uncultured soil fungus clone NCD_LSU_otu2969 2...  30.2       91
gb|KF567938.1|  Uncultured soil fungus clone NCD_LSU_otu2968 2...  30.2       91
gb|KF567937.1|  Uncultured soil fungus clone NCD_LSU_otu2967 2...  30.2       91
gb|KF567936.1|  Uncultured soil fungus clone NCD_LSU_otu2966 2...  30.2       91
gb|KF567935.1|  Uncultured soil fungus clone NCD_LSU_otu2965 2...  30.2       91
gb|KF567934.1|  Uncultured soil fungus clone NCD_LSU_otu2964 2...  30.2       91
gb|KF567933.1|  Uncultured soil fungus clone NCD_LSU_otu2963 2...  30.2       91
gb|KF567932.1|  Uncultured soil fungus clone NCD_LSU_otu2962 2...  30.2       91
gb|KF567931.1|  Uncultured soil fungus clone NCD_LSU_otu2961 2...  30.2       91
gb|KF567929.1|  Uncultured soil fungus clone NCD_LSU_otu2959 2...  30.2       91
gb|KF567927.1|  Uncultured soil fungus clone NCD_LSU_otu2957 2...  30.2       91
gb|KF567926.1|  Uncultured soil fungus clone NCD_LSU_otu2956 2...  30.2       91
gb|KF567925.1|  Uncultured soil fungus clone NCD_LSU_otu2955 2...  30.2       91
gb|KF567924.1|  Uncultured soil fungus clone NCD_LSU_otu2954 2...  30.2       91
gb|KF567923.1|  Uncultured soil fungus clone NCD_LSU_otu2953 2...  30.2       91
gb|KF567921.1|  Uncultured soil fungus clone NCD_LSU_otu2951 2...  30.2       91
gb|KF567920.1|  Uncultured soil fungus clone NCD_LSU_otu2950 2...  30.2       91
gb|KF567919.1|  Uncultured soil fungus clone NCD_LSU_otu2949 2...  30.2       91
gb|KF567918.1|  Uncultured soil fungus clone NCD_LSU_otu2948 2...  30.2       91
gb|KF567917.1|  Uncultured soil fungus clone NCD_LSU_otu2947 2...  30.2       91
gb|KF567916.1|  Uncultured soil fungus clone NCD_LSU_otu2946 2...  30.2       91
gb|KF567915.1|  Uncultured soil fungus clone NCD_LSU_otu2945 2...  30.2       91
gb|KF567913.1|  Uncultured soil fungus clone NCD_LSU_otu2943 2...  30.2       91
gb|KF567912.1|  Uncultured soil fungus clone NCD_LSU_otu2942 2...  30.2       91
gb|KF567911.1|  Uncultured soil fungus clone NCD_LSU_otu2941 2...  30.2       91
gb|KF567910.1|  Uncultured soil fungus clone NCD_LSU_otu2940 2...  30.2       91
gb|KF567909.1|  Uncultured soil fungus clone NCD_LSU_otu2939 2...  30.2       91
gb|KF567907.1|  Uncultured soil fungus clone NCD_LSU_otu2937 2...  30.2       91
gb|KF567906.1|  Uncultured soil fungus clone NCD_LSU_otu2936 2...  30.2       91
gb|KF567905.1|  Uncultured soil fungus clone NCD_LSU_otu2935 2...  30.2       91
gb|KF567903.1|  Uncultured soil fungus clone NCD_LSU_otu2933 2...  30.2       91
gb|KF567902.1|  Uncultured soil fungus clone NCD_LSU_otu2932 2...  30.2       91
gb|KF567901.1|  Uncultured soil fungus clone NCD_LSU_otu2931 2...  30.2       91
gb|KF567900.1|  Uncultured soil fungus clone NCD_LSU_otu2930 2...  30.2       91
gb|KF567898.1|  Uncultured soil fungus clone NCD_LSU_otu2928 2...  30.2       91
gb|KF567897.1|  Uncultured soil fungus clone NCD_LSU_otu2927 2...  30.2       91
gb|KF567896.1|  Uncultured soil fungus clone NCD_LSU_otu2926 2...  30.2       91
gb|KF567895.1|  Uncultured soil fungus clone NCD_LSU_otu2925 2...  30.2       91
gb|KF567893.1|  Uncultured soil fungus clone NCD_LSU_otu2923 2...  30.2       91
gb|KF567892.1|  Uncultured soil fungus clone NCD_LSU_otu2922 2...  30.2       91
gb|KF567891.1|  Uncultured soil fungus clone NCD_LSU_otu2921 2...  30.2       91
gb|KF567890.1|  Uncultured soil fungus clone NCD_LSU_otu2920 2...  30.2       91
gb|KF567889.1|  Uncultured soil fungus clone NCD_LSU_otu2919 2...  30.2       91
gb|KF567888.1|  Uncultured soil fungus clone NCD_LSU_otu2918 2...  30.2       91
gb|KF567887.1|  Uncultured soil fungus clone NCD_LSU_otu2917 2...  30.2       91
gb|KF567886.1|  Uncultured soil fungus clone NCD_LSU_otu2916 2...  30.2       91
gb|KF567885.1|  Uncultured soil fungus clone NCD_LSU_otu2915 2...  30.2       91
gb|KF567884.1|  Uncultured soil fungus clone NCD_LSU_otu2914 2...  30.2       91
gb|KF567883.1|  Uncultured soil fungus clone NCD_LSU_otu2913 2...  30.2       91
gb|KF567882.1|  Uncultured soil fungus clone NCD_LSU_otu2912 2...  30.2       91
gb|KF567881.1|  Uncultured soil fungus clone NCD_LSU_otu2911 2...  30.2       91
gb|KF567880.1|  Uncultured soil fungus clone NCD_LSU_otu2910 2...  30.2       91
gb|KF567879.1|  Uncultured soil fungus clone NCD_LSU_otu2909 2...  30.2       91
gb|KF567878.1|  Uncultured soil fungus clone NCD_LSU_otu2908 2...  30.2       91
gb|KF567877.1|  Uncultured soil fungus clone NCD_LSU_otu2907 2...  30.2       91
gb|KF567876.1|  Uncultured soil fungus clone NCD_LSU_otu2906 2...  30.2       91
gb|KF567875.1|  Uncultured soil fungus clone NCD_LSU_otu2905 2...  30.2       91
gb|KF567874.1|  Uncultured soil fungus clone NCD_LSU_otu2904 2...  30.2       91
gb|KF567873.1|  Uncultured soil fungus clone NCD_LSU_otu2903 2...  30.2       91
gb|KF567871.1|  Uncultured soil fungus clone NCD_LSU_otu2901 2...  30.2       91
gb|KF567869.1|  Uncultured soil fungus clone NCD_LSU_otu2899 2...  30.2       91
gb|KF567868.1|  Uncultured soil fungus clone NCD_LSU_otu2898 2...  30.2       91
gb|KF567867.1|  Uncultured soil fungus clone NCD_LSU_otu2897 2...  30.2       91
gb|KF567866.1|  Uncultured soil fungus clone NCD_LSU_otu2896 2...  30.2       91
gb|KF567865.1|  Uncultured soil fungus clone NCD_LSU_otu2895 2...  30.2       91
gb|KF567864.1|  Uncultured soil fungus clone NCD_LSU_otu2894 2...  30.2       91
gb|KF567863.1|  Uncultured soil fungus clone NCD_LSU_otu2893 2...  30.2       91
gb|KF567862.1|  Uncultured soil fungus clone NCD_LSU_otu2892 2...  30.2       91
gb|KF567861.1|  Uncultured soil fungus clone NCD_LSU_otu2891 2...  30.2       91
gb|KF567860.1|  Uncultured soil fungus clone NCD_LSU_otu2890 2...  30.2       91
gb|KF567859.1|  Uncultured soil fungus clone NCD_LSU_otu2889 2...  30.2       91
gb|KF567858.1|  Uncultured soil fungus clone NCD_LSU_otu2888 2...  30.2       91
gb|KF567857.1|  Uncultured soil fungus clone NCD_LSU_otu2887 2...  30.2       91
gb|KF567856.1|  Uncultured soil fungus clone NCD_LSU_otu2886 2...  30.2       91
gb|KF567854.1|  Uncultured soil fungus clone NCD_LSU_otu2884 2...  30.2       91
gb|KF567853.1|  Uncultured soil fungus clone NCD_LSU_otu2883 2...  30.2       91
gb|KF567852.1|  Uncultured soil fungus clone NCD_LSU_otu2882 2...  30.2       91
gb|KF567851.1|  Uncultured soil fungus clone NCD_LSU_otu2881 2...  30.2       91
gb|KF567850.1|  Uncultured soil fungus clone NCD_LSU_otu2880 2...  30.2       91
gb|KF567848.1|  Uncultured soil fungus clone NCD_LSU_otu2878 2...  30.2       91
gb|KF567847.1|  Uncultured soil fungus clone NCD_LSU_otu2877 2...  30.2       91
gb|KF567844.1|  Uncultured soil fungus clone NCD_LSU_otu2874 2...  30.2       91
gb|KF567843.1|  Uncultured soil fungus clone NCD_LSU_otu2873 2...  30.2       91
gb|KF567842.1|  Uncultured soil fungus clone NCD_LSU_otu2872 2...  30.2       91
gb|KF567841.1|  Uncultured soil fungus clone NCD_LSU_otu2871 2...  30.2       91
gb|KF567840.1|  Uncultured soil fungus clone NCD_LSU_otu2870 2...  30.2       91
gb|KF567839.1|  Uncultured soil fungus clone NCD_LSU_otu2869 2...  30.2       91
gb|KF567838.1|  Uncultured soil fungus clone NCD_LSU_otu2868 2...  30.2       91
gb|KF567837.1|  Uncultured soil fungus clone NCD_LSU_otu2867 2...  30.2       91
gb|KF567836.1|  Uncultured soil fungus clone NCD_LSU_otu2866 2...  30.2       91
gb|KF567834.1|  Uncultured soil fungus clone NCD_LSU_otu2864 2...  30.2       91
gb|KF567833.1|  Uncultured soil fungus clone NCD_LSU_otu2863 2...  30.2       91
gb|KF567832.1|  Uncultured soil fungus clone NCD_LSU_otu2862 2...  30.2       91
gb|KF567831.1|  Uncultured soil fungus clone NCD_LSU_otu2861 2...  30.2       91
gb|KF567830.1|  Uncultured soil fungus clone NCD_LSU_otu2860 2...  30.2       91
gb|KF567829.1|  Uncultured soil fungus clone NCD_LSU_otu2859 2...  30.2       91
gb|KF567828.1|  Uncultured soil fungus clone NCD_LSU_otu2858 2...  30.2       91
gb|KF567827.1|  Uncultured soil fungus clone NCD_LSU_otu2857 2...  30.2       91
gb|KF567826.1|  Uncultured soil fungus clone NCD_LSU_otu2856 2...  30.2       91
gb|KF567824.1|  Uncultured soil fungus clone NCD_LSU_otu2854 2...  30.2       91
gb|KF567823.1|  Uncultured soil fungus clone NCD_LSU_otu2853 2...  30.2       91
gb|KF567822.1|  Uncultured soil fungus clone NCD_LSU_otu2852 2...  30.2       91
gb|KF567821.1|  Uncultured soil fungus clone NCD_LSU_otu2851 2...  30.2       91
gb|KF567820.1|  Uncultured soil fungus clone NCD_LSU_otu2850 2...  30.2       91
gb|KF567819.1|  Uncultured soil fungus clone NCD_LSU_otu2849 2...  30.2       91
gb|KF567817.1|  Uncultured soil fungus clone NCD_LSU_otu2847 2...  30.2       91
gb|KF567816.1|  Uncultured soil fungus clone NCD_LSU_otu2846 2...  30.2       91
gb|KF567814.1|  Uncultured soil fungus clone NCD_LSU_otu2844 2...  30.2       91
gb|KF567813.1|  Uncultured soil fungus clone NCD_LSU_otu2843 2...  30.2       91
gb|KF567812.1|  Uncultured soil fungus clone NCD_LSU_otu2842 2...  30.2       91
gb|KF567811.1|  Uncultured soil fungus clone NCD_LSU_otu2841 2...  30.2       91
gb|KF567810.1|  Uncultured soil fungus clone NCD_LSU_otu2840 2...  30.2       91
gb|KF567808.1|  Uncultured soil fungus clone NCD_LSU_otu2838 2...  30.2       91
gb|KF567806.1|  Uncultured soil fungus clone NCD_LSU_otu2836 2...  30.2       91
gb|KF567805.1|  Uncultured soil fungus clone NCD_LSU_otu2835 2...  30.2       91
gb|KF567804.1|  Uncultured soil fungus clone NCD_LSU_otu2834 2...  30.2       91
gb|KF567803.1|  Uncultured soil fungus clone NCD_LSU_otu2833 2...  30.2       91
gb|KF567802.1|  Uncultured soil fungus clone NCD_LSU_otu2832 2...  30.2       91
gb|KF567800.1|  Uncultured soil fungus clone NCD_LSU_otu2830 2...  30.2       91
gb|KF567798.1|  Uncultured soil fungus clone NCD_LSU_otu2828 2...  30.2       91
gb|KF567795.1|  Uncultured soil fungus clone NCD_LSU_otu2825 2...  30.2       91
gb|KF567793.1|  Uncultured soil fungus clone NCD_LSU_otu2823 2...  30.2       91
gb|KF567792.1|  Uncultured soil fungus clone NCD_LSU_otu2822 2...  30.2       91
gb|KF567791.1|  Uncultured soil fungus clone NCD_LSU_otu2821 2...  30.2       91
gb|KF567790.1|  Uncultured soil fungus clone NCD_LSU_otu2820 2...  30.2       91
gb|KF567787.1|  Uncultured soil fungus clone NCD_LSU_otu2817 2...  30.2       91
gb|KF567786.1|  Uncultured soil fungus clone NCD_LSU_otu2816 2...  30.2       91
gb|KF567785.1|  Uncultured soil fungus clone NCD_LSU_otu2815 2...  30.2       91
gb|KF567784.1|  Uncultured soil fungus clone NCD_LSU_otu2814 2...  30.2       91
gb|KF567783.1|  Uncultured soil fungus clone NCD_LSU_otu2813 2...  30.2       91
gb|KF567782.1|  Uncultured soil fungus clone NCD_LSU_otu2812 2...  30.2       91
gb|KF567781.1|  Uncultured soil fungus clone NCD_LSU_otu2811 2...  30.2       91
gb|KF567780.1|  Uncultured soil fungus clone NCD_LSU_otu2810 2...  30.2       91
gb|KF567779.1|  Uncultured soil fungus clone NCD_LSU_otu2809 2...  30.2       91
gb|KF567778.1|  Uncultured soil fungus clone NCD_LSU_otu2808 2...  30.2       91
gb|KF567777.1|  Uncultured soil fungus clone NCD_LSU_otu2807 2...  30.2       91
gb|KF567774.1|  Uncultured soil fungus clone NCD_LSU_otu2804 2...  30.2       91
gb|KF567773.1|  Uncultured soil fungus clone NCD_LSU_otu2803 2...  30.2       91
gb|KF567772.1|  Uncultured soil fungus clone NCD_LSU_otu2802 2...  30.2       91
gb|KF567771.1|  Uncultured soil fungus clone NCD_LSU_otu2801 2...  30.2       91
gb|KF567770.1|  Uncultured soil fungus clone NCD_LSU_otu2800 2...  30.2       91
gb|KF567769.1|  Uncultured soil fungus clone NCD_LSU_otu2799 2...  30.2       91
gb|KF567768.1|  Uncultured soil fungus clone NCD_LSU_otu2798 2...  30.2       91
gb|KF567767.1|  Uncultured soil fungus clone NCD_LSU_otu2797 2...  30.2       91
gb|KF567766.1|  Uncultured soil fungus clone NCD_LSU_otu2796 2...  30.2       91
gb|KF567765.1|  Uncultured soil fungus clone NCD_LSU_otu2795 2...  30.2       91
gb|KF567763.1|  Uncultured soil fungus clone NCD_LSU_otu2793 2...  30.2       91
gb|KF567762.1|  Uncultured soil fungus clone NCD_LSU_otu2792 2...  30.2       91
gb|KF567761.1|  Uncultured soil fungus clone NCD_LSU_otu2791 2...  30.2       91
gb|KF567760.1|  Uncultured soil fungus clone NCD_LSU_otu2790 2...  30.2       91
gb|KF567759.1|  Uncultured soil fungus clone NCD_LSU_otu2789 2...  30.2       91
gb|KF567757.1|  Uncultured soil fungus clone NCD_LSU_otu2787 2...  30.2       91
gb|KF567755.1|  Uncultured soil fungus clone NCD_LSU_otu2785 2...  30.2       91
gb|KF567754.1|  Uncultured soil fungus clone NCD_LSU_otu2784 2...  30.2       91
gb|KF567753.1|  Uncultured soil fungus clone NCD_LSU_otu2783 2...  30.2       91
gb|KF567752.1|  Uncultured soil fungus clone NCD_LSU_otu2782 2...  30.2       91
gb|KF567749.1|  Uncultured soil fungus clone NCD_LSU_otu2779 2...  30.2       91
gb|KF567748.1|  Uncultured soil fungus clone NCD_LSU_otu2778 2...  30.2       91
gb|KF567747.1|  Uncultured soil fungus clone NCD_LSU_otu2777 2...  30.2       91
gb|KF567746.1|  Uncultured soil fungus clone NCD_LSU_otu2776 2...  30.2       91
gb|KF567745.1|  Uncultured soil fungus clone NCD_LSU_otu2775 2...  30.2       91
gb|KF567744.1|  Uncultured soil fungus clone NCD_LSU_otu2774 2...  30.2       91
gb|KF567743.1|  Uncultured soil fungus clone NCD_LSU_otu2773 2...  30.2       91
gb|KF567742.1|  Uncultured soil fungus clone NCD_LSU_otu2772 2...  30.2       91
gb|KF567741.1|  Uncultured soil fungus clone NCD_LSU_otu2771 2...  30.2       91
gb|KF567740.1|  Uncultured soil fungus clone NCD_LSU_otu2770 2...  30.2       91
gb|KF567739.1|  Uncultured soil fungus clone NCD_LSU_otu2769 2...  30.2       91
gb|KF567738.1|  Uncultured soil fungus clone NCD_LSU_otu2768 2...  30.2       91
gb|KF567737.1|  Uncultured soil fungus clone NCD_LSU_otu2767 2...  30.2       91
gb|KF567736.1|  Uncultured soil fungus clone NCD_LSU_otu2766 2...  30.2       91
gb|KF567735.1|  Uncultured soil fungus clone NCD_LSU_otu2765 2...  30.2       91
gb|KF567734.1|  Uncultured soil fungus clone NCD_LSU_otu2764 2...  30.2       91
gb|KF567733.1|  Uncultured soil fungus clone NCD_LSU_otu2763 2...  30.2       91
gb|KF567732.1|  Uncultured soil fungus clone NCD_LSU_otu2762 2...  30.2       91
gb|KF567729.1|  Uncultured soil fungus clone NCD_LSU_otu2759 2...  30.2       91
gb|KF567728.1|  Uncultured soil fungus clone NCD_LSU_otu2758 2...  30.2       91
gb|KF567726.1|  Uncultured soil fungus clone NCD_LSU_otu2756 2...  30.2       91
gb|KF567725.1|  Uncultured soil fungus clone NCD_LSU_otu2755 2...  30.2       91
gb|KF567724.1|  Uncultured soil fungus clone NCD_LSU_otu2754 2...  30.2       91
gb|KF567723.1|  Uncultured soil fungus clone NCD_LSU_otu2753 2...  30.2       91
gb|KF567722.1|  Uncultured soil fungus clone NCD_LSU_otu2752 2...  30.2       91
gb|KF567720.1|  Uncultured soil fungus clone NCD_LSU_otu2750 2...  30.2       91
gb|KF567719.1|  Uncultured soil fungus clone NCD_LSU_otu2749 2...  30.2       91
gb|KF567716.1|  Uncultured soil fungus clone NCD_LSU_otu2746 2...  30.2       91
gb|KF567713.1|  Uncultured soil fungus clone NCD_LSU_otu2743 2...  30.2       91
gb|KF567712.1|  Uncultured soil fungus clone NCD_LSU_otu2742 2...  30.2       91
gb|KF567709.1|  Uncultured soil fungus clone NCD_LSU_otu2739 2...  30.2       91
gb|KF567708.1|  Uncultured soil fungus clone NCD_LSU_otu2738 2...  30.2       91
gb|KF567706.1|  Uncultured soil fungus clone NCD_LSU_otu2736 2...  30.2       91
gb|KF567704.1|  Uncultured soil fungus clone NCD_LSU_otu2734 2...  30.2       91
gb|KF567703.1|  Uncultured soil fungus clone NCD_LSU_otu2733 2...  30.2       91
gb|KF567702.1|  Uncultured soil fungus clone NCD_LSU_otu2732 2...  30.2       91
gb|KF567701.1|  Uncultured soil fungus clone NCD_LSU_otu2731 2...  30.2       91
gb|KF567700.1|  Uncultured soil fungus clone NCD_LSU_otu2730 2...  30.2       91
gb|KF567699.1|  Uncultured soil fungus clone NCD_LSU_otu2729 2...  30.2       91
gb|KF567697.1|  Uncultured soil fungus clone NCD_LSU_otu2727 2...  30.2       91
gb|KF567696.1|  Uncultured soil fungus clone NCD_LSU_otu2726 2...  30.2       91
gb|KF567694.1|  Uncultured soil fungus clone NCD_LSU_otu2724 2...  30.2       91
gb|KF567690.1|  Uncultured soil fungus clone NCD_LSU_otu2720 2...  30.2       91
gb|KF567689.1|  Uncultured soil fungus clone NCD_LSU_otu2719 2...  30.2       91
gb|KF567685.1|  Uncultured soil fungus clone NCD_LSU_otu2715 2...  30.2       91
gb|KF567684.1|  Uncultured soil fungus clone NCD_LSU_otu2714 2...  30.2       91
gb|KF567683.1|  Uncultured soil fungus clone NCD_LSU_otu2713 2...  30.2       91
gb|KF567682.1|  Uncultured soil fungus clone NCD_LSU_otu2712 2...  30.2       91
gb|KF567681.1|  Uncultured soil fungus clone NCD_LSU_otu2711 2...  30.2       91
gb|KF567680.1|  Uncultured soil fungus clone NCD_LSU_otu2710 2...  30.2       91
gb|KF567678.1|  Uncultured soil fungus clone NCD_LSU_otu2708 2...  30.2       91
gb|KF567677.1|  Uncultured soil fungus clone NCD_LSU_otu2707 2...  30.2       91
gb|KF567675.1|  Uncultured soil fungus clone NCD_LSU_otu2705 2...  30.2       91
gb|KF567673.1|  Uncultured soil fungus clone NCD_LSU_otu2703 2...  30.2       91
gb|KF567672.1|  Uncultured soil fungus clone NCD_LSU_otu2702 2...  30.2       91
gb|KF567671.1|  Uncultured soil fungus clone NCD_LSU_otu2701 2...  30.2       91
gb|KF567670.1|  Uncultured soil fungus clone NCD_LSU_otu2700 2...  30.2       91
gb|KF567669.1|  Uncultured soil fungus clone NCD_LSU_otu2699 2...  30.2       91
gb|KF567668.1|  Uncultured soil fungus clone NCD_LSU_otu2698 2...  30.2       91
gb|KF567665.1|  Uncultured soil fungus clone NCD_LSU_otu2695 2...  30.2       91
gb|KF567663.1|  Uncultured soil fungus clone NCD_LSU_otu2693 2...  30.2       91
gb|KF567662.1|  Uncultured soil fungus clone NCD_LSU_otu2692 2...  30.2       91
gb|KF567658.1|  Uncultured soil fungus clone NCD_LSU_otu2688 2...  30.2       91
gb|KF567657.1|  Uncultured soil fungus clone NCD_LSU_otu2687 2...  30.2       91
gb|KF567656.1|  Uncultured soil fungus clone NCD_LSU_otu2686 2...  30.2       91
gb|KF567655.1|  Uncultured soil fungus clone NCD_LSU_otu2685 2...  30.2       91
gb|KF567654.1|  Uncultured soil fungus clone NCD_LSU_otu2684 2...  30.2       91
gb|KF567652.1|  Uncultured soil fungus clone NCD_LSU_otu2682 2...  30.2       91
gb|KF567649.1|  Uncultured soil fungus clone NCD_LSU_otu2679 2...  30.2       91
gb|KF567648.1|  Uncultured soil fungus clone NCD_LSU_otu2678 2...  30.2       91
gb|KF567645.1|  Uncultured soil fungus clone NCD_LSU_otu2675 2...  30.2       91
gb|KF567643.1|  Uncultured soil fungus clone NCD_LSU_otu2673 2...  30.2       91
gb|KF567642.1|  Uncultured soil fungus clone NCD_LSU_otu2672 2...  30.2       91
gb|KF567641.1|  Uncultured soil fungus clone NCD_LSU_otu2671 2...  30.2       91
gb|KF567640.1|  Uncultured soil fungus clone NCD_LSU_otu2670 2...  30.2       91
gb|KF567638.1|  Uncultured soil fungus clone NCD_LSU_otu2668 2...  30.2       91
gb|KF567637.1|  Uncultured soil fungus clone NCD_LSU_otu2667 2...  30.2       91
gb|KF567636.1|  Uncultured soil fungus clone NCD_LSU_otu2666 2...  30.2       91
gb|KF567635.1|  Uncultured soil fungus clone NCD_LSU_otu2665 2...  30.2       91
gb|KF567633.1|  Uncultured soil fungus clone NCD_LSU_otu2663 2...  30.2       91
gb|KF567631.1|  Uncultured soil fungus clone NCD_LSU_otu2661 2...  30.2       91
gb|KF567629.1|  Uncultured soil fungus clone NCD_LSU_otu2659 2...  30.2       91
gb|KF567627.1|  Uncultured soil fungus clone NCD_LSU_otu2657 2...  30.2       91
gb|KF567626.1|  Uncultured soil fungus clone NCD_LSU_otu2656 2...  30.2       91
gb|KF567623.1|  Uncultured soil fungus clone NCD_LSU_otu2653 2...  30.2       91
gb|KF567622.1|  Uncultured soil fungus clone NCD_LSU_otu2652 2...  30.2       91
gb|KF567621.1|  Uncultured soil fungus clone NCD_LSU_otu2651 2...  30.2       91
gb|KF567620.1|  Uncultured soil fungus clone NCD_LSU_otu2650 2...  30.2       91
gb|KF567619.1|  Uncultured soil fungus clone NCD_LSU_otu2649 2...  30.2       91
gb|KF567618.1|  Uncultured soil fungus clone NCD_LSU_otu2648 2...  30.2       91
gb|KF567617.1|  Uncultured soil fungus clone NCD_LSU_otu2647 2...  30.2       91
gb|KF567616.1|  Uncultured soil fungus clone NCD_LSU_otu2646 2...  30.2       91
gb|KF567615.1|  Uncultured soil fungus clone NCD_LSU_otu2645 2...  30.2       91
gb|KF567613.1|  Uncultured soil fungus clone NCD_LSU_otu2643 2...  30.2       91
gb|KF567611.1|  Uncultured soil fungus clone NCD_LSU_otu2641 2...  30.2       91
gb|KF567610.1|  Uncultured soil fungus clone NCD_LSU_otu2640 2...  30.2       91
gb|KF567609.1|  Uncultured soil fungus clone NCD_LSU_otu2639 2...  30.2       91
gb|KF567608.1|  Uncultured soil fungus clone NCD_LSU_otu2638 2...  30.2       91
gb|KF567607.1|  Uncultured soil fungus clone NCD_LSU_otu2637 2...  30.2       91
gb|KF567606.1|  Uncultured soil fungus clone NCD_LSU_otu2636 2...  30.2       91
gb|KF567605.1|  Uncultured soil fungus clone NCD_LSU_otu2635 2...  30.2       91
gb|KF567604.1|  Uncultured soil fungus clone NCD_LSU_otu2634 2...  30.2       91
gb|KF567603.1|  Uncultured soil fungus clone NCD_LSU_otu2633 2...  30.2       91
gb|KF567602.1|  Uncultured soil fungus clone NCD_LSU_otu2632 2...  30.2       91
gb|KF567601.1|  Uncultured soil fungus clone NCD_LSU_otu2631 2...  30.2       91
gb|KF567600.1|  Uncultured soil fungus clone NCD_LSU_otu2630 2...  30.2       91
gb|KF567599.1|  Uncultured soil fungus clone NCD_LSU_otu2629 2...  30.2       91
gb|KF567598.1|  Uncultured soil fungus clone NCD_LSU_otu2628 2...  30.2       91
gb|KF567597.1|  Uncultured soil fungus clone NCD_LSU_otu2627 2...  30.2       91
gb|KF567596.1|  Uncultured soil fungus clone NCD_LSU_otu2626 2...  30.2       91
gb|KF567595.1|  Uncultured soil fungus clone NCD_LSU_otu2625 2...  30.2       91
gb|KF567593.1|  Uncultured soil fungus clone NCD_LSU_otu2623 2...  30.2       91
gb|KF567592.1|  Uncultured soil fungus clone NCD_LSU_otu2622 2...  30.2       91
gb|KF567591.1|  Uncultured soil fungus clone NCD_LSU_otu2621 2...  30.2       91
gb|KF567590.1|  Uncultured soil fungus clone NCD_LSU_otu2620 2...  30.2       91
gb|KF567589.1|  Uncultured soil fungus clone NCD_LSU_otu2619 2...  30.2       91
gb|KF567588.1|  Uncultured soil fungus clone NCD_LSU_otu2618 2...  30.2       91
gb|KF567587.1|  Uncultured soil fungus clone NCD_LSU_otu2617 2...  30.2       91
gb|KF567586.1|  Uncultured soil fungus clone NCD_LSU_otu2616 2...  30.2       91
gb|KF567585.1|  Uncultured soil fungus clone NCD_LSU_otu2615 2...  30.2       91
gb|KF567584.1|  Uncultured soil fungus clone NCD_LSU_otu2614 2...  30.2       91
gb|KF567583.1|  Uncultured soil fungus clone NCD_LSU_otu2613 2...  30.2       91
gb|KF567580.1|  Uncultured soil fungus clone NCD_LSU_otu2610 2...  30.2       91
gb|KF567579.1|  Uncultured soil fungus clone NCD_LSU_otu2609 2...  30.2       91
gb|KF567578.1|  Uncultured soil fungus clone NCD_LSU_otu2608 2...  30.2       91
gb|KF567577.1|  Uncultured soil fungus clone NCD_LSU_otu2607 2...  30.2       91
gb|KF567576.1|  Uncultured soil fungus clone NCD_LSU_otu2606 2...  30.2       91
gb|KF567575.1|  Uncultured soil fungus clone NCD_LSU_otu2605 2...  30.2       91
gb|KF567574.1|  Uncultured soil fungus clone NCD_LSU_otu2604 2...  30.2       91
gb|KF567573.1|  Uncultured soil fungus clone NCD_LSU_otu2603 2...  30.2       91
gb|KF567572.1|  Uncultured soil fungus clone NCD_LSU_otu2602 2...  30.2       91
gb|KF567570.1|  Uncultured soil fungus clone NCD_LSU_otu2600 2...  30.2       91
gb|KF567569.1|  Uncultured soil fungus clone NCD_LSU_otu2599 2...  30.2       91
gb|KF567568.1|  Uncultured soil fungus clone NCD_LSU_otu2598 2...  30.2       91
gb|KF567567.1|  Uncultured soil fungus clone NCD_LSU_otu2597 2...  30.2       91
gb|KF567566.1|  Uncultured soil fungus clone NCD_LSU_otu2596 2...  30.2       91
gb|KF567565.1|  Uncultured soil fungus clone NCD_LSU_otu2595 2...  30.2       91
gb|KF567564.1|  Uncultured soil fungus clone NCD_LSU_otu2594 2...  30.2       91
gb|KF567563.1|  Uncultured soil fungus clone NCD_LSU_otu2593 2...  30.2       91
gb|KF567562.1|  Uncultured soil fungus clone NCD_LSU_otu2592 2...  30.2       91
gb|KF567561.1|  Uncultured soil fungus clone NCD_LSU_otu2591 2...  30.2       91
gb|KF567560.1|  Uncultured soil fungus clone NCD_LSU_otu2590 2...  30.2       91
gb|KF567559.1|  Uncultured soil fungus clone NCD_LSU_otu2589 2...  30.2       91
gb|KF567558.1|  Uncultured soil fungus clone NCD_LSU_otu2588 2...  30.2       91
gb|KF567557.1|  Uncultured soil fungus clone NCD_LSU_otu2587 2...  30.2       91
gb|KF567556.1|  Uncultured soil fungus clone NCD_LSU_otu2586 2...  30.2       91
gb|KF567555.1|  Uncultured soil fungus clone NCD_LSU_otu2585 2...  30.2       91
gb|KF567553.1|  Uncultured soil fungus clone NCD_LSU_otu2583 2...  30.2       91
gb|KF567552.1|  Uncultured soil fungus clone NCD_LSU_otu2582 2...  30.2       91
gb|KF567551.1|  Uncultured soil fungus clone NCD_LSU_otu2581 2...  30.2       91
gb|KF567550.1|  Uncultured soil fungus clone NCD_LSU_otu2580 2...  30.2       91
gb|KF567549.1|  Uncultured soil fungus clone NCD_LSU_otu2579 2...  30.2       91
gb|KF567548.1|  Uncultured soil fungus clone NCD_LSU_otu2578 2...  30.2       91
gb|KF567547.1|  Uncultured soil fungus clone NCD_LSU_otu2577 2...  30.2       91
gb|KF567546.1|  Uncultured soil fungus clone NCD_LSU_otu2576 2...  30.2       91
gb|KF567545.1|  Uncultured soil fungus clone NCD_LSU_otu2575 2...  30.2       91
gb|KF567544.1|  Uncultured soil fungus clone NCD_LSU_otu2574 2...  30.2       91
gb|KF567543.1|  Uncultured soil fungus clone NCD_LSU_otu2573 2...  30.2       91
gb|KF567542.1|  Uncultured soil fungus clone NCD_LSU_otu2572 2...  30.2       91
gb|KF567541.1|  Uncultured soil fungus clone NCD_LSU_otu2571 2...  30.2       91
gb|KF567540.1|  Uncultured soil fungus clone NCD_LSU_otu2570 2...  30.2       91
gb|KF567539.1|  Uncultured soil fungus clone NCD_LSU_otu2569 2...  30.2       91
gb|KF567538.1|  Uncultured soil fungus clone NCD_LSU_otu2568 2...  30.2       91
gb|KF567537.1|  Uncultured soil fungus clone NCD_LSU_otu2567 2...  30.2       91
gb|KF567535.1|  Uncultured soil fungus clone NCD_LSU_otu2565 2...  30.2       91
gb|KF567534.1|  Uncultured soil fungus clone NCD_LSU_otu2564 2...  30.2       91
gb|KF567532.1|  Uncultured soil fungus clone NCD_LSU_otu2562 2...  30.2       91
gb|KF567531.1|  Uncultured soil fungus clone NCD_LSU_otu2561 2...  30.2       91
gb|KF567530.1|  Uncultured soil fungus clone NCD_LSU_otu2560 2...  30.2       91
gb|KF567529.1|  Uncultured soil fungus clone NCD_LSU_otu2559 2...  30.2       91
gb|KF567528.1|  Uncultured soil fungus clone NCD_LSU_otu2558 2...  30.2       91
gb|KF567527.1|  Uncultured soil fungus clone NCD_LSU_otu2557 2...  30.2       91
gb|KF567525.1|  Uncultured soil fungus clone NCD_LSU_otu2555 2...  30.2       91
gb|KF567524.1|  Uncultured soil fungus clone NCD_LSU_otu2554 2...  30.2       91
gb|KF567523.1|  Uncultured soil fungus clone NCD_LSU_otu2553 2...  30.2       91
gb|KF567522.1|  Uncultured soil fungus clone NCD_LSU_otu2552 2...  30.2       91
gb|KF567521.1|  Uncultured soil fungus clone NCD_LSU_otu2551 2...  30.2       91
gb|KF567519.1|  Uncultured soil fungus clone NCD_LSU_otu2549 2...  30.2       91
gb|KF567518.1|  Uncultured soil fungus clone NCD_LSU_otu2548 2...  30.2       91
gb|KF567517.1|  Uncultured soil fungus clone NCD_LSU_otu2547 2...  30.2       91
gb|KF567516.1|  Uncultured soil fungus clone NCD_LSU_otu2546 2...  30.2       91
gb|KF567515.1|  Uncultured soil fungus clone NCD_LSU_otu2545 2...  30.2       91
gb|KF567514.1|  Uncultured soil fungus clone NCD_LSU_otu2544 2...  30.2       91
gb|KF567513.1|  Uncultured soil fungus clone NCD_LSU_otu2543 2...  30.2       91
gb|KF567512.1|  Uncultured soil fungus clone NCD_LSU_otu2542 2...  30.2       91
gb|KF567511.1|  Uncultured soil fungus clone NCD_LSU_otu2541 2...  30.2       91
gb|KF567510.1|  Uncultured soil fungus clone NCD_LSU_otu2540 2...  30.2       91
gb|KF567509.1|  Uncultured soil fungus clone NCD_LSU_otu2539 2...  30.2       91
gb|KF567508.1|  Uncultured soil fungus clone NCD_LSU_otu2538 2...  30.2       91
gb|KF567507.1|  Uncultured soil fungus clone NCD_LSU_otu2537 2...  30.2       91
gb|KF567506.1|  Uncultured soil fungus clone NCD_LSU_otu2536 2...  30.2       91
gb|KF567505.1|  Uncultured soil fungus clone NCD_LSU_otu2535 2...  30.2       91
gb|KF567504.1|  Uncultured soil fungus clone NCD_LSU_otu2534 2...  30.2       91
gb|KF567503.1|  Uncultured soil fungus clone NCD_LSU_otu2533 2...  30.2       91
gb|KF567502.1|  Uncultured soil fungus clone NCD_LSU_otu2532 2...  30.2       91
gb|KF567501.1|  Uncultured soil fungus clone NCD_LSU_otu2531 2...  30.2       91
gb|KF567500.1|  Uncultured soil fungus clone NCD_LSU_otu2530 2...  30.2       91
gb|KF567499.1|  Uncultured soil fungus clone NCD_LSU_otu2529 2...  30.2       91
gb|KF567498.1|  Uncultured soil fungus clone NCD_LSU_otu2528 2...  30.2       91
gb|KF567497.1|  Uncultured soil fungus clone NCD_LSU_otu2527 2...  30.2       91
gb|KF567496.1|  Uncultured soil fungus clone NCD_LSU_otu2526 2...  30.2       91
gb|KF567495.1|  Uncultured soil fungus clone NCD_LSU_otu2525 2...  30.2       91
gb|KF567494.1|  Uncultured soil fungus clone NCD_LSU_otu2524 2...  30.2       91
gb|KF567493.1|  Uncultured soil fungus clone NCD_LSU_otu2523 2...  30.2       91
gb|KF567492.1|  Uncultured soil fungus clone NCD_LSU_otu2522 2...  30.2       91
gb|KF567490.1|  Uncultured soil fungus clone NCD_LSU_otu2520 2...  30.2       91
gb|KF567489.1|  Uncultured soil fungus clone NCD_LSU_otu2519 2...  30.2       91
gb|KF567488.1|  Uncultured soil fungus clone NCD_LSU_otu2518 2...  30.2       91
gb|KF567487.1|  Uncultured soil fungus clone NCD_LSU_otu2517 2...  30.2       91
gb|KF567486.1|  Uncultured soil fungus clone NCD_LSU_otu2516 2...  30.2       91
gb|KF567484.1|  Uncultured soil fungus clone NCD_LSU_otu2514 2...  30.2       91
gb|KF567482.1|  Uncultured soil fungus clone NCD_LSU_otu2512 2...  30.2       91
gb|KF567481.1|  Uncultured soil fungus clone NCD_LSU_otu2511 2...  30.2       91
gb|KF567480.1|  Uncultured soil fungus clone NCD_LSU_otu2510 2...  30.2       91
gb|KF567479.1|  Uncultured soil fungus clone NCD_LSU_otu2509 2...  30.2       91
gb|KF567478.1|  Uncultured soil fungus clone NCD_LSU_otu2508 2...  30.2       91
gb|KF567477.1|  Uncultured soil fungus clone NCD_LSU_otu2507 2...  30.2       91
gb|KF567474.1|  Uncultured soil fungus clone NCD_LSU_otu2504 2...  30.2       91
gb|KF567473.1|  Uncultured soil fungus clone NCD_LSU_otu2503 2...  30.2       91
gb|KF567472.1|  Uncultured soil fungus clone NCD_LSU_otu2502 2...  30.2       91
gb|KF567471.1|  Uncultured soil fungus clone NCD_LSU_otu2501 2...  30.2       91
gb|KF567470.1|  Uncultured soil fungus clone NCD_LSU_otu2500 2...  30.2       91
gb|KF567468.1|  Uncultured soil fungus clone NCD_LSU_otu2498 2...  30.2       91
gb|KF567467.1|  Uncultured soil fungus clone NCD_LSU_otu2497 2...  30.2       91
gb|KF567466.1|  Uncultured soil fungus clone NCD_LSU_otu2496 2...  30.2       91
gb|KF567464.1|  Uncultured soil fungus clone NCD_LSU_otu2494 2...  30.2       91
gb|KF567463.1|  Uncultured soil fungus clone NCD_LSU_otu2493 2...  30.2       91
gb|KF567462.1|  Uncultured soil fungus clone NCD_LSU_otu2492 2...  30.2       91
gb|KF567460.1|  Uncultured soil fungus clone NCD_LSU_otu2490 2...  30.2       91
gb|KF567459.1|  Uncultured soil fungus clone NCD_LSU_otu2489 2...  30.2       91
gb|KF567458.1|  Uncultured soil fungus clone NCD_LSU_otu2488 2...  30.2       91
gb|KF567457.1|  Uncultured soil fungus clone NCD_LSU_otu2487 2...  30.2       91
gb|KF567456.1|  Uncultured soil fungus clone NCD_LSU_otu2486 2...  30.2       91
gb|KF567455.1|  Uncultured soil fungus clone NCD_LSU_otu2485 2...  30.2       91
gb|KF567454.1|  Uncultured soil fungus clone NCD_LSU_otu2484 2...  30.2       91
gb|KF567453.1|  Uncultured soil fungus clone NCD_LSU_otu2483 2...  30.2       91
gb|KF567452.1|  Uncultured soil fungus clone NCD_LSU_otu2482 2...  30.2       91
gb|KF567451.1|  Uncultured soil fungus clone NCD_LSU_otu2481 2...  30.2       91
gb|KF567449.1|  Uncultured soil fungus clone NCD_LSU_otu2479 2...  30.2       91
gb|KF567448.1|  Uncultured soil fungus clone NCD_LSU_otu2478 2...  30.2       91
gb|KF567445.1|  Uncultured soil fungus clone NCD_LSU_otu2475 2...  30.2       91
gb|KF567443.1|  Uncultured soil fungus clone NCD_LSU_otu2473 2...  30.2       91
gb|KF567442.1|  Uncultured soil fungus clone NCD_LSU_otu2472 2...  30.2       91
gb|KF567441.1|  Uncultured soil fungus clone NCD_LSU_otu2471 2...  30.2       91
gb|KF567440.1|  Uncultured soil fungus clone NCD_LSU_otu2470 2...  30.2       91
gb|KF567438.1|  Uncultured soil fungus clone NCD_LSU_otu2468 2...  30.2       91
gb|KF567437.1|  Uncultured soil fungus clone NCD_LSU_otu2467 2...  30.2       91
gb|KF567435.1|  Uncultured soil fungus clone NCD_LSU_otu2465 2...  30.2       91
gb|KF567434.1|  Uncultured soil fungus clone NCD_LSU_otu2464 2...  30.2       91
gb|KF567433.1|  Uncultured soil fungus clone NCD_LSU_otu2463 2...  30.2       91
gb|KF567432.1|  Uncultured soil fungus clone NCD_LSU_otu2462 2...  30.2       91
gb|KF567431.1|  Uncultured soil fungus clone NCD_LSU_otu2461 2...  30.2       91
gb|KF567430.1|  Uncultured soil fungus clone NCD_LSU_otu2460 2...  30.2       91
gb|KF567429.1|  Uncultured soil fungus clone NCD_LSU_otu2459 2...  30.2       91
gb|KF567428.1|  Uncultured soil fungus clone NCD_LSU_otu2458 2...  30.2       91
gb|KF567427.1|  Uncultured soil fungus clone NCD_LSU_otu2457 2...  30.2       91
gb|KF567426.1|  Uncultured soil fungus clone NCD_LSU_otu2456 2...  30.2       91
gb|KF567425.1|  Uncultured soil fungus clone NCD_LSU_otu2455 2...  30.2       91
gb|KF567424.1|  Uncultured soil fungus clone NCD_LSU_otu2454 2...  30.2       91
gb|KF567423.1|  Uncultured soil fungus clone NCD_LSU_otu2453 2...  30.2       91
gb|KF567422.1|  Uncultured soil fungus clone NCD_LSU_otu2452 2...  30.2       91
gb|KF567420.1|  Uncultured soil fungus clone NCD_LSU_otu2450 2...  30.2       91
gb|KF567419.1|  Uncultured soil fungus clone NCD_LSU_otu2449 2...  30.2       91
gb|KF567418.1|  Uncultured soil fungus clone NCD_LSU_otu2448 2...  30.2       91
gb|KF567417.1|  Uncultured soil fungus clone NCD_LSU_otu2447 2...  30.2       91
gb|KF567416.1|  Uncultured soil fungus clone NCD_LSU_otu2446 2...  30.2       91
gb|KF567415.1|  Uncultured soil fungus clone NCD_LSU_otu2445 2...  30.2       91
gb|KF567414.1|  Uncultured soil fungus clone NCD_LSU_otu2444 2...  30.2       91
gb|KF567412.1|  Uncultured soil fungus clone NCD_LSU_otu2442 2...  30.2       91
gb|KF567411.1|  Uncultured soil fungus clone NCD_LSU_otu2441 2...  30.2       91
gb|KF567410.1|  Uncultured soil fungus clone NCD_LSU_otu2440 2...  30.2       91
gb|KF567409.1|  Uncultured soil fungus clone NCD_LSU_otu2439 2...  30.2       91
gb|KF567407.1|  Uncultured soil fungus clone NCD_LSU_otu2437 2...  30.2       91
gb|KF567406.1|  Uncultured soil fungus clone NCD_LSU_otu2436 2...  30.2       91
gb|KF567405.1|  Uncultured soil fungus clone NCD_LSU_otu2435 2...  30.2       91
gb|KF567404.1|  Uncultured soil fungus clone NCD_LSU_otu2434 2...  30.2       91
gb|KF567403.1|  Uncultured soil fungus clone NCD_LSU_otu2433 2...  30.2       91
gb|KF567402.1|  Uncultured soil fungus clone NCD_LSU_otu2432 2...  30.2       91
gb|KF567401.1|  Uncultured soil fungus clone NCD_LSU_otu2431 2...  30.2       91
gb|KF567400.1|  Uncultured soil fungus clone NCD_LSU_otu2430 2...  30.2       91
gb|KF567399.1|  Uncultured soil fungus clone NCD_LSU_otu2429 2...  30.2       91
gb|KF567398.1|  Uncultured soil fungus clone NCD_LSU_otu2428 2...  30.2       91
gb|KF567397.1|  Uncultured soil fungus clone NCD_LSU_otu2427 2...  30.2       91
gb|KF567396.1|  Uncultured soil fungus clone NCD_LSU_otu2426 2...  30.2       91
gb|KF567395.1|  Uncultured soil fungus clone NCD_LSU_otu2425 2...  30.2       91
gb|KF567393.1|  Uncultured soil fungus clone NCD_LSU_otu2423 2...  30.2       91
gb|KF567392.1|  Uncultured soil fungus clone NCD_LSU_otu2422 2...  30.2       91
gb|KF567391.1|  Uncultured soil fungus clone NCD_LSU_otu2421 2...  30.2       91
gb|KF567390.1|  Uncultured soil fungus clone NCD_LSU_otu2420 2...  30.2       91
gb|KF567389.1|  Uncultured soil fungus clone NCD_LSU_otu2419 2...  30.2       91
gb|KF567388.1|  Uncultured soil fungus clone NCD_LSU_otu2418 2...  30.2       91
gb|KF567387.1|  Uncultured soil fungus clone NCD_LSU_otu2417 2...  30.2       91
gb|KF567386.1|  Uncultured soil fungus clone NCD_LSU_otu2416 2...  30.2       91
gb|KF567385.1|  Uncultured soil fungus clone NCD_LSU_otu2415 2...  30.2       91
gb|KF567384.1|  Uncultured soil fungus clone NCD_LSU_otu2414 2...  30.2       91
gb|KF567383.1|  Uncultured soil fungus clone NCD_LSU_otu2413 2...  30.2       91
gb|KF567382.1|  Uncultured soil fungus clone NCD_LSU_otu2412 2...  30.2       91
gb|KF567381.1|  Uncultured soil fungus clone NCD_LSU_otu2411 2...  30.2       91
gb|KF567380.1|  Uncultured soil fungus clone NCD_LSU_otu2410 2...  30.2       91
gb|KF567379.1|  Uncultured soil fungus clone NCD_LSU_otu2409 2...  30.2       91
gb|KF567377.1|  Uncultured soil fungus clone NCD_LSU_otu2407 2...  30.2       91
gb|KF567375.1|  Uncultured soil fungus clone NCD_LSU_otu2405 2...  30.2       91
gb|KF567374.1|  Uncultured soil fungus clone NCD_LSU_otu2404 2...  30.2       91
gb|KF567373.1|  Uncultured soil fungus clone NCD_LSU_otu2403 2...  30.2       91
gb|KF567372.1|  Uncultured soil fungus clone NCD_LSU_otu2402 2...  30.2       91
gb|KF567371.1|  Uncultured soil fungus clone NCD_LSU_otu2401 2...  30.2       91
gb|KF567370.1|  Uncultured soil fungus clone NCD_LSU_otu2400 2...  30.2       91
gb|KF567369.1|  Uncultured soil fungus clone NCD_LSU_otu2399 2...  30.2       91
gb|KF567368.1|  Uncultured soil fungus clone NCD_LSU_otu2398 2...  30.2       91
gb|KF567367.1|  Uncultured soil fungus clone NCD_LSU_otu2397 2...  30.2       91
gb|KF567366.1|  Uncultured soil fungus clone NCD_LSU_otu2396 2...  30.2       91
gb|KF567365.1|  Uncultured soil fungus clone NCD_LSU_otu2395 2...  30.2       91
gb|KF567364.1|  Uncultured soil fungus clone NCD_LSU_otu2394 2...  30.2       91
gb|KF567363.1|  Uncultured soil fungus clone NCD_LSU_otu2393 2...  30.2       91
gb|KF567362.1|  Uncultured soil fungus clone NCD_LSU_otu2392 2...  30.2       91
gb|KF567361.1|  Uncultured soil fungus clone NCD_LSU_otu2391 2...  30.2       91
gb|KF567359.1|  Uncultured soil fungus clone NCD_LSU_otu2389 2...  30.2       91
gb|KF567358.1|  Uncultured soil fungus clone NCD_LSU_otu2388 2...  30.2       91
gb|KF567357.1|  Uncultured soil fungus clone NCD_LSU_otu2387 2...  30.2       91
gb|KF567356.1|  Uncultured soil fungus clone NCD_LSU_otu2386 2...  30.2       91
gb|KF567355.1|  Uncultured soil fungus clone NCD_LSU_otu2385 2...  30.2       91
gb|KF567354.1|  Uncultured soil fungus clone NCD_LSU_otu2384 2...  30.2       91
gb|KF567353.1|  Uncultured soil fungus clone NCD_LSU_otu2383 2...  30.2       91
gb|KF567351.1|  Uncultured soil fungus clone NCD_LSU_otu2381 2...  30.2       91
gb|KF567349.1|  Uncultured soil fungus clone NCD_LSU_otu2379 2...  30.2       91
gb|KF567348.1|  Uncultured soil fungus clone NCD_LSU_otu2378 2...  30.2       91
gb|KF567347.1|  Uncultured soil fungus clone NCD_LSU_otu2377 2...  30.2       91
gb|KF567346.1|  Uncultured soil fungus clone NCD_LSU_otu2376 2...  30.2       91
gb|KF567345.1|  Uncultured soil fungus clone NCD_LSU_otu2375 2...  30.2       91
gb|KF567344.1|  Uncultured soil fungus clone NCD_LSU_otu2374 2...  30.2       91
gb|KF567341.1|  Uncultured soil fungus clone NCD_LSU_otu2371 2...  30.2       91
gb|KF567340.1|  Uncultured soil fungus clone NCD_LSU_otu2370 2...  30.2       91
gb|KF567339.1|  Uncultured soil fungus clone NCD_LSU_otu2369 2...  30.2       91
gb|KF567338.1|  Uncultured soil fungus clone NCD_LSU_otu2368 2...  30.2       91
gb|KF567337.1|  Uncultured soil fungus clone NCD_LSU_otu2367 2...  30.2       91
gb|KF567336.1|  Uncultured soil fungus clone NCD_LSU_otu2366 2...  30.2       91
gb|KF567335.1|  Uncultured soil fungus clone NCD_LSU_otu2365 2...  30.2       91
gb|KF567334.1|  Uncultured soil fungus clone NCD_LSU_otu2364 2...  30.2       91
gb|KF567332.1|  Uncultured soil fungus clone NCD_LSU_otu2362 2...  30.2       91
gb|KF567331.1|  Uncultured soil fungus clone NCD_LSU_otu2361 2...  30.2       91
gb|KF567330.1|  Uncultured soil fungus clone NCD_LSU_otu2360 2...  30.2       91
gb|KF567329.1|  Uncultured soil fungus clone NCD_LSU_otu2359 2...  30.2       91
gb|KF567328.1|  Uncultured soil fungus clone NCD_LSU_otu2358 2...  30.2       91
gb|KF567327.1|  Uncultured soil fungus clone NCD_LSU_otu2357 2...  30.2       91
gb|KF567326.1|  Uncultured soil fungus clone NCD_LSU_otu2356 2...  30.2       91
gb|KF567325.1|  Uncultured soil fungus clone NCD_LSU_otu2355 2...  30.2       91
gb|KF567324.1|  Uncultured soil fungus clone NCD_LSU_otu2354 2...  30.2       91
gb|KF567323.1|  Uncultured soil fungus clone NCD_LSU_otu2353 2...  30.2       91
gb|KF567322.1|  Uncultured soil fungus clone NCD_LSU_otu2352 2...  30.2       91
gb|KF567321.1|  Uncultured soil fungus clone NCD_LSU_otu2351 2...  30.2       91
gb|KF567319.1|  Uncultured soil fungus clone NCD_LSU_otu2349 2...  30.2       91
gb|KF567318.1|  Uncultured soil fungus clone NCD_LSU_otu2348 2...  30.2       91
gb|KF567317.1|  Uncultured soil fungus clone NCD_LSU_otu2347 2...  30.2       91
gb|KF567316.1|  Uncultured soil fungus clone NCD_LSU_otu2346 2...  30.2       91
gb|KF567315.1|  Uncultured soil fungus clone NCD_LSU_otu2345 2...  30.2       91
gb|KF567314.1|  Uncultured soil fungus clone NCD_LSU_otu2344 2...  30.2       91
gb|KF567313.1|  Uncultured soil fungus clone NCD_LSU_otu2343 2...  30.2       91
gb|KF567312.1|  Uncultured soil fungus clone NCD_LSU_otu2342 2...  30.2       91
gb|KF567311.1|  Uncultured soil fungus clone NCD_LSU_otu2341 2...  30.2       91
gb|KF567310.1|  Uncultured soil fungus clone NCD_LSU_otu2340 2...  30.2       91
gb|KF567309.1|  Uncultured soil fungus clone NCD_LSU_otu2339 2...  30.2       91
gb|KF567308.1|  Uncultured soil fungus clone NCD_LSU_otu2338 2...  30.2       91
gb|KF567307.1|  Uncultured soil fungus clone NCD_LSU_otu2337 2...  30.2       91
gb|KF567306.1|  Uncultured soil fungus clone NCD_LSU_otu2336 2...  30.2       91
gb|KF567305.1|  Uncultured soil fungus clone NCD_LSU_otu2335 2...  30.2       91
gb|KF567304.1|  Uncultured soil fungus clone NCD_LSU_otu2334 2...  30.2       91
gb|KF567303.1|  Uncultured soil fungus clone NCD_LSU_otu2333 2...  30.2       91
gb|KF567302.1|  Uncultured soil fungus clone NCD_LSU_otu2332 2...  30.2       91
gb|KF567301.1|  Uncultured soil fungus clone NCD_LSU_otu2331 2...  30.2       91
gb|KF567300.1|  Uncultured soil fungus clone NCD_LSU_otu2330 2...  30.2       91
gb|KF567299.1|  Uncultured soil fungus clone NCD_LSU_otu2329 2...  30.2       91
gb|KF567298.1|  Uncultured soil fungus clone NCD_LSU_otu2328 2...  30.2       91
gb|KF567297.1|  Uncultured soil fungus clone NCD_LSU_otu2327 2...  30.2       91
gb|KF567296.1|  Uncultured soil fungus clone NCD_LSU_otu2326 2...  30.2       91
gb|KF567295.1|  Uncultured soil fungus clone NCD_LSU_otu2325 2...  30.2       91
gb|KF567293.1|  Uncultured soil fungus clone NCD_LSU_otu2323 2...  30.2       91
gb|KF567292.1|  Uncultured soil fungus clone NCD_LSU_otu2322 2...  30.2       91
gb|KF567290.1|  Uncultured soil fungus clone NCD_LSU_otu2320 2...  30.2       91
gb|KF567289.1|  Uncultured soil fungus clone NCD_LSU_otu2319 2...  30.2       91
gb|KF567287.1|  Uncultured soil fungus clone NCD_LSU_otu2317 2...  30.2       91
gb|KF567286.1|  Uncultured soil fungus clone NCD_LSU_otu2316 2...  30.2       91
gb|KF567284.1|  Uncultured soil fungus clone NCD_LSU_otu2314 2...  30.2       91
gb|KF567283.1|  Uncultured soil fungus clone NCD_LSU_otu2313 2...  30.2       91
gb|KF567281.1|  Uncultured soil fungus clone NCD_LSU_otu2311 2...  30.2       91
gb|KF567280.1|  Uncultured soil fungus clone NCD_LSU_otu2310 2...  30.2       91
gb|KF567279.1|  Uncultured soil fungus clone NCD_LSU_otu2309 2...  30.2       91
gb|KF567278.1|  Uncultured soil fungus clone NCD_LSU_otu2308 2...  30.2       91
gb|KF567275.1|  Uncultured soil fungus clone NCD_LSU_otu2305 2...  30.2       91
gb|KF567271.1|  Uncultured soil fungus clone NCD_LSU_otu2301 2...  30.2       91
gb|KF567269.1|  Uncultured soil fungus clone NCD_LSU_otu2299 2...  30.2       91
gb|KF567268.1|  Uncultured soil fungus clone NCD_LSU_otu2298 2...  30.2       91
gb|KF567267.1|  Uncultured soil fungus clone NCD_LSU_otu2297 2...  30.2       91
gb|KF567266.1|  Uncultured soil fungus clone NCD_LSU_otu2296 2...  30.2       91
gb|KF567265.1|  Uncultured soil fungus clone NCD_LSU_otu2295 2...  30.2       91
gb|KF567264.1|  Uncultured soil fungus clone NCD_LSU_otu2294 2...  30.2       91
gb|KF567263.1|  Uncultured soil fungus clone NCD_LSU_otu2293 2...  30.2       91
gb|KF567262.1|  Uncultured soil fungus clone NCD_LSU_otu2292 2...  30.2       91
gb|KF567260.1|  Uncultured soil fungus clone NCD_LSU_otu2290 2...  30.2       91
gb|KF567259.1|  Uncultured soil fungus clone NCD_LSU_otu2289 2...  30.2       91
gb|KF567258.1|  Uncultured soil fungus clone NCD_LSU_otu2288 2...  30.2       91
gb|KF567257.1|  Uncultured soil fungus clone NCD_LSU_otu2287 2...  30.2       91
gb|KF567255.1|  Uncultured soil fungus clone NCD_LSU_otu2285 2...  30.2       91
gb|KF567254.1|  Uncultured soil fungus clone NCD_LSU_otu2284 2...  30.2       91
gb|KF567249.1|  Uncultured soil fungus clone NCD_LSU_otu2279 2...  30.2       91
gb|KF567248.1|  Uncultured soil fungus clone NCD_LSU_otu2278 2...  30.2       91
gb|KF567247.1|  Uncultured soil fungus clone NCD_LSU_otu2277 2...  30.2       91
gb|KF567246.1|  Uncultured soil fungus clone NCD_LSU_otu2276 2...  30.2       91
gb|KF567245.1|  Uncultured soil fungus clone NCD_LSU_otu2275 2...  30.2       91
gb|KF567244.1|  Uncultured soil fungus clone NCD_LSU_otu2274 2...  30.2       91
gb|KF567243.1|  Uncultured soil fungus clone NCD_LSU_otu2273 2...  30.2       91
gb|KF567241.1|  Uncultured soil fungus clone NCD_LSU_otu2271 2...  30.2       91
gb|KF567240.1|  Uncultured soil fungus clone NCD_LSU_otu2270 2...  30.2       91
gb|KF567239.1|  Uncultured soil fungus clone NCD_LSU_otu2269 2...  30.2       91
gb|KF567238.1|  Uncultured soil fungus clone NCD_LSU_otu2268 2...  30.2       91
gb|KF567237.1|  Uncultured soil fungus clone NCD_LSU_otu2267 2...  30.2       91
gb|KF567236.1|  Uncultured soil fungus clone NCD_LSU_otu2266 2...  30.2       91
gb|KF567235.1|  Uncultured soil fungus clone NCD_LSU_otu2265 2...  30.2       91
gb|KF567234.1|  Uncultured soil fungus clone NCD_LSU_otu2264 2...  30.2       91
gb|KF567233.1|  Uncultured soil fungus clone NCD_LSU_otu2263 2...  30.2       91
gb|KF567232.1|  Uncultured soil fungus clone NCD_LSU_otu2262 2...  30.2       91
gb|KF567231.1|  Uncultured soil fungus clone NCD_LSU_otu2261 2...  30.2       91
gb|KF567230.1|  Uncultured soil fungus clone NCD_LSU_otu2260 2...  30.2       91
gb|KF567229.1|  Uncultured soil fungus clone NCD_LSU_otu2259 2...  30.2       91
gb|KF567228.1|  Uncultured soil fungus clone NCD_LSU_otu2258 2...  30.2       91
gb|KF567227.1|  Uncultured soil fungus clone NCD_LSU_otu2257 2...  30.2       91
gb|KF567226.1|  Uncultured soil fungus clone NCD_LSU_otu2256 2...  30.2       91
gb|KF567225.1|  Uncultured soil fungus clone NCD_LSU_otu2255 2...  30.2       91
gb|KF567224.1|  Uncultured soil fungus clone NCD_LSU_otu2254 2...  30.2       91
gb|KF567223.1|  Uncultured soil fungus clone NCD_LSU_otu2253 2...  30.2       91
gb|KF567222.1|  Uncultured soil fungus clone NCD_LSU_otu2252 2...  30.2       91
gb|KF567221.1|  Uncultured soil fungus clone NCD_LSU_otu2251 2...  30.2       91
gb|KF567220.1|  Uncultured soil fungus clone NCD_LSU_otu2250 2...  30.2       91
gb|KF567219.1|  Uncultured soil fungus clone NCD_LSU_otu2249 2...  30.2       91
gb|KF567218.1|  Uncultured soil fungus clone NCD_LSU_otu2248 2...  30.2       91
gb|KF567217.1|  Uncultured soil fungus clone NCD_LSU_otu2247 2...  30.2       91
gb|KF567216.1|  Uncultured soil fungus clone NCD_LSU_otu2246 2...  30.2       91
gb|KF567215.1|  Uncultured soil fungus clone NCD_LSU_otu2245 2...  30.2       91
gb|KF567214.1|  Uncultured soil fungus clone NCD_LSU_otu2244 2...  30.2       91
gb|KF567213.1|  Uncultured soil fungus clone NCD_LSU_otu2243 2...  30.2       91
gb|KF567212.1|  Uncultured soil fungus clone NCD_LSU_otu2242 2...  30.2       91
gb|KF567211.1|  Uncultured soil fungus clone NCD_LSU_otu2241 2...  30.2       91
gb|KF567209.1|  Uncultured soil fungus clone NCD_LSU_otu2239 2...  30.2       91
gb|KF567208.1|  Uncultured soil fungus clone NCD_LSU_otu2238 2...  30.2       91
gb|KF567207.1|  Uncultured soil fungus clone NCD_LSU_otu2237 2...  30.2       91
gb|KF567206.1|  Uncultured soil fungus clone NCD_LSU_otu2236 2...  30.2       91
gb|KF567205.1|  Uncultured soil fungus clone NCD_LSU_otu2235 2...  30.2       91
gb|KF567204.1|  Uncultured soil fungus clone NCD_LSU_otu2234 2...  30.2       91
gb|KF567203.1|  Uncultured soil fungus clone NCD_LSU_otu2233 2...  30.2       91
gb|KF567202.1|  Uncultured soil fungus clone NCD_LSU_otu2232 2...  30.2       91
gb|KF567201.1|  Uncultured soil fungus clone NCD_LSU_otu2231 2...  30.2       91
gb|KF567200.1|  Uncultured soil fungus clone NCD_LSU_otu2230 2...  30.2       91
gb|KF567199.1|  Uncultured soil fungus clone NCD_LSU_otu2229 2...  30.2       91
gb|KF567198.1|  Uncultured soil fungus clone NCD_LSU_otu2228 2...  30.2       91
gb|KF567197.1|  Uncultured soil fungus clone NCD_LSU_otu2227 2...  30.2       91
gb|KF567196.1|  Uncultured soil fungus clone NCD_LSU_otu2226 2...  30.2       91
gb|KF567195.1|  Uncultured soil fungus clone NCD_LSU_otu2225 2...  30.2       91
gb|KF567193.1|  Uncultured soil fungus clone NCD_LSU_otu2223 2...  30.2       91
gb|KF567186.1|  Uncultured soil fungus clone NCD_LSU_otu2216 2...  30.2       91
gb|KF567185.1|  Uncultured soil fungus clone NCD_LSU_otu2215 2...  30.2       91
gb|KF567184.1|  Uncultured soil fungus clone NCD_LSU_otu2214 2...  30.2       91
gb|KF567179.1|  Uncultured soil fungus clone NCD_LSU_otu2209 2...  30.2       91
gb|KF567178.1|  Uncultured soil fungus clone NCD_LSU_otu2208 2...  30.2       91
gb|KF567175.1|  Uncultured soil fungus clone NCD_LSU_otu2205 2...  30.2       91
gb|KF567174.1|  Uncultured soil fungus clone NCD_LSU_otu2204 2...  30.2       91
gb|KF567173.1|  Uncultured soil fungus clone NCD_LSU_otu2203 2...  30.2       91
gb|KF567170.1|  Uncultured soil fungus clone NCD_LSU_otu2200 2...  30.2       91
gb|KF567169.1|  Uncultured soil fungus clone NCD_LSU_otu2199 2...  30.2       91
gb|KF567168.1|  Uncultured soil fungus clone NCD_LSU_otu2198 2...  30.2       91
gb|KF567166.1|  Uncultured soil fungus clone NCD_LSU_otu2196 2...  30.2       91
gb|KF567165.1|  Uncultured soil fungus clone NCD_LSU_otu2195 2...  30.2       91
gb|KF567162.1|  Uncultured soil fungus clone NCD_LSU_otu2192 2...  30.2       91
gb|KF567160.1|  Uncultured soil fungus clone NCD_LSU_otu2190 2...  30.2       91
gb|KF567159.1|  Uncultured soil fungus clone NCD_LSU_otu2189 2...  30.2       91
gb|KF567158.1|  Uncultured soil fungus clone NCD_LSU_otu2188 2...  30.2       91
gb|KF567157.1|  Uncultured soil fungus clone NCD_LSU_otu2187 2...  30.2       91
gb|KF567155.1|  Uncultured soil fungus clone NCD_LSU_otu2185 2...  30.2       91
gb|KF567154.1|  Uncultured soil fungus clone NCD_LSU_otu2184 2...  30.2       91
gb|KF567152.1|  Uncultured soil fungus clone NCD_LSU_otu2182 2...  30.2       91
gb|KF567151.1|  Uncultured soil fungus clone NCD_LSU_otu2181 2...  30.2       91
gb|KF567149.1|  Uncultured soil fungus clone NCD_LSU_otu2179 2...  30.2       91
gb|KF567148.1|  Uncultured soil fungus clone NCD_LSU_otu2178 2...  30.2       91
gb|KF567147.1|  Uncultured soil fungus clone NCD_LSU_otu2177 2...  30.2       91
gb|KF567146.1|  Uncultured soil fungus clone NCD_LSU_otu2176 2...  30.2       91
gb|KF567143.1|  Uncultured soil fungus clone NCD_LSU_otu2173 2...  30.2       91
gb|KF567141.1|  Uncultured soil fungus clone NCD_LSU_otu2171 2...  30.2       91
gb|KF567138.1|  Uncultured soil fungus clone NCD_LSU_otu2168 2...  30.2       91
gb|KF567137.1|  Uncultured soil fungus clone NCD_LSU_otu2167 2...  30.2       91
gb|KF567136.1|  Uncultured soil fungus clone NCD_LSU_otu2166 2...  30.2       91
gb|KF567134.1|  Uncultured soil fungus clone NCD_LSU_otu2164 2...  30.2       91
gb|KF567133.1|  Uncultured soil fungus clone NCD_LSU_otu2163 2...  30.2       91
gb|KF567130.1|  Uncultured soil fungus clone NCD_LSU_otu2160 2...  30.2       91
gb|KF567129.1|  Uncultured soil fungus clone NCD_LSU_otu2159 2...  30.2       91
gb|KF567128.1|  Uncultured soil fungus clone NCD_LSU_otu2158 2...  30.2       91
gb|KF567123.1|  Uncultured soil fungus clone NCD_LSU_otu2153 2...  30.2       91
gb|KF567122.1|  Uncultured soil fungus clone NCD_LSU_otu2152 2...  30.2       91
gb|KF567120.1|  Uncultured soil fungus clone NCD_LSU_otu2150 2...  30.2       91
gb|KF567119.1|  Uncultured soil fungus clone NCD_LSU_otu2149 2...  30.2       91
gb|KF567118.1|  Uncultured soil fungus clone NCD_LSU_otu2148 2...  30.2       91
gb|KF567117.1|  Uncultured soil fungus clone NCD_LSU_otu2147 2...  30.2       91
gb|KF567115.1|  Uncultured soil fungus clone NCD_LSU_otu2145 2...  30.2       91
gb|KF567114.1|  Uncultured soil fungus clone NCD_LSU_otu2144 2...  30.2       91
gb|KF567112.1|  Uncultured soil fungus clone NCD_LSU_otu2142 2...  30.2       91
gb|KF567111.1|  Uncultured soil fungus clone NCD_LSU_otu2141 2...  30.2       91
gb|KF567109.1|  Uncultured soil fungus clone NCD_LSU_otu2139 2...  30.2       91
gb|KF567108.1|  Uncultured soil fungus clone NCD_LSU_otu2138 2...  30.2       91
gb|KF567106.1|  Uncultured soil fungus clone NCD_LSU_otu2136 2...  30.2       91
gb|KF567105.1|  Uncultured soil fungus clone NCD_LSU_otu2135 2...  30.2       91
gb|KF567104.1|  Uncultured soil fungus clone NCD_LSU_otu2134 2...  30.2       91
gb|KF567103.1|  Uncultured soil fungus clone NCD_LSU_otu2133 2...  30.2       91
gb|KF567102.1|  Uncultured soil fungus clone NCD_LSU_otu2132 2...  30.2       91
gb|KF567101.1|  Uncultured soil fungus clone NCD_LSU_otu2131 2...  30.2       91
gb|KF567100.1|  Uncultured soil fungus clone NCD_LSU_otu2130 2...  30.2       91
gb|KF567096.1|  Uncultured soil fungus clone NCD_LSU_otu2126 2...  30.2       91
gb|KF567095.1|  Uncultured soil fungus clone NCD_LSU_otu2125 2...  30.2       91
gb|KF567094.1|  Uncultured soil fungus clone NCD_LSU_otu2124 2...  30.2       91
gb|KF567093.1|  Uncultured soil fungus clone NCD_LSU_otu2123 2...  30.2       91
gb|KF567092.1|  Uncultured soil fungus clone NCD_LSU_otu2122 2...  30.2       91
gb|KF567091.1|  Uncultured soil fungus clone NCD_LSU_otu2121 2...  30.2       91
gb|KF567090.1|  Uncultured soil fungus clone NCD_LSU_otu2120 2...  30.2       91
gb|KF567089.1|  Uncultured soil fungus clone NCD_LSU_otu2119 2...  30.2       91
gb|KF567088.1|  Uncultured soil fungus clone NCD_LSU_otu2118 2...  30.2       91
gb|KF567087.1|  Uncultured soil fungus clone NCD_LSU_otu2117 2...  30.2       91
gb|KF567086.1|  Uncultured soil fungus clone NCD_LSU_otu2116 2...  30.2       91
gb|KF567084.1|  Uncultured soil fungus clone NCD_LSU_otu2114 2...  30.2       91
gb|KF567083.1|  Uncultured soil fungus clone NCD_LSU_otu2113 2...  30.2       91
gb|KF567082.1|  Uncultured soil fungus clone NCD_LSU_otu2112 2...  30.2       91
gb|KF567081.1|  Uncultured soil fungus clone NCD_LSU_otu2111 2...  30.2       91
gb|KF567080.1|  Uncultured soil fungus clone NCD_LSU_otu2110 2...  30.2       91
gb|KF567079.1|  Uncultured soil fungus clone NCD_LSU_otu2109 2...  30.2       91
gb|KF567078.1|  Uncultured soil fungus clone NCD_LSU_otu2108 2...  30.2       91
gb|KF567077.1|  Uncultured soil fungus clone NCD_LSU_otu2107 2...  30.2       91
gb|KF567076.1|  Uncultured soil fungus clone NCD_LSU_otu2106 2...  30.2       91
gb|KF567075.1|  Uncultured soil fungus clone NCD_LSU_otu2105 2...  30.2       91
gb|KF567073.1|  Uncultured soil fungus clone NCD_LSU_otu2103 2...  30.2       91
gb|KF567072.1|  Uncultured soil fungus clone NCD_LSU_otu2102 2...  30.2       91
gb|KF567070.1|  Uncultured soil fungus clone NCD_LSU_otu2100 2...  30.2       91
gb|KF567068.1|  Uncultured soil fungus clone NCD_LSU_otu2098 2...  30.2       91
gb|KF567067.1|  Uncultured soil fungus clone NCD_LSU_otu2097 2...  30.2       91
gb|KF567065.1|  Uncultured soil fungus clone NCD_LSU_otu2095 2...  30.2       91
gb|KF567063.1|  Uncultured soil fungus clone NCD_LSU_otu2093 2...  30.2       91
gb|KF567061.1|  Uncultured soil fungus clone NCD_LSU_otu2091 2...  30.2       91
gb|KF567060.1|  Uncultured soil fungus clone NCD_LSU_otu2090 2...  30.2       91
gb|KF567059.1|  Uncultured soil fungus clone NCD_LSU_otu2089 2...  30.2       91
gb|KF567058.1|  Uncultured soil fungus clone NCD_LSU_otu2088 2...  30.2       91
gb|KF567057.1|  Uncultured soil fungus clone NCD_LSU_otu2087 2...  30.2       91
gb|KF567056.1|  Uncultured soil fungus clone NCD_LSU_otu2086 2...  30.2       91
gb|KF567053.1|  Uncultured soil fungus clone NCD_LSU_otu2083 2...  30.2       91
gb|KF567052.1|  Uncultured soil fungus clone NCD_LSU_otu2082 2...  30.2       91
gb|KF567051.1|  Uncultured soil fungus clone NCD_LSU_otu2081 2...  30.2       91
gb|KF567050.1|  Uncultured soil fungus clone NCD_LSU_otu2080 2...  30.2       91
gb|KF567049.1|  Uncultured soil fungus clone NCD_LSU_otu2079 2...  30.2       91
gb|KF567048.1|  Uncultured soil fungus clone NCD_LSU_otu2078 2...  30.2       91
gb|KF567046.1|  Uncultured soil fungus clone NCD_LSU_otu2076 2...  30.2       91
gb|KF567045.1|  Uncultured soil fungus clone NCD_LSU_otu2075 2...  30.2       91
gb|KF567044.1|  Uncultured soil fungus clone NCD_LSU_otu2074 2...  30.2       91
gb|KF567043.1|  Uncultured soil fungus clone NCD_LSU_otu2073 2...  30.2       91
gb|KF567042.1|  Uncultured soil fungus clone NCD_LSU_otu2072 2...  30.2       91
gb|KF567040.1|  Uncultured soil fungus clone NCD_LSU_otu2070 2...  30.2       91
gb|KF567039.1|  Uncultured soil fungus clone NCD_LSU_otu2069 2...  30.2       91
gb|KF567038.1|  Uncultured soil fungus clone NCD_LSU_otu2068 2...  30.2       91
gb|KF567037.1|  Uncultured soil fungus clone NCD_LSU_otu2067 2...  30.2       91
gb|KF567036.1|  Uncultured soil fungus clone NCD_LSU_otu2066 2...  30.2       91
gb|KF567035.1|  Uncultured soil fungus clone NCD_LSU_otu2065 2...  30.2       91
gb|KF567034.1|  Uncultured soil fungus clone NCD_LSU_otu2064 2...  30.2       91
gb|KF567033.1|  Uncultured soil fungus clone NCD_LSU_otu2063 2...  30.2       91
gb|KF567032.1|  Uncultured soil fungus clone NCD_LSU_otu2062 2...  30.2       91
gb|KF567030.1|  Uncultured soil fungus clone NCD_LSU_otu2060 2...  30.2       91
gb|KF567029.1|  Uncultured soil fungus clone NCD_LSU_otu2059 2...  30.2       91
gb|KF567028.1|  Uncultured soil fungus clone NCD_LSU_otu2058 2...  30.2       91
gb|KF567027.1|  Uncultured soil fungus clone NCD_LSU_otu2057 2...  30.2       91
gb|KF567025.1|  Uncultured soil fungus clone NCD_LSU_otu2055 2...  30.2       91
gb|KF567024.1|  Uncultured soil fungus clone NCD_LSU_otu2054 2...  30.2       91
gb|KF567023.1|  Uncultured soil fungus clone NCD_LSU_otu2053 2...  30.2       91
gb|KF567022.1|  Uncultured soil fungus clone NCD_LSU_otu2052 2...  30.2       91
gb|KF567021.1|  Uncultured soil fungus clone NCD_LSU_otu2051 2...  30.2       91
gb|KF567020.1|  Uncultured soil fungus clone NCD_LSU_otu2050 2...  30.2       91
gb|KF567017.1|  Uncultured soil fungus clone NCD_LSU_otu2047 2...  30.2       91
gb|KF567013.1|  Uncultured soil fungus clone NCD_LSU_otu2043 2...  30.2       91
gb|KF567012.1|  Uncultured soil fungus clone NCD_LSU_otu2042 2...  30.2       91
gb|KF567011.1|  Uncultured soil fungus clone NCD_LSU_otu2041 2...  30.2       91
gb|KF567010.1|  Uncultured soil fungus clone NCD_LSU_otu2040 2...  30.2       91
gb|KF567009.1|  Uncultured soil fungus clone NCD_LSU_otu2039 2...  30.2       91
gb|KF567008.1|  Uncultured soil fungus clone NCD_LSU_otu2038 2...  30.2       91
gb|KF567007.1|  Uncultured soil fungus clone NCD_LSU_otu2037 2...  30.2       91
gb|KF567006.1|  Uncultured soil fungus clone NCD_LSU_otu2036 2...  30.2       91
gb|KF567005.1|  Uncultured soil fungus clone NCD_LSU_otu2035 2...  30.2       91
gb|KF567004.1|  Uncultured soil fungus clone NCD_LSU_otu2034 2...  30.2       91
gb|KF567003.1|  Uncultured soil fungus clone NCD_LSU_otu2033 2...  30.2       91
gb|KF567002.1|  Uncultured soil fungus clone NCD_LSU_otu2032 2...  30.2       91
gb|KF567001.1|  Uncultured soil fungus clone NCD_LSU_otu2031 2...  30.2       91
gb|KF567000.1|  Uncultured soil fungus clone NCD_LSU_otu2030 2...  30.2       91
gb|KF566998.1|  Uncultured soil fungus clone NCD_LSU_otu2028 2...  30.2       91
gb|KF566996.1|  Uncultured soil fungus clone NCD_LSU_otu2026 2...  30.2       91
gb|KF566995.1|  Uncultured soil fungus clone NCD_LSU_otu2025 2...  30.2       91
gb|KF566994.1|  Uncultured soil fungus clone NCD_LSU_otu2024 2...  30.2       91
gb|KF566993.1|  Uncultured soil fungus clone NCD_LSU_otu2023 2...  30.2       91
gb|KF566992.1|  Uncultured soil fungus clone NCD_LSU_otu2022 2...  30.2       91
gb|KF566991.1|  Uncultured soil fungus clone NCD_LSU_otu2021 2...  30.2       91
gb|KF566990.1|  Uncultured soil fungus clone NCD_LSU_otu2020 2...  30.2       91
gb|KF566989.1|  Uncultured soil fungus clone NCD_LSU_otu2019 2...  30.2       91
gb|KF566987.1|  Uncultured soil fungus clone NCD_LSU_otu2017 2...  30.2       91
gb|KF566986.1|  Uncultured soil fungus clone NCD_LSU_otu2016 2...  30.2       91
gb|KF566985.1|  Uncultured soil fungus clone NCD_LSU_otu2015 2...  30.2       91
gb|KF566984.1|  Uncultured soil fungus clone NCD_LSU_otu2014 2...  30.2       91
gb|KF566981.1|  Uncultured soil fungus clone NCD_LSU_otu2011 2...  30.2       91
gb|KF566977.1|  Uncultured soil fungus clone NCD_LSU_otu2007 2...  30.2       91
gb|KF566976.1|  Uncultured soil fungus clone NCD_LSU_otu2006 2...  30.2       91
gb|KF566975.1|  Uncultured soil fungus clone NCD_LSU_otu2005 2...  30.2       91
gb|KF566974.1|  Uncultured soil fungus clone NCD_LSU_otu2004 2...  30.2       91
gb|KF566972.1|  Uncultured soil fungus clone NCD_LSU_otu2002 2...  30.2       91
gb|KF566971.1|  Uncultured soil fungus clone NCD_LSU_otu2001 2...  30.2       91
gb|KF566968.1|  Uncultured soil fungus clone NCD_LSU_otu1998 2...  30.2       91
gb|KF566966.1|  Uncultured soil fungus clone NCD_LSU_otu1996 2...  30.2       91
gb|KF566964.1|  Uncultured soil fungus clone NCD_LSU_otu1994 2...  30.2       91
gb|KF566963.1|  Uncultured soil fungus clone NCD_LSU_otu1993 2...  30.2       91
gb|KF566962.1|  Uncultured soil fungus clone NCD_LSU_otu1992 2...  30.2       91
gb|KF566961.1|  Uncultured soil fungus clone NCD_LSU_otu1991 2...  30.2       91
gb|KF566959.1|  Uncultured soil fungus clone NCD_LSU_otu1989 2...  30.2       91
gb|KF566958.1|  Uncultured soil fungus clone NCD_LSU_otu1988 2...  30.2       91
gb|KF566956.1|  Uncultured soil fungus clone NCD_LSU_otu1986 2...  30.2       91
gb|KF566954.1|  Uncultured soil fungus clone NCD_LSU_otu1984 2...  30.2       91
gb|KF566953.1|  Uncultured soil fungus clone NCD_LSU_otu1983 2...  30.2       91
gb|KF566952.1|  Uncultured soil fungus clone NCD_LSU_otu1982 2...  30.2       91
gb|KF566949.1|  Uncultured soil fungus clone NCD_LSU_otu1979 2...  30.2       91
gb|KF566947.1|  Uncultured soil fungus clone NCD_LSU_otu1977 2...  30.2       91
gb|KF566946.1|  Uncultured soil fungus clone NCD_LSU_otu1976 2...  30.2       91
gb|KF566945.1|  Uncultured soil fungus clone NCD_LSU_otu1975 2...  30.2       91
gb|KF566944.1|  Uncultured soil fungus clone NCD_LSU_otu1974 2...  30.2       91
gb|KF566943.1|  Uncultured soil fungus clone NCD_LSU_otu1973 2...  30.2       91
gb|KF566942.1|  Uncultured soil fungus clone NCD_LSU_otu1972 2...  30.2       91
gb|KF566941.1|  Uncultured soil fungus clone NCD_LSU_otu1971 2...  30.2       91
gb|KF566940.1|  Uncultured soil fungus clone NCD_LSU_otu1970 2...  30.2       91
gb|KF566939.1|  Uncultured soil fungus clone NCD_LSU_otu1969 2...  30.2       91
gb|KF566938.1|  Uncultured soil fungus clone NCD_LSU_otu1968 2...  30.2       91
gb|KF566937.1|  Uncultured soil fungus clone NCD_LSU_otu1967 2...  30.2       91
gb|KF566935.1|  Uncultured soil fungus clone NCD_LSU_otu1965 2...  30.2       91
gb|KF566934.1|  Uncultured soil fungus clone NCD_LSU_otu1964 2...  30.2       91
gb|KF566933.1|  Uncultured soil fungus clone NCD_LSU_otu1963 2...  30.2       91
gb|KF566928.1|  Uncultured soil fungus clone NCD_LSU_otu1958 2...  30.2       91
gb|KF566927.1|  Uncultured soil fungus clone NCD_LSU_otu1957 2...  30.2       91
gb|KF566926.1|  Uncultured soil fungus clone NCD_LSU_otu1956 2...  30.2       91
gb|KF566925.1|  Uncultured soil fungus clone NCD_LSU_otu1955 2...  30.2       91
gb|KF566924.1|  Uncultured soil fungus clone NCD_LSU_otu1954 2...  30.2       91
gb|KF566923.1|  Uncultured soil fungus clone NCD_LSU_otu1953 2...  30.2       91
gb|KF566922.1|  Uncultured soil fungus clone NCD_LSU_otu1952 2...  30.2       91
gb|KF566921.1|  Uncultured soil fungus clone NCD_LSU_otu1951 2...  30.2       91
gb|KF566919.1|  Uncultured soil fungus clone NCD_LSU_otu1949 2...  30.2       91
gb|KF566917.1|  Uncultured soil fungus clone NCD_LSU_otu1947 2...  30.2       91
gb|KF566916.1|  Uncultured soil fungus clone NCD_LSU_otu1946 2...  30.2       91
gb|KF566915.1|  Uncultured soil fungus clone NCD_LSU_otu1945 2...  30.2       91
gb|KF566913.1|  Uncultured soil fungus clone NCD_LSU_otu1943 2...  30.2       91
gb|KF566912.1|  Uncultured soil fungus clone NCD_LSU_otu1942 2...  30.2       91
gb|KF566911.1|  Uncultured soil fungus clone NCD_LSU_otu1941 2...  30.2       91
gb|KF566910.1|  Uncultured soil fungus clone NCD_LSU_otu1940 2...  30.2       91
gb|KF566909.1|  Uncultured soil fungus clone NCD_LSU_otu1939 2...  30.2       91
gb|KF566908.1|  Uncultured soil fungus clone NCD_LSU_otu1938 2...  30.2       91
gb|KF566907.1|  Uncultured soil fungus clone NCD_LSU_otu1937 2...  30.2       91
gb|KF566906.1|  Uncultured soil fungus clone NCD_LSU_otu1936 2...  30.2       91
gb|KF566905.1|  Uncultured soil fungus clone NCD_LSU_otu1935 2...  30.2       91
gb|KF566903.1|  Uncultured soil fungus clone NCD_LSU_otu1933 2...  30.2       91
gb|KF566902.1|  Uncultured soil fungus clone NCD_LSU_otu1932 2...  30.2       91
gb|KF566900.1|  Uncultured soil fungus clone NCD_LSU_otu1930 2...  30.2       91
gb|KF566899.1|  Uncultured soil fungus clone NCD_LSU_otu1929 2...  30.2       91
gb|KF566898.1|  Uncultured soil fungus clone NCD_LSU_otu1928 2...  30.2       91
gb|KF566897.1|  Uncultured soil fungus clone NCD_LSU_otu1927 2...  30.2       91
gb|KF566896.1|  Uncultured soil fungus clone NCD_LSU_otu1926 2...  30.2       91
gb|KF566894.1|  Uncultured soil fungus clone NCD_LSU_otu1924 2...  30.2       91
gb|KF566892.1|  Uncultured soil fungus clone NCD_LSU_otu1922 2...  30.2       91
gb|KF566891.1|  Uncultured soil fungus clone NCD_LSU_otu1921 2...  30.2       91
gb|KF566888.1|  Uncultured soil fungus clone NCD_LSU_otu1918 2...  30.2       91
gb|KF566887.1|  Uncultured soil fungus clone NCD_LSU_otu1917 2...  30.2       91
gb|KF566885.1|  Uncultured soil fungus clone NCD_LSU_otu1915 2...  30.2       91
gb|KF566884.1|  Uncultured soil fungus clone NCD_LSU_otu1914 2...  30.2       91
gb|KF566883.1|  Uncultured soil fungus clone NCD_LSU_otu1913 2...  30.2       91
gb|KF566882.1|  Uncultured soil fungus clone NCD_LSU_otu1912 2...  30.2       91
gb|KF566881.1|  Uncultured soil fungus clone NCD_LSU_otu1911 2...  30.2       91
gb|KF566880.1|  Uncultured soil fungus clone NCD_LSU_otu1910 2...  30.2       91
gb|KF566879.1|  Uncultured soil fungus clone NCD_LSU_otu1909 2...  30.2       91
gb|KF566875.1|  Uncultured soil fungus clone NCD_LSU_otu1905 2...  30.2       91
gb|KF566874.1|  Uncultured soil fungus clone NCD_LSU_otu1904 2...  30.2       91
gb|KF566869.1|  Uncultured soil fungus clone NCD_LSU_otu1899 2...  30.2       91
gb|KF566866.1|  Uncultured soil fungus clone NCD_LSU_otu1896 2...  30.2       91
gb|KF566860.1|  Uncultured soil fungus clone NCD_LSU_otu1890 2...  30.2       91
gb|KF566858.1|  Uncultured soil fungus clone NCD_LSU_otu1888 2...  30.2       91
gb|KF566854.1|  Uncultured soil fungus clone NCD_LSU_otu1884 2...  30.2       91
gb|KF566851.1|  Uncultured soil fungus clone NCD_LSU_otu1881 2...  30.2       91
gb|KF566850.1|  Uncultured soil fungus clone NCD_LSU_otu1880 2...  30.2       91
gb|KF566849.1|  Uncultured soil fungus clone NCD_LSU_otu1879 2...  30.2       91
gb|KF566848.1|  Uncultured soil fungus clone NCD_LSU_otu1878 2...  30.2       91
gb|KF566847.1|  Uncultured soil fungus clone NCD_LSU_otu1877 2...  30.2       91
gb|KF566844.1|  Uncultured soil fungus clone NCD_LSU_otu1874 2...  30.2       91
gb|KF566843.1|  Uncultured soil fungus clone NCD_LSU_otu1873 2...  30.2       91
gb|KF566842.1|  Uncultured soil fungus clone NCD_LSU_otu1872 2...  30.2       91
gb|KF566839.1|  Uncultured soil fungus clone NCD_LSU_otu1869 2...  30.2       91
gb|KF566838.1|  Uncultured soil fungus clone NCD_LSU_otu1868 2...  30.2       91
gb|KF566837.1|  Uncultured soil fungus clone NCD_LSU_otu1867 2...  30.2       91
gb|KF566835.1|  Uncultured soil fungus clone NCD_LSU_otu1865 2...  30.2       91
gb|KF566834.1|  Uncultured soil fungus clone NCD_LSU_otu1864 2...  30.2       91
gb|KF566833.1|  Uncultured soil fungus clone NCD_LSU_otu1863 2...  30.2       91
gb|KF566832.1|  Uncultured soil fungus clone NCD_LSU_otu1862 2...  30.2       91
gb|KF566831.1|  Uncultured soil fungus clone NCD_LSU_otu1861 2...  30.2       91
gb|KF566830.1|  Uncultured soil fungus clone NCD_LSU_otu1860 2...  30.2       91
gb|KF566820.1|  Uncultured soil fungus clone NCD_LSU_otu1850 2...  30.2       91
gb|KF566818.1|  Uncultured soil fungus clone NCD_LSU_otu1848 2...  30.2       91
gb|KF566817.1|  Uncultured soil fungus clone NCD_LSU_otu1847 2...  30.2       91
gb|KF566814.1|  Uncultured soil fungus clone NCD_LSU_otu1844 2...  30.2       91
gb|KF566813.1|  Uncultured soil fungus clone NCD_LSU_otu1843 2...  30.2       91
gb|KF566812.1|  Uncultured soil fungus clone NCD_LSU_otu1842 2...  30.2       91
gb|KF566811.1|  Uncultured soil fungus clone NCD_LSU_otu1841 2...  30.2       91
gb|KF566810.1|  Uncultured soil fungus clone NCD_LSU_otu1840 2...  30.2       91
gb|KF566809.1|  Uncultured soil fungus clone NCD_LSU_otu1839 2...  30.2       91
gb|KF566807.1|  Uncultured soil fungus clone NCD_LSU_otu1837 2...  30.2       91
gb|KF566806.1|  Uncultured soil fungus clone NCD_LSU_otu1836 2...  30.2       91
gb|KF566805.1|  Uncultured soil fungus clone NCD_LSU_otu1835 2...  30.2       91
gb|KF566804.1|  Uncultured soil fungus clone NCD_LSU_otu1834 2...  30.2       91
gb|KF566802.1|  Uncultured soil fungus clone NCD_LSU_otu1832 2...  30.2       91
gb|KF566801.1|  Uncultured soil fungus clone NCD_LSU_otu1831 2...  30.2       91
gb|KF566800.1|  Uncultured soil fungus clone NCD_LSU_otu1830 2...  30.2       91
gb|KF566799.1|  Uncultured soil fungus clone NCD_LSU_otu1829 2...  30.2       91
gb|KF566798.1|  Uncultured soil fungus clone NCD_LSU_otu1828 2...  30.2       91
gb|KF566797.1|  Uncultured soil fungus clone NCD_LSU_otu1827 2...  30.2       91
gb|KF566796.1|  Uncultured soil fungus clone NCD_LSU_otu1826 2...  30.2       91
gb|KF566795.1|  Uncultured soil fungus clone NCD_LSU_otu1825 2...  30.2       91
gb|KF566794.1|  Uncultured soil fungus clone NCD_LSU_otu1824 2...  30.2       91
gb|KF566793.1|  Uncultured soil fungus clone NCD_LSU_otu1823 2...  30.2       91
gb|KF566792.1|  Uncultured soil fungus clone NCD_LSU_otu1822 2...  30.2       91
gb|KF566789.1|  Uncultured soil fungus clone NCD_LSU_otu1819 2...  30.2       91
gb|KF566788.1|  Uncultured soil fungus clone NCD_LSU_otu1818 2...  30.2       91
gb|KF566787.1|  Uncultured soil fungus clone NCD_LSU_otu1817 2...  30.2       91
gb|KF566786.1|  Uncultured soil fungus clone NCD_LSU_otu1816 2...  30.2       91
gb|KF566784.1|  Uncultured soil fungus clone NCD_LSU_otu1814 2...  30.2       91
gb|KF566782.1|  Uncultured soil fungus clone NCD_LSU_otu1812 2...  30.2       91
gb|KF566781.1|  Uncultured soil fungus clone NCD_LSU_otu1811 2...  30.2       91
gb|KF566780.1|  Uncultured soil fungus clone NCD_LSU_otu1810 2...  30.2       91
gb|KF566779.1|  Uncultured soil fungus clone NCD_LSU_otu1809 2...  30.2       91
gb|KF566778.1|  Uncultured soil fungus clone NCD_LSU_otu1808 2...  30.2       91
gb|KF566777.1|  Uncultured soil fungus clone NCD_LSU_otu1807 2...  30.2       91
gb|KF566776.1|  Uncultured soil fungus clone NCD_LSU_otu1806 2...  30.2       91
gb|KF566775.1|  Uncultured soil fungus clone NCD_LSU_otu1805 2...  30.2       91
gb|KF566774.1|  Uncultured soil fungus clone NCD_LSU_otu1804 2...  30.2       91
gb|KF566772.1|  Uncultured soil fungus clone NCD_LSU_otu1802 2...  30.2       91
gb|KF566771.1|  Uncultured soil fungus clone NCD_LSU_otu1801 2...  30.2       91
gb|KF566769.1|  Uncultured soil fungus clone NCD_LSU_otu1799 2...  30.2       91
gb|KF566768.1|  Uncultured soil fungus clone NCD_LSU_otu1798 2...  30.2       91
gb|KF566767.1|  Uncultured soil fungus clone NCD_LSU_otu1797 2...  30.2       91
gb|KF566765.1|  Uncultured soil fungus clone NCD_LSU_otu1795 2...  30.2       91
gb|KF566764.1|  Uncultured soil fungus clone NCD_LSU_otu1794 2...  30.2       91
gb|KF566762.1|  Uncultured soil fungus clone NCD_LSU_otu1792 2...  30.2       91
gb|KF566761.1|  Uncultured soil fungus clone NCD_LSU_otu1791 2...  30.2       91
gb|KF566760.1|  Uncultured soil fungus clone NCD_LSU_otu1790 2...  30.2       91
gb|KF566759.1|  Uncultured soil fungus clone NCD_LSU_otu1789 2...  30.2       91
gb|KF566758.1|  Uncultured soil fungus clone NCD_LSU_otu1788 2...  30.2       91
gb|KF566757.1|  Uncultured soil fungus clone NCD_LSU_otu1787 2...  30.2       91
gb|KF566755.1|  Uncultured soil fungus clone NCD_LSU_otu1785 2...  30.2       91
gb|KF566754.1|  Uncultured soil fungus clone NCD_LSU_otu1784 2...  30.2       91
gb|KF566753.1|  Uncultured soil fungus clone NCD_LSU_otu1783 2...  30.2       91
gb|KF566752.1|  Uncultured soil fungus clone NCD_LSU_otu1782 2...  30.2       91
gb|KF566751.1|  Uncultured soil fungus clone NCD_LSU_otu1781 2...  30.2       91
gb|KF566750.1|  Uncultured soil fungus clone NCD_LSU_otu1780 2...  30.2       91
gb|KF566749.1|  Uncultured soil fungus clone NCD_LSU_otu1779 2...  30.2       91
gb|KF566747.1|  Uncultured soil fungus clone NCD_LSU_otu1777 2...  30.2       91
gb|KF566746.1|  Uncultured soil fungus clone NCD_LSU_otu1776 2...  30.2       91
gb|KF566745.1|  Uncultured soil fungus clone NCD_LSU_otu1775 2...  30.2       91
gb|KF566743.1|  Uncultured soil fungus clone NCD_LSU_otu1773 2...  30.2       91
gb|KF566738.1|  Uncultured soil fungus clone NCD_LSU_otu1768 2...  30.2       91
gb|KF566737.1|  Uncultured soil fungus clone NCD_LSU_otu1767 2...  30.2       91
gb|KF566736.1|  Uncultured soil fungus clone NCD_LSU_otu1766 2...  30.2       91
gb|KF566735.1|  Uncultured soil fungus clone NCD_LSU_otu1765 2...  30.2       91
gb|KF566729.1|  Uncultured soil fungus clone NCD_LSU_otu1759 2...  30.2       91
gb|KF566728.1|  Uncultured soil fungus clone NCD_LSU_otu1758 2...  30.2       91
gb|KF566725.1|  Uncultured soil fungus clone NCD_LSU_otu1755 2...  30.2       91
gb|KF566724.1|  Uncultured soil fungus clone NCD_LSU_otu1754 2...  30.2       91
gb|KF566722.1|  Uncultured soil fungus clone NCD_LSU_otu1752 2...  30.2       91
gb|KF566719.1|  Uncultured soil fungus clone NCD_LSU_otu1749 2...  30.2       91
gb|KF566718.1|  Uncultured soil fungus clone NCD_LSU_otu1748 2...  30.2       91
gb|KF566717.1|  Uncultured soil fungus clone NCD_LSU_otu1747 2...  30.2       91
gb|KF566715.1|  Uncultured soil fungus clone NCD_LSU_otu1745 2...  30.2       91
gb|KF566713.1|  Uncultured soil fungus clone NCD_LSU_otu1743 2...  30.2       91
gb|KF566712.1|  Uncultured soil fungus clone NCD_LSU_otu1742 2...  30.2       91
gb|KF566710.1|  Uncultured soil fungus clone NCD_LSU_otu1740 2...  30.2       91
gb|KF566709.1|  Uncultured soil fungus clone NCD_LSU_otu1739 2...  30.2       91
gb|KF566708.1|  Uncultured soil fungus clone NCD_LSU_otu1738 2...  30.2       91
gb|KF566707.1|  Uncultured soil fungus clone NCD_LSU_otu1737 2...  30.2       91
gb|KF566706.1|  Uncultured soil fungus clone NCD_LSU_otu1736 2...  30.2       91
gb|KF566705.1|  Uncultured soil fungus clone NCD_LSU_otu1735 2...  30.2       91
gb|KF566704.1|  Uncultured soil fungus clone NCD_LSU_otu1734 2...  30.2       91
gb|KF566702.1|  Uncultured soil fungus clone NCD_LSU_otu1732 2...  30.2       91
gb|KF566701.1|  Uncultured soil fungus clone NCD_LSU_otu1731 2...  30.2       91
gb|KF566700.1|  Uncultured soil fungus clone NCD_LSU_otu1730 2...  30.2       91
gb|KF566699.1|  Uncultured soil fungus clone NCD_LSU_otu1729 2...  30.2       91
gb|KF566693.1|  Uncultured soil fungus clone NCD_LSU_otu1723 2...  30.2       91
gb|KF566692.1|  Uncultured soil fungus clone NCD_LSU_otu1722 2...  30.2       91
gb|KF566690.1|  Uncultured soil fungus clone NCD_LSU_otu1720 2...  30.2       91
gb|KF566689.1|  Uncultured soil fungus clone NCD_LSU_otu1719 2...  30.2       91
gb|KF566686.1|  Uncultured soil fungus clone NCD_LSU_otu1716 2...  30.2       91
gb|KF566682.1|  Uncultured soil fungus clone NCD_LSU_otu1712 2...  30.2       91
gb|KF566681.1|  Uncultured soil fungus clone NCD_LSU_otu1711 2...  30.2       91
gb|KF566680.1|  Uncultured soil fungus clone NCD_LSU_otu1710 2...  30.2       91
gb|KF566678.1|  Uncultured soil fungus clone NCD_LSU_otu1708 2...  30.2       91
gb|KF566673.1|  Uncultured soil fungus clone NCD_LSU_otu1703 2...  30.2       91
gb|KF566671.1|  Uncultured soil fungus clone NCD_LSU_otu1701 2...  30.2       91
gb|KF566670.1|  Uncultured soil fungus clone NCD_LSU_otu1700 2...  30.2       91
gb|KF566669.1|  Uncultured soil fungus clone NCD_LSU_otu1699 2...  30.2       91
gb|KF566667.1|  Uncultured soil fungus clone NCD_LSU_otu1697 2...  30.2       91
gb|KF566665.1|  Uncultured soil fungus clone NCD_LSU_otu1695 2...  30.2       91
gb|KF566664.1|  Uncultured soil fungus clone NCD_LSU_otu1694 2...  30.2       91
gb|KF566663.1|  Uncultured soil fungus clone NCD_LSU_otu1693 2...  30.2       91
gb|KF566659.1|  Uncultured soil fungus clone NCD_LSU_otu1689 2...  30.2       91
gb|KF566658.1|  Uncultured soil fungus clone NCD_LSU_otu1688 2...  30.2       91
gb|KF566657.1|  Uncultured soil fungus clone NCD_LSU_otu1687 2...  30.2       91
gb|KF566656.1|  Uncultured soil fungus clone NCD_LSU_otu1686 2...  30.2       91
gb|KF566655.1|  Uncultured soil fungus clone NCD_LSU_otu1685 2...  30.2       91
gb|KF566654.1|  Uncultured soil fungus clone NCD_LSU_otu1684 2...  30.2       91
gb|KF566651.1|  Uncultured soil fungus clone NCD_LSU_otu1681 2...  30.2       91
gb|KF566647.1|  Uncultured soil fungus clone NCD_LSU_otu1677 2...  30.2       91
gb|KF566645.1|  Uncultured soil fungus clone NCD_LSU_otu1675 2...  30.2       91
gb|KF566643.1|  Uncultured soil fungus clone NCD_LSU_otu1673 2...  30.2       91
gb|KF566642.1|  Uncultured soil fungus clone NCD_LSU_otu1672 2...  30.2       91
gb|KF566641.1|  Uncultured soil fungus clone NCD_LSU_otu1671 2...  30.2       91
gb|KF566639.1|  Uncultured soil fungus clone NCD_LSU_otu1669 2...  30.2       91
gb|KF566638.1|  Uncultured soil fungus clone NCD_LSU_otu1668 2...  30.2       91
gb|KF566636.1|  Uncultured soil fungus clone NCD_LSU_otu1666 2...  30.2       91
gb|KF566634.1|  Uncultured soil fungus clone NCD_LSU_otu1664 2...  30.2       91
gb|KF566633.1|  Uncultured soil fungus clone NCD_LSU_otu1663 2...  30.2       91
gb|KF566631.1|  Uncultured soil fungus clone NCD_LSU_otu1661 2...  30.2       91
gb|KF566629.1|  Uncultured soil fungus clone NCD_LSU_otu1659 2...  30.2       91
gb|KF566628.1|  Uncultured soil fungus clone NCD_LSU_otu1658 2...  30.2       91
gb|KF566627.1|  Uncultured soil fungus clone NCD_LSU_otu1657 2...  30.2       91
gb|KF566626.1|  Uncultured soil fungus clone NCD_LSU_otu1656 2...  30.2       91
gb|KF566622.1|  Uncultured soil fungus clone NCD_LSU_otu1652 2...  30.2       91
gb|KF566621.1|  Uncultured soil fungus clone NCD_LSU_otu1651 2...  30.2       91
gb|KF566620.1|  Uncultured soil fungus clone NCD_LSU_otu1650 2...  30.2       91
gb|KF566618.1|  Uncultured soil fungus clone NCD_LSU_otu1648 2...  30.2       91
gb|KF566614.1|  Uncultured soil fungus clone NCD_LSU_otu1644 2...  30.2       91
gb|KF566613.1|  Uncultured soil fungus clone NCD_LSU_otu1643 2...  30.2       91
gb|KF566611.1|  Uncultured soil fungus clone NCD_LSU_otu1641 2...  30.2       91
gb|KF566610.1|  Uncultured soil fungus clone NCD_LSU_otu1640 2...  30.2       91
gb|KF566605.1|  Uncultured soil fungus clone NCD_LSU_otu1635 2...  30.2       91
gb|KF566604.1|  Uncultured soil fungus clone NCD_LSU_otu1634 2...  30.2       91
gb|KF566603.1|  Uncultured soil fungus clone NCD_LSU_otu1633 2...  30.2       91
gb|KF566600.1|  Uncultured soil fungus clone NCD_LSU_otu1630 2...  30.2       91
gb|KF566598.1|  Uncultured soil fungus clone NCD_LSU_otu1628 2...  30.2       91
gb|KF566597.1|  Uncultured soil fungus clone NCD_LSU_otu1627 2...  30.2       91
gb|KF566595.1|  Uncultured soil fungus clone NCD_LSU_otu1625 2...  30.2       91
gb|KF566594.1|  Uncultured soil fungus clone NCD_LSU_otu1624 2...  30.2       91
gb|KF566589.1|  Uncultured soil fungus clone NCD_LSU_otu1619 2...  30.2       91
gb|KF566586.1|  Uncultured soil fungus clone NCD_LSU_otu1616 2...  30.2       91
gb|KF566585.1|  Uncultured soil fungus clone NCD_LSU_otu1615 2...  30.2       91
gb|KF566583.1|  Uncultured soil fungus clone NCD_LSU_otu1613 2...  30.2       91
gb|KF566581.1|  Uncultured soil fungus clone NCD_LSU_otu1611 2...  30.2       91
gb|KF566580.1|  Uncultured soil fungus clone NCD_LSU_otu1610 2...  30.2       91
gb|KF566577.1|  Uncultured soil fungus clone NCD_LSU_otu1607 2...  30.2       91
gb|KF566576.1|  Uncultured soil fungus clone NCD_LSU_otu1606 2...  30.2       91
gb|KF566575.1|  Uncultured soil fungus clone NCD_LSU_otu1605 2...  30.2       91
gb|KF566573.1|  Uncultured soil fungus clone NCD_LSU_otu1603 2...  30.2       91
gb|KF566572.1|  Uncultured soil fungus clone NCD_LSU_otu1602 2...  30.2       91
gb|KF566571.1|  Uncultured soil fungus clone NCD_LSU_otu1601 2...  30.2       91
gb|KF566569.1|  Uncultured soil fungus clone NCD_LSU_otu1599 2...  30.2       91
gb|KF566568.1|  Uncultured soil fungus clone NCD_LSU_otu1598 2...  30.2       91
gb|KF566567.1|  Uncultured soil fungus clone NCD_LSU_otu1597 2...  30.2       91
gb|KF566566.1|  Uncultured soil fungus clone NCD_LSU_otu1596 2...  30.2       91
gb|KF566563.1|  Uncultured soil fungus clone NCD_LSU_otu1593 2...  30.2       91
gb|KF566562.1|  Uncultured soil fungus clone NCD_LSU_otu1592 2...  30.2       91
gb|KF566558.1|  Uncultured soil fungus clone NCD_LSU_otu1588 2...  30.2       91
gb|KF566556.1|  Uncultured soil fungus clone NCD_LSU_otu1586 2...  30.2       91
gb|KF566555.1|  Uncultured soil fungus clone NCD_LSU_otu1585 2...  30.2       91
gb|KF566551.1|  Uncultured soil fungus clone NCD_LSU_otu1581 2...  30.2       91
gb|KF566549.1|  Uncultured soil fungus clone NCD_LSU_otu1579 2...  30.2       91
gb|KF566548.1|  Uncultured soil fungus clone NCD_LSU_otu1578 2...  30.2       91
gb|KF566545.1|  Uncultured soil fungus clone NCD_LSU_otu1575 2...  30.2       91
gb|KF566544.1|  Uncultured soil fungus clone NCD_LSU_otu1574 2...  30.2       91
gb|KF566543.1|  Uncultured soil fungus clone NCD_LSU_otu1573 2...  30.2       91
gb|KF566542.1|  Uncultured soil fungus clone NCD_LSU_otu1572 2...  30.2       91
gb|KF566540.1|  Uncultured soil fungus clone NCD_LSU_otu1570 2...  30.2       91
gb|KF566538.1|  Uncultured soil fungus clone NCD_LSU_otu1568 2...  30.2       91
gb|KF566536.1|  Uncultured soil fungus clone NCD_LSU_otu1566 2...  30.2       91
gb|KF566533.1|  Uncultured soil fungus clone NCD_LSU_otu1563 2...  30.2       91
gb|KF566532.1|  Uncultured soil fungus clone NCD_LSU_otu1562 2...  30.2       91
gb|KF566531.1|  Uncultured soil fungus clone NCD_LSU_otu1561 2...  30.2       91
gb|KF566530.1|  Uncultured soil fungus clone NCD_LSU_otu1560 2...  30.2       91
gb|KF566529.1|  Uncultured soil fungus clone NCD_LSU_otu1559 2...  30.2       91
gb|KF566528.1|  Uncultured soil fungus clone NCD_LSU_otu1558 2...  30.2       91
gb|KF566527.1|  Uncultured soil fungus clone NCD_LSU_otu1557 2...  30.2       91
gb|KF566525.1|  Uncultured soil fungus clone NCD_LSU_otu1555 2...  30.2       91
gb|KF566523.1|  Uncultured soil fungus clone NCD_LSU_otu1553 2...  30.2       91
gb|KF566521.1|  Uncultured soil fungus clone NCD_LSU_otu1551 2...  30.2       91
gb|KF566519.1|  Uncultured soil fungus clone NCD_LSU_otu1549 2...  30.2       91
gb|KF566518.1|  Uncultured soil fungus clone NCD_LSU_otu1548 2...  30.2       91
gb|KF566516.1|  Uncultured soil fungus clone NCD_LSU_otu1546 2...  30.2       91
gb|KF566515.1|  Uncultured soil fungus clone NCD_LSU_otu1545 2...  30.2       91
gb|KF566514.1|  Uncultured soil fungus clone NCD_LSU_otu1544 2...  30.2       91
gb|KF566513.1|  Uncultured soil fungus clone NCD_LSU_otu1543 2...  30.2       91
gb|KF566512.1|  Uncultured soil fungus clone NCD_LSU_otu1542 2...  30.2       91
gb|KF566507.1|  Uncultured soil fungus clone NCD_LSU_otu1537 2...  30.2       91
gb|KF566505.1|  Uncultured soil fungus clone NCD_LSU_otu1535 2...  30.2       91
gb|KF566503.1|  Uncultured soil fungus clone NCD_LSU_otu1533 2...  30.2       91
gb|KF566501.1|  Uncultured soil fungus clone NCD_LSU_otu1531 2...  30.2       91
gb|KF566500.1|  Uncultured soil fungus clone NCD_LSU_otu1530 2...  30.2       91
gb|KF566498.1|  Uncultured soil fungus clone NCD_LSU_otu1528 2...  30.2       91
gb|KF566497.1|  Uncultured soil fungus clone NCD_LSU_otu1527 2...  30.2       91
gb|KF566496.1|  Uncultured soil fungus clone NCD_LSU_otu1526 2...  30.2       91
gb|KF566494.1|  Uncultured soil fungus clone NCD_LSU_otu1524 2...  30.2       91
gb|KF566493.1|  Uncultured soil fungus clone NCD_LSU_otu1523 2...  30.2       91
gb|KF566492.1|  Uncultured soil fungus clone NCD_LSU_otu1522 2...  30.2       91
gb|KF566491.1|  Uncultured soil fungus clone NCD_LSU_otu1521 2...  30.2       91
gb|KF566490.1|  Uncultured soil fungus clone NCD_LSU_otu1520 2...  30.2       91
gb|KF566489.1|  Uncultured soil fungus clone NCD_LSU_otu1519 2...  30.2       91
gb|KF566488.1|  Uncultured soil fungus clone NCD_LSU_otu1518 2...  30.2       91
gb|KF566487.1|  Uncultured soil fungus clone NCD_LSU_otu1517 2...  30.2       91
gb|KF566485.1|  Uncultured soil fungus clone NCD_LSU_otu1515 2...  30.2       91
gb|KF566484.1|  Uncultured soil fungus clone NCD_LSU_otu1514 2...  30.2       91
gb|KF566483.1|  Uncultured soil fungus clone NCD_LSU_otu1513 2...  30.2       91
gb|KF566482.1|  Uncultured soil fungus clone NCD_LSU_otu1512 2...  30.2       91
gb|KF566480.1|  Uncultured soil fungus clone NCD_LSU_otu1510 2...  30.2       91
gb|KF566478.1|  Uncultured soil fungus clone NCD_LSU_otu1508 2...  30.2       91
gb|KF566476.1|  Uncultured soil fungus clone NCD_LSU_otu1506 2...  30.2       91
gb|KF566475.1|  Uncultured soil fungus clone NCD_LSU_otu1505 2...  30.2       91
gb|KF566474.1|  Uncultured soil fungus clone NCD_LSU_otu1504 2...  30.2       91
gb|KF566472.1|  Uncultured soil fungus clone NCD_LSU_otu1502 2...  30.2       91
gb|KF566471.1|  Uncultured soil fungus clone NCD_LSU_otu1501 2...  30.2       91
gb|KF566470.1|  Uncultured soil fungus clone NCD_LSU_otu1500 2...  30.2       91
gb|KF566469.1|  Uncultured soil fungus clone NCD_LSU_otu1499 2...  30.2       91
gb|KF566467.1|  Uncultured soil fungus clone NCD_LSU_otu1497 2...  30.2       91
gb|KF566466.1|  Uncultured soil fungus clone NCD_LSU_otu1496 2...  30.2       91
gb|KF566464.1|  Uncultured soil fungus clone NCD_LSU_otu1494 2...  30.2       91
gb|KF566461.1|  Uncultured soil fungus clone NCD_LSU_otu1491 2...  30.2       91
gb|KF566459.1|  Uncultured soil fungus clone NCD_LSU_otu1489 2...  30.2       91
gb|KF566458.1|  Uncultured soil fungus clone NCD_LSU_otu1488 2...  30.2       91
gb|KF566457.1|  Uncultured soil fungus clone NCD_LSU_otu1487 2...  30.2       91
gb|KF566456.1|  Uncultured soil fungus clone NCD_LSU_otu1486 2...  30.2       91
gb|KF566455.1|  Uncultured soil fungus clone NCD_LSU_otu1485 2...  30.2       91
gb|KF566454.1|  Uncultured soil fungus clone NCD_LSU_otu1484 2...  30.2       91
gb|KF566452.1|  Uncultured soil fungus clone NCD_LSU_otu1482 2...  30.2       91
gb|KF566451.1|  Uncultured soil fungus clone NCD_LSU_otu1481 2...  30.2       91
gb|KF566450.1|  Uncultured soil fungus clone NCD_LSU_otu1480 2...  30.2       91
gb|KF566447.1|  Uncultured soil fungus clone NCD_LSU_otu1477 2...  30.2       91
gb|KF566445.1|  Uncultured soil fungus clone NCD_LSU_otu1475 2...  30.2       91
gb|KF566443.1|  Uncultured soil fungus clone NCD_LSU_otu1473 2...  30.2       91
gb|KF566438.1|  Uncultured soil fungus clone NCD_LSU_otu1468 2...  30.2       91
gb|KF566437.1|  Uncultured soil fungus clone NCD_LSU_otu1467 2...  30.2       91
gb|KF566435.1|  Uncultured soil fungus clone NCD_LSU_otu1465 2...  30.2       91
gb|KF566430.1|  Uncultured soil fungus clone NCD_LSU_otu1460 2...  30.2       91
gb|KF566429.1|  Uncultured soil fungus clone NCD_LSU_otu1459 2...  30.2       91
gb|KF566427.1|  Uncultured soil fungus clone NCD_LSU_otu1457 2...  30.2       91
gb|KF566424.1|  Uncultured soil fungus clone NCD_LSU_otu1454 2...  30.2       91
gb|KF566423.1|  Uncultured soil fungus clone NCD_LSU_otu1453 2...  30.2       91
gb|KF566420.1|  Uncultured soil fungus clone NCD_LSU_otu1450 2...  30.2       91
gb|KF566419.1|  Uncultured soil fungus clone NCD_LSU_otu1449 2...  30.2       91
gb|KF566417.1|  Uncultured soil fungus clone NCD_LSU_otu1447 2...  30.2       91
gb|KF566416.1|  Uncultured soil fungus clone NCD_LSU_otu1446 2...  30.2       91
gb|KF566415.1|  Uncultured soil fungus clone NCD_LSU_otu1445 2...  30.2       91
gb|KF566414.1|  Uncultured soil fungus clone NCD_LSU_otu1444 2...  30.2       91
gb|KF566413.1|  Uncultured soil fungus clone NCD_LSU_otu1443 2...  30.2       91
gb|KF566412.1|  Uncultured soil fungus clone NCD_LSU_otu1442 2...  30.2       91
gb|KF566411.1|  Uncultured soil fungus clone NCD_LSU_otu1441 2...  30.2       91
gb|KF566410.1|  Uncultured soil fungus clone NCD_LSU_otu1440 2...  30.2       91
gb|KF566409.1|  Uncultured soil fungus clone NCD_LSU_otu1439 2...  30.2       91
gb|KF566408.1|  Uncultured soil fungus clone NCD_LSU_otu1438 2...  30.2       91
gb|KF566407.1|  Uncultured soil fungus clone NCD_LSU_otu1437 2...  30.2       91
gb|KF566406.1|  Uncultured soil fungus clone NCD_LSU_otu1436 2...  30.2       91
gb|KF566404.1|  Uncultured soil fungus clone NCD_LSU_otu1434 2...  30.2       91
gb|KF566401.1|  Uncultured soil fungus clone NCD_LSU_otu1431 2...  30.2       91
gb|KF566399.1|  Uncultured soil fungus clone NCD_LSU_otu1429 2...  30.2       91
gb|KF566396.1|  Uncultured soil fungus clone NCD_LSU_otu1426 2...  30.2       91
gb|KF566395.1|  Uncultured soil fungus clone NCD_LSU_otu1425 2...  30.2       91
gb|KF566394.1|  Uncultured soil fungus clone NCD_LSU_otu1424 2...  30.2       91
gb|KF566393.1|  Uncultured soil fungus clone NCD_LSU_otu1423 2...  30.2       91
gb|KF566391.1|  Uncultured soil fungus clone NCD_LSU_otu1421 2...  30.2       91
gb|KF566390.1|  Uncultured soil fungus clone NCD_LSU_otu1420 2...  30.2       91
gb|KF566388.1|  Uncultured soil fungus clone NCD_LSU_otu1418 2...  30.2       91
gb|KF566387.1|  Uncultured soil fungus clone NCD_LSU_otu1417 2...  30.2       91
gb|KF566386.1|  Uncultured soil fungus clone NCD_LSU_otu1416 2...  30.2       91
gb|KF566385.1|  Uncultured soil fungus clone NCD_LSU_otu1415 2...  30.2       91
gb|KF566383.1|  Uncultured soil fungus clone NCD_LSU_otu1413 2...  30.2       91
gb|KF566382.1|  Uncultured soil fungus clone NCD_LSU_otu1412 2...  30.2       91
gb|KF566380.1|  Uncultured soil fungus clone NCD_LSU_otu1410 2...  30.2       91
gb|KF566379.1|  Uncultured soil fungus clone NCD_LSU_otu1409 2...  30.2       91
gb|KF566378.1|  Uncultured soil fungus clone NCD_LSU_otu1408 2...  30.2       91
gb|KF566376.1|  Uncultured soil fungus clone NCD_LSU_otu1406 2...  30.2       91
gb|KF566373.1|  Uncultured soil fungus clone NCD_LSU_otu1403 2...  30.2       91
gb|KF566372.1|  Uncultured soil fungus clone NCD_LSU_otu1402 2...  30.2       91
gb|KF566371.1|  Uncultured soil fungus clone NCD_LSU_otu1401 2...  30.2       91
gb|KF566370.1|  Uncultured soil fungus clone NCD_LSU_otu1400 2...  30.2       91
gb|KF566369.1|  Uncultured soil fungus clone NCD_LSU_otu1399 2...  30.2       91
gb|KF566368.1|  Uncultured soil fungus clone NCD_LSU_otu1398 2...  30.2       91
gb|KF566367.1|  Uncultured soil fungus clone NCD_LSU_otu1397 2...  30.2       91
gb|KF566365.1|  Uncultured soil fungus clone NCD_LSU_otu1395 2...  30.2       91
gb|KF566363.1|  Uncultured soil fungus clone NCD_LSU_otu1393 2...  30.2       91
gb|KF566360.1|  Uncultured soil fungus clone NCD_LSU_otu1390 2...  30.2       91
gb|KF566358.1|  Uncultured soil fungus clone NCD_LSU_otu1388 2...  30.2       91
gb|KF566357.1|  Uncultured soil fungus clone NCD_LSU_otu1387 2...  30.2       91
gb|KF566355.1|  Uncultured soil fungus clone NCD_LSU_otu1385 2...  30.2       91
gb|KF566353.1|  Uncultured soil fungus clone NCD_LSU_otu1383 2...  30.2       91
gb|KF566352.1|  Uncultured soil fungus clone NCD_LSU_otu1382 2...  30.2       91
gb|KF566349.1|  Uncultured soil fungus clone NCD_LSU_otu1379 2...  30.2       91
gb|KF566348.1|  Uncultured soil fungus clone NCD_LSU_otu1378 2...  30.2       91
gb|KF566347.1|  Uncultured soil fungus clone NCD_LSU_otu1377 2...  30.2       91
gb|KF566346.1|  Uncultured soil fungus clone NCD_LSU_otu1376 2...  30.2       91
gb|KF566343.1|  Uncultured soil fungus clone NCD_LSU_otu1373 2...  30.2       91
gb|KF566342.1|  Uncultured soil fungus clone NCD_LSU_otu1372 2...  30.2       91
gb|KF566341.1|  Uncultured soil fungus clone NCD_LSU_otu1371 2...  30.2       91
gb|KF566340.1|  Uncultured soil fungus clone NCD_LSU_otu1370 2...  30.2       91
gb|KF566338.1|  Uncultured soil fungus clone NCD_LSU_otu1368 2...  30.2       91
gb|KF566337.1|  Uncultured soil fungus clone NCD_LSU_otu1367 2...  30.2       91
gb|KF566334.1|  Uncultured soil fungus clone NCD_LSU_otu1364 2...  30.2       91
gb|KF566333.1|  Uncultured soil fungus clone NCD_LSU_otu1363 2...  30.2       91
gb|KF566332.1|  Uncultured soil fungus clone NCD_LSU_otu1362 2...  30.2       91
gb|KF566329.1|  Uncultured soil fungus clone NCD_LSU_otu1359 2...  30.2       91
gb|KF566328.1|  Uncultured soil fungus clone NCD_LSU_otu1358 2...  30.2       91
gb|KF566327.1|  Uncultured soil fungus clone NCD_LSU_otu1357 2...  30.2       91
gb|KF566326.1|  Uncultured soil fungus clone NCD_LSU_otu1356 2...  30.2       91
gb|KF566325.1|  Uncultured soil fungus clone NCD_LSU_otu1355 2...  30.2       91
gb|KF566323.1|  Uncultured soil fungus clone NCD_LSU_otu1353 2...  30.2       91
gb|KF566321.1|  Uncultured soil fungus clone NCD_LSU_otu1351 2...  30.2       91
gb|KF566320.1|  Uncultured soil fungus clone NCD_LSU_otu1350 2...  30.2       91
gb|KF566318.1|  Uncultured soil fungus clone NCD_LSU_otu1348 2...  30.2       91
gb|KF566306.1|  Uncultured soil fungus clone NCD_LSU_otu1336 2...  30.2       91
gb|KF566305.1|  Uncultured soil fungus clone NCD_LSU_otu1335 2...  30.2       91
gb|KF566304.1|  Uncultured soil fungus clone NCD_LSU_otu1334 2...  30.2       91
gb|KF566303.1|  Uncultured soil fungus clone NCD_LSU_otu1333 2...  30.2       91
gb|KF566301.1|  Uncultured soil fungus clone NCD_LSU_otu1331 2...  30.2       91
gb|KF566300.1|  Uncultured soil fungus clone NCD_LSU_otu1330 2...  30.2       91
gb|KF566299.1|  Uncultured soil fungus clone NCD_LSU_otu1329 2...  30.2       91
gb|KF566298.1|  Uncultured soil fungus clone NCD_LSU_otu1328 2...  30.2       91
gb|KF566297.1|  Uncultured soil fungus clone NCD_LSU_otu1327 2...  30.2       91
gb|KF566296.1|  Uncultured soil fungus clone NCD_LSU_otu1326 2...  30.2       91
gb|KF566295.1|  Uncultured soil fungus clone NCD_LSU_otu1325 2...  30.2       91
gb|KF566293.1|  Uncultured soil fungus clone NCD_LSU_otu1323 2...  30.2       91
gb|KF566292.1|  Uncultured soil fungus clone NCD_LSU_otu1322 2...  30.2       91
gb|KF566290.1|  Uncultured soil fungus clone NCD_LSU_otu1320 2...  30.2       91
gb|KF566288.1|  Uncultured soil fungus clone NCD_LSU_otu1318 2...  30.2       91
gb|KF566287.1|  Uncultured soil fungus clone NCD_LSU_otu1317 2...  30.2       91
gb|KF566286.1|  Uncultured soil fungus clone NCD_LSU_otu1316 2...  30.2       91
gb|KF566285.1|  Uncultured soil fungus clone NCD_LSU_otu1315 2...  30.2       91
gb|KF566284.1|  Uncultured soil fungus clone NCD_LSU_otu1314 2...  30.2       91
gb|KF566281.1|  Uncultured soil fungus clone NCD_LSU_otu1311 2...  30.2       91
gb|KF566278.1|  Uncultured soil fungus clone NCD_LSU_otu1308 2...  30.2       91
gb|KF566276.1|  Uncultured soil fungus clone NCD_LSU_otu1306 2...  30.2       91
gb|KF566275.1|  Uncultured soil fungus clone NCD_LSU_otu1305 2...  30.2       91
gb|KF566274.1|  Uncultured soil fungus clone NCD_LSU_otu1304 2...  30.2       91
gb|KF566272.1|  Uncultured soil fungus clone NCD_LSU_otu1302 2...  30.2       91
gb|KF566271.1|  Uncultured soil fungus clone NCD_LSU_otu1301 2...  30.2       91
gb|KF566270.1|  Uncultured soil fungus clone NCD_LSU_otu1300 2...  30.2       91
gb|KF566268.1|  Uncultured soil fungus clone NCD_LSU_otu1298 2...  30.2       91
gb|KF566266.1|  Uncultured soil fungus clone NCD_LSU_otu1296 2...  30.2       91
gb|KF566265.1|  Uncultured soil fungus clone NCD_LSU_otu1295 2...  30.2       91
gb|KF566264.1|  Uncultured soil fungus clone NCD_LSU_otu1294 2...  30.2       91
gb|KF566263.1|  Uncultured soil fungus clone NCD_LSU_otu1293 2...  30.2       91
gb|KF566262.1|  Uncultured soil fungus clone NCD_LSU_otu1292 2...  30.2       91
gb|KF566259.1|  Uncultured soil fungus clone NCD_LSU_otu1289 2...  30.2       91
gb|KF566258.1|  Uncultured soil fungus clone NCD_LSU_otu1288 2...  30.2       91
gb|KF566256.1|  Uncultured soil fungus clone NCD_LSU_otu1286 2...  30.2       91
gb|KF566254.1|  Uncultured soil fungus clone NCD_LSU_otu1284 2...  30.2       91
gb|KF566253.1|  Uncultured soil fungus clone NCD_LSU_otu1283 2...  30.2       91
gb|KF566252.1|  Uncultured soil fungus clone NCD_LSU_otu1282 2...  30.2       91
gb|KF566251.1|  Uncultured soil fungus clone NCD_LSU_otu1281 2...  30.2       91
gb|KF566250.1|  Uncultured soil fungus clone NCD_LSU_otu1280 2...  30.2       91
gb|KF566247.1|  Uncultured soil fungus clone NCD_LSU_otu1277 2...  30.2       91
gb|KF566246.1|  Uncultured soil fungus clone NCD_LSU_otu1276 2...  30.2       91
gb|KF566245.1|  Uncultured soil fungus clone NCD_LSU_otu1275 2...  30.2       91
gb|KF566244.1|  Uncultured soil fungus clone NCD_LSU_otu1274 2...  30.2       91
gb|KF566243.1|  Uncultured soil fungus clone NCD_LSU_otu1273 2...  30.2       91
gb|KF566242.1|  Uncultured soil fungus clone NCD_LSU_otu1272 2...  30.2       91
gb|KF566241.1|  Uncultured soil fungus clone NCD_LSU_otu1271 2...  30.2       91
gb|KF566240.1|  Uncultured soil fungus clone NCD_LSU_otu1270 2...  30.2       91
gb|KF566238.1|  Uncultured soil fungus clone NCD_LSU_otu1268 2...  30.2       91
gb|KF566237.1|  Uncultured soil fungus clone NCD_LSU_otu1267 2...  30.2       91
gb|KF566235.1|  Uncultured soil fungus clone NCD_LSU_otu1265 2...  30.2       91
gb|KF566233.1|  Uncultured soil fungus clone NCD_LSU_otu1263 2...  30.2       91
gb|KF566232.1|  Uncultured soil fungus clone NCD_LSU_otu1262 2...  30.2       91
gb|KF566231.1|  Uncultured soil fungus clone NCD_LSU_otu1261 2...  30.2       91
gb|KF566229.1|  Uncultured soil fungus clone NCD_LSU_otu1259 2...  30.2       91
gb|KF566228.1|  Uncultured soil fungus clone NCD_LSU_otu1258 2...  30.2       91
gb|KF566227.1|  Uncultured soil fungus clone NCD_LSU_otu1257 2...  30.2       91
gb|KF566223.1|  Uncultured soil fungus clone NCD_LSU_otu1253 2...  30.2       91
gb|KF566222.1|  Uncultured soil fungus clone NCD_LSU_otu1252 2...  30.2       91
gb|KF566221.1|  Uncultured soil fungus clone NCD_LSU_otu1251 2...  30.2       91
gb|KF566220.1|  Uncultured soil fungus clone NCD_LSU_otu1250 2...  30.2       91
gb|KF566217.1|  Uncultured soil fungus clone NCD_LSU_otu1247 2...  30.2       91
gb|KF566216.1|  Uncultured soil fungus clone NCD_LSU_otu1246 2...  30.2       91
gb|KF566215.1|  Uncultured soil fungus clone NCD_LSU_otu1245 2...  30.2       91
gb|KF566213.1|  Uncultured soil fungus clone NCD_LSU_otu1243 2...  30.2       91
gb|KF566212.1|  Uncultured soil fungus clone NCD_LSU_otu1242 2...  30.2       91
gb|KF566211.1|  Uncultured soil fungus clone NCD_LSU_otu1241 2...  30.2       91
gb|KF566207.1|  Uncultured soil fungus clone NCD_LSU_otu1237 2...  30.2       91
gb|KF566204.1|  Uncultured soil fungus clone NCD_LSU_otu1234 2...  30.2       91
gb|KF566201.1|  Uncultured soil fungus clone NCD_LSU_otu1231 2...  30.2       91
gb|KF566200.1|  Uncultured soil fungus clone NCD_LSU_otu1230 2...  30.2       91
gb|KF566199.1|  Uncultured soil fungus clone NCD_LSU_otu1229 2...  30.2       91
gb|KF566193.1|  Uncultured soil fungus clone NCD_LSU_otu1223 2...  30.2       91
gb|KF566192.1|  Uncultured soil fungus clone NCD_LSU_otu1222 2...  30.2       91
gb|KF566191.1|  Uncultured soil fungus clone NCD_LSU_otu1221 2...  30.2       91
gb|KF566187.1|  Uncultured soil fungus clone NCD_LSU_otu1217 2...  30.2       91
gb|KF566185.1|  Uncultured soil fungus clone NCD_LSU_otu1215 2...  30.2       91
gb|KF566183.1|  Uncultured soil fungus clone NCD_LSU_otu1213 2...  30.2       91
gb|KF566182.1|  Uncultured soil fungus clone NCD_LSU_otu1212 2...  30.2       91
gb|KF566179.1|  Uncultured soil fungus clone NCD_LSU_otu1209 2...  30.2       91
gb|KF566178.1|  Uncultured soil fungus clone NCD_LSU_otu1208 2...  30.2       91
gb|KF566176.1|  Uncultured soil fungus clone NCD_LSU_otu1206 2...  30.2       91
gb|KF566173.1|  Uncultured soil fungus clone NCD_LSU_otu1203 2...  30.2       91
gb|KF566172.1|  Uncultured soil fungus clone NCD_LSU_otu1202 2...  30.2       91
gb|KF566169.1|  Uncultured soil fungus clone NCD_LSU_otu1199 2...  30.2       91
gb|KF566166.1|  Uncultured soil fungus clone NCD_LSU_otu1196 2...  30.2       91
gb|KF566164.1|  Uncultured soil fungus clone NCD_LSU_otu1194 2...  30.2       91
gb|KF566162.1|  Uncultured soil fungus clone NCD_LSU_otu1192 2...  30.2       91
gb|KF566161.1|  Uncultured soil fungus clone NCD_LSU_otu1191 2...  30.2       91
gb|KF566158.1|  Uncultured soil fungus clone NCD_LSU_otu1188 2...  30.2       91
gb|KF566157.1|  Uncultured soil fungus clone NCD_LSU_otu1187 2...  30.2       91
gb|KF566156.1|  Uncultured soil fungus clone NCD_LSU_otu1186 2...  30.2       91
gb|KF566155.1|  Uncultured soil fungus clone NCD_LSU_otu1185 2...  30.2       91
gb|KF566153.1|  Uncultured soil fungus clone NCD_LSU_otu1183 2...  30.2       91
gb|KF566152.1|  Uncultured soil fungus clone NCD_LSU_otu1182 2...  30.2       91
gb|KF566151.1|  Uncultured soil fungus clone NCD_LSU_otu1181 2...  30.2       91
gb|KF566149.1|  Uncultured soil fungus clone NCD_LSU_otu1179 2...  30.2       91
gb|KF566147.1|  Uncultured soil fungus clone NCD_LSU_otu1177 2...  30.2       91
gb|KF566145.1|  Uncultured soil fungus clone NCD_LSU_otu1175 2...  30.2       91
gb|KF566143.1|  Uncultured soil fungus clone NCD_LSU_otu1173 2...  30.2       91
gb|KF566142.1|  Uncultured soil fungus clone NCD_LSU_otu1172 2...  30.2       91
gb|KF566140.1|  Uncultured soil fungus clone NCD_LSU_otu1170 2...  30.2       91
gb|KF566139.1|  Uncultured soil fungus clone NCD_LSU_otu1169 2...  30.2       91
gb|KF566138.1|  Uncultured soil fungus clone NCD_LSU_otu1168 2...  30.2       91
gb|KF566137.1|  Uncultured soil fungus clone NCD_LSU_otu1167 2...  30.2       91
gb|KF566135.1|  Uncultured soil fungus clone NCD_LSU_otu1165 2...  30.2       91
gb|KF566134.1|  Uncultured soil fungus clone NCD_LSU_otu1164 2...  30.2       91
gb|KF566133.1|  Uncultured soil fungus clone NCD_LSU_otu1163 2...  30.2       91
gb|KF566129.1|  Uncultured soil fungus clone NCD_LSU_otu1159 2...  30.2       91
gb|KF566128.1|  Uncultured soil fungus clone NCD_LSU_otu1158 2...  30.2       91
gb|KF566127.1|  Uncultured soil fungus clone NCD_LSU_otu1157 2...  30.2       91
gb|KF566125.1|  Uncultured soil fungus clone NCD_LSU_otu1155 2...  30.2       91
gb|KF566124.1|  Uncultured soil fungus clone NCD_LSU_otu1154 2...  30.2       91
gb|KF566123.1|  Uncultured soil fungus clone NCD_LSU_otu1153 2...  30.2       91
gb|KF566122.1|  Uncultured soil fungus clone NCD_LSU_otu1152 2...  30.2       91
gb|KF566121.1|  Uncultured soil fungus clone NCD_LSU_otu1151 2...  30.2       91
gb|KF566120.1|  Uncultured soil fungus clone NCD_LSU_otu1150 2...  30.2       91
gb|KF566117.1|  Uncultured soil fungus clone NCD_LSU_otu1147 2...  30.2       91
gb|KF566116.1|  Uncultured soil fungus clone NCD_LSU_otu1146 2...  30.2       91
gb|KF566109.1|  Uncultured soil fungus clone NCD_LSU_otu1139 2...  30.2       91
gb|KF566108.1|  Uncultured soil fungus clone NCD_LSU_otu1138 2...  30.2       91
gb|KF566106.1|  Uncultured soil fungus clone NCD_LSU_otu1136 2...  30.2       91
gb|KF566105.1|  Uncultured soil fungus clone NCD_LSU_otu1135 2...  30.2       91
gb|KF566104.1|  Uncultured soil fungus clone NCD_LSU_otu1134 2...  30.2       91
gb|KF566103.1|  Uncultured soil fungus clone NCD_LSU_otu1133 2...  30.2       91
gb|KF566101.1|  Uncultured soil fungus clone NCD_LSU_otu1131 2...  30.2       91
gb|KF566100.1|  Uncultured soil fungus clone NCD_LSU_otu1130 2...  30.2       91
gb|KF566096.1|  Uncultured soil fungus clone NCD_LSU_otu1126 2...  30.2       91
gb|KF566094.1|  Uncultured soil fungus clone NCD_LSU_otu1124 2...  30.2       91
gb|KF566091.1|  Uncultured soil fungus clone NCD_LSU_otu1121 2...  30.2       91
gb|KF566088.1|  Uncultured soil fungus clone NCD_LSU_otu1118 2...  30.2       91
gb|KF566087.1|  Uncultured soil fungus clone NCD_LSU_otu1117 2...  30.2       91
gb|KF566084.1|  Uncultured soil fungus clone NCD_LSU_otu1114 2...  30.2       91
gb|KF566083.1|  Uncultured soil fungus clone NCD_LSU_otu1113 2...  30.2       91
gb|KF566081.1|  Uncultured soil fungus clone NCD_LSU_otu1111 2...  30.2       91
gb|KF566079.1|  Uncultured soil fungus clone NCD_LSU_otu1109 2...  30.2       91
gb|KF566076.1|  Uncultured soil fungus clone NCD_LSU_otu1106 2...  30.2       91
gb|KF566075.1|  Uncultured soil fungus clone NCD_LSU_otu1105 2...  30.2       91
gb|KF566074.1|  Uncultured soil fungus clone NCD_LSU_otu1104 2...  30.2       91
gb|KF566073.1|  Uncultured soil fungus clone NCD_LSU_otu1103 2...  30.2       91
gb|KF566072.1|  Uncultured soil fungus clone NCD_LSU_otu1102 2...  30.2       91
gb|KF566069.1|  Uncultured soil fungus clone NCD_LSU_otu1099 2...  30.2       91
gb|KF566068.1|  Uncultured soil fungus clone NCD_LSU_otu1098 2...  30.2       91
gb|KF566067.1|  Uncultured soil fungus clone NCD_LSU_otu1097 2...  30.2       91
gb|KF566066.1|  Uncultured soil fungus clone NCD_LSU_otu1096 2...  30.2       91
gb|KF566064.1|  Uncultured soil fungus clone NCD_LSU_otu1094 2...  30.2       91
gb|KF566061.1|  Uncultured soil fungus clone NCD_LSU_otu1091 2...  30.2       91
gb|KF566060.1|  Uncultured soil fungus clone NCD_LSU_otu1090 2...  30.2       91
gb|KF566059.1|  Uncultured soil fungus clone NCD_LSU_otu1089 2...  30.2       91
gb|KF566058.1|  Uncultured soil fungus clone NCD_LSU_otu1088 2...  30.2       91
gb|KF566055.1|  Uncultured soil fungus clone NCD_LSU_otu1085 2...  30.2       91
gb|KF566054.1|  Uncultured soil fungus clone NCD_LSU_otu1084 2...  30.2       91
gb|KF566053.1|  Uncultured soil fungus clone NCD_LSU_otu1083 2...  30.2       91
gb|KF566052.1|  Uncultured soil fungus clone NCD_LSU_otu1082 2...  30.2       91
gb|KF566051.1|  Uncultured soil fungus clone NCD_LSU_otu1081 2...  30.2       91
gb|KF566050.1|  Uncultured soil fungus clone NCD_LSU_otu1080 2...  30.2       91
gb|KF566049.1|  Uncultured soil fungus clone NCD_LSU_otu1079 2...  30.2       91
gb|KF566046.1|  Uncultured soil fungus clone NCD_LSU_otu1076 2...  30.2       91
gb|KF566042.1|  Uncultured soil fungus clone NCD_LSU_otu1072 2...  30.2       91
gb|KF566041.1|  Uncultured soil fungus clone NCD_LSU_otu1071 2...  30.2       91
gb|KF566040.1|  Uncultured soil fungus clone NCD_LSU_otu1070 2...  30.2       91
gb|KF566039.1|  Uncultured soil fungus clone NCD_LSU_otu1069 2...  30.2       91
gb|KF566038.1|  Uncultured soil fungus clone NCD_LSU_otu1068 2...  30.2       91
gb|KF566037.1|  Uncultured soil fungus clone NCD_LSU_otu1067 2...  30.2       91
gb|KF566036.1|  Uncultured soil fungus clone NCD_LSU_otu1066 2...  30.2       91
gb|KF566035.1|  Uncultured soil fungus clone NCD_LSU_otu1065 2...  30.2       91
gb|KF566032.1|  Uncultured soil fungus clone NCD_LSU_otu1062 2...  30.2       91
gb|KF566031.1|  Uncultured soil fungus clone NCD_LSU_otu1061 2...  30.2       91
gb|KF566029.1|  Uncultured soil fungus clone NCD_LSU_otu1059 2...  30.2       91
gb|KF566027.1|  Uncultured soil fungus clone NCD_LSU_otu1057 2...  30.2       91
gb|KF566021.1|  Uncultured soil fungus clone NCD_LSU_otu1051 2...  30.2       91
gb|KF566020.1|  Uncultured soil fungus clone NCD_LSU_otu1050 2...  30.2       91
gb|KF566019.1|  Uncultured soil fungus clone NCD_LSU_otu1049 2...  30.2       91
gb|KF566017.1|  Uncultured soil fungus clone NCD_LSU_otu1047 2...  30.2       91
gb|KF566016.1|  Uncultured soil fungus clone NCD_LSU_otu1046 2...  30.2       91
gb|KF566014.1|  Uncultured soil fungus clone NCD_LSU_otu1044 2...  30.2       91
gb|KF566012.1|  Uncultured soil fungus clone NCD_LSU_otu1042 2...  30.2       91
gb|KF566011.1|  Uncultured soil fungus clone NCD_LSU_otu1041 2...  30.2       91
gb|KF566010.1|  Uncultured soil fungus clone NCD_LSU_otu1040 2...  30.2       91
gb|KF566007.1|  Uncultured soil fungus clone NCD_LSU_otu1037 2...  30.2       91
gb|KF566005.1|  Uncultured soil fungus clone NCD_LSU_otu1035 2...  30.2       91
gb|KF566004.1|  Uncultured soil fungus clone NCD_LSU_otu1034 2...  30.2       91
gb|KF566001.1|  Uncultured soil fungus clone NCD_LSU_otu1031 2...  30.2       91
gb|KF566000.1|  Uncultured soil fungus clone NCD_LSU_otu1030 2...  30.2       91
gb|KF565997.1|  Uncultured soil fungus clone NCD_LSU_otu1027 2...  30.2       91
gb|KF565996.1|  Uncultured soil fungus clone NCD_LSU_otu1026 2...  30.2       91
gb|KF565994.1|  Uncultured soil fungus clone NCD_LSU_otu1024 2...  30.2       91
gb|KF565992.1|  Uncultured soil fungus clone NCD_LSU_otu1022 2...  30.2       91
gb|KF565991.1|  Uncultured soil fungus clone NCD_LSU_otu1021 2...  30.2       91
gb|KF565989.1|  Uncultured soil fungus clone NCD_LSU_otu1019 2...  30.2       91
gb|KF565988.1|  Uncultured soil fungus clone NCD_LSU_otu1018 2...  30.2       91
gb|KF565987.1|  Uncultured soil fungus clone NCD_LSU_otu1017 2...  30.2       91
gb|KF565986.1|  Uncultured soil fungus clone NCD_LSU_otu1016 2...  30.2       91
gb|KF565985.1|  Uncultured soil fungus clone NCD_LSU_otu1015 2...  30.2       91
gb|KF565984.1|  Uncultured soil fungus clone NCD_LSU_otu1014 2...  30.2       91
gb|KF565983.1|  Uncultured soil fungus clone NCD_LSU_otu1013 2...  30.2       91
gb|KF565982.1|  Uncultured soil fungus clone NCD_LSU_otu1012 2...  30.2       91
gb|KF565980.1|  Uncultured soil fungus clone NCD_LSU_otu1010 2...  30.2       91
gb|KF565979.1|  Uncultured soil fungus clone NCD_LSU_otu1009 2...  30.2       91
gb|KF565978.1|  Uncultured soil fungus clone NCD_LSU_otu1008 2...  30.2       91
gb|KF565977.1|  Uncultured soil fungus clone NCD_LSU_otu1007 2...  30.2       91
gb|KF565975.1|  Uncultured soil fungus clone NCD_LSU_otu1005 2...  30.2       91
gb|KF565974.1|  Uncultured soil fungus clone NCD_LSU_otu1004 2...  30.2       91
gb|KF565973.1|  Uncultured soil fungus clone NCD_LSU_otu1003 2...  30.2       91
gb|KF565971.1|  Uncultured soil fungus clone NCD_LSU_otu1001 2...  30.2       91
gb|KF565970.1|  Uncultured soil fungus clone NCD_LSU_otu1000 2...  30.2       91
gb|KF565969.1|  Uncultured soil fungus clone NCD_LSU_otu999 28...  30.2       91
gb|KF565968.1|  Uncultured soil fungus clone NCD_LSU_otu998 28...  30.2       91
gb|KF565967.1|  Uncultured soil fungus clone NCD_LSU_otu997 28...  30.2       91
gb|KF565964.1|  Uncultured soil fungus clone NCD_LSU_otu994 28...  30.2       91
gb|KF565962.1|  Uncultured soil fungus clone NCD_LSU_otu992 28...  30.2       91
gb|KF565959.1|  Uncultured soil fungus clone NCD_LSU_otu989 28...  30.2       91
gb|KF565958.1|  Uncultured soil fungus clone NCD_LSU_otu988 28...  30.2       91
gb|KF565956.1|  Uncultured soil fungus clone NCD_LSU_otu986 28...  30.2       91
gb|KF565952.1|  Uncultured soil fungus clone NCD_LSU_otu982 28...  30.2       91
gb|KF565951.1|  Uncultured soil fungus clone NCD_LSU_otu981 28...  30.2       91
gb|KF565949.1|  Uncultured soil fungus clone NCD_LSU_otu979 28...  30.2       91
gb|KF565948.1|  Uncultured soil fungus clone NCD_LSU_otu978 28...  30.2       91
gb|KF565945.1|  Uncultured soil fungus clone NCD_LSU_otu975 28...  30.2       91
gb|KF565944.1|  Uncultured soil fungus clone NCD_LSU_otu974 28...  30.2       91
gb|KF565936.1|  Uncultured soil fungus clone NCD_LSU_otu966 28...  30.2       91
gb|KF565935.1|  Uncultured soil fungus clone NCD_LSU_otu965 28...  30.2       91
gb|KF565929.1|  Uncultured soil fungus clone NCD_LSU_otu959 28...  30.2       91
gb|KF565926.1|  Uncultured soil fungus clone NCD_LSU_otu956 28...  30.2       91
gb|KF565922.1|  Uncultured soil fungus clone NCD_LSU_otu952 28...  30.2       91
gb|KF565921.1|  Uncultured soil fungus clone NCD_LSU_otu951 28...  30.2       91
gb|KF565920.1|  Uncultured soil fungus clone NCD_LSU_otu950 28...  30.2       91
gb|KF565918.1|  Uncultured soil fungus clone NCD_LSU_otu948 28...  30.2       91
gb|KF565915.1|  Uncultured soil fungus clone NCD_LSU_otu945 28...  30.2       91
gb|KF565908.1|  Uncultured soil fungus clone NCD_LSU_otu938 28...  30.2       91
gb|KF565904.1|  Uncultured soil fungus clone NCD_LSU_otu934 28...  30.2       91
gb|KF565902.1|  Uncultured soil fungus clone NCD_LSU_otu932 28...  30.2       91
gb|KF565901.1|  Uncultured soil fungus clone NCD_LSU_otu931 28...  30.2       91
gb|KF565897.1|  Uncultured soil fungus clone NCD_LSU_otu927 28...  30.2       91
gb|KF565890.1|  Uncultured soil fungus clone NCD_LSU_otu920 28...  30.2       91
gb|KF565889.1|  Uncultured soil fungus clone NCD_LSU_otu919 28...  30.2       91
gb|KF565887.1|  Uncultured soil fungus clone NCD_LSU_otu917 28...  30.2       91
gb|KF565886.1|  Uncultured soil fungus clone NCD_LSU_otu916 28...  30.2       91
gb|KF565885.1|  Uncultured soil fungus clone NCD_LSU_otu915 28...  30.2       91
gb|KF565884.1|  Uncultured soil fungus clone NCD_LSU_otu914 28...  30.2       91
gb|KF565883.1|  Uncultured soil fungus clone NCD_LSU_otu913 28...  30.2       91
gb|KF565882.1|  Uncultured soil fungus clone NCD_LSU_otu912 28...  30.2       91
gb|KF565881.1|  Uncultured soil fungus clone NCD_LSU_otu911 28...  30.2       91
gb|KF565880.1|  Uncultured soil fungus clone NCD_LSU_otu910 28...  30.2       91
gb|KF565879.1|  Uncultured soil fungus clone NCD_LSU_otu909 28...  30.2       91
gb|KF565878.1|  Uncultured soil fungus clone NCD_LSU_otu908 28...  30.2       91
gb|KF565877.1|  Uncultured soil fungus clone NCD_LSU_otu907 28...  30.2       91
gb|KF565874.1|  Uncultured soil fungus clone NCD_LSU_otu904 28...  30.2       91
gb|KF565873.1|  Uncultured soil fungus clone NCD_LSU_otu903 28...  30.2       91
gb|KF565872.1|  Uncultured soil fungus clone NCD_LSU_otu902 28...  30.2       91
gb|KF565871.1|  Uncultured soil fungus clone NCD_LSU_otu901 28...  30.2       91
gb|KF565869.1|  Uncultured soil fungus clone NCD_LSU_otu899 28...  30.2       91
gb|KF565868.1|  Uncultured soil fungus clone NCD_LSU_otu898 28...  30.2       91
gb|KF565867.1|  Uncultured soil fungus clone NCD_LSU_otu897 28...  30.2       91
gb|KF565866.1|  Uncultured soil fungus clone NCD_LSU_otu896 28...  30.2       91
gb|KF565864.1|  Uncultured soil fungus clone NCD_LSU_otu894 28...  30.2       91
gb|KF565863.1|  Uncultured soil fungus clone NCD_LSU_otu893 28...  30.2       91
gb|KF565862.1|  Uncultured soil fungus clone NCD_LSU_otu892 28...  30.2       91
gb|KF565858.1|  Uncultured soil fungus clone NCD_LSU_otu888 28...  30.2       91
gb|KF565857.1|  Uncultured soil fungus clone NCD_LSU_otu887 28...  30.2       91
gb|KF565856.1|  Uncultured soil fungus clone NCD_LSU_otu886 28...  30.2       91
gb|KF565855.1|  Uncultured soil fungus clone NCD_LSU_otu885 28...  30.2       91
gb|KF565854.1|  Uncultured soil fungus clone NCD_LSU_otu884 28...  30.2       91
gb|KF565853.1|  Uncultured soil fungus clone NCD_LSU_otu883 28...  30.2       91
gb|KF565852.1|  Uncultured soil fungus clone NCD_LSU_otu882 28...  30.2       91
gb|KF565851.1|  Uncultured soil fungus clone NCD_LSU_otu881 28...  30.2       91
gb|KF565850.1|  Uncultured soil fungus clone NCD_LSU_otu880 28...  30.2       91
gb|KF565849.1|  Uncultured soil fungus clone NCD_LSU_otu879 28...  30.2       91
gb|KF565848.1|  Uncultured soil fungus clone NCD_LSU_otu878 28...  30.2       91
gb|KF565846.1|  Uncultured soil fungus clone NCD_LSU_otu876 28...  30.2       91
gb|KF565845.1|  Uncultured soil fungus clone NCD_LSU_otu875 28...  30.2       91
gb|KF565844.1|  Uncultured soil fungus clone NCD_LSU_otu874 28...  30.2       91
gb|KF565843.1|  Uncultured soil fungus clone NCD_LSU_otu873 28...  30.2       91
gb|KF565842.1|  Uncultured soil fungus clone NCD_LSU_otu872 28...  30.2       91
gb|KF565841.1|  Uncultured soil fungus clone NCD_LSU_otu871 28...  30.2       91
gb|KF565840.1|  Uncultured soil fungus clone NCD_LSU_otu870 28...  30.2       91
gb|KF565837.1|  Uncultured soil fungus clone NCD_LSU_otu867 28...  30.2       91
gb|KF565836.1|  Uncultured soil fungus clone NCD_LSU_otu866 28...  30.2       91
gb|KF565835.1|  Uncultured soil fungus clone NCD_LSU_otu865 28...  30.2       91
gb|KF565834.1|  Uncultured soil fungus clone NCD_LSU_otu864 28...  30.2       91
gb|KF565832.1|  Uncultured soil fungus clone NCD_LSU_otu862 28...  30.2       91
gb|KF565831.1|  Uncultured soil fungus clone NCD_LSU_otu861 28...  30.2       91
gb|KF565830.1|  Uncultured soil fungus clone NCD_LSU_otu860 28...  30.2       91
gb|KF565828.1|  Uncultured soil fungus clone NCD_LSU_otu858 28...  30.2       91
gb|KF565827.1|  Uncultured soil fungus clone NCD_LSU_otu857 28...  30.2       91
gb|KF565826.1|  Uncultured soil fungus clone NCD_LSU_otu856 28...  30.2       91
gb|KF565825.1|  Uncultured soil fungus clone NCD_LSU_otu855 28...  30.2       91
gb|KF565824.1|  Uncultured soil fungus clone NCD_LSU_otu854 28...  30.2       91
gb|KF565822.1|  Uncultured soil fungus clone NCD_LSU_otu852 28...  30.2       91
gb|KF565821.1|  Uncultured soil fungus clone NCD_LSU_otu851 28...  30.2       91
gb|KF565820.1|  Uncultured soil fungus clone NCD_LSU_otu850 28...  30.2       91
gb|KF565819.1|  Uncultured soil fungus clone NCD_LSU_otu849 28...  30.2       91
gb|KF565818.1|  Uncultured soil fungus clone NCD_LSU_otu848 28...  30.2       91
gb|KF565817.1|  Uncultured soil fungus clone NCD_LSU_otu847 28...  30.2       91
gb|KF565816.1|  Uncultured soil fungus clone NCD_LSU_otu846 28...  30.2       91
gb|KF565815.1|  Uncultured soil fungus clone NCD_LSU_otu845 28...  30.2       91
gb|KF565814.1|  Uncultured soil fungus clone NCD_LSU_otu844 28...  30.2       91
gb|KF565811.1|  Uncultured soil fungus clone NCD_LSU_otu841 28...  30.2       91
gb|KF565810.1|  Uncultured soil fungus clone NCD_LSU_otu840 28...  30.2       91
gb|KF565809.1|  Uncultured soil fungus clone NCD_LSU_otu839 28...  30.2       91
gb|KF565807.1|  Uncultured soil fungus clone NCD_LSU_otu837 28...  30.2       91
gb|KF565806.1|  Uncultured soil fungus clone NCD_LSU_otu836 28...  30.2       91
gb|KF565803.1|  Uncultured soil fungus clone NCD_LSU_otu833 28...  30.2       91
gb|KF565802.1|  Uncultured soil fungus clone NCD_LSU_otu832 28...  30.2       91
gb|KF565801.1|  Uncultured soil fungus clone NCD_LSU_otu831 28...  30.2       91
gb|KF565800.1|  Uncultured soil fungus clone NCD_LSU_otu830 28...  30.2       91
gb|KF565799.1|  Uncultured soil fungus clone NCD_LSU_otu829 28...  30.2       91
gb|KF565798.1|  Uncultured soil fungus clone NCD_LSU_otu828 28...  30.2       91
gb|KF565797.1|  Uncultured soil fungus clone NCD_LSU_otu827 28...  30.2       91
gb|KF565796.1|  Uncultured soil fungus clone NCD_LSU_otu826 28...  30.2       91
gb|KF565794.1|  Uncultured soil fungus clone NCD_LSU_otu824 28...  30.2       91
gb|KF565792.1|  Uncultured soil fungus clone NCD_LSU_otu822 28...  30.2       91
gb|KF565791.1|  Uncultured soil fungus clone NCD_LSU_otu821 28...  30.2       91
gb|KF565787.1|  Uncultured soil fungus clone NCD_LSU_otu817 28...  30.2       91
gb|KF565785.1|  Uncultured soil fungus clone NCD_LSU_otu815 28...  30.2       91
gb|KF565784.1|  Uncultured soil fungus clone NCD_LSU_otu814 28...  30.2       91
gb|KF565782.1|  Uncultured soil fungus clone NCD_LSU_otu812 28...  30.2       91
gb|KF565780.1|  Uncultured soil fungus clone NCD_LSU_otu810 28...  30.2       91
gb|KF565779.1|  Uncultured soil fungus clone NCD_LSU_otu809 28...  30.2       91
gb|KF565778.1|  Uncultured soil fungus clone NCD_LSU_otu808 28...  30.2       91
gb|KF565777.1|  Uncultured soil fungus clone NCD_LSU_otu807 28...  30.2       91
gb|KF565776.1|  Uncultured soil fungus clone NCD_LSU_otu806 28...  30.2       91
gb|KF565775.1|  Uncultured soil fungus clone NCD_LSU_otu805 28...  30.2       91
gb|KF565773.1|  Uncultured soil fungus clone NCD_LSU_otu803 28...  30.2       91
gb|KF565770.1|  Uncultured soil fungus clone NCD_LSU_otu800 28...  30.2       91
gb|KF565768.1|  Uncultured soil fungus clone NCD_LSU_otu798 28...  30.2       91
gb|KF565767.1|  Uncultured soil fungus clone NCD_LSU_otu797 28...  30.2       91
gb|KF565766.1|  Uncultured soil fungus clone NCD_LSU_otu796 28...  30.2       91
gb|KF565765.1|  Uncultured soil fungus clone NCD_LSU_otu795 28...  30.2       91
gb|KF565764.1|  Uncultured soil fungus clone NCD_LSU_otu794 28...  30.2       91
gb|KF565763.1|  Uncultured soil fungus clone NCD_LSU_otu793 28...  30.2       91
gb|KF565761.1|  Uncultured soil fungus clone NCD_LSU_otu791 28...  30.2       91
gb|KF565758.1|  Uncultured soil fungus clone NCD_LSU_otu788 28...  30.2       91
gb|KF565755.1|  Uncultured soil fungus clone NCD_LSU_otu785 28...  30.2       91
gb|KF565754.1|  Uncultured soil fungus clone NCD_LSU_otu784 28...  30.2       91
gb|KF565753.1|  Uncultured soil fungus clone NCD_LSU_otu783 28...  30.2       91
gb|KF565749.1|  Uncultured soil fungus clone NCD_LSU_otu779 28...  30.2       91
gb|KF565748.1|  Uncultured soil fungus clone NCD_LSU_otu778 28...  30.2       91
gb|KF565747.1|  Uncultured soil fungus clone NCD_LSU_otu777 28...  30.2       91
gb|KF565746.1|  Uncultured soil fungus clone NCD_LSU_otu776 28...  30.2       91
gb|KF565744.1|  Uncultured soil fungus clone NCD_LSU_otu774 28...  30.2       91
gb|KF565743.1|  Uncultured soil fungus clone NCD_LSU_otu773 28...  30.2       91
gb|KF565742.1|  Uncultured soil fungus clone NCD_LSU_otu772 28...  30.2       91
gb|KF565741.1|  Uncultured soil fungus clone NCD_LSU_otu771 28...  30.2       91
gb|KF565740.1|  Uncultured soil fungus clone NCD_LSU_otu770 28...  30.2       91
gb|KF565739.1|  Uncultured soil fungus clone NCD_LSU_otu769 28...  30.2       91
gb|KF565738.1|  Uncultured soil fungus clone NCD_LSU_otu768 28...  30.2       91
gb|KF565736.1|  Uncultured soil fungus clone NCD_LSU_otu766 28...  30.2       91
gb|KF565734.1|  Uncultured soil fungus clone NCD_LSU_otu764 28...  30.2       91
gb|KF565733.1|  Uncultured soil fungus clone NCD_LSU_otu763 28...  30.2       91
gb|KF565732.1|  Uncultured soil fungus clone NCD_LSU_otu762 28...  30.2       91
gb|KF565731.1|  Uncultured soil fungus clone NCD_LSU_otu761 28...  30.2       91
gb|KF565730.1|  Uncultured soil fungus clone NCD_LSU_otu760 28...  30.2       91
gb|KF565729.1|  Uncultured soil fungus clone NCD_LSU_otu759 28...  30.2       91
gb|KF565726.1|  Uncultured soil fungus clone NCD_LSU_otu756 28...  30.2       91
gb|KF565724.1|  Uncultured soil fungus clone NCD_LSU_otu754 28...  30.2       91
gb|KF565723.1|  Uncultured soil fungus clone NCD_LSU_otu753 28...  30.2       91
gb|KF565722.1|  Uncultured soil fungus clone NCD_LSU_otu752 28...  30.2       91
gb|KF565721.1|  Uncultured soil fungus clone NCD_LSU_otu751 28...  30.2       91
gb|KF565720.1|  Uncultured soil fungus clone NCD_LSU_otu750 28...  30.2       91
gb|KF565719.1|  Uncultured soil fungus clone NCD_LSU_otu749 28...  30.2       91
gb|KF565718.1|  Uncultured soil fungus clone NCD_LSU_otu748 28...  30.2       91
gb|KF565717.1|  Uncultured soil fungus clone NCD_LSU_otu747 28...  30.2       91
gb|KF565716.1|  Uncultured soil fungus clone NCD_LSU_otu746 28...  30.2       91
gb|KF565715.1|  Uncultured soil fungus clone NCD_LSU_otu745 28...  30.2       91
gb|KF565714.1|  Uncultured soil fungus clone NCD_LSU_otu744 28...  30.2       91
gb|KF565712.1|  Uncultured soil fungus clone NCD_LSU_otu742 28...  30.2       91
gb|KF565711.1|  Uncultured soil fungus clone NCD_LSU_otu741 28...  30.2       91
gb|KF565710.1|  Uncultured soil fungus clone NCD_LSU_otu740 28...  30.2       91
gb|KF565709.1|  Uncultured soil fungus clone NCD_LSU_otu739 28...  30.2       91
gb|KF565708.1|  Uncultured soil fungus clone NCD_LSU_otu738 28...  30.2       91
gb|KF565704.1|  Uncultured soil fungus clone NCD_LSU_otu734 28...  30.2       91
gb|KF565703.1|  Uncultured soil fungus clone NCD_LSU_otu733 28...  30.2       91
gb|KF565702.1|  Uncultured soil fungus clone NCD_LSU_otu732 28...  30.2       91
gb|KF565701.1|  Uncultured soil fungus clone NCD_LSU_otu731 28...  30.2       91
gb|KF565700.1|  Uncultured soil fungus clone NCD_LSU_otu730 28...  30.2       91
gb|KF565699.1|  Uncultured soil fungus clone NCD_LSU_otu729 28...  30.2       91
gb|KF565698.1|  Uncultured soil fungus clone NCD_LSU_otu728 28...  30.2       91
gb|KF565697.1|  Uncultured soil fungus clone NCD_LSU_otu727 28...  30.2       91
gb|KF565696.1|  Uncultured soil fungus clone NCD_LSU_otu726 28...  30.2       91
gb|KF565695.1|  Uncultured soil fungus clone NCD_LSU_otu725 28...  30.2       91
gb|KF565692.1|  Uncultured soil fungus clone NCD_LSU_otu722 28...  30.2       91
gb|KF565690.1|  Uncultured soil fungus clone NCD_LSU_otu720 28...  30.2       91
gb|KF565689.1|  Uncultured soil fungus clone NCD_LSU_otu719 28...  30.2       91
gb|KF565686.1|  Uncultured soil fungus clone NCD_LSU_otu716 28...  30.2       91
gb|KF565685.1|  Uncultured soil fungus clone NCD_LSU_otu715 28...  30.2       91
gb|KF565682.1|  Uncultured soil fungus clone NCD_LSU_otu712 28...  30.2       91
gb|KF565681.1|  Uncultured soil fungus clone NCD_LSU_otu711 28...  30.2       91
gb|KF565680.1|  Uncultured soil fungus clone NCD_LSU_otu710 28...  30.2       91
gb|KF565679.1|  Uncultured soil fungus clone NCD_LSU_otu709 28...  30.2       91
gb|KF565678.1|  Uncultured soil fungus clone NCD_LSU_otu708 28...  30.2       91
gb|KF565677.1|  Uncultured soil fungus clone NCD_LSU_otu707 28...  30.2       91
gb|KF565676.1|  Uncultured soil fungus clone NCD_LSU_otu706 28...  30.2       91
gb|KF565675.1|  Uncultured soil fungus clone NCD_LSU_otu705 28...  30.2       91
gb|KF565674.1|  Uncultured soil fungus clone NCD_LSU_otu704 28...  30.2       91
gb|KF565673.1|  Uncultured soil fungus clone NCD_LSU_otu703 28...  30.2       91
gb|KF565672.1|  Uncultured soil fungus clone NCD_LSU_otu702 28...  30.2       91
gb|KF565671.1|  Uncultured soil fungus clone NCD_LSU_otu701 28...  30.2       91
gb|KF565670.1|  Uncultured soil fungus clone NCD_LSU_otu700 28...  30.2       91
gb|KF565668.1|  Uncultured soil fungus clone NCD_LSU_otu698 28...  30.2       91
gb|KF565666.1|  Uncultured soil fungus clone NCD_LSU_otu696 28...  30.2       91
gb|KF565665.1|  Uncultured soil fungus clone NCD_LSU_otu695 28...  30.2       91
gb|KF565664.1|  Uncultured soil fungus clone NCD_LSU_otu694 28...  30.2       91
gb|KF565662.1|  Uncultured soil fungus clone NCD_LSU_otu692 28...  30.2       91
gb|KF565661.1|  Uncultured soil fungus clone NCD_LSU_otu691 28...  30.2       91
gb|KF565660.1|  Uncultured soil fungus clone NCD_LSU_otu690 28...  30.2       91
gb|KF565659.1|  Uncultured soil fungus clone NCD_LSU_otu689 28...  30.2       91
gb|KF565657.1|  Uncultured soil fungus clone NCD_LSU_otu687 28...  30.2       91
gb|KF565656.1|  Uncultured soil fungus clone NCD_LSU_otu686 28...  30.2       91
gb|KF565655.1|  Uncultured soil fungus clone NCD_LSU_otu685 28...  30.2       91
gb|KF565654.1|  Uncultured soil fungus clone NCD_LSU_otu684 28...  30.2       91
gb|KF565653.1|  Uncultured soil fungus clone NCD_LSU_otu683 28...  30.2       91
gb|KF565652.1|  Uncultured soil fungus clone NCD_LSU_otu682 28...  30.2       91
gb|KF565651.1|  Uncultured soil fungus clone NCD_LSU_otu681 28...  30.2       91
gb|KF565650.1|  Uncultured soil fungus clone NCD_LSU_otu680 28...  30.2       91
gb|KF565648.1|  Uncultured soil fungus clone NCD_LSU_otu678 28...  30.2       91
gb|KF565647.1|  Uncultured soil fungus clone NCD_LSU_otu677 28...  30.2       91
gb|KF565646.1|  Uncultured soil fungus clone NCD_LSU_otu676 28...  30.2       91
gb|KF565645.1|  Uncultured soil fungus clone NCD_LSU_otu675 28...  30.2       91
gb|KF565644.1|  Uncultured soil fungus clone NCD_LSU_otu674 28...  30.2       91
gb|KF565642.1|  Uncultured soil fungus clone NCD_LSU_otu672 28...  30.2       91
gb|KF565639.1|  Uncultured soil fungus clone NCD_LSU_otu669 28...  30.2       91
gb|KF565635.1|  Uncultured soil fungus clone NCD_LSU_otu665 28...  30.2       91
gb|KF565633.1|  Uncultured soil fungus clone NCD_LSU_otu663 28...  30.2       91
gb|KF565630.1|  Uncultured soil fungus clone NCD_LSU_otu660 28...  30.2       91
gb|KF565627.1|  Uncultured soil fungus clone NCD_LSU_otu657 28...  30.2       91
gb|KF565624.1|  Uncultured soil fungus clone NCD_LSU_otu654 28...  30.2       91
gb|KF565622.1|  Uncultured soil fungus clone NCD_LSU_otu652 28...  30.2       91
gb|KF565621.1|  Uncultured soil fungus clone NCD_LSU_otu651 28...  30.2       91
gb|KF565620.1|  Uncultured soil fungus clone NCD_LSU_otu650 28...  30.2       91
gb|KF565619.1|  Uncultured soil fungus clone NCD_LSU_otu649 28...  30.2       91
gb|KF565618.1|  Uncultured soil fungus clone NCD_LSU_otu648 28...  30.2       91
gb|KF565617.1|  Uncultured soil fungus clone NCD_LSU_otu647 28...  30.2       91
gb|KF565615.1|  Uncultured soil fungus clone NCD_LSU_otu645 28...  30.2       91
gb|KF565614.1|  Uncultured soil fungus clone NCD_LSU_otu644 28...  30.2       91
gb|KF565612.1|  Uncultured soil fungus clone NCD_LSU_otu642 28...  30.2       91
gb|KF565611.1|  Uncultured soil fungus clone NCD_LSU_otu641 28...  30.2       91
gb|KF565610.1|  Uncultured soil fungus clone NCD_LSU_otu640 28...  30.2       91
gb|KF565609.1|  Uncultured soil fungus clone NCD_LSU_otu639 28...  30.2       91
gb|KF565607.1|  Uncultured soil fungus clone NCD_LSU_otu637 28...  30.2       91
gb|KF565605.1|  Uncultured soil fungus clone NCD_LSU_otu635 28...  30.2       91
gb|KF565604.1|  Uncultured soil fungus clone NCD_LSU_otu634 28...  30.2       91
gb|KF565602.1|  Uncultured soil fungus clone NCD_LSU_otu632 28...  30.2       91
gb|KF565600.1|  Uncultured soil fungus clone NCD_LSU_otu630 28...  30.2       91
gb|KF565599.1|  Uncultured soil fungus clone NCD_LSU_otu629 28...  30.2       91
gb|KF565598.1|  Uncultured soil fungus clone NCD_LSU_otu628 28...  30.2       91
gb|KF565597.1|  Uncultured soil fungus clone NCD_LSU_otu627 28...  30.2       91
gb|KF565596.1|  Uncultured soil fungus clone NCD_LSU_otu626 28...  30.2       91
gb|KF565595.1|  Uncultured soil fungus clone NCD_LSU_otu625 28...  30.2       91
gb|KF565594.1|  Uncultured soil fungus clone NCD_LSU_otu624 28...  30.2       91
gb|KF565593.1|  Uncultured soil fungus clone NCD_LSU_otu623 28...  30.2       91
gb|KF565592.1|  Uncultured soil fungus clone NCD_LSU_otu622 28...  30.2       91
gb|KF565590.1|  Uncultured soil fungus clone NCD_LSU_otu620 28...  30.2       91
gb|KF565589.1|  Uncultured soil fungus clone NCD_LSU_otu619 28...  30.2       91
gb|KF565587.1|  Uncultured soil fungus clone NCD_LSU_otu617 28...  30.2       91
gb|KF565586.1|  Uncultured soil fungus clone NCD_LSU_otu616 28...  30.2       91
gb|KF565584.1|  Uncultured soil fungus clone NCD_LSU_otu614 28...  30.2       91
gb|KF565583.1|  Uncultured soil fungus clone NCD_LSU_otu613 28...  30.2       91
gb|KF565581.1|  Uncultured soil fungus clone NCD_LSU_otu611 28...  30.2       91
gb|KF565580.1|  Uncultured soil fungus clone NCD_LSU_otu610 28...  30.2       91
gb|KF565579.1|  Uncultured soil fungus clone NCD_LSU_otu609 28...  30.2       91
gb|KF565578.1|  Uncultured soil fungus clone NCD_LSU_otu608 28...  30.2       91
gb|KF565577.1|  Uncultured soil fungus clone NCD_LSU_otu607 28...  30.2       91
gb|KF565575.1|  Uncultured soil fungus clone NCD_LSU_otu605 28...  30.2       91
gb|KF565574.1|  Uncultured soil fungus clone NCD_LSU_otu604 28...  30.2       91
gb|KF565573.1|  Uncultured soil fungus clone NCD_LSU_otu603 28...  30.2       91
gb|KF565572.1|  Uncultured soil fungus clone NCD_LSU_otu602 28...  30.2       91
gb|KF565571.1|  Uncultured soil fungus clone NCD_LSU_otu601 28...  30.2       91
gb|KF565570.1|  Uncultured soil fungus clone NCD_LSU_otu600 28...  30.2       91
gb|KF565569.1|  Uncultured soil fungus clone NCD_LSU_otu599 28...  30.2       91
gb|KF565568.1|  Uncultured soil fungus clone NCD_LSU_otu598 28...  30.2       91
gb|KF565567.1|  Uncultured soil fungus clone NCD_LSU_otu597 28...  30.2       91
gb|KF565564.1|  Uncultured soil fungus clone NCD_LSU_otu594 28...  30.2       91
gb|KF565563.1|  Uncultured soil fungus clone NCD_LSU_otu593 28...  30.2       91
gb|KF565562.1|  Uncultured soil fungus clone NCD_LSU_otu592 28...  30.2       91
gb|KF565561.1|  Uncultured soil fungus clone NCD_LSU_otu591 28...  30.2       91
gb|KF565560.1|  Uncultured soil fungus clone NCD_LSU_otu590 28...  30.2       91
gb|KF565559.1|  Uncultured soil fungus clone NCD_LSU_otu589 28...  30.2       91
gb|KF565558.1|  Uncultured soil fungus clone NCD_LSU_otu588 28...  30.2       91
gb|KF565557.1|  Uncultured soil fungus clone NCD_LSU_otu587 28...  30.2       91
gb|KF565556.1|  Uncultured soil fungus clone NCD_LSU_otu586 28...  30.2       91
gb|KF565552.1|  Uncultured soil fungus clone NCD_LSU_otu582 28...  30.2       91
gb|KF565551.1|  Uncultured soil fungus clone NCD_LSU_otu581 28...  30.2       91
gb|KF565550.1|  Uncultured soil fungus clone NCD_LSU_otu580 28...  30.2       91
gb|KF565547.1|  Uncultured soil fungus clone NCD_LSU_otu577 28...  30.2       91
gb|KF565546.1|  Uncultured soil fungus clone NCD_LSU_otu576 28...  30.2       91
gb|KF565545.1|  Uncultured soil fungus clone NCD_LSU_otu575 28...  30.2       91
gb|KF565544.1|  Uncultured soil fungus clone NCD_LSU_otu574 28...  30.2       91
gb|KF565542.1|  Uncultured soil fungus clone NCD_LSU_otu572 28...  30.2       91
gb|KF565541.1|  Uncultured soil fungus clone NCD_LSU_otu571 28...  30.2       91
gb|KF565540.1|  Uncultured soil fungus clone NCD_LSU_otu570 28...  30.2       91
gb|KF565537.1|  Uncultured soil fungus clone NCD_LSU_otu567 28...  30.2       91
gb|KF565536.1|  Uncultured soil fungus clone NCD_LSU_otu566 28...  30.2       91
gb|KF565535.1|  Uncultured soil fungus clone NCD_LSU_otu565 28...  30.2       91
gb|KF565534.1|  Uncultured soil fungus clone NCD_LSU_otu564 28...  30.2       91
gb|KF565533.1|  Uncultured soil fungus clone NCD_LSU_otu563 28...  30.2       91
gb|KF565532.1|  Uncultured soil fungus clone NCD_LSU_otu562 28...  30.2       91
gb|KF565531.1|  Uncultured soil fungus clone NCD_LSU_otu561 28...  30.2       91
gb|KF565530.1|  Uncultured soil fungus clone NCD_LSU_otu560 28...  30.2       91
gb|KF565529.1|  Uncultured soil fungus clone NCD_LSU_otu559 28...  30.2       91
gb|KF565527.1|  Uncultured soil fungus clone NCD_LSU_otu557 28...  30.2       91
gb|KF565526.1|  Uncultured soil fungus clone NCD_LSU_otu556 28...  30.2       91
gb|KF565525.1|  Uncultured soil fungus clone NCD_LSU_otu555 28...  30.2       91
gb|KF565523.1|  Uncultured soil fungus clone NCD_LSU_otu553 28...  30.2       91
gb|KF565522.1|  Uncultured soil fungus clone NCD_LSU_otu552 28...  30.2       91
gb|KF565521.1|  Uncultured soil fungus clone NCD_LSU_otu551 28...  30.2       91
gb|KF565520.1|  Uncultured soil fungus clone NCD_LSU_otu550 28...  30.2       91
gb|KF565519.1|  Uncultured soil fungus clone NCD_LSU_otu549 28...  30.2       91
gb|KF565518.1|  Uncultured soil fungus clone NCD_LSU_otu548 28...  30.2       91
gb|KF565517.1|  Uncultured soil fungus clone NCD_LSU_otu547 28...  30.2       91
gb|KF565516.1|  Uncultured soil fungus clone NCD_LSU_otu546 28...  30.2       91
gb|KF565515.1|  Uncultured soil fungus clone NCD_LSU_otu545 28...  30.2       91
gb|KF565514.1|  Uncultured soil fungus clone NCD_LSU_otu544 28...  30.2       91
gb|KF565512.1|  Uncultured soil fungus clone NCD_LSU_otu542 28...  30.2       91
gb|KF565511.1|  Uncultured soil fungus clone NCD_LSU_otu541 28...  30.2       91
gb|KF565510.1|  Uncultured soil fungus clone NCD_LSU_otu540 28...  30.2       91
gb|KF565509.1|  Uncultured soil fungus clone NCD_LSU_otu539 28...  30.2       91
gb|KF565508.1|  Uncultured soil fungus clone NCD_LSU_otu538 28...  30.2       91
gb|KF565507.1|  Uncultured soil fungus clone NCD_LSU_otu537 28...  30.2       91
gb|KF565506.1|  Uncultured soil fungus clone NCD_LSU_otu536 28...  30.2       91
gb|KF565505.1|  Uncultured soil fungus clone NCD_LSU_otu535 28...  30.2       91
gb|KF565504.1|  Uncultured soil fungus clone NCD_LSU_otu534 28...  30.2       91
gb|KF565503.1|  Uncultured soil fungus clone NCD_LSU_otu533 28...  30.2       91
gb|KF565502.1|  Uncultured soil fungus clone NCD_LSU_otu532 28...  30.2       91
gb|KF565501.1|  Uncultured soil fungus clone NCD_LSU_otu531 28...  30.2       91
gb|KF565500.1|  Uncultured soil fungus clone NCD_LSU_otu530 28...  30.2       91
gb|KF565499.1|  Uncultured soil fungus clone NCD_LSU_otu529 28...  30.2       91
gb|KF565498.1|  Uncultured soil fungus clone NCD_LSU_otu528 28...  30.2       91
gb|KF565497.1|  Uncultured soil fungus clone NCD_LSU_otu527 28...  30.2       91
gb|KF565496.1|  Uncultured soil fungus clone NCD_LSU_otu526 28...  30.2       91
gb|KF565495.1|  Uncultured soil fungus clone NCD_LSU_otu525 28...  30.2       91
gb|KF565493.1|  Uncultured soil fungus clone NCD_LSU_otu523 28...  30.2       91
gb|KF565492.1|  Uncultured soil fungus clone NCD_LSU_otu522 28...  30.2       91
gb|KF565491.1|  Uncultured soil fungus clone NCD_LSU_otu521 28...  30.2       91
gb|KF565489.1|  Uncultured soil fungus clone NCD_LSU_otu519 28...  30.2       91
gb|KF565488.1|  Uncultured soil fungus clone NCD_LSU_otu518 28...  30.2       91
gb|KF565484.1|  Uncultured soil fungus clone NCD_LSU_otu514 28...  30.2       91
gb|KF565483.1|  Uncultured soil fungus clone NCD_LSU_otu513 28...  30.2       91
gb|KF565482.1|  Uncultured soil fungus clone NCD_LSU_otu512 28...  30.2       91
gb|KF565480.1|  Uncultured soil fungus clone NCD_LSU_otu510 28...  30.2       91
gb|KF565476.1|  Uncultured soil fungus clone NCD_LSU_otu506 28...  30.2       91
gb|KF565474.1|  Uncultured soil fungus clone NCD_LSU_otu504 28...  30.2       91
gb|KF565472.1|  Uncultured soil fungus clone NCD_LSU_otu502 28...  30.2       91
gb|KF565469.1|  Uncultured soil fungus clone NCD_LSU_otu499 28...  30.2       91
gb|KF565468.1|  Uncultured soil fungus clone NCD_LSU_otu498 28...  30.2       91
gb|KF565467.1|  Uncultured soil fungus clone NCD_LSU_otu497 28...  30.2       91
gb|KF565465.1|  Uncultured soil fungus clone NCD_LSU_otu495 28...  30.2       91
gb|KF565462.1|  Uncultured soil fungus clone NCD_LSU_otu492 28...  30.2       91
gb|KF565461.1|  Uncultured soil fungus clone NCD_LSU_otu491 28...  30.2       91
gb|KF565460.1|  Uncultured soil fungus clone NCD_LSU_otu490 28...  30.2       91
gb|KF565459.1|  Uncultured soil fungus clone NCD_LSU_otu489 28...  30.2       91
gb|KF565458.1|  Uncultured soil fungus clone NCD_LSU_otu488 28...  30.2       91
gb|KF565457.1|  Uncultured soil fungus clone NCD_LSU_otu487 28...  30.2       91
gb|KF565456.1|  Uncultured soil fungus clone NCD_LSU_otu486 28...  30.2       91
gb|KF565455.1|  Uncultured soil fungus clone NCD_LSU_otu485 28...  30.2       91
gb|KF565454.1|  Uncultured soil fungus clone NCD_LSU_otu484 28...  30.2       91
gb|KF565449.1|  Uncultured soil fungus clone NCD_LSU_otu479 28...  30.2       91
gb|KF565448.1|  Uncultured soil fungus clone NCD_LSU_otu478 28...  30.2       91
gb|KF565447.1|  Uncultured soil fungus clone NCD_LSU_otu477 28...  30.2       91
gb|KF565446.1|  Uncultured soil fungus clone NCD_LSU_otu476 28...  30.2       91
gb|KF565444.1|  Uncultured soil fungus clone NCD_LSU_otu474 28...  30.2       91
gb|KF565443.1|  Uncultured soil fungus clone NCD_LSU_otu473 28...  30.2       91
gb|KF565441.1|  Uncultured soil fungus clone NCD_LSU_otu471 28...  30.2       91
gb|KF565440.1|  Uncultured soil fungus clone NCD_LSU_otu470 28...  30.2       91
gb|KF565439.1|  Uncultured soil fungus clone NCD_LSU_otu469 28...  30.2       91
gb|KF565438.1|  Uncultured soil fungus clone NCD_LSU_otu468 28...  30.2       91
gb|KF565435.1|  Uncultured soil fungus clone NCD_LSU_otu465 28...  30.2       91
gb|KF565432.1|  Uncultured soil fungus clone NCD_LSU_otu462 28...  30.2       91
gb|KF565430.1|  Uncultured soil fungus clone NCD_LSU_otu460 28...  30.2       91
gb|KF565429.1|  Uncultured soil fungus clone NCD_LSU_otu459 28...  30.2       91
gb|KF565428.1|  Uncultured soil fungus clone NCD_LSU_otu458 28...  30.2       91
gb|KF565427.1|  Uncultured soil fungus clone NCD_LSU_otu457 28...  30.2       91
gb|KF565426.1|  Uncultured soil fungus clone NCD_LSU_otu456 28...  30.2       91
gb|KF565425.1|  Uncultured soil fungus clone NCD_LSU_otu455 28...  30.2       91
gb|KF565421.1|  Uncultured soil fungus clone NCD_LSU_otu451 28...  30.2       91
gb|KF565420.1|  Uncultured soil fungus clone NCD_LSU_otu450 28...  30.2       91
gb|KF565418.1|  Uncultured soil fungus clone NCD_LSU_otu448 28...  30.2       91
gb|KF565416.1|  Uncultured soil fungus clone NCD_LSU_otu446 28...  30.2       91
gb|KF565415.1|  Uncultured soil fungus clone NCD_LSU_otu445 28...  30.2       91
gb|KF565414.1|  Uncultured soil fungus clone NCD_LSU_otu444 28...  30.2       91
gb|KF565413.1|  Uncultured soil fungus clone NCD_LSU_otu443 28...  30.2       91
gb|KF565410.1|  Uncultured soil fungus clone NCD_LSU_otu440 28...  30.2       91
gb|KF565409.1|  Uncultured soil fungus clone NCD_LSU_otu439 28...  30.2       91
gb|KF565407.1|  Uncultured soil fungus clone NCD_LSU_otu437 28...  30.2       91
gb|KF565406.1|  Uncultured soil fungus clone NCD_LSU_otu436 28...  30.2       91
gb|KF565405.1|  Uncultured soil fungus clone NCD_LSU_otu435 28...  30.2       91
gb|KF565404.1|  Uncultured soil fungus clone NCD_LSU_otu434 28...  30.2       91
gb|KF565403.1|  Uncultured soil fungus clone NCD_LSU_otu433 28...  30.2       91
gb|KF565402.1|  Uncultured soil fungus clone NCD_LSU_otu432 28...  30.2       91
gb|KF565401.1|  Uncultured soil fungus clone NCD_LSU_otu431 28...  30.2       91
gb|KF565400.1|  Uncultured soil fungus clone NCD_LSU_otu430 28...  30.2       91
gb|KF565399.1|  Uncultured soil fungus clone NCD_LSU_otu429 28...  30.2       91
gb|KF565398.1|  Uncultured soil fungus clone NCD_LSU_otu428 28...  30.2       91
gb|KF565397.1|  Uncultured soil fungus clone NCD_LSU_otu427 28...  30.2       91
gb|KF565395.1|  Uncultured soil fungus clone NCD_LSU_otu425 28...  30.2       91
gb|KF565394.1|  Uncultured soil fungus clone NCD_LSU_otu424 28...  30.2       91
gb|KF565393.1|  Uncultured soil fungus clone NCD_LSU_otu423 28...  30.2       91
gb|KF565392.1|  Uncultured soil fungus clone NCD_LSU_otu422 28...  30.2       91
gb|KF565391.1|  Uncultured soil fungus clone NCD_LSU_otu421 28...  30.2       91
gb|KF565390.1|  Uncultured soil fungus clone NCD_LSU_otu420 28...  30.2       91
gb|KF565389.1|  Uncultured soil fungus clone NCD_LSU_otu419 28...  30.2       91
gb|KF565388.1|  Uncultured soil fungus clone NCD_LSU_otu418 28...  30.2       91
gb|KF565387.1|  Uncultured soil fungus clone NCD_LSU_otu417 28...  30.2       91
gb|KF565385.1|  Uncultured soil fungus clone NCD_LSU_otu415 28...  30.2       91
gb|KF565384.1|  Uncultured soil fungus clone NCD_LSU_otu414 28...  30.2       91
gb|KF565383.1|  Uncultured soil fungus clone NCD_LSU_otu413 28...  30.2       91
gb|KF565382.1|  Uncultured soil fungus clone NCD_LSU_otu412 28...  30.2       91
gb|KF565381.1|  Uncultured soil fungus clone NCD_LSU_otu411 28...  30.2       91
gb|KF565380.1|  Uncultured soil fungus clone NCD_LSU_otu410 28...  30.2       91
gb|KF565378.1|  Uncultured soil fungus clone NCD_LSU_otu408 28...  30.2       91
gb|KF565377.1|  Uncultured soil fungus clone NCD_LSU_otu407 28...  30.2       91
gb|KF565376.1|  Uncultured soil fungus clone NCD_LSU_otu406 28...  30.2       91
gb|KF565375.1|  Uncultured soil fungus clone NCD_LSU_otu405 28...  30.2       91
gb|KF565374.1|  Uncultured soil fungus clone NCD_LSU_otu404 28...  30.2       91
gb|KF565373.1|  Uncultured soil fungus clone NCD_LSU_otu403 28...  30.2       91
gb|KF565372.1|  Uncultured soil fungus clone NCD_LSU_otu402 28...  30.2       91
gb|KF565371.1|  Uncultured soil fungus clone NCD_LSU_otu401 28...  30.2       91
gb|KF565370.1|  Uncultured soil fungus clone NCD_LSU_otu400 28...  30.2       91
gb|KF565369.1|  Uncultured soil fungus clone NCD_LSU_otu399 28...  30.2       91
gb|KF565368.1|  Uncultured soil fungus clone NCD_LSU_otu398 28...  30.2       91
gb|KF565367.1|  Uncultured soil fungus clone NCD_LSU_otu397 28...  30.2       91
gb|KF565365.1|  Uncultured soil fungus clone NCD_LSU_otu395 28...  30.2       91
gb|KF565364.1|  Uncultured soil fungus clone NCD_LSU_otu394 28...  30.2       91
gb|KF565362.1|  Uncultured soil fungus clone NCD_LSU_otu392 28...  30.2       91
gb|KF565361.1|  Uncultured soil fungus clone NCD_LSU_otu391 28...  30.2       91
gb|KF565360.1|  Uncultured soil fungus clone NCD_LSU_otu390 28...  30.2       91
gb|KF565359.1|  Uncultured soil fungus clone NCD_LSU_otu389 28...  30.2       91
gb|KF565358.1|  Uncultured soil fungus clone NCD_LSU_otu388 28...  30.2       91
gb|KF565357.1|  Uncultured soil fungus clone NCD_LSU_otu387 28...  30.2       91
gb|KF565355.1|  Uncultured soil fungus clone NCD_LSU_otu385 28...  30.2       91
gb|KF565354.1|  Uncultured soil fungus clone NCD_LSU_otu384 28...  30.2       91
gb|KF565353.1|  Uncultured soil fungus clone NCD_LSU_otu383 28...  30.2       91
gb|KF565352.1|  Uncultured soil fungus clone NCD_LSU_otu382 28...  30.2       91
gb|KF565351.1|  Uncultured soil fungus clone NCD_LSU_otu381 28...  30.2       91
gb|KF565350.1|  Uncultured soil fungus clone NCD_LSU_otu380 28...  30.2       91
gb|KF565349.1|  Uncultured soil fungus clone NCD_LSU_otu379 28...  30.2       91
gb|KF565348.1|  Uncultured soil fungus clone NCD_LSU_otu378 28...  30.2       91
gb|KF565346.1|  Uncultured soil fungus clone NCD_LSU_otu376 28...  30.2       91
gb|KF565345.1|  Uncultured soil fungus clone NCD_LSU_otu375 28...  30.2       91
gb|KF565342.1|  Uncultured soil fungus clone NCD_LSU_otu372 28...  30.2       91
gb|KF565341.1|  Uncultured soil fungus clone NCD_LSU_otu371 28...  30.2       91
gb|KF565338.1|  Uncultured soil fungus clone NCD_LSU_otu368 28...  30.2       91
gb|KF565336.1|  Uncultured soil fungus clone NCD_LSU_otu366 28...  30.2       91
gb|KF565335.1|  Uncultured soil fungus clone NCD_LSU_otu365 28...  30.2       91
gb|KF565334.1|  Uncultured soil fungus clone NCD_LSU_otu364 28...  30.2       91
gb|KF565333.1|  Uncultured soil fungus clone NCD_LSU_otu363 28...  30.2       91
gb|KF565331.1|  Uncultured soil fungus clone NCD_LSU_otu361 28...  30.2       91
gb|KF565330.1|  Uncultured soil fungus clone NCD_LSU_otu360 28...  30.2       91
gb|KF565329.1|  Uncultured soil fungus clone NCD_LSU_otu359 28...  30.2       91
gb|KF565327.1|  Uncultured soil fungus clone NCD_LSU_otu357 28...  30.2       91
gb|KF565324.1|  Uncultured soil fungus clone NCD_LSU_otu354 28...  30.2       91
gb|KF565323.1|  Uncultured soil fungus clone NCD_LSU_otu353 28...  30.2       91
gb|KF565322.1|  Uncultured soil fungus clone NCD_LSU_otu352 28...  30.2       91
gb|KF565321.1|  Uncultured soil fungus clone NCD_LSU_otu351 28...  30.2       91
gb|KF565320.1|  Uncultured soil fungus clone NCD_LSU_otu350 28...  30.2       91
gb|KF565319.1|  Uncultured soil fungus clone NCD_LSU_otu349 28...  30.2       91
gb|KF565318.1|  Uncultured soil fungus clone NCD_LSU_otu348 28...  30.2       91
gb|KF565317.1|  Uncultured soil fungus clone NCD_LSU_otu347 28...  30.2       91
gb|KF565316.1|  Uncultured soil fungus clone NCD_LSU_otu346 28...  30.2       91
gb|KF565315.1|  Uncultured soil fungus clone NCD_LSU_otu345 28...  30.2       91
gb|KF565314.1|  Uncultured soil fungus clone NCD_LSU_otu344 28...  30.2       91
gb|KF565313.1|  Uncultured soil fungus clone NCD_LSU_otu343 28...  30.2       91
gb|KF565312.1|  Uncultured soil fungus clone NCD_LSU_otu342 28...  30.2       91
gb|KF565311.1|  Uncultured soil fungus clone NCD_LSU_otu341 28...  30.2       91
gb|KF565310.1|  Uncultured soil fungus clone NCD_LSU_otu340 28...  30.2       91
gb|KF565309.1|  Uncultured soil fungus clone NCD_LSU_otu339 28...  30.2       91
gb|KF565308.1|  Uncultured soil fungus clone NCD_LSU_otu338 28...  30.2       91
gb|KF565307.1|  Uncultured soil fungus clone NCD_LSU_otu337 28...  30.2       91
gb|KF565306.1|  Uncultured soil fungus clone NCD_LSU_otu336 28...  30.2       91
gb|KF565305.1|  Uncultured soil fungus clone NCD_LSU_otu335 28...  30.2       91
gb|KF565304.1|  Uncultured soil fungus clone NCD_LSU_otu334 28...  30.2       91
gb|KF565303.1|  Uncultured soil fungus clone NCD_LSU_otu333 28...  30.2       91
gb|KF565302.1|  Uncultured soil fungus clone NCD_LSU_otu332 28...  30.2       91
gb|KF565301.1|  Uncultured soil fungus clone NCD_LSU_otu331 28...  30.2       91
gb|KF565300.1|  Uncultured soil fungus clone NCD_LSU_otu330 28...  30.2       91
gb|KF565298.1|  Uncultured soil fungus clone NCD_LSU_otu328 28...  30.2       91
gb|KF565296.1|  Uncultured soil fungus clone NCD_LSU_otu326 28...  30.2       91
gb|KF565295.1|  Uncultured soil fungus clone NCD_LSU_otu325 28...  30.2       91
gb|KF565292.1|  Uncultured soil fungus clone NCD_LSU_otu322 28...  30.2       91
gb|KF565291.1|  Uncultured soil fungus clone NCD_LSU_otu321 28...  30.2       91
gb|KF565289.1|  Uncultured soil fungus clone NCD_LSU_otu319 28...  30.2       91
gb|KF565288.1|  Uncultured soil fungus clone NCD_LSU_otu318 28...  30.2       91
gb|KF565287.1|  Uncultured soil fungus clone NCD_LSU_otu317 28...  30.2       91
gb|KF565286.1|  Uncultured soil fungus clone NCD_LSU_otu316 28...  30.2       91
gb|KF565285.1|  Uncultured soil fungus clone NCD_LSU_otu315 28...  30.2       91
gb|KF565284.1|  Uncultured soil fungus clone NCD_LSU_otu314 28...  30.2       91
gb|KF565281.1|  Uncultured soil fungus clone NCD_LSU_otu311 28...  30.2       91
gb|KF565279.1|  Uncultured soil fungus clone NCD_LSU_otu309 28...  30.2       91
gb|KF565278.1|  Uncultured soil fungus clone NCD_LSU_otu308 28...  30.2       91
gb|KF565277.1|  Uncultured soil fungus clone NCD_LSU_otu307 28...  30.2       91
gb|KF565276.1|  Uncultured soil fungus clone NCD_LSU_otu306 28...  30.2       91
gb|KF565275.1|  Uncultured soil fungus clone NCD_LSU_otu305 28...  30.2       91
gb|KF565274.1|  Uncultured soil fungus clone NCD_LSU_otu304 28...  30.2       91
gb|KF565273.1|  Uncultured soil fungus clone NCD_LSU_otu303 28...  30.2       91
gb|KF565272.1|  Uncultured soil fungus clone NCD_LSU_otu302 28...  30.2       91
gb|KF565271.1|  Uncultured soil fungus clone NCD_LSU_otu301 28...  30.2       91
gb|KF565270.1|  Uncultured soil fungus clone NCD_LSU_otu300 28...  30.2       91
gb|KF565269.1|  Uncultured soil fungus clone NCD_LSU_otu299 28...  30.2       91
gb|KF565267.1|  Uncultured soil fungus clone NCD_LSU_otu297 28...  30.2       91
gb|KF565266.1|  Uncultured soil fungus clone NCD_LSU_otu296 28...  30.2       91
gb|KF565265.1|  Uncultured soil fungus clone NCD_LSU_otu295 28...  30.2       91
gb|KF565264.1|  Uncultured soil fungus clone NCD_LSU_otu294 28...  30.2       91
gb|KF565263.1|  Uncultured soil fungus clone NCD_LSU_otu293 28...  30.2       91
gb|KF565262.1|  Uncultured soil fungus clone NCD_LSU_otu292 28...  30.2       91
gb|KF565261.1|  Uncultured soil fungus clone NCD_LSU_otu291 28...  30.2       91
gb|KF565260.1|  Uncultured soil fungus clone NCD_LSU_otu290 28...  30.2       91
gb|KF565259.1|  Uncultured soil fungus clone NCD_LSU_otu289 28...  30.2       91
gb|KF565258.1|  Uncultured soil fungus clone NCD_LSU_otu288 28...  30.2       91
gb|KF565257.1|  Uncultured soil fungus clone NCD_LSU_otu287 28...  30.2       91
gb|KF565256.1|  Uncultured soil fungus clone NCD_LSU_otu286 28...  30.2       91
gb|KF565255.1|  Uncultured soil fungus clone NCD_LSU_otu285 28...  30.2       91
gb|KF565254.1|  Uncultured soil fungus clone NCD_LSU_otu284 28...  30.2       91
gb|KF565253.1|  Uncultured soil fungus clone NCD_LSU_otu283 28...  30.2       91
gb|KF565252.1|  Uncultured soil fungus clone NCD_LSU_otu282 28...  30.2       91
gb|KF565251.1|  Uncultured soil fungus clone NCD_LSU_otu281 28...  30.2       91
gb|KF565250.1|  Uncultured soil fungus clone NCD_LSU_otu280 28...  30.2       91
gb|KF565249.1|  Uncultured soil fungus clone NCD_LSU_otu279 28...  30.2       91
gb|KF565248.1|  Uncultured soil fungus clone NCD_LSU_otu278 28...  30.2       91
gb|KF565247.1|  Uncultured soil fungus clone NCD_LSU_otu277 28...  30.2       91
gb|KF565246.1|  Uncultured soil fungus clone NCD_LSU_otu276 28...  30.2       91
gb|KF565243.1|  Uncultured soil fungus clone NCD_LSU_otu273 28...  30.2       91
gb|KF565242.1|  Uncultured soil fungus clone NCD_LSU_otu272 28...  30.2       91
gb|KF565240.1|  Uncultured soil fungus clone NCD_LSU_otu270 28...  30.2       91
gb|KF565239.1|  Uncultured soil fungus clone NCD_LSU_otu269 28...  30.2       91
gb|KF565238.1|  Uncultured soil fungus clone NCD_LSU_otu268 28...  30.2       91
gb|KF565237.1|  Uncultured soil fungus clone NCD_LSU_otu267 28...  30.2       91
gb|KF565236.1|  Uncultured soil fungus clone NCD_LSU_otu266 28...  30.2       91
gb|KF565234.1|  Uncultured soil fungus clone NCD_LSU_otu264 28...  30.2       91
gb|KF565233.1|  Uncultured soil fungus clone NCD_LSU_otu263 28...  30.2       91
gb|KF565232.1|  Uncultured soil fungus clone NCD_LSU_otu262 28...  30.2       91
gb|KF565231.1|  Uncultured soil fungus clone NCD_LSU_otu261 28...  30.2       91
gb|KF565230.1|  Uncultured soil fungus clone NCD_LSU_otu260 28...  30.2       91
gb|KF565229.1|  Uncultured soil fungus clone NCD_LSU_otu259 28...  30.2       91
gb|KF565228.1|  Uncultured soil fungus clone NCD_LSU_otu258 28...  30.2       91
gb|KF565226.1|  Uncultured soil fungus clone NCD_LSU_otu256 28...  30.2       91
gb|KF565225.1|  Uncultured soil fungus clone NCD_LSU_otu255 28...  30.2       91
gb|KF565223.1|  Uncultured soil fungus clone NCD_LSU_otu253 28...  30.2       91
gb|KF565222.1|  Uncultured soil fungus clone NCD_LSU_otu252 28...  30.2       91
gb|KF565221.1|  Uncultured soil fungus clone NCD_LSU_otu251 28...  30.2       91
gb|KF565220.1|  Uncultured soil fungus clone NCD_LSU_otu250 28...  30.2       91
gb|KF565218.1|  Uncultured soil fungus clone NCD_LSU_otu248 28...  30.2       91
gb|KF565217.1|  Uncultured soil fungus clone NCD_LSU_otu247 28...  30.2       91
gb|KF565216.1|  Uncultured soil fungus clone NCD_LSU_otu246 28...  30.2       91
gb|KF565215.1|  Uncultured soil fungus clone NCD_LSU_otu245 28...  30.2       91
gb|KF565214.1|  Uncultured soil fungus clone NCD_LSU_otu244 28...  30.2       91
gb|KF565213.1|  Uncultured soil fungus clone NCD_LSU_otu243 28...  30.2       91
gb|KF565212.1|  Uncultured soil fungus clone NCD_LSU_otu242 28...  30.2       91
gb|KF565211.1|  Uncultured soil fungus clone NCD_LSU_otu241 28...  30.2       91
gb|KF565210.1|  Uncultured soil fungus clone NCD_LSU_otu240 28...  30.2       91
gb|KF565209.1|  Uncultured soil fungus clone NCD_LSU_otu239 28...  30.2       91
gb|KF565208.1|  Uncultured soil fungus clone NCD_LSU_otu238 28...  30.2       91
gb|KF565207.1|  Uncultured soil fungus clone NCD_LSU_otu237 28...  30.2       91
gb|KF565206.1|  Uncultured soil fungus clone NCD_LSU_otu236 28...  30.2       91
gb|KF565204.1|  Uncultured soil fungus clone NCD_LSU_otu234 28...  30.2       91
gb|KF565203.1|  Uncultured soil fungus clone NCD_LSU_otu233 28...  30.2       91
gb|KF565202.1|  Uncultured soil fungus clone NCD_LSU_otu232 28...  30.2       91
gb|KF565200.1|  Uncultured soil fungus clone NCD_LSU_otu230 28...  30.2       91
gb|KF565199.1|  Uncultured soil fungus clone NCD_LSU_otu229 28...  30.2       91
gb|KF565198.1|  Uncultured soil fungus clone NCD_LSU_otu228 28...  30.2       91
gb|KF565197.1|  Uncultured soil fungus clone NCD_LSU_otu227 28...  30.2       91
gb|KF565196.1|  Uncultured soil fungus clone NCD_LSU_otu226 28...  30.2       91
gb|KF565195.1|  Uncultured soil fungus clone NCD_LSU_otu225 28...  30.2       91
gb|KF565194.1|  Uncultured soil fungus clone NCD_LSU_otu224 28...  30.2       91
gb|KF565193.1|  Uncultured soil fungus clone NCD_LSU_otu223 28...  30.2       91
gb|KF565192.1|  Uncultured soil fungus clone NCD_LSU_otu222 28...  30.2       91
gb|KF565191.1|  Uncultured soil fungus clone NCD_LSU_otu221 28...  30.2       91
gb|KF565190.1|  Uncultured soil fungus clone NCD_LSU_otu220 28...  30.2       91
gb|KF565189.1|  Uncultured soil fungus clone NCD_LSU_otu219 28...  30.2       91
gb|KF565188.1|  Uncultured soil fungus clone NCD_LSU_otu218 28...  30.2       91
gb|KF565186.1|  Uncultured soil fungus clone NCD_LSU_otu216 28...  30.2       91
gb|KF565185.1|  Uncultured soil fungus clone NCD_LSU_otu215 28...  30.2       91
gb|KF565184.1|  Uncultured soil fungus clone NCD_LSU_otu214 28...  30.2       91
gb|KF565182.1|  Uncultured soil fungus clone NCD_LSU_otu212 28...  30.2       91
gb|KF565181.1|  Uncultured soil fungus clone NCD_LSU_otu211 28...  30.2       91
gb|KF565180.1|  Uncultured soil fungus clone NCD_LSU_otu210 28...  30.2       91
gb|KF565179.1|  Uncultured soil fungus clone NCD_LSU_otu209 28...  30.2       91
gb|KF565178.1|  Uncultured soil fungus clone NCD_LSU_otu208 28...  30.2       91
gb|KF565177.1|  Uncultured soil fungus clone NCD_LSU_otu207 28...  30.2       91
gb|KF565176.1|  Uncultured soil fungus clone NCD_LSU_otu206 28...  30.2       91
gb|KF565174.1|  Uncultured soil fungus clone NCD_LSU_otu204 28...  30.2       91
gb|KF565173.1|  Uncultured soil fungus clone NCD_LSU_otu203 28...  30.2       91
gb|KF565172.1|  Uncultured soil fungus clone NCD_LSU_otu202 28...  30.2       91
gb|KF565171.1|  Uncultured soil fungus clone NCD_LSU_otu201 28...  30.2       91
gb|KF565170.1|  Uncultured soil fungus clone NCD_LSU_otu200 28...  30.2       91
gb|KF565169.1|  Uncultured soil fungus clone NCD_LSU_otu199 28...  30.2       91
gb|KF565168.1|  Uncultured soil fungus clone NCD_LSU_otu198 28...  30.2       91
gb|KF565167.1|  Uncultured soil fungus clone NCD_LSU_otu197 28...  30.2       91
gb|KF565166.1|  Uncultured soil fungus clone NCD_LSU_otu196 28...  30.2       91
gb|KF565165.1|  Uncultured soil fungus clone NCD_LSU_otu195 28...  30.2       91
gb|KF565162.1|  Uncultured soil fungus clone NCD_LSU_otu192 28...  30.2       91
gb|KF565159.1|  Uncultured soil fungus clone NCD_LSU_otu189 28...  30.2       91
gb|KF565158.1|  Uncultured soil fungus clone NCD_LSU_otu188 28...  30.2       91
gb|KF565157.1|  Uncultured soil fungus clone NCD_LSU_otu187 28...  30.2       91
gb|KF565155.1|  Uncultured soil fungus clone NCD_LSU_otu185 28...  30.2       91
gb|KF565153.1|  Uncultured soil fungus clone NCD_LSU_otu183 28...  30.2       91
gb|KF565152.1|  Uncultured soil fungus clone NCD_LSU_otu182 28...  30.2       91
gb|KF565151.1|  Uncultured soil fungus clone NCD_LSU_otu181 28...  30.2       91
gb|KF565150.1|  Uncultured soil fungus clone NCD_LSU_otu180 28...  30.2       91
gb|KF565148.1|  Uncultured soil fungus clone NCD_LSU_otu178 28...  30.2       91
gb|KF565147.1|  Uncultured soil fungus clone NCD_LSU_otu177 28...  30.2       91
gb|KF565146.1|  Uncultured soil fungus clone NCD_LSU_otu176 28...  30.2       91
gb|KF565144.1|  Uncultured soil fungus clone NCD_LSU_otu174 28...  30.2       91
gb|KF565142.1|  Uncultured soil fungus clone NCD_LSU_otu172 28...  30.2       91
gb|KF565141.1|  Uncultured soil fungus clone NCD_LSU_otu171 28...  30.2       91
gb|KF565140.1|  Uncultured soil fungus clone NCD_LSU_otu170 28...  30.2       91
gb|KF565139.1|  Uncultured soil fungus clone NCD_LSU_otu169 28...  30.2       91
gb|KF565138.1|  Uncultured soil fungus clone NCD_LSU_otu168 28...  30.2       91
gb|KF565135.1|  Uncultured soil fungus clone NCD_LSU_otu165 28...  30.2       91
gb|KF565134.1|  Uncultured soil fungus clone NCD_LSU_otu164 28...  30.2       91
gb|KF565133.1|  Uncultured soil fungus clone NCD_LSU_otu163 28...  30.2       91
gb|KF565131.1|  Uncultured soil fungus clone NCD_LSU_otu161 28...  30.2       91
gb|KF565130.1|  Uncultured soil fungus clone NCD_LSU_otu160 28...  30.2       91
gb|KF565129.1|  Uncultured soil fungus clone NCD_LSU_otu159 28...  30.2       91
gb|KF565128.1|  Uncultured soil fungus clone NCD_LSU_otu158 28...  30.2       91
gb|KF565127.1|  Uncultured soil fungus clone NCD_LSU_otu157 28...  30.2       91
gb|KF565125.1|  Uncultured soil fungus clone NCD_LSU_otu155 28...  30.2       91
gb|KF565124.1|  Uncultured soil fungus clone NCD_LSU_otu154 28...  30.2       91
gb|KF565123.1|  Uncultured soil fungus clone NCD_LSU_otu153 28...  30.2       91
gb|KF565122.1|  Uncultured soil fungus clone NCD_LSU_otu152 28...  30.2       91
gb|KF565121.1|  Uncultured soil fungus clone NCD_LSU_otu151 28...  30.2       91
gb|KF565120.1|  Uncultured soil fungus clone NCD_LSU_otu150 28...  30.2       91
gb|KF565119.1|  Uncultured soil fungus clone NCD_LSU_otu149 28...  30.2       91
gb|KF565118.1|  Uncultured soil fungus clone NCD_LSU_otu148 28...  30.2       91
gb|KF565117.1|  Uncultured soil fungus clone NCD_LSU_otu147 28...  30.2       91
gb|KF565115.1|  Uncultured soil fungus clone NCD_LSU_otu145 28...  30.2       91
gb|KF565113.1|  Uncultured soil fungus clone NCD_LSU_otu143 28...  30.2       91
gb|KF565112.1|  Uncultured soil fungus clone NCD_LSU_otu142 28...  30.2       91
gb|KF565109.1|  Uncultured soil fungus clone NCD_LSU_otu139 28...  30.2       91
gb|KF565108.1|  Uncultured soil fungus clone NCD_LSU_otu138 28...  30.2       91
gb|KF565106.1|  Uncultured soil fungus clone NCD_LSU_otu136 28...  30.2       91
gb|KF565105.1|  Uncultured soil fungus clone NCD_LSU_otu135 28...  30.2       91
gb|KF565104.1|  Uncultured soil fungus clone NCD_LSU_otu134 28...  30.2       91
gb|KF565103.1|  Uncultured soil fungus clone NCD_LSU_otu133 28...  30.2       91
gb|KF565101.1|  Uncultured soil fungus clone NCD_LSU_otu131 28...  30.2       91
gb|KF565100.1|  Uncultured soil fungus clone NCD_LSU_otu130 28...  30.2       91
gb|KF565099.1|  Uncultured soil fungus clone NCD_LSU_otu129 28...  30.2       91
gb|KF565098.1|  Uncultured soil fungus clone NCD_LSU_otu128 28...  30.2       91
gb|KF565097.1|  Uncultured soil fungus clone NCD_LSU_otu127 28...  30.2       91
gb|KF565096.1|  Uncultured soil fungus clone NCD_LSU_otu126 28...  30.2       91
gb|KF565095.1|  Uncultured soil fungus clone NCD_LSU_otu125 28...  30.2       91
gb|KF565093.1|  Uncultured soil fungus clone NCD_LSU_otu123 28...  30.2       91
gb|KF565092.1|  Uncultured soil fungus clone NCD_LSU_otu122 28...  30.2       91
gb|KF565091.1|  Uncultured soil fungus clone NCD_LSU_otu121 28...  30.2       91
gb|KF565090.1|  Uncultured soil fungus clone NCD_LSU_otu120 28...  30.2       91
gb|KF565089.1|  Uncultured soil fungus clone NCD_LSU_otu119 28...  30.2       91
gb|KF565088.1|  Uncultured soil fungus clone NCD_LSU_otu118 28...  30.2       91
gb|KF565086.1|  Uncultured soil fungus clone NCD_LSU_otu116 28...  30.2       91
gb|KF565085.1|  Uncultured soil fungus clone NCD_LSU_otu115 28...  30.2       91
gb|KF565084.1|  Uncultured soil fungus clone NCD_LSU_otu114 28...  30.2       91
gb|KF565083.1|  Uncultured soil fungus clone NCD_LSU_otu113 28...  30.2       91
gb|KF565081.1|  Uncultured soil fungus clone NCD_LSU_otu111 28...  30.2       91
gb|KF565080.1|  Uncultured soil fungus clone NCD_LSU_otu110 28...  30.2       91
gb|KF565079.1|  Uncultured soil fungus clone NCD_LSU_otu109 28...  30.2       91
gb|KF565078.1|  Uncultured soil fungus clone NCD_LSU_otu108 28...  30.2       91
gb|KF565077.1|  Uncultured soil fungus clone NCD_LSU_otu107 28...  30.2       91
gb|KF565076.1|  Uncultured soil fungus clone NCD_LSU_otu106 28...  30.2       91
gb|KF565075.1|  Uncultured soil fungus clone NCD_LSU_otu105 28...  30.2       91
gb|KF565074.1|  Uncultured soil fungus clone NCD_LSU_otu104 28...  30.2       91
gb|KF565073.1|  Uncultured soil fungus clone NCD_LSU_otu103 28...  30.2       91
gb|KF565071.1|  Uncultured soil fungus clone NCD_LSU_otu101 28...  30.2       91
gb|KF565069.1|  Uncultured soil fungus clone NCD_LSU_otu99 28S...  30.2       91
gb|KF565068.1|  Uncultured soil fungus clone NCD_LSU_otu98 28S...  30.2       91
gb|KF565067.1|  Uncultured soil fungus clone NCD_LSU_otu97 28S...  30.2       91
gb|KF565065.1|  Uncultured soil fungus clone NCD_LSU_otu95 28S...  30.2       91
gb|KF565064.1|  Uncultured soil fungus clone NCD_LSU_otu94 28S...  30.2       91
gb|KF565063.1|  Uncultured soil fungus clone NCD_LSU_otu93 28S...  30.2       91
gb|KF565062.1|  Uncultured soil fungus clone NCD_LSU_otu92 28S...  30.2       91
gb|KF565061.1|  Uncultured soil fungus clone NCD_LSU_otu91 28S...  30.2       91
gb|KF565060.1|  Uncultured soil fungus clone NCD_LSU_otu90 28S...  30.2       91
gb|KF565059.1|  Uncultured soil fungus clone NCD_LSU_otu89 28S...  30.2       91
gb|KF565058.1|  Uncultured soil fungus clone NCD_LSU_otu88 28S...  30.2       91
gb|KF565057.1|  Uncultured soil fungus clone NCD_LSU_otu87 28S...  30.2       91
gb|KF565056.1|  Uncultured soil fungus clone NCD_LSU_otu86 28S...  30.2       91
gb|KF565055.1|  Uncultured soil fungus clone NCD_LSU_otu85 28S...  30.2       91
gb|KF565053.1|  Uncultured soil fungus clone NCD_LSU_otu83 28S...  30.2       91
gb|KF565051.1|  Uncultured soil fungus clone NCD_LSU_otu81 28S...  30.2       91
gb|KF565050.1|  Uncultured soil fungus clone NCD_LSU_otu80 28S...  30.2       91
gb|KF565049.1|  Uncultured soil fungus clone NCD_LSU_otu79 28S...  30.2       91
gb|KF565048.1|  Uncultured soil fungus clone NCD_LSU_otu78 28S...  30.2       91
gb|KF565046.1|  Uncultured soil fungus clone NCD_LSU_otu76 28S...  30.2       91
gb|KF565044.1|  Uncultured soil fungus clone NCD_LSU_otu74 28S...  30.2       91
gb|KF565043.1|  Uncultured soil fungus clone NCD_LSU_otu73 28S...  30.2       91
gb|KF565042.1|  Uncultured soil fungus clone NCD_LSU_otu72 28S...  30.2       91
gb|KF565041.1|  Uncultured soil fungus clone NCD_LSU_otu71 28S...  30.2       91
gb|KF565040.1|  Uncultured soil fungus clone NCD_LSU_otu70 28S...  30.2       91
gb|KF565039.1|  Uncultured soil fungus clone NCD_LSU_otu69 28S...  30.2       91
gb|KF565038.1|  Uncultured soil fungus clone NCD_LSU_otu68 28S...  30.2       91
gb|KF565037.1|  Uncultured soil fungus clone NCD_LSU_otu67 28S...  30.2       91
gb|KF565035.1|  Uncultured soil fungus clone NCD_LSU_otu65 28S...  30.2       91
gb|KF565034.1|  Uncultured soil fungus clone NCD_LSU_otu64 28S...  30.2       91
gb|KF565033.1|  Uncultured soil fungus clone NCD_LSU_otu63 28S...  30.2       91
gb|KF565032.1|  Uncultured soil fungus clone NCD_LSU_otu62 28S...  30.2       91
gb|KF565031.1|  Uncultured soil fungus clone NCD_LSU_otu61 28S...  30.2       91
gb|KF565030.1|  Uncultured soil fungus clone NCD_LSU_otu60 28S...  30.2       91
gb|KF565029.1|  Uncultured soil fungus clone NCD_LSU_otu59 28S...  30.2       91
gb|KF565028.1|  Uncultured soil fungus clone NCD_LSU_otu58 28S...  30.2       91
gb|KF565027.1|  Uncultured soil fungus clone NCD_LSU_otu57 28S...  30.2       91
gb|KF565026.1|  Uncultured soil fungus clone NCD_LSU_otu56 28S...  30.2       91
gb|KF565025.1|  Uncultured soil fungus clone NCD_LSU_otu55 28S...  30.2       91
gb|KF565023.1|  Uncultured soil fungus clone NCD_LSU_otu53 28S...  30.2       91
gb|KF565022.1|  Uncultured soil fungus clone NCD_LSU_otu52 28S...  30.2       91
gb|KF565021.1|  Uncultured soil fungus clone NCD_LSU_otu51 28S...  30.2       91
gb|KF565020.1|  Uncultured soil fungus clone NCD_LSU_otu50 28S...  30.2       91
gb|KF565018.1|  Uncultured soil fungus clone NCD_LSU_otu48 28S...  30.2       91
gb|KF565017.1|  Uncultured soil fungus clone NCD_LSU_otu47 28S...  30.2       91
gb|KF565016.1|  Uncultured soil fungus clone NCD_LSU_otu46 28S...  30.2       91
gb|KF565015.1|  Uncultured soil fungus clone NCD_LSU_otu45 28S...  30.2       91
gb|KF565014.1|  Uncultured soil fungus clone NCD_LSU_otu44 28S...  30.2       91
gb|KF565013.1|  Uncultured soil fungus clone NCD_LSU_otu43 28S...  30.2       91
gb|KF565012.1|  Uncultured soil fungus clone NCD_LSU_otu42 28S...  30.2       91
gb|KF565011.1|  Uncultured soil fungus clone NCD_LSU_otu41 28S...  30.2       91
gb|KF565010.1|  Uncultured soil fungus clone NCD_LSU_otu40 28S...  30.2       91
gb|KF565009.1|  Uncultured soil fungus clone NCD_LSU_otu39 28S...  30.2       91
gb|KF565008.1|  Uncultured soil fungus clone NCD_LSU_otu38 28S...  30.2       91
gb|KF565007.1|  Uncultured soil fungus clone NCD_LSU_otu37 28S...  30.2       91
gb|KF565006.1|  Uncultured soil fungus clone NCD_LSU_otu36 28S...  30.2       91
gb|KF565005.1|  Uncultured soil fungus clone NCD_LSU_otu35 28S...  30.2       91
gb|KF565004.1|  Uncultured soil fungus clone NCD_LSU_otu34 28S...  30.2       91
gb|KF565003.1|  Uncultured soil fungus clone NCD_LSU_otu33 28S...  30.2       91
gb|KF565002.1|  Uncultured soil fungus clone NCD_LSU_otu32 28S...  30.2       91
gb|KF565001.1|  Uncultured soil fungus clone NCD_LSU_otu31 28S...  30.2       91
[truncated: 1,622,508 more chars]
