# Supplementary material for: Complementary Amplicon-Based Genomic Approaches for the Study of Fungal Communities in Humans
Source: PLoS One. 2015 Feb 23;10(2):e0116705. doi: 10.1371/journal.pone.0116705 (PMC4338280; doi:10.1371/journal.pone.0116705)
Supplement: S3 File — (TXT) [file pone.0116705.s010.txt]

<p><!--
QBlastInfoBegin
	Status=READY
QBlastInfoEnd
--><p>
<PRE>
BLASTN 2.2.29+
Reference: Stephen F. Altschul, Thomas L. Madden, Alejandro
A. Schaffer, Jinghui Zhang, Zheng Zhang, Webb Miller, and
David J. Lipman (1997), "Gapped BLAST and PSI-BLAST: a new
generation of protein database search programs", Nucleic
Acids Res. 25:3389-3402.


RID: P7P3S0DN01R


Database: Nucleotide collection (nt)
           22,335,882 sequences; 57,344,586,646 total letters
Query= 
Length=18


                                                                   Score     E
Sequences producing significant alignments:                       (Bits)  Value

emb|HF680218.1|  Acremonium hansfordii genomic DNA containing ...  36.2    1.5  
emb|HF680211.1|  Acremonium fusidioides genomic DNA containing...  36.2    1.5  
emb|HF680210.1|  Acremonium pilosum genomic DNA containing ITS...  36.2    1.5  
emb|HF680206.1|  Acremonium fusidioides genomic DNA containing...  36.2    1.5  
emb|HF680204.1|  Acremonium fusidioides genomic DNA containing...  36.2    1.5  
gb|KJ410349.1|  Pichia silvicola isolate UL6-1 26S ribosomal R...  36.2    1.5  
gb|KF914915.1|  Rhytidhysteron rufulum 28S ribosomal RNA gene,...  36.2    1.5  
gb|KF914916.1|  Hysteriales sp. DACDA-2014b 28S ribosomal RNA ...  36.2    1.5  
gb|KF914914.1|  Graphyllium sp. DACDA-2014a 28S ribosomal RNA ...  36.2    1.5  
emb|HF678545.1|  Hansfordia pulvinata partial 28S rRNA gene, s...  36.2    1.5  
emb|HF678544.1|  Troposporella fumosa partial 28S rRNA gene, s...  36.2    1.5  
emb|HF678543.1|  Digitodesmium intermedium partial 28S rRNA ge...  36.2    1.5  
emb|HF678542.1|  Cirrenalia macrocephala partial 28S rRNA gene...  36.2    1.5  
emb|HF678541.1|  Lauriomyces bellulus partial 28S rRNA gene, s...  36.2    1.5  
emb|HF678540.1|  Trichocladium opacum partial 28S rRNA gene, s...  36.2    1.5  
emb|HF678539.1|  Myrothecium roridum partial 28S rRNA gene, st...  36.2    1.5  
emb|HF678538.1|  Menispora glauca partial 28S rRNA gene, strai...  36.2    1.5  
emb|HF678537.1|  Gyrothrix pediculata partial 28S rRNA gene, s...  36.2    1.5  
emb|HF678536.1|  Phaeodactylium stadleri partial 28S rRNA gene...  36.2    1.5  
gb|KJ396074.1|  Neofabraea alba strain ID02 18S ribosomal RNA ...  36.2    1.5  
gb|KJ191428.1|  Penicillium sanguifluum isolate CHL-2 18S ribo...  36.2    1.5  
gb|KJ191427.1|  Penicillium cordubense isolate CHR-4 18S ribos...  36.2    1.5  
gb|KJ173582.1|  Uncultured fungus clone UFCEIO-39 large subuni...  36.2    1.5  
gb|KJ173547.1|  Uncultured fungus clone UFCEIO-04 large subuni...  36.2    1.5  
gb|KC897668.1|  Aureobasidium pullulans strain Y11 large subun...  36.2    1.5  
gb|KJ194116.1|  Acremonium sclerotigenum strain BAFSCC 18S rib...  36.2    1.5  
gb|KJ194115.1|  Acremonium sclerotigenum strain BAFSCH 18S rib...  36.2    1.5  
gb|KJ173917.1|  Cenococcum geophilum 18S ribosomal RNA gene, p...  36.2    1.5  
gb|KJ193849.1|  Fusarium solani strain WEF-7 28S ribosomal RNA...  36.2    1.5  
gb|KJ152696.1|  Geoglossum uliginosum voucher SAV 10162 28S ri...  36.2    1.5  
gb|KJ194323.1|  Uncultured Ascomycota clone W-Asco72 18S ribos...  36.2    1.5  
gb|KJ194322.1|  Uncultured Ascomycota clone WS-Asco49 18S ribo...  36.2    1.5  
gb|KJ194321.1|  Uncultured Ascomycota clone WS-Asco15 18S ribo...  36.2    1.5  
gb|KJ194320.1|  Uncultured Ascomycota clone WS-Asco5 18S ribos...  36.2    1.5  
gb|KJ194318.1|  Uncultured Ascomycota clone W-A96 18S ribosoma...  36.2    1.5  
gb|KJ194317.1|  Uncultured Ascomycota clone W-A45 18S ribosoma...  36.2    1.5  
gb|KJ194316.1|  Uncultured Ascomycota clone W-Asco9 18S riboso...  36.2    1.5  
gb|KJ194315.1|  Uncultured Ascomycota clone W-Asco6 18S riboso...  36.2    1.5  
gb|KJ194314.1|  Uncultured Ascomycota clone W-Asco2 18S riboso...  36.2    1.5  
gb|KJ194313.1|  Uncultured Ascomycota clone W-Asco1 18S riboso...  36.2    1.5  
gb|KJ194312.1|  Uncultured Ascomycota clone JK-Asco76 18S ribo...  36.2    1.5  
gb|KJ194311.1|  Uncultured Ascomycota clone JK-Asco59 18S ribo...  36.2    1.5  
gb|KJ194310.1|  Uncultured Ascomycota clone JK-Asco36 18S ribo...  36.2    1.5  
gb|KJ194309.1|  Uncultured Ascomycota clone JK-Asco23 18S ribo...  36.2    1.5  
gb|KJ194308.1|  Uncultured Ascomycota clone JK-Asco19 18S ribo...  36.2    1.5  
gb|KJ194307.1|  Uncultured Ascomycota clone JK-Asco17 18S ribo...  36.2    1.5  
gb|KJ194306.1|  Uncultured Ascomycota clone JK-Asco12 18S ribo...  36.2    1.5  
gb|KJ194305.1|  Uncultured Ascomycota clone JK-Asco10 18S ribo...  36.2    1.5  
gb|KJ194304.1|  Uncultured Ascomycota clone CW-Asco81 18S ribo...  36.2    1.5  
gb|KJ194303.1|  Uncultured Ascomycota clone CW-Asco14 18S ribo...  36.2    1.5  
gb|KJ194302.1|  Uncultured Ascomycota clone CW-Asco10 18S ribo...  36.2    1.5  
gb|KJ194301.1|  Uncultured Ascomycota clone CW-Asco3 18S ribos...  36.2    1.5  
gb|KJ194300.1|  Uncultured Ascomycota clone CW-Asco2 18S ribos...  36.2    1.5  
gb|KJ194299.1|  Uncultured Ascomycota clone CW-Asco1 18S ribos...  36.2    1.5  
gb|KJ194298.1|  Uncultured Ascomycota clone CQ-Asco96 18S ribo...  36.2    1.5  
gb|KJ194297.1|  Uncultured Ascomycota clone CQ-Asco64 18S ribo...  36.2    1.5  
gb|KJ194296.1|  Uncultured Ascomycota clone CQ-Asco34 18S ribo...  36.2    1.5  
gb|KJ194295.1|  Uncultured Ascomycota clone CQ-Asco14 18S ribo...  36.2    1.5  
gb|KJ194294.1|  Uncultured Ascomycota clone CQ-Asco5 18S ribos...  36.2    1.5  
gb|KJ194292.1|  Uncultured Ascomycota clone Asco-OTUA17 18S ri...  36.2    1.5  
gb|KJ194291.1|  Uncultured Ascomycota clone Asco-OTUA16 18S ri...  36.2    1.5  
gb|KJ194289.1|  Uncultured Ascomycota clone Asco-OTUA14 18S ri...  36.2    1.5  
gb|KJ194287.1|  Uncultured Ascomycota clone Asco-OTUA12 18S ri...  36.2    1.5  
gb|KJ194286.1|  Uncultured Ascomycota clone Asco-OTUA11 18S ri...  36.2    1.5  
gb|KJ194285.1|  Uncultured Ascomycota clone Asco-OTUA10 18S ri...  36.2    1.5  
gb|KJ194284.1|  Uncultured Ascomycota clone Asco-OTUA9 18S rib...  36.2    1.5  
gb|KJ194283.1|  Uncultured Ascomycota clone Asco-OTUA8 18S rib...  36.2    1.5  
gb|KJ194282.1|  Uncultured Ascomycota clone Asco-OTUA7 18S rib...  36.2    1.5  
gb|KJ194281.1|  Uncultured Ascomycota clone Asco-OTUA6 18S rib...  36.2    1.5  
gb|KJ194280.1|  Uncultured Ascomycota clone Asco-OTUA5 18S rib...  36.2    1.5  
gb|KJ194279.1|  Uncultured Ascomycota clone Asco-OTUA4 18S rib...  36.2    1.5  
gb|KJ194278.1|  Uncultured Ascomycota clone Asco-OTUA3 18S rib...  36.2    1.5  
gb|KJ194277.1|  Uncultured Ascomycota clone Asco-OTUA2 18S rib...  36.2    1.5  
gb|KJ194276.1|  Uncultured Ascomycota clone Asco-OTUA1 18S rib...  36.2    1.5  
gb|KJ411629.1|  Uncultured fungus clone TN_F35 contains 18S rR...  36.2    1.5  
gb|KJ411608.1|  Uncultured fungus clone TN_F14 contains 18S rR...  36.2    1.5  
gb|KJ411579.1|  Uncultured fungus clone AF_F40 internal transc...  36.2    1.5  
gb|KJ411568.1|  Uncultured fungus clone AF_F29 18S ribosomal R...  36.2    1.5  
gb|KJ513058.1|  Mariannaea clavispora strain CBS 149.87 large ...  36.2    1.5  
gb|KJ002444.1|  Mariannaea samuelsii strain HMAS 266563 large ...  36.2    1.5  
gb|KJ002443.1|  Mariannaea dimorpha strain HMAS 266564 large s...  36.2    1.5  
gb|KJ162153.1|  Gibellulopsis piscis isolate K-30 28S ribosoma...  36.2    1.5  
gb|KJ162152.1|  Saccharomyces cerevisiae isolate KG-20.1 28S r...  36.2    1.5  
gb|KJ162151.1|  Saccharomyces cerevisiae isolate KG 21.1 28S r...  36.2    1.5  
gb|KJ162150.1|  Kazachstania unispora isolate KG-25.1 28S ribo...  36.2    1.5  
gb|KJ162244.1|  Cladosporium sp. SF-5964 28S ribosomal RNA gen...  36.2    1.5  
gb|KF515710.1|  Raffaelea lauricola isolate C2339 large subuni...  36.2    1.5  
gb|KF833363.1|  Sporoschisma saccardoi isolate PE 0177-21b tel...  36.2    1.5  
gb|KF833362.1|  Sporoschisma saccardoi isolate PE 0177-21a tel...  36.2    1.5  
gb|KF833361.1|  Cancellidium applanatum isolate PE 0063-1a 28S...  36.2    1.5  
gb|KF833360.1|  Cancellidium applanatum isolate TH 0063-1b 28S...  36.2    1.5  
gb|KF833359.1|  Cancellidium applanatum isolate TH 0063-1a 28S...  36.2    1.5  
gb|KF833358.1|  Cordana abramovii isolate PE 0053-24a 28S larg...  36.2    1.5  
gb|KF854301.1|  Geoglossum simile voucher SAV 10136 28S riboso...  36.2    1.5  
gb|KF854300.1|  Geoglossum simile voucher SAV 9069 28S ribosom...  36.2    1.5  
gb|KF854299.1|  Geoglossum simile voucher SAV 9063 28S ribosom...  36.2    1.5  
gb|KF854298.1|  Geoglossum simile voucher SAV 10587 28S riboso...  36.2    1.5  
gb|KF854297.1|  Geoglossum simile voucher SAV 10691 28S riboso...  36.2    1.5  
gb|KF854296.1|  Geoglossum simile voucher SAV 10731 28S riboso...  36.2    1.5  
gb|KF854295.1|  Geoglossum simile voucher SAV 10730 28S riboso...  36.2    1.5  
gb|KF854294.1|  Geoglossum simile voucher SAV 10129 28S riboso...  36.2    1.5  
gb|KF944384.1|  Geoglossum simile isolate T. Galante 00009 28S...  36.2    1.5  
gb|KF944383.1|  Geoglossum simile isolate TJB 9613 28S ribosom...  36.2    1.5  
emb|HF677191.1|  Farlowiella carmichaeliana partial 28S rRNA g...  36.2    1.5  
emb|HF677190.1|  Chaetosphaeria decastyla partial 28S rRNA gen...  36.2    1.5  
emb|HF677189.1|  Dendryphiopsis atra partial 28S rRNA gene, st...  36.2    1.5  
emb|HF677188.1|  Dictyosporium toruloides partial 28S rRNA gen...  36.2    1.5  
emb|HF677187.1|  Haplographium delicatum partial 28S rRNA gene...  36.2    1.5  
emb|HF677186.1|  Monodictys levis partial 28S rRNA gene, strai...  36.2    1.5  
emb|HF677185.1|  Phaeoisaria sparsa partial 28S rRNA gene, str...  36.2    1.5  
emb|HF677184.1|  Pseudobotrytis terrestris partial 28S rRNA ge...  36.2    1.5  
emb|HF677183.1|  Sporoschisma mirabile partial 28S rRNA gene, ...  36.2    1.5  
emb|HF677182.1|  Sterigmatobotrys uniseptata partial 28S rRNA ...  36.2    1.5  
gb|KJ469652.1|  Microthyriaceae sp. F2611 internal transcribed...  36.2    1.5  
gb|KJ155689.1|  Periconiella loxsomatis voucher PDD:103330 28S...  36.2    1.5  
gb|KJ082101.1|  Alternaria longipes strain CHR-2 18S ribosomal...  36.2    1.5  
gb|KJ082100.1|  Alternaria tenuissima strain CHR-1 18S ribosom...  36.2    1.5  
gb|KJ082099.1|  Alternaria alternata strain CHS-4 18S ribosoma...  36.2    1.5  
gb|KJ082098.1|  Fusarium acuminatum strain CHS-3 18S ribosomal...  36.2    1.5  
gb|KJ082097.1|  Aspergillus versicolor strain CHS-5 18S riboso...  36.2    1.5  
gb|KJ082096.1|  Fusarium oxysporum strain CHS-2 18S ribosomal ...  36.2    1.5  
dbj|AB712030.1|  Ascomycota sp. rs-jx79 gene for 28S rRNA, par...  36.2    1.5  
dbj|AB712010.1|  Uncultured Ascomycota genes for 18S rRNA, ITS...  36.2    1.5  
dbj|AB711995.1|  Uncultured Ascomycota genes for 18S rRNA, ITS...  36.2    1.5  
emb|HF934864.1|  Cercospora seminalis partial 28S rRNA gene, s...  36.2    1.5  
emb|HF934863.1|  Cercospora seminalis partial 28S rRNA gene, s...  36.2    1.5  
emb|HF934862.1|  Cercospora seminalis partial 28S rRNA gene, s...  36.2    1.5  
emb|HF934861.1|  Cercospora seminalis partial 28S rRNA gene, s...  36.2    1.5  
emb|HF934860.1|  Cercospora seminalis partial 28S rRNA gene, s...  36.2    1.5  
emb|HF934859.1|  Cercospora seminalis partial 28S rRNA gene, s...  36.2    1.5  
emb|HF934858.1|  Cercospora seminalis partial 28S rRNA gene, s...  36.2    1.5  
gb|JN086755.1|  Hamatocanthoscypha laricionis voucher TNS-F243...  36.2    1.5  
gb|JN086754.1|  Hyaloscypha sp. TNS-F31287 28S ribosomal RNA g...  36.2    1.5  
gb|JN086752.1|  Proliferodiscus sp. TNS-F17436 28S ribosomal R...  36.2    1.5  
gb|JN086751.1|  Hyaloscypha leuconica var. bulbopilosa voucher...  36.2    1.5  
gb|JN086750.1|  Hyaloscypha sp. TNS-F17694 28S ribosomal RNA g...  36.2    1.5  
gb|JN086749.1|  Hyalopeziza sp. TNS-F18048 28S ribosomal RNA g...  36.2    1.5  
gb|JN086748.1|  Hyalopeziza pygmaea voucher TNS-F17940 28S rib...  36.2    1.5  
gb|JN086747.1|  Arachnopeziza obtusipila voucher TNS-F12769 28...  36.2    1.5  
gb|JN086746.1|  Arachnopeziza obtusipila voucher TNS-F12768 28...  36.2    1.5  
gb|JN086745.1|  Microscypha sp. TNS-F18016 28S ribosomal RNA g...  36.2    1.5  
gb|JN086744.1|  Urceolella carestiana voucher TNS-F18014 28S r...  36.2    1.5  
gb|JN086743.1|  Hyalopeziza sp. TNS-F17975 28S ribosomal RNA g...  36.2    1.5  
gb|JN086741.1|  Hyaloscypha albohyalina var. spiralis voucher ...  36.2    1.5  
gb|JN086738.1|  Hyaloscypha albohyalina var. albohyalina vouch...  36.2    1.5  
gb|JN086737.1|  Hyaloscypha sp. TNS-F17350 28S ribosomal RNA g...  36.2    1.5  
gb|JN086736.1|  Arachnopeziza delicatula voucher TNS-F12770 28...  36.2    1.5  
gb|JN086728.1|  Microscypha sp. KUS-F52625 28S ribosomal RNA g...  36.2    1.5  
gb|JN086726.1|  Hyaloscypha leuconica var. bulbopilosa voucher...  36.2    1.5  
gb|JN086723.1|  Microscypha sp. KUS-F52533 28S ribosomal RNA g...  36.2    1.5  
gb|JN086682.1|  Urceolella crispula 28S ribosomal RNA gene, pa...  36.2    1.5  
gb|KJ154959.1|  Penicillium citrinum strain GL-7 18S ribosomal...  36.2    1.5  
gb|KJ095639.1|  Debaryomyces hansenii strain A1S6Y1 26S riboso...  36.2    1.5  
gb|KJ095635.1|  Kazachstania sp. SD3S5Y1 26S ribosomal RNA gen...  36.2    1.5  
gb|KJ095634.1|  Kazachstania sp. SD1S6Y1 26S ribosomal RNA gen...  36.2    1.5  
gb|KJ095633.1|  Hanseniaspora thailandica strain SD2S3Y1 26S r...  36.2    1.5  
gb|KJ095632.1|  Candida oleophila strain SD3S2Y1 26S ribosomal...  36.2    1.5  
gb|KJ095631.1|  Kazachstania sp. SD3S4Y1 26S ribosomal RNA gen...  36.2    1.5  
gb|KJ095630.1|  Kazachstania sp. SD2S4Y1 26S ribosomal RNA gen...  36.2    1.5  
gb|KJ095629.1|  Kazachstania sp. SD1S4Y1 26S ribosomal RNA gen...  36.2    1.5  
gb|KJ095628.1|  Candida humilis strain SD3S5Y2 26S ribosomal R...  36.2    1.5  
gb|KJ412330.1|  Phomopsis sp. DMTMMF 001 18S ribosomal RNA gen...  36.2    1.5  
gb|KC791771.1|  Protoparmeliopsis muralis strain BGK258 intern...  36.2    1.5  
gb|KC791770.1|  Protoparmeliopsis muralis strain BGK247 18S ri...  36.2    1.5  
gb|KC776117.1|  Gliocladiopsis sp. FL-2013 strain LC1349 28S l...  36.2    1.5  
gb|KC776116.1|  Gliocladiopsis sp. FL-2013 strain LC1340 28S l...  36.2    1.5  
gb|KJ130023.1|  Phialocephala fortinii strain PEMS 02 18S ribo...  36.2    1.5  
gb|KJ128192.1|  Metschnikowia reukaufii strain MIP_hf32 26S ri...  36.2    1.5  
gb|KJ128184.1|  Metschnikowia reukaufii strain MIP_hf24 26S ri...  36.2    1.5  
gb|KJ128183.1|  Metschnikowia reukaufii strain MIP_hf23 26S ri...  36.2    1.5  
gb|KJ128177.1|  Metschnikowia reukaufii strain MIP_hf17 26S ri...  36.2    1.5  
gb|KJ128176.1|  Metschnikowia reukaufii strain MIP_hf16 26S ri...  36.2    1.5  
gb|KJ128174.1|  Metschnikowia reukaufii strain MIP_hf14 26S ri...  36.2    1.5  
gb|KJ152786.1|  Phaeococcomyces mexicanus strain CPC 22069 28S...  36.2    1.5  
gb|KJ152785.1|  Passalora arctostaphyli strain CPC 22067 28S r...  36.2    1.5  
gb|KJ152784.1|  Harknessia arctostaphyli strain CPC 20034 28S ...  36.2    1.5  
gb|KJ152783.1|  Phaeococcomyces mexicanus strain CPC 22069 18S...  36.2    1.5  
gb|JX995108.1|  Chaetomorpha valida voucher AST2008082402B 28S...  36.2    1.5  
gb|JX681119.1|  Phaeosphaeriopsis obtusispora strain CBS 246.6...  36.2    1.5  
gb|JX681115.1|  Parastagonospora nodorum strain CBS 273.59 28S...  36.2    1.5  
gb|JX681114.1|  Parastagonospora nodorum strain CBS 272.59 28S...  36.2    1.5  
gb|JX681113.1|  Parastagonospora nodorum strain CBS 287.52 28S...  36.2    1.5  
gb|JX681112.1|  Phaeosphaeria eustoma strain CBS 724.92 28S la...  36.2    1.5  
gb|JX681111.1|  Phaeosphaeria eustoma strain CBS 307.71 28S la...  36.2    1.5  
gb|JX681109.1|  Phaeosphaeria avenaria f. sp. tritici strain C...  36.2    1.5  
gb|JX681108.1|  Phaeosphaeria avenaria f. sp. tritici strain C...  36.2    1.5  
gb|JX681107.1|  Phaeocytostroma sacchari strain CBS 275.34 28S...  36.2    1.5  
gb|JX681106.1|  Phaeocytostroma plurivorum strain CBS 113835 2...  36.2    1.5  
gb|JX681104.1|  Neophaeosphaeria filamentosa strain CBS 102203...  36.2    1.5  
gb|JX681101.1|  Microsphaeropsis olivacea strain CBS 303.68 18...  36.2    1.5  
gb|JX681099.1|  Leptosphaeria australis strain CBS 100575 28S ...  36.2    1.5  
gb|JX681096.1|  Leptosphaeria maculans strain CBS 260.94 28S l...  36.2    1.5  
gb|JX681094.1|  Leptosphaeria doliolum var. doliolum strain CB...  36.2    1.5  
gb|JX681093.1|  Leptosphaeria doliolum subsp. errabunda strain...  36.2    1.5  
gb|JX681092.1|  Leptosphaeria biglobosa strain CBS 476.81 28S ...  36.2    1.5  
gb|JX681091.1|  Leptosphaeria biglobosa strain CBS 475.81 28S ...  36.2    1.5  
gb|JX681090.1|  Keissleriella cladophila strain CBS 104.55 28S...  36.2    1.5  
gb|JX681087.1|  Curreya pityophila strain CBS 149.32 28S large...  36.2    1.5  
gb|JX681086.1|  Coniothyrium palmicola strain CBS 161.37 18S r...  36.2    1.5  
gb|JX681081.1|  Coniothyrium juniperi strain CBS 610.72 28S la...  36.2    1.5  
gb|JX681079.1|  Coniothyrium cereale strain CBS 518.74 28S lar...  36.2    1.5  
gb|JX681078.1|  Coniothyrium sp. CBS 423.92 28S large subunit ...  36.2    1.5  
gb|JX681077.1|  Coniothyrium sp. CBS 122.76 28S large subunit ...  36.2    1.5  
gb|JX681075.1|  Coniothyrina agaves strain CBS 470.69 18S ribo...  36.2    1.5  
gb|JX681073.1|  Aplosporella sterculiae strain CBS 342.78 28S ...  36.2    1.5  
gb|JX681072.1|  Aplosporella ruborum strain CBS 117.82 28S lar...  36.2    1.5  
gb|JX681071.1|  Aplosporella prunicola strain CBS 121167 28S l...  36.2    1.5  
gb|JX681070.1|  Aplosporella mali strain CBS 519.75 28S large ...  36.2    1.5  
gb|JX681069.1|  Aplosporella hesperidica strain CBS 208.37 18S...  36.2    1.5  
gb|JX681068.1|  Aplosporella aquifolii strain CBS 103.68 18S r...  36.2    1.5  
gb|JX681067.1|  Ampelomyces quisqualis strain CBS 133.32 18S r...  36.2    1.5  
gb|JX681066.1|  Ampelomyces quisqualis strain CBS 131.31 28S l...  36.2    1.5  
gb|JX681065.1|  Ampelomyces quisqualis strain CBS 131.79 28S l...  36.2    1.5  
gb|JX496235.1|  Alloconiothyrium aptrootii strain CBS 981.95 2...  36.2    1.5  
gb|JX496232.1|  Paraconiothyrium cyclothyrioides strain CBS 97...  36.2    1.5  
gb|JX496231.1|  Paraconiothyrium variabile strain CBS 882.70 1...  36.2    1.5  
gb|JX496230.1|  Paraphaeosphaeria minitans strain CBS 860.71 2...  36.2    1.5  
gb|JX496229.1|  Paraphaeosphaeria minitans strain CBS 859.71 2...  36.2    1.5  
gb|JX496228.1|  Dendrothyrium longisporum strain CBS 824.84 28...  36.2    1.5  
gb|JX496227.1|  Paraphaeosphaeria sporulosa strain CBS 824.68 ...  36.2    1.5  
gb|JX496226.1|  Paraconiothyrium fuckelii strain CBS 797.95 28...  36.2    1.5  
gb|JX496225.1|  Paraconiothyrium fuckelii strain CBS 764.71B 2...  36.2    1.5  
gb|JX496224.1|  Paraphaeosphaeria sporulosa strain CBS 764.71A...  36.2    1.5  
gb|JX496223.1|  Paraphaeosphaeria sporulosa strain CBS 690.70 ...  36.2    1.5  
gb|JX496222.1|  Paraphaeosphaeria sporulosa strain CBS 688.70C...  36.2    1.5  
gb|JX496221.1|  Paraphaeosphaeria sporulosa strain CBS 688.70B...  36.2    1.5  
gb|JX496220.1|  Paraphaeosphaeria neglecta strain CBS 683.83 2...  36.2    1.5  
gb|JX496219.1|  Paraphaeosphaeria verruculosa strain CBS 682.8...  36.2    1.5  
gb|JX496218.1|  Paraconiothyrium variabile strain CBS 680.83 2...  36.2    1.5  
gb|JX496217.1|  Paraconiothyrium fuckelii strain CBS 653.85 28...  36.2    1.5  
gb|JX496216.1|  Paraphaeosphaeria michotii strain CBS 652.86 2...  36.2    1.5  
gb|JX496215.1|  Paraconiothyrium variabile strain CBS 638.93 2...  36.2    1.5  
gb|JX496214.1|  Paraphaeosphaeria neglecta strain CBS 627.94 2...  36.2    1.5  
gb|JX496213.1|  Paraphaeosphaeria arecacearum strain CBS 614.7...  36.2    1.5  
gb|JX496212.1|  Paraconiothyrium brasiliense strain CBS 587.84...  36.2    1.5  
gb|JX496211.1|  Paraconiothyrium fuckelii strain CBS 584.69 18...  36.2    1.5  
gb|JX496210.1|  Dendrothyrium longisporum strain CBS 582.83 28...  36.2    1.5  
gb|JX496209.1|  Paraconiothyrium fuckelii strain CBS 508.94 28...  36.2    1.5  
gb|JX496208.1|  Paraconiothyrium variabile strain CBS 504.84 2...  36.2    1.5  
gb|JX496207.1|  Paraphaeosphaeria sardoa strain CBS 501.71 28S...  36.2    1.5  
gb|JX496206.1|  Paraconiothyrium variabile strain CBS 461.90 2...  36.2    1.5  
gb|JX496205.1|  Paraphaeosphaeria neglecta strain CBS 452.81 2...  36.2    1.5  
gb|JX496204.1|  Paraphaeosphaeria neglecta strain CBS 434.71B ...  36.2    1.5  
gb|JX496203.1|  Paraphaeosphaeria neglecta strain CBS 434.71A ...  36.2    1.5  
gb|JX496202.1|  Paraconiothyrium variabile strain CBS 433.71 2...  36.2    1.5  
gb|JX496201.1|  Paraconiothyrium cyclothyrioides strain CBS 43...  36.2    1.5  
gb|JX496200.1|  Paraphaeosphaeria neglecta strain CBS 431.77 2...  36.2    1.5  
gb|JX496199.1|  Paraconiothyrium variabile strain CBS 413.84 2...  36.2    1.5  
gb|JX496198.1|  Coniothyrium sp. CBS 405.93 28S ribosomal RNA ...  36.2    1.5  
gb|JX496197.1|  Paraphaeosphaeria sporulosa strain CBS 401.71 ...  36.2    1.5  
gb|JX496196.1|  Paraconiothyrium brasiliense strain CBS 395.87...  36.2    1.5  
gb|JX496195.1|  Paraphaeosphaeria sporulosa strain CBS 391.86 ...  36.2    1.5  
gb|JX496194.1|  Paraphaeosphaeria neglecta strain CBS 359.75 2...  36.2    1.5  
gb|JX496192.1|  Paraphaeosphaeria michotii strain CBS 340.86 2...  36.2    1.5  
gb|JX496190.1|  Paraphaeosphaeria neglecta strain CBS 337.78 2...  36.2    1.5  
gb|JX496189.1|  Paraphaeosphaeria neglecta strain CBS 335.78 2...  36.2    1.5  
gb|JX496188.1|  Paraphaeosphaeria sporulosa strain CBS 329.76 ...  36.2    1.5  
gb|JX496187.1|  Paraphaeosphaeria sporulosa strain CBS 317.81 ...  36.2    1.5  
gb|JX496186.1|  Paraphaeosphaeria sporulosa strain CBS 308.81 ...  36.2    1.5  
gb|JX496185.1|  Paraphaeosphaeria neglecta strain CBS 307.77 2...  36.2    1.5  
gb|JX496184.1|  Paraphaeosphaeria neglecta strain CBS 306.77 2...  36.2    1.5  
gb|JX496183.1|  Paraphaeosphaeria neglecta strain CBS 305.77 2...  36.2    1.5  
gb|JX496182.1|  Paraphaeosphaeria sporulosa strain CBS 305.68 ...  36.2    1.5  
gb|JX496181.1|  Paraphaeosphaeria sporulosa strain CBS 304.80 ...  36.2    1.5  
gb|JX496180.1|  Paraphaeosphaeria neglecta strain CBS 303.77 2...  36.2    1.5  
gb|JX496178.1|  Coniothyrium sp. CBS 302.72 28S ribosomal RNA ...  36.2    1.5  
gb|JX496177.1|  Paraphaeosphaeria neglecta strain CBS 300.72 2...  36.2    1.5  
gb|JX496175.1|  Paraphaeosphaeria sporulosa strain CBS 281.81 ...  36.2    1.5  
gb|JX496174.1|  Paraphaeosphaeria sporulosa strain CBS 271.78 ...  36.2    1.5  
gb|JX496173.1|  Paraconiothyrium variabile strain CBS 269.74 2...  36.2    1.5  
gb|JX496172.1|  Paraphaeosphaeria verruculosa strain CBS 263.8...  36.2    1.5  
gb|JX496171.1|  Paraconiothyrium brasiliense strain CBS 254.88...  36.2    1.5  
gb|JX496170.1|  Paraconiothyrium sp. 2 CBS 251.87 28S ribosoma...  36.2    1.5  
gb|JX496169.1|  Paraphaeosphaeria sporulosa strain CBS 245.76 ...  36.2    1.5  
gb|JX496168.1|  Paraphaeosphaeria sporulosa strain CBS 221.78 ...  36.2    1.5  
gb|JX496167.1|  Paraphaeosphaeria sporulosa strain CBS 218.68 ...  36.2    1.5  
gb|JX496165.1|  Paraconiothyrium sp. CBS 194.82 28S ribosomal ...  36.2    1.5  
gb|JX496164.1|  Paraphaeosphaeria neglecta strain CBS 180.61 1...  36.2    1.5  
gb|JX496163.1|  Paraphaeosphaeria sporulosa strain CBS 177.59 ...  36.2    1.5  
gb|JX496162.1|  Paraconiothyrium archidendri strain CBS 168.77...  36.2    1.5  
gb|JX496161.1|  Paraconiothyrium variabile strain CBS 168.69 2...  36.2    1.5  
gb|JX496159.1|  Paraphaeosphaeria sporulosa strain CBS 163.69 ...  36.2    1.5  
gb|JX496158.1|  Paraphaeosphaeria sporulosa strain CBS 162.69 ...  36.2    1.5  
gb|JX496157.1|  Paraconiothyrium brasiliense strain CBS 159.60...  36.2    1.5  
gb|JX496156.1|  Paraphaeosphaeria arecacearum strain CBS 158.7...  36.2    1.5  
gb|JX496155.1|  Paraphaeosphaeria minitans strain CBS 151.96 2...  36.2    1.5  
gb|JX496154.1|  Paraphaeosphaeria sporulosa strain CBS 150.32 ...  36.2    1.5  
gb|JX496153.1|  Paraphaeosphaeria sporulosa strain CBS 146.69 ...  36.2    1.5  
gb|JX496152.1|  Paraphaeosphaeria neglecta strain CBS 124078 2...  36.2    1.5  
gb|JX496151.1|  Paraphaeosphaeria neglecta strain CBS 124077 2...  36.2    1.5  
gb|JX496150.1|  Paraphaeosphaeria neglecta strain CBS 124076 2...  36.2    1.5  
gb|JX496149.1|  Paraconiothyrium brasiliense strain CBS 122851...  36.2    1.5  
gb|JX496148.1|  Paraconiothyrium variabile strain CBS 122322 2...  36.2    1.5  
gb|JX496147.1|  Paraconiothyrium brasiliense strain CBS 122321...  36.2    1.5  
gb|JX496146.1|  Paraconiothyrium brasiliense strain CBS 122320...  36.2    1.5  
gb|JX496145.1|  Paraconiothyrium brasiliense strain CBS 122319...  36.2    1.5  
gb|JX496144.1|  Paraconiothyrium variabile strain CBS 121754 2...  36.2    1.5  
gb|JX496143.1|  Dendrothyrium variisporum strain CBS 121517 28...  36.2    1.5  
gb|JX496142.1|  Paraconiothyrium africanum strain CBS 121166 2...  36.2    1.5  
gb|JX496141.1|  Paraconiothyrium variabile strain CBS 121164 2...  36.2    1.5  
gb|JX496140.1|  Paraconiothyrium hawaiiense strain CBS 120025 ...  36.2    1.5  
gb|JX496139.1|  Paraconiothyrium variabile strain CBS 120014 2...  36.2    1.5  
gb|JX496138.1|  Paraphaeosphaeria neglecta strain CBS 119637 2...  36.2    1.5  
gb|JX496137.1|  Paraconiothyrium variabile strain CBS 119633 2...  36.2    1.5  
gb|JX496136.1|  Paraconiothyrium variabile strain CBS 119486 2...  36.2    1.5  
gb|JX496135.1|  Paraconiothyrium brasiliense strain CBS 115.92...  36.2    1.5  
gb|JX496134.1|  Paraconiothyrium sp. 1 CBS 113682 28S ribosoma...  36.2    1.5  
gb|JX496133.1|  Paraconiothyrium fungicola strain CBS 113269 2...  36.2    1.5  
gb|JX496132.1|  Paraconiothyrium variabile strain CBS 112.72 2...  36.2    1.5  
gb|JX496131.1|  Paraphaeosphaeria minitans strain CBS 111752 2...  36.2    1.5  
gb|JX496130.1|  Paraphaeosphaeria minitans strain CBS 111750 2...  36.2    1.5  
gb|JX496129.1|  Paraconiothyrium estuarinum strain CBS 109850 ...  36.2    1.5  
gb|JX496128.1|  Paraphaeosphaeria sporulosa strain CBS 109.72 ...  36.2    1.5  
gb|JX496127.1|  Paraphaeosphaeria sporulosa strain CBS 105.76 ...  36.2    1.5  
gb|JX496126.1|  Paraphaeosphaeria pilleata strain CBS 102207 2...  36.2    1.5  
gb|JX496125.1|  Paraphaeosphaeria sp. CBS 101464 28S ribosomal...  36.2    1.5  
gb|JX496124.1|  Paraconiothyrium brasiliense strain CBS 100299...  36.2    1.5  
gb|JX496123.1|  Microsphaeropsis arundinis strain CBS 100243 2...  36.2    1.5  
gb|JX496118.1|  Paraconiothyrium variabile strain CBS 882.70 1...  36.2    1.5  
gb|JX496114.1|  Paraphaeosphaeria sporulosa strain CBS 824.68 ...  36.2    1.5  
gb|JX496110.1|  Paraphaeosphaeria sporulosa strain CBS 690.70 ...  36.2    1.5  
gb|JX496109.1|  Paraphaeosphaeria sporulosa strain CBS 688.70C...  36.2    1.5  
gb|JX496108.1|  Paraphaeosphaeria sporulosa strain CBS 688.70B...  36.2    1.5  
gb|JX496098.1|  Paraconiothyrium fuckelii strain CBS 584.69 18...  36.2    1.5  
gb|JX496091.1|  Paraphaeosphaeria neglecta strain CBS 434.71B ...  36.2    1.5  
gb|JX496090.1|  Paraphaeosphaeria neglecta strain CBS 434.71A ...  36.2    1.5  
gb|JX496084.1|  Paraphaeosphaeria sporulosa strain CBS 401.71 ...  36.2    1.5  
gb|JX496069.1|  Paraphaeosphaeria sporulosa strain CBS 305.68 ...  36.2    1.5  
gb|JX496045.1|  Paraphaeosphaeria sporulosa strain CBS 162.69 ...  36.2    1.5  
gb|JX496041.1|  Paraphaeosphaeria sporulosa strain CBS 150.32 ...  36.2    1.5  
gb|KJ013406.1|  Fusarium sp. Salicorn 19 28S ribosomal RNA gen...  36.2    1.5  
gb|KF998565.1|  Heterosigma akashiwo strain East China Sea 18S...  36.2    1.5  
gb|KF779452.1|  Uncultured Meliniomyces clone Mel9_9AprI10 int...  36.2    1.5  
gb|KF998993.1|  Talaromyces stollii strain CEF-106 18S ribosom...  36.2    1.5  
gb|KF998979.1|  Dothideomycetes sp. CEF-017 internal transcrib...  36.2    1.5  
dbj|AB916538.1|  Hypomyces cervinigenus gene for 28S rRNA, par...  36.2    1.5  
emb|HG964299.1|  Penicillium purpurascens genomic DNA containi...  36.2    1.5  
emb|HG964347.1|  Aspergillus pseudoglaucus genomic DNA contain...  36.2    1.5  
gb|JX863916.1|  Penicillium verruculosum strain SG3 28S riboso...  36.2    1.5  
gb|KF971693.1|  Aspergillus tubingensis voucher GVP-FDHN1 18S ...  36.2    1.5  
gb|KF992155.1|  Hanseniaspora uvarum strain HuW1 26S ribosomal...  36.2    1.5  
emb|HE792977.1|  Bipolaris sacchari partial 28S rRNA gene, str...  36.2    1.5  
emb|HE792976.1|  Bipolaris papendorfii partial 28S rRNA gene, ...  36.2    1.5  
emb|HE792975.1|  Bipolaris coffeana partial 28S rRNA gene, str...  36.2    1.5  
emb|HE792974.1|  Bipolaris coffeana partial 28S rRNA gene, str...  36.2    1.5  
emb|HE792973.1|  Bipolaris coffeana partial 28S rRNA gene, str...  36.2    1.5  
emb|HE792972.1|  Bipolaris coffeana partial 28S rRNA gene, str...  36.2    1.5  
emb|HE792971.1|  Bipolaris coffeana partial 28S rRNA gene, str...  36.2    1.5  
emb|HE792970.1|  Bipolaris coffeana partial 28S rRNA gene, str...  36.2    1.5  
emb|HE792969.1|  Cochliobolus hawaiiensis partial 28S rRNA gen...  36.2    1.5  
emb|HE792968.1|  Cochliobolus hawaiiensis partial 28S rRNA gen...  36.2    1.5  
emb|HE792967.1|  Cochliobolus hawaiiensis partial 28S rRNA gen...  36.2    1.5  
emb|HE792966.1|  Cochliobolus hawaiiensis partial 28S rRNA gen...  36.2    1.5  
emb|HE792965.1|  Cochliobolus spicifer partial 28S rRNA gene, ...  36.2    1.5  
emb|HE792964.1|  Cochliobolus spicifer partial 28S rRNA gene, ...  36.2    1.5  
emb|HE792963.1|  Cochliobolus spicifer partial 28S rRNA gene, ...  36.2    1.5  
emb|HG939570.1|  Lophodermium sp. OK-2014 genomic DNA containi...  36.2    1.5  
emb|HG939569.1|  Lophodermium sp. OK-2014 genomic DNA containi...  36.2    1.5  
emb|HG939568.1|  Lophodermium sp. OK-2014 genomic DNA containi...  36.2    1.5  
emb|HG939567.1|  Lophodermium sp. OK-2014 genomic DNA containi...  36.2    1.5  
emb|HG939566.1|  Lophodermium sp. OK-2014 genomic DNA containi...  36.2    1.5  
emb|HG939565.1|  Lophodermium sp. OK-2014 genomic DNA containi...  36.2    1.5  
emb|HG939564.1|  Lophodermium sp. OK-2014 genomic DNA containi...  36.2    1.5  
emb|HG939563.1|  Lophodermium sp. OK-2014 genomic DNA containi...  36.2    1.5  
emb|HG939561.1|  Lophodermium sp. OK-2014 genomic DNA containi...  36.2    1.5  
emb|HG939560.1|  Lophodermium sp. OK-2014 genomic DNA containi...  36.2    1.5  
gb|KJ019025.1|  Fusarium sp. CHL-1 18S ribosomal RNA gene, par...  36.2    1.5  
gb|KJ019024.1|  Fusarium acuminatum isolate CHS-1 18S ribosoma...  36.2    1.5  
gb|KF803550.1|  Fusarium sp. G7 28S ribosomal RNA gene, partia...  36.2    1.5  
gb|KF803549.1|  Fusarium equiseti strain MP35 28S ribosomal RN...  36.2    1.5  
gb|KJ146714.1|  Hypomyces cervinigenus voucher UBC F23898 18S ...  36.2    1.5  
gb|KF951051.1|  Acephala applanata strain CBS 109321 28S ribos...  36.2    1.5  
gb|KF874624.1|  Acidomelania panicicola strain 61R41 28S ribos...  36.2    1.5  
gb|KF874623.1|  Acidomelania panicicola strain 61R50B 28S ribo...  36.2    1.5  
gb|KF874622.1|  Acidomelania panicicola strain 61R8 28S riboso...  36.2    1.5  
gb|KF874621.1|  Acidomelania panicicola strain CM16S1 28S ribo...  36.2    1.5  
gb|KF955598.1|  Caddo pepperella voucher MCZ:IZ:127634 28S rib...  36.2    1.5  
gb|KF955597.1|  Caddo agilis voucher MCZ:IZ:127632 28S ribosom...  36.2    1.5  
gb|KF955596.1|  Caddo agilis voucher MCZ:IZ:132410 28S ribosom...  36.2    1.5  
gb|KF932973.1|  Penicillium sp. SW-2014f isolate NRRL 62003 sm...  36.2    1.5  
gb|KF932972.1|  Penicillium sp. SW-2014c isolate NRRL 35649 sm...  36.2    1.5  
gb|KF932971.1|  Penicillium sp. SW-2014b isolate NRRL 58268 sm...  36.2    1.5  
gb|KF932970.1|  Penicillium sp. SW-2014b isolate NRRL 58240 sm...  36.2    1.5  
gb|KF932969.1|  Penicillium sp. SW-2014g isolate NRRL 58001 sm...  36.2    1.5  
gb|KF932968.1|  Penicillium sp. SW-2014b isolate NRRL 35903 sm...  36.2    1.5  
gb|KF932967.1|  Penicillium sp. SW-2014f isolate NRRL 35884 sm...  36.2    1.5  
gb|KF932966.1|  Penicillium sp. SW-2014c isolate NRRL 35848 sm...  36.2    1.5  
gb|KF932965.1|  Penicillium sp. SW-2014c isolate NRRL 35844 sm...  36.2    1.5  
gb|KF932964.1|  Penicillium sp. SW-2014d isolate NRRL 35843 sm...  36.2    1.5  
gb|KF932963.1|  Penicillium sp. SW-2014b isolate NRRL 35841 sm...  36.2    1.5  
gb|KF932962.1|  Penicillium sp. SW-2014f isolate NRRL 35840 sm...  36.2    1.5  
gb|KF932961.1|  Penicillium sp. SW-2014c isolate NRRL 35838 sm...  36.2    1.5  
gb|KF932960.1|  Penicillium sp. SW-2014g isolate NRRL 35837 sm...  36.2    1.5  
gb|KF932959.1|  Penicillium sp. SW-2014e isolate NRRL 22302 sm...  36.2    1.5  
gb|KF932958.1|  Penicillium sp. SW-2014a isolate NRRL 13013 sm...  36.2    1.5  
gb|KF918599.1|  Fusarium decemcellulare strain DI11 18S riboso...  36.2    1.5  
gb|KF918598.1|  Fusarium chlamydosporum strain DEB15 18S ribos...  36.2    1.5  
gb|KF918597.1|  Fusarium longipes strain DEB13 18S ribosomal R...  36.2    1.5  
gb|KF918596.1|  Fusarium longipes strain DE42 18S ribosomal RN...  36.2    1.5  
gb|KF918595.1|  Fusarium longipes strain DE33 18S ribosomal RN...  36.2    1.5  
gb|KF918594.1|  Fusarium decemcellulare strain DE19 18S riboso...  36.2    1.5  
gb|KF918593.1|  Fusarium merismoides strain DE18 18S ribosomal...  36.2    1.5  
gb|KF918592.1|  Fusarium solani strain DE32 18S ribosomal RNA ...  36.2    1.5  
gb|KF918591.1|  Fusarium solani strain DIR64 18S ribosomal RNA...  36.2    1.5  
gb|KF918590.1|  Fusarium solani strain DIR63 18S ribosomal RNA...  36.2    1.5  
gb|KF918589.1|  Fusarium solani strain DIR50 18S ribosomal RNA...  36.2    1.5  
gb|KF918588.1|  Fusarium solani strain DIR44 18S ribosomal RNA...  36.2    1.5  
gb|KF918587.1|  Fusarium solani strain DIR38 18S ribosomal RNA...  36.2    1.5  
gb|KF918586.1|  Fusarium solani strain DIR16 18S ribosomal RNA...  36.2    1.5  
gb|KF918585.1|  Fusarium solani strain DIR11 18S ribosomal RNA...  36.2    1.5  
gb|KF918584.1|  Fusarium solani strain DIR1 18S ribosomal RNA ...  36.2    1.5  
gb|KF918583.1|  Fusarium solani strain DI25 18S ribosomal RNA ...  36.2    1.5  
gb|KF918582.1|  Fusarium solani strain DI19A 18S ribosomal RNA...  36.2    1.5  
gb|KF918581.1|  Fusarium solani strain DI16 18S ribosomal RNA ...  36.2    1.5  
gb|KF918580.1|  Fusarium solani strain DI12 18S ribosomal RNA ...  36.2    1.5  
gb|KF918579.1|  Fusarium solani strain DI9 18S ribosomal RNA g...  36.2    1.5  
gb|KF918578.1|  Fusarium solani strain DI5 18S ribosomal RNA g...  36.2    1.5  
gb|KF918577.1|  Fusarium solani strain DEB36 18S ribosomal RNA...  36.2    1.5  
gb|KF918576.1|  Fusarium solani strain DEB6 18S ribosomal RNA ...  36.2    1.5  
gb|KF918575.1|  Fusarium solani strain DE46 18S ribosomal RNA ...  36.2    1.5  
gb|KF918574.1|  Fusarium solani strain DE45 18S ribosomal RNA ...  36.2    1.5  
gb|KF918573.1|  Fusarium solani strain DE44 18S ribosomal RNA ...  36.2    1.5  
gb|KF918572.1|  Fusarium solani strain DE37 18S ribosomal RNA ...  36.2    1.5  
gb|KF918571.1|  Fusarium solani strain DE34 18S ribosomal RNA ...  36.2    1.5  
gb|KF918570.1|  Fusarium solani strain DE29 18S ribosomal RNA ...  36.2    1.5  
gb|KF918569.1|  Fusarium solani strain DE27 18S ribosomal RNA ...  36.2    1.5  
gb|KF918568.1|  Fusarium solani strain DE26 18S ribosomal RNA ...  36.2    1.5  
gb|KF918567.1|  Fusarium solani strain DE25 18S ribosomal RNA ...  36.2    1.5  
gb|KF918566.1|  Fusarium solani strain DE24 18S ribosomal RNA ...  36.2    1.5  
gb|KF918565.1|  Fusarium solani strain DE21 18S ribosomal RNA ...  36.2    1.5  
gb|KF918564.1|  Fusarium solani strain DE14 18S ribosomal RNA ...  36.2    1.5  
gb|KF918563.1|  Fusarium solani strain DE12 18S ribosomal RNA ...  36.2    1.5  
gb|KF918562.1|  Fusarium solani strain DE11 18S ribosomal RNA ...  36.2    1.5  
gb|KF918561.1|  Fusarium solani strain DE10 18S ribosomal RNA ...  36.2    1.5  
gb|KF918560.1|  Fusarium solani strain DE6 18S ribosomal RNA g...  36.2    1.5  
gb|KF918559.1|  Fusarium solani strain DE1 18S ribosomal RNA g...  36.2    1.5  
gb|KF918554.1|  Fusarium solani strain ADIR23 18S ribosomal RN...  36.2    1.5  
gb|KF918555.1|  Fusarium solani strain ADIR34 18S ribosomal RN...  36.2    1.5  
gb|KF918556.1|  Fusarium solani strain BDIR23 18S ribosomal RN...  36.2    1.5  
gb|KF955301.1|  Phyllosticta sp. SPW-2014 strain GZAAS6.1384 2...  36.2    1.5  
gb|KF955300.1|  Phyllosticta sp. SPW-2014 strain GZAAS6.1247 2...  36.2    1.5  
gb|KF955299.1|  Phyllosticta musarum strain GZAAS6.1228 28S ri...  36.2    1.5  
gb|KF955298.1|  Guignardia mangiferae strain GZAAS6.1242 28S r...  36.2    1.5  
gb|KF955297.1|  Guignardia mangiferae strain GZAAS6.1202 28S r...  36.2    1.5  
gb|KF955296.1|  Guignardia mangiferae strain GZAAS6.1201 28S r...  36.2    1.5  
gb|KF704291.1|  Staurolemma sp. LG R982 large subunit ribosoma...  36.2    1.5  
dbj|AB911694.1|  Harmoniella sp. MT-2014 genes for ITS2, 28S r...  36.2    1.5  
dbj|AB911693.1|  Harmoniella sp. MT-2014 genes for ITS1, 5.8S ...  36.2    1.5  
emb|HG940484.1|  Trichoderma harzianum genomic DNA containing ...  36.2    1.5  
emb|HG940472.1|  Hypocrea nigricans genomic DNA containing 18S...  36.2    1.5  
emb|HG940471.1|  Hypocrea nigricans genomic DNA containing 18S...  36.2    1.5  
emb|HG940469.1|  Hypocrea nigricans genomic DNA containing 18S...  36.2    1.5  
emb|HG940468.1|  Hypocrea nigricans genomic DNA containing 18S...  36.2    1.5  
gb|KF971363.1|  Aspergillus terreus isolate D34 internal trans...  36.2    1.5  
gb|KF951244.1|  Saccharomyces cerevisiae strain AT50 26S ribos...  36.2    1.5  
gb|KF963314.1|  Candida blankii 18S ribosomal RNA gene, partia...  36.2    1.5  
gb|KF956065.1|  Penicillium citrinum strain 46 28S ribosomal R...  36.2    1.5  
gb|KF941272.1|  Guignardia cryptomeriae isolate T53 internal t...  36.2    1.5  
gb|KF973341.1|  Penicillium citrinum strain M439 internal tran...  36.2    1.5  
gb|JX494280.1|  Parmeliella brisbanensis voucher LG:DNAlist101...  36.2    1.5  
gb|JX494279.1|  Physma byrsaeum voucher LG:DNAlist1121 large s...  36.2    1.5  
gb|JX494278.1|  Parmeliella triptophylloides voucher LG:DNAlis...  36.2    1.5  
gb|JX494277.1|  Parmeliella polyphyllina voucher LG:DNAlist105...  36.2    1.5  
gb|JX494276.1|  Parmeliella polyphyllina voucher LG:DNAlist102...  36.2    1.5  
gb|JX494275.1|  Parmeliella polyphyllina voucher LG:DNAlist112...  36.2    1.5  
gb|JX494274.1|  Pannaria rubiginosa voucher LG:DNAlist1126 lar...  36.2    1.5  
gb|JX494273.1|  Pannaria lurida voucher LG:DNAlist1125 large s...  36.2    1.5  
gb|JX494272.1|  Pannaria lurida voucher LG:DNAlist1033 large s...  36.2    1.5  
gb|JX494271.1|  Pannaria lurida voucher LG:DNAlist1012 large s...  36.2    1.5  
gb|JX494270.1|  Pannaria rubiginosa voucher LG:DNAlist1011 lar...  36.2    1.5  
gb|JX494269.1|  Pannaria rubiginosa voucher LG:DNAlist1008 lar...  36.2    1.5  
gb|JX494268.1|  Pannaria multifida voucher LG:DNAlist961 large...  36.2    1.5  
gb|JX494267.1|  Pannaria multifida voucher LG:DNAlist960 large...  36.2    1.5  
gb|JX494266.1|  Pannaria multifida voucher LG:DNAlist942 large...  36.2    1.5  
gb|JX494265.1|  Pannaria lurida voucher LG:DNAlist786 large su...  36.2    1.5  
gb|JX494263.1|  Kroswia crystallifera voucher LG:DNAlist1679 l...  36.2    1.5  
gb|JX494262.1|  Kroswia crystallifera voucher LG:DNAlist1055 l...  36.2    1.5  
gb|KF766393.1|  Phaeobotryosphaeria visci strain CBS 186.97 la...  36.2    1.5  
gb|KF766392.1|  Spencermartinsia viticola strain CBS 117006 la...  36.2    1.5  
gb|KF766391.1|  Dothiorella sp. FJJVW-2008 strain CMW 25389 la...  36.2    1.5  
gb|KF766390.1|  Saccharata capensis strain CBS 122693 large su...  36.2    1.5  
gb|KF766389.1|  Pseudofusicoccum stromaticum strain CMW 13434 ...  36.2    1.5  
gb|KF766388.1|  Pseudofusicoccum kimberleyense strain CMW 2615...  36.2    1.5  
gb|KF766387.1|  Pseudofusicoccum ardesiacum strain CMW 26159 l...  36.2    1.5  
gb|KF766386.1|  Pseudofusicoccum adansoniae strain CMW 26147 l...  36.2    1.5  
gb|KF766375.1|  Phaeobotryosphaeria porosa strain CBS 110496 l...  36.2    1.5  
gb|KF766374.1|  Neoscytalidium novaehollandiae strain CMW 2617...  36.2    1.5  
gb|KF766373.1|  Neofusicoccum umdonicola strain CMW 14058 larg...  36.2    1.5  
gb|KF766371.1|  Neofusicoccum parvum strain CMW 9081 large sub...  36.2    1.5  
gb|KF766370.1|  Neofusicoccum mangiferae strain CMW 7801 large...  36.2    1.5  
gb|KF766369.1|  Neofusicoccum luteum strain CMW 10309 large su...  36.2    1.5  
gb|KF766368.1|  Neofusicoccum eucalypticola strain CMW 6539 la...  36.2    1.5  
gb|KF766367.1|  Neofusicoccum australe strain CMW 6837 large s...  36.2    1.5  
gb|KF766365.1|  Melanops tulasnei strain CBS 116805 large subu...  36.2    1.5  
gb|KF766364.1|  Macrophomina phaseolina strain CBS 22733 large...  36.2    1.5  
gb|KF766363.1|  Lasiodiplodia venezuelensis strain CMW 13512 l...  36.2    1.5  
gb|KF766362.1|  Lasiodiplodia parva strain CBS 456.78 large su...  36.2    1.5  
gb|KF766361.1|  Lasiodiplodia gonubiensis strain CMW 14077 lar...  36.2    1.5  
gb|KF766356.1|  Kellermania yuccigena strain CBS 131727 large ...  36.2    1.5  
gb|KF766355.1|  Kellermania yuccifoliorum strain CBS 131726 la...  36.2    1.5  
gb|KF766354.1|  Kellermania uniseptata strain CBS 131725 large...  36.2    1.5  
gb|KF766353.1|  Kellermania sp. 2 BS-2014 strain CPC 20418 lar...  36.2    1.5  
gb|KF766350.1|  Kellermania nolinae strain CBS 131717 large su...  36.2    1.5  
gb|KF766349.1|  Kellermania micranthae strain CBS 131724 large...  36.2    1.5  
gb|KF766348.1|  Kellermania macrospora strain CBS 131716 large...  36.2    1.5  
gb|KF766347.1|  Kellermania dasylirionis strain CBS 131715 lar...  36.2    1.5  
gb|KF766346.1|  Kellermania dasylirionicola strain CBS 131720 ...  36.2    1.5  
gb|KF766344.1|  Kellermania confusa strain CBS 131723 large su...  36.2    1.5  
gb|KF766343.1|  Kellermania anomala strain CBS 132218 large su...  36.2    1.5  
gb|KF766333.1|  Botryosphaeria ramosa strain CMW 26167 large s...  36.2    1.5  
gb|KF766332.1|  Botryosphaeria sp. CMW25413 strain CMW 25413 l...  36.2    1.5  
gb|KF766331.1|  Fusicladium oleagineum strain CBS 113427 large...  36.2    1.5  
gb|KF766330.1|  Endomelanconiopsis microspora strain CBS 353.9...  36.2    1.5  
gb|KF766329.1|  Dothiorella sp. FJJVW-2008a strain CMW 25407 l...  36.2    1.5  
gb|KF766328.1|  Dothiorella longicollis strain CMW 26166 large...  36.2    1.5  
gb|KF766327.1|  Diplodia seriata strain CBS 112555 large subun...  36.2    1.5  
gb|KF766326.1|  Diplodia scrobiculata strain CBS 118110 large ...  36.2    1.5  
gb|KF766325.1|  Sphaeropsis sapinea strain CMW 190 large subun...  36.2    1.5  
gb|KF766324.1|  Diplodia mutila strain CMW 7060 large subunit ...  36.2    1.5  
gb|KF766323.1|  Diplodia corticola strain CBS 112549 large sub...  36.2    1.5  
gb|KF766322.1|  Diplodia africana strain CBS 120835 large subu...  36.2    1.5  
gb|KF766321.1|  Dichomera versiformis strain CBS 118101 large ...  36.2    1.5  
gb|KF766320.1|  Neofusicoccum vitifusiforme strain CMW 24571 l...  36.2    1.5  
gb|KF766319.1|  Botryosphaeria dothidea strain CMW 8000 large ...  36.2    1.5  
gb|KF766318.1|  Barriopsis iraniana strain IRAN 1448C large su...  36.2    1.5  
gb|KF766317.1|  Barriopsis fusca strain CBS 174.26 large subun...  36.2    1.5  
gb|KF766316.1|  Bagnisiella examinans strain CBS 551.66 large ...  36.2    1.5  
gb|KF766315.1|  Aplosporella prunicola strain CBS 121167 large...  36.2    1.5  
gb|KF766314.1|  Phaeosphaeria ammophilae strain CBS 114595 lar...  36.2    1.5  
gb|KF935228.1|  Lodderomyces elongisporus isolate 17-D-1 26S r...  36.2    1.5  
gb|KF935227.1|  Starmerella bombicola isolate 16-D-2 26S ribos...  36.2    1.5  
gb|KF935226.1|  Starmerella bombicola isolate 16-D-1 26S ribos...  36.2    1.5  
gb|KF935225.1|  Starmerella bombicola isolate 15-D-1 26S ribos...  36.2    1.5  
gb|KF938577.1|  Paraphoma radicina strain G104 internal transc...  36.2    1.5  
dbj|AB911104.1|  Harmoniella sp. MT-2014 genes for ITS2, 28S r...  36.2    1.5  
dbj|AB911103.1|  Harmoniella sp. MT-2014 genes for ITS1, 5.8S ...  36.2    1.5  
gb|KF700360.1|  Paraconiothyrium polonense voucher CBS:134153 ...  36.2    1.5  
gb|KC841912.1|  Passalora stromatica strain RWB1335 28S riboso...  36.2    1.5  
gb|KC660022.1|  Dendronotus robustus voucher ZMMU:D296 28S rib...  36.2    1.5  
gb|KC660021.1|  Dendronotus sp. 3 DMS-2013 voucher ZMMU:D274 2...  36.2    1.5  
gb|KC660020.1|  Dendronotus sp. 3 DMS-2013 voucher WS1102 28S ...  36.2    1.5  
gb|KC660019.1|  Dendronotus lacteus voucher ZMMU:D287 28S ribo...  36.2    1.5  
gb|KC660018.1|  Dendronotus lacteus voucher ZMMU:D286 28S ribo...  36.2    1.5  
gb|KC660017.1|  Dendronotus sp. 2 DMS-2013 voucher ZMMU:Op246 ...  36.2    1.5  
gb|KC660016.1|  Dendronotus sp. 2 DMS-2013 voucher ZMMU:Op245 ...  36.2    1.5  
gb|KC660015.1|  Dendronotus sp. 1 DMS-2013 voucher ZMMU:D285 2...  36.2    1.5  
gb|KC660014.1|  Dendronotus sp. 1 DMS-2013 voucher ZMMU:D284 2...  36.2    1.5  
gb|KC660013.1|  Dendronotus sp. 1 DMS-2013 voucher ZMMU:D284_2...  36.2    1.5  
gb|KC660012.1|  Dendronotus sp. 1 DMS-2013 voucher ZMMU:D283 2...  36.2    1.5  
gb|KC660011.1|  Dendronotus frondosus voucher ZMMU:D293 28S ri...  36.2    1.5  
gb|KC660010.1|  Dendronotus frondosus voucher ZMMU:D292 28S ri...  36.2    1.5  
gb|KC660009.1|  Dendronotus frondosus voucher ZMMU:D291 28S ri...  36.2    1.5  
gb|KC660008.1|  Dendronotus frondosus voucher ZMMU:D290 28S ri...  36.2    1.5  
gb|KC660007.1|  Dendronotus dalli voucher ZMMU:D294 28S riboso...  36.2    1.5  
gb|KF880801.1|  Curvularia richardiae strain RWB1753 28S ribos...  36.2    1.5  
gb|KF880800.1|  Curvularia richardiae strain RWB1766 28S ribos...  36.2    1.5  
gb|KC920829.1|  Sarocladium spinificis voucher Yu-H. Yeh & R. ...  36.2    1.5  
gb|KC920827.1|  Sarocladium spinificis voucher Yu-H. Yeh & R. ...  36.2    1.5  
gb|JQ740012.1|  Dermatocarpon miniatum internal transcribed sp...  36.2    1.5  
gb|JQ740011.1|  Ramalina sp. A32 internal transcribed spacer 1...  36.2    1.5  
gb|JQ740010.1|  Lasallia rossica internal transcribed spacer 1...  36.2    1.5  
gb|JQ740009.1|  Lasallia sinorientalis internal transcribed sp...  36.2    1.5  
gb|JQ740008.1|  Lasallia pennsylvanica internal transcribed sp...  36.2    1.5  
gb|JQ740007.1|  Lasallia pertusa internal transcribed spacer 1...  36.2    1.5  
gb|JQ740006.1|  Lasallia daliensis internal transcribed spacer...  36.2    1.5  
gb|JQ740005.1|  Lasallia asiae-orientalis internal transcribed...  36.2    1.5  
gb|JQ740004.1|  Umbilicaria yunnana internal transcribed space...  36.2    1.5  
gb|JQ740003.1|  Umbilicaria vellea internal transcribed spacer...  36.2    1.5  
gb|JQ740002.1|  Umbilicaria tylorrhiza internal transcribed sp...  36.2    1.5  
gb|JQ740001.1|  Umbilicaria torrefacta internal transcribed sp...  36.2    1.5  
gb|JQ740000.1|  Umbilicaria thamnodes internal transcribed spa...  36.2    1.5  
gb|JQ739999.1|  Umbilicaria subglabra internal transcribed spa...  36.2    1.5  
gb|JQ739998.1|  Umbilicaria squamosa internal transcribed spac...  36.2    1.5  
gb|JQ739997.1|  Umbilicaria muehlenbergii internal transcribed...  36.2    1.5  
gb|JQ739996.1|  Umbilicaria lyngei internal transcribed spacer...  36.2    1.5  
gb|JQ739995.1|  Umbilicaria loboperipherica internal transcrib...  36.2    1.5  
gb|JQ739994.1|  Umbilicaria krascheninnikovii internal transcr...  36.2    1.5  
gb|JQ739993.1|  Umbilicaria kisovana internal transcribed spac...  36.2    1.5  
gb|JQ739992.1|  Umbilicaria indica internal transcribed spacer...  36.2    1.5  
gb|JQ739991.1|  Umbilicaria hypococcinea internal transcribed ...  36.2    1.5  
gb|JQ739990.1|  Umbilicaria hirsuta internal transcribed space...  36.2    1.5  
gb|JQ739989.1|  Umbilicaria grisea internal transcribed spacer...  36.2    1.5  
gb|JQ739988.1|  Umbilicaria formosana internal transcribed spa...  36.2    1.5  
gb|JQ739987.1|  Umbilicaria flocculosa internal transcribed sp...  36.2    1.5  
gb|JQ739986.1|  Umbilicaria exasperata internal transcribed sp...  36.2    1.5  
gb|JQ739985.1|  Umbilicaria esculenta internal transcribed spa...  36.2    1.5  
gb|JQ739984.1|  Umbilicaria cylindrica internal transcribed sp...  36.2    1.5  
gb|JQ739983.1|  Umbilicaria cinerascens internal transcribed s...  36.2    1.5  
gb|JQ739982.1|  Umbilicaria arctica internal transcribed space...  36.2    1.5  
gb|JQ739981.1|  Umbilicaria aprina internal transcribed spacer...  36.2    1.5  
gb|JQ739980.1|  Umbilicaria antarctica internal transcribed sp...  36.2    1.5  
dbj|AB910763.1|  Harmoniella sp. MT-2014 genes for ITS2, 28S r...  36.2    1.5  
dbj|AB910762.1|  Harmoniella sp. MT-2014 genes for ITS1, 5.8S ...  36.2    1.5  
gb|KJ186128.1|  Candida nemodendra strain R-49839 26S ribosoma...  36.2    1.5  
gb|KJ186127.1|  Priceomyces sp. R-49567 26S ribosomal RNA gene...  36.2    1.5  
gb|KF938479.1|  Fusarium solani isolate Fs-1 internal transcri...  36.2    1.5  
gb|KF906510.1|  Scheffersomyces sp. UFMG-RD46.1 26S ribosomal ...  36.2    1.5  
gb|KF819524.1|  Verrucaria praetermissa 18S ribosomal RNA gene...  36.2    1.5  
gb|KF819522.1|  Verrucaria praetermissa 18S ribosomal RNA gene...  36.2    1.5  
gb|KF819521.1|  Verrucaria praetermissa 18S ribosomal RNA gene...  36.2    1.5  
gb|KF819518.1|  Verrucaria sp. A. Orange 18869 18S ribosomal R...  36.2    1.5  
gb|KF819517.1|  Verrucaria sp. A. Orange 18814 18S ribosomal R...  36.2    1.5  
gb|KF819516.1|  Verrucaria sp. A. Orange 18804 18S ribosomal R...  36.2    1.5  
gb|KF819513.1|  Verrucaria sp. A. Orange 18790 18S ribosomal R...  36.2    1.5  
gb|KF819512.1|  Verrucaria sp. A. Orange 18112 18S ribosomal R...  36.2    1.5  
emb|HG915892.1|  Aspergillus carneus genomic DNA containing IT...  36.2    1.5  
gb|KC774619.1|  Lopadostoma turgidum strain LT3 18S ribosomal ...  36.2    1.5  
gb|KC774618.1|  Lopadostoma turgidum strain LT2 18S ribosomal ...  36.2    1.5  
gb|KC774617.1|  Lopadostoma turgidum strain LT1 18S ribosomal ...  36.2    1.5  
gb|KC774616.1|  Lopadostoma turgidum strain LT 18S ribosomal R...  36.2    1.5  
gb|KC774615.1|  Lopadostoma sp. HV-2014a strain LG9 18S riboso...  36.2    1.5  
gb|KC774614.1|  Lopadostoma sp. HV-2014a strain LG39 18S ribos...  36.2    1.5  
gb|KC774613.1|  Lopadostoma sp. HV-2014a strain LG38 18S ribos...  36.2    1.5  
gb|KC774612.1|  Lopadostoma sp. HV-2014a strain LG37 18S ribos...  36.2    1.5  
gb|KC774611.1|  Lopadostoma sp. HV-2014a strain LG3 18S riboso...  36.2    1.5  
gb|KC774610.1|  Lopadostoma sp. HV-2014a strain LG27 18S ribos...  36.2    1.5  
gb|KC774609.1|  Lopadostoma sp. HV-2014a strain LG25 18S ribos...  36.2    1.5  
gb|KC774608.1|  Lopadostoma sp. HV-2014a strain LG19 18S ribos...  36.2    1.5  
gb|KC774607.1|  Lopadostoma sp. HV-2014a strain LG17 18S ribos...  36.2    1.5  
gb|KC774606.1|  Lopadostoma sp. HV-2014a strain LG16 18S ribos...  36.2    1.5  
gb|KC774605.1|  Lopadostoma sp. HV-2014a strain LG15 18S ribos...  36.2    1.5  
gb|KC774604.1|  Lopadostoma sp. HV-2014a strain LG14 18S ribos...  36.2    1.5  
gb|KC774603.1|  Lopadostoma sp. HV-2014a strain LG12 18S ribos...  36.2    1.5  
gb|KC774602.1|  Lopadostoma pouzarii strain LPO1 18S ribosomal...  36.2    1.5  
gb|KC774601.1|  Lopadostoma pouzarii strain LPO 18S ribosomal ...  36.2    1.5  
gb|KC774600.1|  Lopadostoma polynesium strain LAG 18S ribosoma...  36.2    1.5  
gb|KC774599.1|  Lopadostoma sp. HV-2014b strain LG40 18S ribos...  36.2    1.5  
gb|KC774598.1|  Lopadostoma sp. HV-2014b strain LG36 18S ribos...  36.2    1.5  
gb|KC774597.1|  Lopadostoma sp. HV-2014b strain LG35 18S ribos...  36.2    1.5  
gb|KC774596.1|  Lopadostoma sp. HV-2014b strain LG34 18S ribos...  36.2    1.5  
gb|KC774595.1|  Lopadostoma sp. HV-2014b strain LG33 18S ribos...  36.2    1.5  
gb|KC774594.1|  Lopadostoma sp. HV-2014b strain LG29 18S ribos...  36.2    1.5  
gb|KC774593.1|  Lopadostoma sp. HV-2014b strain LG 18S ribosom...  36.2    1.5  
gb|KC774592.1|  Lopadostoma sp. HV-2014c strain LPL1 18S ribos...  36.2    1.5  
gb|KC774591.1|  Lopadostoma sp. HV-2014c strain LPL 18S riboso...  36.2    1.5  
gb|KC774590.1|  Lopadostoma sp. HV-2014d strain LG22 18S ribos...  36.2    1.5  
gb|KC774589.1|  Lopadostoma sp. HV-2014e strain LQM 18S riboso...  36.2    1.5  
gb|KC774588.1|  Lopadostoma sp. HV-2014e strain LG32 18S ribos...  36.2    1.5  
gb|KC774587.1|  Lopadostoma gastrinum strain LG7 18S ribosomal...  36.2    1.5  
gb|KC774586.1|  Lopadostoma gastrinum strain LG6 18S ribosomal...  36.2    1.5  
gb|KC774585.1|  Lopadostoma gastrinum strain LG5 18S ribosomal...  36.2    1.5  
gb|KC774584.1|  Lopadostoma gastrinum strain LG4 18S ribosomal...  36.2    1.5  
gb|KC774583.1|  Lopadostoma gastrinum strain LG26 18S ribosoma...  36.2    1.5  
gb|KC774582.1|  Lopadostoma gastrinum strain LG20 18S ribosoma...  36.2    1.5  
gb|KC774581.1|  Lopadostoma gastrinum strain LG2 18S ribosomal...  36.2    1.5  
gb|KC774580.1|  Lopadostoma gastrinum strain LG18 18S ribosoma...  36.2    1.5  
gb|KC774579.1|  Lopadostoma gastrinum strain LG1 18S ribosomal...  36.2    1.5  
gb|KC774578.1|  Lopadostoma sp. HV-2014f strain LGC 18S riboso...  36.2    1.5  
gb|KC774577.1|  Lopadostoma sp. HV-2014f strain LF3 18S riboso...  36.2    1.5  
gb|KC774576.1|  Lopadostoma sp. HV-2014f strain LF2 18S riboso...  36.2    1.5  
gb|KC774575.1|  Lopadostoma sp. HV-2014f strain LF1 18S riboso...  36.2    1.5  
gb|KC774574.1|  Lopadostoma sp. HV-2014f strain LF 18S ribosom...  36.2    1.5  
gb|KC774573.1|  Lopadostoma sp. HV-2014g strain LG41 18S ribos...  36.2    1.5  
gb|KC774572.1|  Lopadostoma sp. HV-2014g strain LG24 18S ribos...  36.2    1.5  
gb|KC774571.1|  Lopadostoma sp. HV-2014g strain LG23 18S ribos...  36.2    1.5  
gb|KC774570.1|  Lopadostoma sp. HV-2014g strain LG21 18S ribos...  36.2    1.5  
gb|KC774569.1|  Lopadostoma amoenum strain LA 18S ribosomal RN...  36.2    1.5  
gb|KC774568.1|  Lopadostoma sp. HV-2014h strain LG8 18S riboso...  36.2    1.5  
gb|KC774567.1|  Cryptovalsa rabenhorstii strain CreI 18S ribos...  36.2    1.5  
gb|KC774566.1|  Barrmaelia macrospora strain BM 18S ribosomal ...  36.2    1.5  
gb|KC774565.1|  Anthostoma decipiens strain CD 18S ribosomal R...  36.2    1.5  
gb|KF985244.1|  Fusarium cf. solani NK-2013 strain ahc-13 28S ...  36.2    1.5  
gb|KF680046.1|  Custingophora blanchettei 5.8S ribosomal RNA g...  36.2    1.5  
gb|KF914640.1|  Geosmithia langdonii 18S ribosomal RNA gene, p...  36.2    1.5  
gb|KF914638.1|  Geosmithia sp. MK1515 18S ribosomal RNA gene, ...  36.2    1.5  
gb|KF914637.1|  Geosmithia pallida 18S ribosomal RNA gene, par...  36.2    1.5  
emb|HG934115.1|  Graphostroma platystoma genomic DNA containin...  36.2    1.5  
emb|HG934114.1|  Cryptostroma corticale genomic DNA containing...  36.2    1.5  
emb|HG934113.1|  Cryptostroma corticale genomic DNA containing...  36.2    1.5  
emb|HG934112.1|  Cryptostroma corticale genomic DNA containing...  36.2    1.5  
emb|HG934111.1|  Cryptostroma corticale genomic DNA containing...  36.2    1.5  
emb|HG934110.1|  Cryptostroma corticale genomic DNA containing...  36.2    1.5  
dbj|AB894361.1|  Capnodium sp. 339855 genes for internal trans...  36.2    1.5  
gb|KF908878.1|  Dekkera anomala 26S ribosomal RNA gene, partia...  36.2    1.5  
gb|KF908877.1|  Pichia sp. IMBG193 26S ribosomal RNA gene, par...  36.2    1.5  
gb|KF897827.1|  Leptographium sp. YTH-2012 isolate OP198-3 5.8...  36.2    1.5  
gb|KF897826.1|  Leptographium sp. YTH-2012 isolate OP198-2 5.8...  36.2    1.5  
gb|KF897825.1|  Leptographium sp. YTH-2012 isolate OP198-1 5.8...  36.2    1.5  
gb|KF906130.1|  Fusarium sp. FSSC-45a internal transcribed spa...  36.2    1.5  
gb|KF181964.2|  Candida magnoliae strain CBS 166 18S ribosomal...  36.2    1.5  
gb|KF896882.1|  Pseudocercospora sp. LLS1 28S ribosomal RNA ge...  36.2    1.5  
gb|KF896881.1|  Pseudocercospora sp. LLS2 28S ribosomal RNA ge...  36.2    1.5  
gb|KF896880.1|  Cyphellophora sessilis strain SP12386Ca 28S ri...  36.2    1.5  
gb|KF896877.1|  Geastrumia polystigmatis strain NC41.8F1a 28S ...  36.2    1.5  
gb|KF897914.1|  Fusarium solani strain DIR59 18S ribosomal RNA...  36.2    1.5  
gb|KF897913.1|  Fusarium solani strain DIR53 18S ribosomal RNA...  36.2    1.5  
gb|KF897912.1|  Fusarium solani strain DIR40 18S ribosomal RNA...  36.2    1.5  
gb|KF897911.1|  Fusarium solani strain DI20 18S ribosomal RNA ...  36.2    1.5  
gb|KF897910.1|  Fusarium solani strain DI18 18S ribosomal RNA ...  36.2    1.5  
gb|KF897909.1|  Fusarium solani strain DI17 18S ribosomal RNA ...  36.2    1.5  
gb|KF897908.1|  Fusarium solani strain DI10 18S ribosomal RNA ...  36.2    1.5  
gb|KF897907.1|  Fusarium solani strain DI7 18S ribosomal RNA g...  36.2    1.5  
gb|KF897906.1|  Fusarium solani strain DI1 18S ribosomal RNA g...  36.2    1.5  
gb|KF897905.1|  Fusarium solani strain DEB17 18S ribosomal RNA...  36.2    1.5  
gb|KF897904.1|  Fusarium solani strain DEB9 18S ribosomal RNA ...  36.2    1.5  
gb|KF897903.1|  Fusarium solani strain DE40 18S ribosomal RNA ...  36.2    1.5  
gb|KF897902.1|  Fusarium solani strain DE39 18S ribosomal RNA ...  36.2    1.5  
gb|KF897901.1|  Fusarium solani strain DE35 18S ribosomal RNA ...  36.2    1.5  
gb|KF897900.1|  Fusarium solani strain DE23 18S ribosomal RNA ...  36.2    1.5  
gb|KF897899.1|  Fusarium solani strain DE20 18S ribosomal RNA ...  36.2    1.5  
gb|KF897898.1|  Fusarium solani strain DE17 18S ribosomal RNA ...  36.2    1.5  
gb|KF897897.1|  Fusarium solani strain DE2 18S ribosomal RNA g...  36.2    1.5  
gb|KF897896.1|  Fusarium solani strain BRID43 18S ribosomal RN...  36.2    1.5  
gb|KF897895.1|  Fusarium solani strain ADIR61 18S ribosomal RN...  36.2    1.5  
gb|KF897894.1|  Fusarium solani strain ADIR45 18S ribosomal RN...  36.2    1.5  
gb|KF897893.1|  Fusarium solani strain ADIR43 18S ribosomal RN...  36.2    1.5  
gb|KF897892.1|  Fusarium solani strain ADIR34 18S ribosomal RN...  36.2    1.5  
gb|KF880417.1|  Fusarium solani strain DIR51 18S ribosomal RNA...  36.2    1.5  
gb|KF880416.1|  Fusarium solani strain DI15 18S ribosomal RNA ...  36.2    1.5  
gb|KF880415.1|  Fusarium solani strain DI13 18S ribosomal RNA ...  36.2    1.5  
gb|KF880414.1|  Fusarium solani strain DI8 18S ribosomal RNA g...  36.2    1.5  
gb|KF880413.1|  Fusarium solani strain DEB38 18S ribosomal RNA...  36.2    1.5  
gb|KF880412.1|  Fusarium solani strain DEB35 18S ribosomal RNA...  36.2    1.5  
gb|KF880411.1|  Fusarium solani strain DEB28 18S ribosomal RNA...  36.2    1.5  
gb|KF880410.1|  Fusarium solani strain DEB16 18S ribosomal RNA...  36.2    1.5  
gb|KF880409.1|  Fusarium solani strain DEB12 18S ribosomal RNA...  36.2    1.5  
gb|KF880408.1|  Fusarium solani strain DE28 18S ribosomal RNA ...  36.2    1.5  
gb|KF880407.1|  Fusarium solani strain DE16 18S ribosomal RNA ...  36.2    1.5  
gb|KF880406.1|  Fusarium solani strain DE9 18S ribosomal RNA g...  36.2    1.5  
gb|KF880405.1|  Fusarium solani strain DE7 18S ribosomal RNA g...  36.2    1.5  
gb|KF880404.1|  Fusarium solani strain DE4 18S ribosomal RNA g...  36.2    1.5  
gb|KF880403.1|  Fusarium solani strain 105 18S ribosomal RNA g...  36.2    1.5  
gb|KF881973.1|  Cercophora sp. f54 28S ribosomal RNA gene, par...  36.2    1.5  
gb|KF889433.1|  Sugiyamaella sp. UFMG-RD11.1 26S ribosomal RNA...  36.2    1.5  
gb|KF898353.1|  Saccharomycetaceae sp. UFMG ABT226 small subun...  36.2    1.5  
gb|KF857542.1|  Fusarium oxysporum strain BM 28S ribosomal RNA...  36.2    1.5  
gb|KF568890.1|  Uncultured soil fungus clone NCD_LSU_otu3920 2...  36.2    1.5  
gb|KF568889.1|  Uncultured soil fungus clone NCD_LSU_otu3919 2...  36.2    1.5  
gb|KF568884.1|  Uncultured soil fungus clone NCD_LSU_otu3914 2...  36.2    1.5  
gb|KF568883.1|  Uncultured soil fungus clone NCD_LSU_otu3913 2...  36.2    1.5  
gb|KF568880.1|  Uncultured soil fungus clone NCD_LSU_otu3910 2...  36.2    1.5  
gb|KF568876.1|  Uncultured soil fungus clone NCD_LSU_otu3906 2...  36.2    1.5  
gb|KF568871.1|  Uncultured soil fungus clone NCD_LSU_otu3901 2...  36.2    1.5  
gb|KF568869.1|  Uncultured soil fungus clone NCD_LSU_otu3899 2...  36.2    1.5  
gb|KF568865.1|  Uncultured soil fungus clone NCD_LSU_otu3895 2...  36.2    1.5  
gb|KF568855.1|  Uncultured soil fungus clone NCD_LSU_otu3885 2...  36.2    1.5  
gb|KF568847.1|  Uncultured soil fungus clone NCD_LSU_otu3877 2...  36.2    1.5  
gb|KF568846.1|  Uncultured soil fungus clone NCD_LSU_otu3876 2...  36.2    1.5  
gb|KF568840.1|  Uncultured soil fungus clone NCD_LSU_otu3870 2...  36.2    1.5  
gb|KF568837.1|  Uncultured soil fungus clone NCD_LSU_otu3867 2...  36.2    1.5  
gb|KF568836.1|  Uncultured soil fungus clone NCD_LSU_otu3866 2...  36.2    1.5  
gb|KF568831.1|  Uncultured soil fungus clone NCD_LSU_otu3861 2...  36.2    1.5  
gb|KF568827.1|  Uncultured soil fungus clone NCD_LSU_otu3857 2...  36.2    1.5  
gb|KF568826.1|  Uncultured soil fungus clone NCD_LSU_otu3856 2...  36.2    1.5  
gb|KF568825.1|  Uncultured soil fungus clone NCD_LSU_otu3855 2...  36.2    1.5  
gb|KF568818.1|  Uncultured soil fungus clone NCD_LSU_otu3848 2...  36.2    1.5  
gb|KF568817.1|  Uncultured soil fungus clone NCD_LSU_otu3847 2...  36.2    1.5  
gb|KF568814.1|  Uncultured soil fungus clone NCD_LSU_otu3844 2...  36.2    1.5  
gb|KF568813.1|  Uncultured soil fungus clone NCD_LSU_otu3843 2...  36.2    1.5  
gb|KF568811.1|  Uncultured soil fungus clone NCD_LSU_otu3841 2...  36.2    1.5  
gb|KF568810.1|  Uncultured soil fungus clone NCD_LSU_otu3840 2...  36.2    1.5  
gb|KF568795.1|  Uncultured soil fungus clone NCD_LSU_otu3825 2...  36.2    1.5  
gb|KF568791.1|  Uncultured soil fungus clone NCD_LSU_otu3821 2...  36.2    1.5  
gb|KF568790.1|  Uncultured soil fungus clone NCD_LSU_otu3820 2...  36.2    1.5  
gb|KF568784.1|  Uncultured soil fungus clone NCD_LSU_otu3814 2...  36.2    1.5  
gb|KF568779.1|  Uncultured soil fungus clone NCD_LSU_otu3809 2...  36.2    1.5  
gb|KF568773.1|  Uncultured soil fungus clone NCD_LSU_otu3803 2...  36.2    1.5  
gb|KF568771.1|  Uncultured soil fungus clone NCD_LSU_otu3801 2...  36.2    1.5  
gb|KF568767.1|  Uncultured soil fungus clone NCD_LSU_otu3797 2...  36.2    1.5  
gb|KF568766.1|  Uncultured soil fungus clone NCD_LSU_otu3796 2...  36.2    1.5  
gb|KF568763.1|  Uncultured soil fungus clone NCD_LSU_otu3793 2...  36.2    1.5  
gb|KF568744.1|  Uncultured soil fungus clone NCD_LSU_otu3774 2...  36.2    1.5  
gb|KF568743.1|  Uncultured soil fungus clone NCD_LSU_otu3773 2...  36.2    1.5  
gb|KF568735.1|  Uncultured soil fungus clone NCD_LSU_otu3765 2...  36.2    1.5  
gb|KF568732.1|  Uncultured soil fungus clone NCD_LSU_otu3762 2...  36.2    1.5  
gb|KF568731.1|  Uncultured soil fungus clone NCD_LSU_otu3761 2...  36.2    1.5  
gb|KF568730.1|  Uncultured soil fungus clone NCD_LSU_otu3760 2...  36.2    1.5  
gb|KF568726.1|  Uncultured soil fungus clone NCD_LSU_otu3756 2...  36.2    1.5  
gb|KF568722.1|  Uncultured soil fungus clone NCD_LSU_otu3752 2...  36.2    1.5  
gb|KF568706.1|  Uncultured soil fungus clone NCD_LSU_otu3736 2...  36.2    1.5  
gb|KF568703.1|  Uncultured soil fungus clone NCD_LSU_otu3733 2...  36.2    1.5  
gb|KF568698.1|  Uncultured soil fungus clone NCD_LSU_otu3728 2...  36.2    1.5  
gb|KF568694.1|  Uncultured soil fungus clone NCD_LSU_otu3724 2...  36.2    1.5  
gb|KF568690.1|  Uncultured soil fungus clone NCD_LSU_otu3720 2...  36.2    1.5  
gb|KF568685.1|  Uncultured soil fungus clone NCD_LSU_otu3715 2...  36.2    1.5  
gb|KF568679.1|  Uncultured soil fungus clone NCD_LSU_otu3709 2...  36.2    1.5  
gb|KF568675.1|  Uncultured soil fungus clone NCD_LSU_otu3705 2...  36.2    1.5  
gb|KF568671.1|  Uncultured soil fungus clone NCD_LSU_otu3701 2...  36.2    1.5  
gb|KF568667.1|  Uncultured soil fungus clone NCD_LSU_otu3697 2...  36.2    1.5  
gb|KF568658.1|  Uncultured soil fungus clone NCD_LSU_otu3688 2...  36.2    1.5  
gb|KF568654.1|  Uncultured soil fungus clone NCD_LSU_otu3684 2...  36.2    1.5  
gb|KF568651.1|  Uncultured soil fungus clone NCD_LSU_otu3681 2...  36.2    1.5  
gb|KF568649.1|  Uncultured soil fungus clone NCD_LSU_otu3679 2...  36.2    1.5  
gb|KF568642.1|  Uncultured soil fungus clone NCD_LSU_otu3672 2...  36.2    1.5  
gb|KF568634.1|  Uncultured soil fungus clone NCD_LSU_otu3664 2...  36.2    1.5  
gb|KF568628.1|  Uncultured soil fungus clone NCD_LSU_otu3658 2...  36.2    1.5  
gb|KF568625.1|  Uncultured soil fungus clone NCD_LSU_otu3655 2...  36.2    1.5  
gb|KF568623.1|  Uncultured soil fungus clone NCD_LSU_otu3653 2...  36.2    1.5  
gb|KF568619.1|  Uncultured soil fungus clone NCD_LSU_otu3649 2...  36.2    1.5  
gb|KF568618.1|  Uncultured soil fungus clone NCD_LSU_otu3648 2...  36.2    1.5  
gb|KF568617.1|  Uncultured soil fungus clone NCD_LSU_otu3647 2...  36.2    1.5  
gb|KF568614.1|  Uncultured soil fungus clone NCD_LSU_otu3644 2...  36.2    1.5  
gb|KF568611.1|  Uncultured soil fungus clone NCD_LSU_otu3641 2...  36.2    1.5  
gb|KF568605.1|  Uncultured soil fungus clone NCD_LSU_otu3635 2...  36.2    1.5  
gb|KF568584.1|  Uncultured soil fungus clone NCD_LSU_otu3614 2...  36.2    1.5  
gb|KF568583.1|  Uncultured soil fungus clone NCD_LSU_otu3613 2...  36.2    1.5  
gb|KF568581.1|  Uncultured soil fungus clone NCD_LSU_otu3611 2...  36.2    1.5  
gb|KF568568.1|  Uncultured soil fungus clone NCD_LSU_otu3598 2...  36.2    1.5  
gb|KF568559.1|  Uncultured soil fungus clone NCD_LSU_otu3589 2...  36.2    1.5  
gb|KF568558.1|  Uncultured soil fungus clone NCD_LSU_otu3588 2...  36.2    1.5  
gb|KF568551.1|  Uncultured soil fungus clone NCD_LSU_otu3581 2...  36.2    1.5  
gb|KF568550.1|  Uncultured soil fungus clone NCD_LSU_otu3580 2...  36.2    1.5  
gb|KF568546.1|  Uncultured soil fungus clone NCD_LSU_otu3576 2...  36.2    1.5  
gb|KF568536.1|  Uncultured soil fungus clone NCD_LSU_otu3566 2...  36.2    1.5  
gb|KF568528.1|  Uncultured soil fungus clone NCD_LSU_otu3558 2...  36.2    1.5  
gb|KF568514.1|  Uncultured soil fungus clone NCD_LSU_otu3544 2...  36.2    1.5  
gb|KF568512.1|  Uncultured soil fungus clone NCD_LSU_otu3542 2...  36.2    1.5  
gb|KF568508.1|  Uncultured soil fungus clone NCD_LSU_otu3538 2...  36.2    1.5  
gb|KF568500.1|  Uncultured soil fungus clone NCD_LSU_otu3530 2...  36.2    1.5  
gb|KF568496.1|  Uncultured soil fungus clone NCD_LSU_otu3526 2...  36.2    1.5  
gb|KF568489.1|  Uncultured soil fungus clone NCD_LSU_otu3519 2...  36.2    1.5  
gb|KF568483.1|  Uncultured soil fungus clone NCD_LSU_otu3513 2...  36.2    1.5  
gb|KF568480.1|  Uncultured soil fungus clone NCD_LSU_otu3510 2...  36.2    1.5  
gb|KF568468.1|  Uncultured soil fungus clone NCD_LSU_otu3498 2...  36.2    1.5  
gb|KF568466.1|  Uncultured soil fungus clone NCD_LSU_otu3496 2...  36.2    1.5  
gb|KF568453.1|  Uncultured soil fungus clone NCD_LSU_otu3483 2...  36.2    1.5  
gb|KF568448.1|  Uncultured soil fungus clone NCD_LSU_otu3478 2...  36.2    1.5  
gb|KF568435.1|  Uncultured soil fungus clone NCD_LSU_otu3465 2...  36.2    1.5  
gb|KF568413.1|  Uncultured soil fungus clone NCD_LSU_otu3443 2...  36.2    1.5  
gb|KF568410.1|  Uncultured soil fungus clone NCD_LSU_otu3440 2...  36.2    1.5  
gb|KF568406.1|  Uncultured soil fungus clone NCD_LSU_otu3436 2...  36.2    1.5  
gb|KF568396.1|  Uncultured soil fungus clone NCD_LSU_otu3426 2...  36.2    1.5  
gb|KF568388.1|  Uncultured soil fungus clone NCD_LSU_otu3418 2...  36.2    1.5  
gb|KF568384.1|  Uncultured soil fungus clone NCD_LSU_otu3414 2...  36.2    1.5  
gb|KF568379.1|  Uncultured soil fungus clone NCD_LSU_otu3409 2...  36.2    1.5  
gb|KF568376.1|  Uncultured soil fungus clone NCD_LSU_otu3406 2...  36.2    1.5  
gb|KF568367.1|  Uncultured soil fungus clone NCD_LSU_otu3397 2...  36.2    1.5  
gb|KF568364.1|  Uncultured soil fungus clone NCD_LSU_otu3394 2...  36.2    1.5  
gb|KF568358.1|  Uncultured soil fungus clone NCD_LSU_otu3388 2...  36.2    1.5  
gb|KF568353.1|  Uncultured soil fungus clone NCD_LSU_otu3383 2...  36.2    1.5  
gb|KF568349.1|  Uncultured soil fungus clone NCD_LSU_otu3379 2...  36.2    1.5  
gb|KF568343.1|  Uncultured soil fungus clone NCD_LSU_otu3373 2...  36.2    1.5  
gb|KF568341.1|  Uncultured soil fungus clone NCD_LSU_otu3371 2...  36.2    1.5  
gb|KF568340.1|  Uncultured soil fungus clone NCD_LSU_otu3370 2...  36.2    1.5  
gb|KF568326.1|  Uncultured soil fungus clone NCD_LSU_otu3356 2...  36.2    1.5  
gb|KF568320.1|  Uncultured soil fungus clone NCD_LSU_otu3350 2...  36.2    1.5  
gb|KF568308.1|  Uncultured soil fungus clone NCD_LSU_otu3338 2...  36.2    1.5  
gb|KF568305.1|  Uncultured soil fungus clone NCD_LSU_otu3335 2...  36.2    1.5  
gb|KF568302.1|  Uncultured soil fungus clone NCD_LSU_otu3332 2...  36.2    1.5  
gb|KF568300.1|  Uncultured soil fungus clone NCD_LSU_otu3330 2...  36.2    1.5  
gb|KF568292.1|  Uncultured soil fungus clone NCD_LSU_otu3322 2...  36.2    1.5  
gb|KF568290.1|  Uncultured soil fungus clone NCD_LSU_otu3320 2...  36.2    1.5  
gb|KF568288.1|  Uncultured soil fungus clone NCD_LSU_otu3318 2...  36.2    1.5  
gb|KF568285.1|  Uncultured soil fungus clone NCD_LSU_otu3315 2...  36.2    1.5  
gb|KF568284.1|  Uncultured soil fungus clone NCD_LSU_otu3314 2...  36.2    1.5  
gb|KF568283.1|  Uncultured soil fungus clone NCD_LSU_otu3313 2...  36.2    1.5  
gb|KF568282.1|  Uncultured soil fungus clone NCD_LSU_otu3312 2...  36.2    1.5  
gb|KF568279.1|  Uncultured soil fungus clone NCD_LSU_otu3309 2...  36.2    1.5  
gb|KF568269.1|  Uncultured soil fungus clone NCD_LSU_otu3299 2...  36.2    1.5  
gb|KF568267.1|  Uncultured soil fungus clone NCD_LSU_otu3297 2...  36.2    1.5  
gb|KF568256.1|  Uncultured soil fungus clone NCD_LSU_otu3286 2...  36.2    1.5  
gb|KF568246.1|  Uncultured soil fungus clone NCD_LSU_otu3276 2...  36.2    1.5  
gb|KF568239.1|  Uncultured soil fungus clone NCD_LSU_otu3269 2...  36.2    1.5  
gb|KF568237.1|  Uncultured soil fungus clone NCD_LSU_otu3267 2...  36.2    1.5  
gb|KF568236.1|  Uncultured soil fungus clone NCD_LSU_otu3266 2...  36.2    1.5  
gb|KF568233.1|  Uncultured soil fungus clone NCD_LSU_otu3263 2...  36.2    1.5  
gb|KF568229.1|  Uncultured soil fungus clone NCD_LSU_otu3259 2...  36.2    1.5  
gb|KF568227.1|  Uncultured soil fungus clone NCD_LSU_otu3257 2...  36.2    1.5  
gb|KF568210.1|  Uncultured soil fungus clone NCD_LSU_otu3240 2...  36.2    1.5  
gb|KF568209.1|  Uncultured soil fungus clone NCD_LSU_otu3239 2...  36.2    1.5  
gb|KF568206.1|  Uncultured soil fungus clone NCD_LSU_otu3236 2...  36.2    1.5  
gb|KF568202.1|  Uncultured soil fungus clone NCD_LSU_otu3232 2...  36.2    1.5  
gb|KF568201.1|  Uncultured soil fungus clone NCD_LSU_otu3231 2...  36.2    1.5  
gb|KF568194.1|  Uncultured soil fungus clone NCD_LSU_otu3224 2...  36.2    1.5  
gb|KF568187.1|  Uncultured soil fungus clone NCD_LSU_otu3217 2...  36.2    1.5  
gb|KF568186.1|  Uncultured soil fungus clone NCD_LSU_otu3216 2...  36.2    1.5  
gb|KF568185.1|  Uncultured soil fungus clone NCD_LSU_otu3215 2...  36.2    1.5  
gb|KF568183.1|  Uncultured soil fungus clone NCD_LSU_otu3213 2...  36.2    1.5  
gb|KF568181.1|  Uncultured soil fungus clone NCD_LSU_otu3211 2...  36.2    1.5  
gb|KF568180.1|  Uncultured soil fungus clone NCD_LSU_otu3210 2...  36.2    1.5  
gb|KF568176.1|  Uncultured soil fungus clone NCD_LSU_otu3206 2...  36.2    1.5  
gb|KF568175.1|  Uncultured soil fungus clone NCD_LSU_otu3205 2...  36.2    1.5  
gb|KF568168.1|  Uncultured soil fungus clone NCD_LSU_otu3198 2...  36.2    1.5  
gb|KF568166.1|  Uncultured soil fungus clone NCD_LSU_otu3196 2...  36.2    1.5  
gb|KF568152.1|  Uncultured soil fungus clone NCD_LSU_otu3182 2...  36.2    1.5  
gb|KF568151.1|  Uncultured soil fungus clone NCD_LSU_otu3181 2...  36.2    1.5  
gb|KF568150.1|  Uncultured soil fungus clone NCD_LSU_otu3180 2...  36.2    1.5  
gb|KF568148.1|  Uncultured soil fungus clone NCD_LSU_otu3178 2...  36.2    1.5  
gb|KF568147.1|  Uncultured soil fungus clone NCD_LSU_otu3177 2...  36.2    1.5  
gb|KF568143.1|  Uncultured soil fungus clone NCD_LSU_otu3173 2...  36.2    1.5  
gb|KF568141.1|  Uncultured soil fungus clone NCD_LSU_otu3171 2...  36.2    1.5  
gb|KF568136.1|  Uncultured soil fungus clone NCD_LSU_otu3166 2...  36.2    1.5  
gb|KF568133.1|  Uncultured soil fungus clone NCD_LSU_otu3163 2...  36.2    1.5  
gb|KF568120.1|  Uncultured soil fungus clone NCD_LSU_otu3150 2...  36.2    1.5  
gb|KF568115.1|  Uncultured soil fungus clone NCD_LSU_otu3145 2...  36.2    1.5  
gb|KF568114.1|  Uncultured soil fungus clone NCD_LSU_otu3144 2...  36.2    1.5  
gb|KF568113.1|  Uncultured soil fungus clone NCD_LSU_otu3143 2...  36.2    1.5  
gb|KF568112.1|  Uncultured soil fungus clone NCD_LSU_otu3142 2...  36.2    1.5  
gb|KF568110.1|  Uncultured soil fungus clone NCD_LSU_otu3140 2...  36.2    1.5  
gb|KF568109.1|  Uncultured soil fungus clone NCD_LSU_otu3139 2...  36.2    1.5  
gb|KF568108.1|  Uncultured soil fungus clone NCD_LSU_otu3138 2...  36.2    1.5  
gb|KF568103.1|  Uncultured soil fungus clone NCD_LSU_otu3133 2...  36.2    1.5  
gb|KF568090.1|  Uncultured soil fungus clone NCD_LSU_otu3120 2...  36.2    1.5  
gb|KF568086.1|  Uncultured soil fungus clone NCD_LSU_otu3116 2...  36.2    1.5  
gb|KF568084.1|  Uncultured soil fungus clone NCD_LSU_otu3114 2...  36.2    1.5  
gb|KF568079.1|  Uncultured soil fungus clone NCD_LSU_otu3109 2...  36.2    1.5  
gb|KF568076.1|  Uncultured soil fungus clone NCD_LSU_otu3106 2...  36.2    1.5  
gb|KF568075.1|  Uncultured soil fungus clone NCD_LSU_otu3105 2...  36.2    1.5  
gb|KF568070.1|  Uncultured soil fungus clone NCD_LSU_otu3100 2...  36.2    1.5  
gb|KF568069.1|  Uncultured soil fungus clone NCD_LSU_otu3099 2...  36.2    1.5  
gb|KF568067.1|  Uncultured soil fungus clone NCD_LSU_otu3097 2...  36.2    1.5  
gb|KF568063.1|  Uncultured soil fungus clone NCD_LSU_otu3093 2...  36.2    1.5  
gb|KF568056.1|  Uncultured soil fungus clone NCD_LSU_otu3086 2...  36.2    1.5  
gb|KF568054.1|  Uncultured soil fungus clone NCD_LSU_otu3084 2...  36.2    1.5  
gb|KF568046.1|  Uncultured soil fungus clone NCD_LSU_otu3076 2...  36.2    1.5  
gb|KF568038.1|  Uncultured soil fungus clone NCD_LSU_otu3068 2...  36.2    1.5  
gb|KF568034.1|  Uncultured soil fungus clone NCD_LSU_otu3064 2...  36.2    1.5  
gb|KF568030.1|  Uncultured soil fungus clone NCD_LSU_otu3060 2...  36.2    1.5  
gb|KF568023.1|  Uncultured soil fungus clone NCD_LSU_otu3053 2...  36.2    1.5  
gb|KF568021.1|  Uncultured soil fungus clone NCD_LSU_otu3051 2...  36.2    1.5  
gb|KF568019.1|  Uncultured soil fungus clone NCD_LSU_otu3049 2...  36.2    1.5  
gb|KF568018.1|  Uncultured soil fungus clone NCD_LSU_otu3048 2...  36.2    1.5  
gb|KF568015.1|  Uncultured soil fungus clone NCD_LSU_otu3045 2...  36.2    1.5  
gb|KF568014.1|  Uncultured soil fungus clone NCD_LSU_otu3044 2...  36.2    1.5  
gb|KF568010.1|  Uncultured soil fungus clone NCD_LSU_otu3040 2...  36.2    1.5  
gb|KF568009.1|  Uncultured soil fungus clone NCD_LSU_otu3039 2...  36.2    1.5  
gb|KF568005.1|  Uncultured soil fungus clone NCD_LSU_otu3035 2...  36.2    1.5  
gb|KF568001.1|  Uncultured soil fungus clone NCD_LSU_otu3031 2...  36.2    1.5  
gb|KF567999.1|  Uncultured soil fungus clone NCD_LSU_otu3029 2...  36.2    1.5  
gb|KF567994.1|  Uncultured soil fungus clone NCD_LSU_otu3024 2...  36.2    1.5  
gb|KF567993.1|  Uncultured soil fungus clone NCD_LSU_otu3023 2...  36.2    1.5  
gb|KF567988.1|  Uncultured soil fungus clone NCD_LSU_otu3018 2...  36.2    1.5  
gb|KF567987.1|  Uncultured soil fungus clone NCD_LSU_otu3017 2...  36.2    1.5  
gb|KF567983.1|  Uncultured soil fungus clone NCD_LSU_otu3013 2...  36.2    1.5  
gb|KF567978.1|  Uncultured soil fungus clone NCD_LSU_otu3008 2...  36.2    1.5  
gb|KF567974.1|  Uncultured soil fungus clone NCD_LSU_otu3004 2...  36.2    1.5  
gb|KF567973.1|  Uncultured soil fungus clone NCD_LSU_otu3003 2...  36.2    1.5  
gb|KF567971.1|  Uncultured soil fungus clone NCD_LSU_otu3001 2...  36.2    1.5  
gb|KF567970.1|  Uncultured soil fungus clone NCD_LSU_otu3000 2...  36.2    1.5  
gb|KF567967.1|  Uncultured soil fungus clone NCD_LSU_otu2997 2...  36.2    1.5  
gb|KF567958.1|  Uncultured soil fungus clone NCD_LSU_otu2988 2...  36.2    1.5  
gb|KF567956.1|  Uncultured soil fungus clone NCD_LSU_otu2986 2...  36.2    1.5  
gb|KF567951.1|  Uncultured soil fungus clone NCD_LSU_otu2981 2...  36.2    1.5  
gb|KF567949.1|  Uncultured soil fungus clone NCD_LSU_otu2979 2...  36.2    1.5  
gb|KF567948.1|  Uncultured soil fungus clone NCD_LSU_otu2978 2...  36.2    1.5  
gb|KF567946.1|  Uncultured soil fungus clone NCD_LSU_otu2976 2...  36.2    1.5  
gb|KF567942.1|  Uncultured soil fungus clone NCD_LSU_otu2972 2...  36.2    1.5  
gb|KF567941.1|  Uncultured soil fungus clone NCD_LSU_otu2971 2...  36.2    1.5  
gb|KF567940.1|  Uncultured soil fungus clone NCD_LSU_otu2970 2...  36.2    1.5  
gb|KF567939.1|  Uncultured soil fungus clone NCD_LSU_otu2969 2...  36.2    1.5  
gb|KF567936.1|  Uncultured soil fungus clone NCD_LSU_otu2966 2...  36.2    1.5  
gb|KF567932.1|  Uncultured soil fungus clone NCD_LSU_otu2962 2...  36.2    1.5  
gb|KF567926.1|  Uncultured soil fungus clone NCD_LSU_otu2956 2...  36.2    1.5  
gb|KF567893.1|  Uncultured soil fungus clone NCD_LSU_otu2923 2...  36.2    1.5  
gb|KF567881.1|  Uncultured soil fungus clone NCD_LSU_otu2911 2...  36.2    1.5  
gb|KF567879.1|  Uncultured soil fungus clone NCD_LSU_otu2909 2...  36.2    1.5  
gb|KF567866.1|  Uncultured soil fungus clone NCD_LSU_otu2896 2...  36.2    1.5  
gb|KF567865.1|  Uncultured soil fungus clone NCD_LSU_otu2895 2...  36.2    1.5  
gb|KF567864.1|  Uncultured soil fungus clone NCD_LSU_otu2894 2...  36.2    1.5  
gb|KF567863.1|  Uncultured soil fungus clone NCD_LSU_otu2893 2...  36.2    1.5  
gb|KF567830.1|  Uncultured soil fungus clone NCD_LSU_otu2860 2...  36.2    1.5  
gb|KF567826.1|  Uncultured soil fungus clone NCD_LSU_otu2856 2...  36.2    1.5  
gb|KF567787.1|  Uncultured soil fungus clone NCD_LSU_otu2817 2...  36.2    1.5  
gb|KF567777.1|  Uncultured soil fungus clone NCD_LSU_otu2807 2...  36.2    1.5  
gb|KF567771.1|  Uncultured soil fungus clone NCD_LSU_otu2801 2...  36.2    1.5  
gb|KF567745.1|  Uncultured soil fungus clone NCD_LSU_otu2775 2...  36.2    1.5  
gb|KF567744.1|  Uncultured soil fungus clone NCD_LSU_otu2774 2...  36.2    1.5  
gb|KF567738.1|  Uncultured soil fungus clone NCD_LSU_otu2768 2...  36.2    1.5  
gb|KF567732.1|  Uncultured soil fungus clone NCD_LSU_otu2762 2...  36.2    1.5  
gb|KF567727.1|  Uncultured soil fungus clone NCD_LSU_otu2757 2...  36.2    1.5  
gb|KF567726.1|  Uncultured soil fungus clone NCD_LSU_otu2756 2...  36.2    1.5  
gb|KF567725.1|  Uncultured soil fungus clone NCD_LSU_otu2755 2...  36.2    1.5  
gb|KF567724.1|  Uncultured soil fungus clone NCD_LSU_otu2754 2...  36.2    1.5  
gb|KF567720.1|  Uncultured soil fungus clone NCD_LSU_otu2750 2...  36.2    1.5  
gb|KF567718.1|  Uncultured soil fungus clone NCD_LSU_otu2748 2...  36.2    1.5  
gb|KF567712.1|  Uncultured soil fungus clone NCD_LSU_otu2742 2...  36.2    1.5  
gb|KF567700.1|  Uncultured soil fungus clone NCD_LSU_otu2730 2...  36.2    1.5  
gb|KF567689.1|  Uncultured soil fungus clone NCD_LSU_otu2719 2...  36.2    1.5  
gb|KF567687.1|  Uncultured soil fungus clone NCD_LSU_otu2717 2...  36.2    1.5  
gb|KF567684.1|  Uncultured soil fungus clone NCD_LSU_otu2714 2...  36.2    1.5  
gb|KF567680.1|  Uncultured soil fungus clone NCD_LSU_otu2710 2...  36.2    1.5  
gb|KF567675.1|  Uncultured soil fungus clone NCD_LSU_otu2705 2...  36.2    1.5  
gb|KF567671.1|  Uncultured soil fungus clone NCD_LSU_otu2701 2...  36.2    1.5  
gb|KF567665.1|  Uncultured soil fungus clone NCD_LSU_otu2695 2...  36.2    1.5  
gb|KF567661.1|  Uncultured soil fungus clone NCD_LSU_otu2691 2...  36.2    1.5  
gb|KF567658.1|  Uncultured soil fungus clone NCD_LSU_otu2688 2...  36.2    1.5  
gb|KF567657.1|  Uncultured soil fungus clone NCD_LSU_otu2687 2...  36.2    1.5  
gb|KF567656.1|  Uncultured soil fungus clone NCD_LSU_otu2686 2...  36.2    1.5  
gb|KF567654.1|  Uncultured soil fungus clone NCD_LSU_otu2684 2...  36.2    1.5  
gb|KF567636.1|  Uncultured soil fungus clone NCD_LSU_otu2666 2...  36.2    1.5  
gb|KF567635.1|  Uncultured soil fungus clone NCD_LSU_otu2665 2...  36.2    1.5  
gb|KF567629.1|  Uncultured soil fungus clone NCD_LSU_otu2659 2...  36.2    1.5  
gb|KF567623.1|  Uncultured soil fungus clone NCD_LSU_otu2653 2...  36.2    1.5  
gb|KF567617.1|  Uncultured soil fungus clone NCD_LSU_otu2647 2...  36.2    1.5  
gb|KF567613.1|  Uncultured soil fungus clone NCD_LSU_otu2643 2...  36.2    1.5  
gb|KF567611.1|  Uncultured soil fungus clone NCD_LSU_otu2641 2...  36.2    1.5  
gb|KF567610.1|  Uncultured soil fungus clone NCD_LSU_otu2640 2...  36.2    1.5  
gb|KF567609.1|  Uncultured soil fungus clone NCD_LSU_otu2639 2...  36.2    1.5  
gb|KF567607.1|  Uncultured soil fungus clone NCD_LSU_otu2637 2...  36.2    1.5  
gb|KF567601.1|  Uncultured soil fungus clone NCD_LSU_otu2631 2...  36.2    1.5  
gb|KF567600.1|  Uncultured soil fungus clone NCD_LSU_otu2630 2...  36.2    1.5  
gb|KF567589.1|  Uncultured soil fungus clone NCD_LSU_otu2619 2...  36.2    1.5  
gb|KF567587.1|  Uncultured soil fungus clone NCD_LSU_otu2617 2...  36.2    1.5  
gb|KF567586.1|  Uncultured soil fungus clone NCD_LSU_otu2616 2...  36.2    1.5  
gb|KF567584.1|  Uncultured soil fungus clone NCD_LSU_otu2614 2...  36.2    1.5  
gb|KF567583.1|  Uncultured soil fungus clone NCD_LSU_otu2613 2...  36.2    1.5  
gb|KF567580.1|  Uncultured soil fungus clone NCD_LSU_otu2610 2...  36.2    1.5  
gb|KF567579.1|  Uncultured soil fungus clone NCD_LSU_otu2609 2...  36.2    1.5  
gb|KF567566.1|  Uncultured soil fungus clone NCD_LSU_otu2596 2...  36.2    1.5  
gb|KF567558.1|  Uncultured soil fungus clone NCD_LSU_otu2588 2...  36.2    1.5  
gb|KF567557.1|  Uncultured soil fungus clone NCD_LSU_otu2587 2...  36.2    1.5  
gb|KF567547.1|  Uncultured soil fungus clone NCD_LSU_otu2577 2...  36.2    1.5  
gb|KF567542.1|  Uncultured soil fungus clone NCD_LSU_otu2572 2...  36.2    1.5  
gb|KF567530.1|  Uncultured soil fungus clone NCD_LSU_otu2560 2...  36.2    1.5  
gb|KF567527.1|  Uncultured soil fungus clone NCD_LSU_otu2557 2...  36.2    1.5  
gb|KF567518.1|  Uncultured soil fungus clone NCD_LSU_otu2548 2...  36.2    1.5  
gb|KF567517.1|  Uncultured soil fungus clone NCD_LSU_otu2547 2...  36.2    1.5  
gb|KF567516.1|  Uncultured soil fungus clone NCD_LSU_otu2546 2...  36.2    1.5  
gb|KF567509.1|  Uncultured soil fungus clone NCD_LSU_otu2539 2...  36.2    1.5  
gb|KF567500.1|  Uncultured soil fungus clone NCD_LSU_otu2530 2...  36.2    1.5  
gb|KF567499.1|  Uncultured soil fungus clone NCD_LSU_otu2529 2...  36.2    1.5  
gb|KF567496.1|  Uncultured soil fungus clone NCD_LSU_otu2526 2...  36.2    1.5  
gb|KF567492.1|  Uncultured soil fungus clone NCD_LSU_otu2522 2...  36.2    1.5  
gb|KF567482.1|  Uncultured soil fungus clone NCD_LSU_otu2512 2...  36.2    1.5  
gb|KF567481.1|  Uncultured soil fungus clone NCD_LSU_otu2511 2...  36.2    1.5  
gb|KF567478.1|  Uncultured soil fungus clone NCD_LSU_otu2508 2...  36.2    1.5  
gb|KF567477.1|  Uncultured soil fungus clone NCD_LSU_otu2507 2...  36.2    1.5  
gb|KF567470.1|  Uncultured soil fungus clone NCD_LSU_otu2500 2...  36.2    1.5  
gb|KF567467.1|  Uncultured soil fungus clone NCD_LSU_otu2497 2...  36.2    1.5  
gb|KF567454.1|  Uncultured soil fungus clone NCD_LSU_otu2484 2...  36.2    1.5  
gb|KF567451.1|  Uncultured soil fungus clone NCD_LSU_otu2481 2...  36.2    1.5  
gb|KF567412.1|  Uncultured soil fungus clone NCD_LSU_otu2442 2...  36.2    1.5  
gb|KF567407.1|  Uncultured soil fungus clone NCD_LSU_otu2437 2...  36.2    1.5  
gb|KF567398.1|  Uncultured soil fungus clone NCD_LSU_otu2428 2...  36.2    1.5  
gb|KF567393.1|  Uncultured soil fungus clone NCD_LSU_otu2423 2...  36.2    1.5  
gb|KF567385.1|  Uncultured soil fungus clone NCD_LSU_otu2415 2...  36.2    1.5  
gb|KF567384.1|  Uncultured soil fungus clone NCD_LSU_otu2414 2...  36.2    1.5  
gb|KF567383.1|  Uncultured soil fungus clone NCD_LSU_otu2413 2...  36.2    1.5  
gb|KF567371.1|  Uncultured soil fungus clone NCD_LSU_otu2401 2...  36.2    1.5  
gb|KF567368.1|  Uncultured soil fungus clone NCD_LSU_otu2398 2...  36.2    1.5  
gb|KF567367.1|  Uncultured soil fungus clone NCD_LSU_otu2397 2...  36.2    1.5  
gb|KF567366.1|  Uncultured soil fungus clone NCD_LSU_otu2396 2...  36.2    1.5  
gb|KF567363.1|  Uncultured soil fungus clone NCD_LSU_otu2393 2...  36.2    1.5  
gb|KF567356.1|  Uncultured soil fungus clone NCD_LSU_otu2386 2...  36.2    1.5  
gb|KF567349.1|  Uncultured soil fungus clone NCD_LSU_otu2379 2...  36.2    1.5  
gb|KF567345.1|  Uncultured soil fungus clone NCD_LSU_otu2375 2...  36.2    1.5  
gb|KF567335.1|  Uncultured soil fungus clone NCD_LSU_otu2365 2...  36.2    1.5  
gb|KF567326.1|  Uncultured soil fungus clone NCD_LSU_otu2356 2...  36.2    1.5  
gb|KF567319.1|  Uncultured soil fungus clone NCD_LSU_otu2349 2...  36.2    1.5  
gb|KF567317.1|  Uncultured soil fungus clone NCD_LSU_otu2347 2...  36.2    1.5  
gb|KF567311.1|  Uncultured soil fungus clone NCD_LSU_otu2341 2...  36.2    1.5  
gb|KF567310.1|  Uncultured soil fungus clone NCD_LSU_otu2340 2...  36.2    1.5  
gb|KF567307.1|  Uncultured soil fungus clone NCD_LSU_otu2337 2...  36.2    1.5  
gb|KF567305.1|  Uncultured soil fungus clone NCD_LSU_otu2335 2...  36.2    1.5  
gb|KF567304.1|  Uncultured soil fungus clone NCD_LSU_otu2334 2...  36.2    1.5  
gb|KF567299.1|  Uncultured soil fungus clone NCD_LSU_otu2329 2...  36.2    1.5  
gb|KF567298.1|  Uncultured soil fungus clone NCD_LSU_otu2328 2...  36.2    1.5  
gb|KF567297.1|  Uncultured soil fungus clone NCD_LSU_otu2327 2...  36.2    1.5  
gb|KF567290.1|  Uncultured soil fungus clone NCD_LSU_otu2320 2...  36.2    1.5  
gb|KF567270.1|  Uncultured soil fungus clone NCD_LSU_otu2300 2...  36.2    1.5  
gb|KF567260.1|  Uncultured soil fungus clone NCD_LSU_otu2290 2...  36.2    1.5  
gb|KF567257.1|  Uncultured soil fungus clone NCD_LSU_otu2287 2...  36.2    1.5  
gb|KF567255.1|  Uncultured soil fungus clone NCD_LSU_otu2285 2...  36.2    1.5  
gb|KF567249.1|  Uncultured soil fungus clone NCD_LSU_otu2279 2...  36.2    1.5  
gb|KF567248.1|  Uncultured soil fungus clone NCD_LSU_otu2278 2...  36.2    1.5  
gb|KF567245.1|  Uncultured soil fungus clone NCD_LSU_otu2275 2...  36.2    1.5  
gb|KF567244.1|  Uncultured soil fungus clone NCD_LSU_otu2274 2...  36.2    1.5  
gb|KF567228.1|  Uncultured soil fungus clone NCD_LSU_otu2258 2...  36.2    1.5  
gb|KF567226.1|  Uncultured soil fungus clone NCD_LSU_otu2256 2...  36.2    1.5  
gb|KF567220.1|  Uncultured soil fungus clone NCD_LSU_otu2250 2...  36.2    1.5  
gb|KF567217.1|  Uncultured soil fungus clone NCD_LSU_otu2247 2...  36.2    1.5  
gb|KF567209.1|  Uncultured soil fungus clone NCD_LSU_otu2239 2...  36.2    1.5  
gb|KF567208.1|  Uncultured soil fungus clone NCD_LSU_otu2238 2...  36.2    1.5  
gb|KF567202.1|  Uncultured soil fungus clone NCD_LSU_otu2232 2...  36.2    1.5  
gb|KF567197.1|  Uncultured soil fungus clone NCD_LSU_otu2227 2...  36.2    1.5  
gb|KF567193.1|  Uncultured soil fungus clone NCD_LSU_otu2223 2...  36.2    1.5  
gb|KF567173.1|  Uncultured soil fungus clone NCD_LSU_otu2203 2...  36.2    1.5  
gb|KF567170.1|  Uncultured soil fungus clone NCD_LSU_otu2200 2...  36.2    1.5  
gb|KF567169.1|  Uncultured soil fungus clone NCD_LSU_otu2199 2...  36.2    1.5  
gb|KF567168.1|  Uncultured soil fungus clone NCD_LSU_otu2198 2...  36.2    1.5  
gb|KF567166.1|  Uncultured soil fungus clone NCD_LSU_otu2196 2...  36.2    1.5  
gb|KF567165.1|  Uncultured soil fungus clone NCD_LSU_otu2195 2...  36.2    1.5  
gb|KF567160.1|  Uncultured soil fungus clone NCD_LSU_otu2190 2...  36.2    1.5  
gb|KF567158.1|  Uncultured soil fungus clone NCD_LSU_otu2188 2...  36.2    1.5  
gb|KF567157.1|  Uncultured soil fungus clone NCD_LSU_otu2187 2...  36.2    1.5  
gb|KF567146.1|  Uncultured soil fungus clone NCD_LSU_otu2176 2...  36.2    1.5  
gb|KF567143.1|  Uncultured soil fungus clone NCD_LSU_otu2173 2...  36.2    1.5  
gb|KF567141.1|  Uncultured soil fungus clone NCD_LSU_otu2171 2...  36.2    1.5  
gb|KF567120.1|  Uncultured soil fungus clone NCD_LSU_otu2150 2...  36.2    1.5  
gb|KF567119.1|  Uncultured soil fungus clone NCD_LSU_otu2149 2...  36.2    1.5  
gb|KF567118.1|  Uncultured soil fungus clone NCD_LSU_otu2148 2...  36.2    1.5  
gb|KF567114.1|  Uncultured soil fungus clone NCD_LSU_otu2144 2...  36.2    1.5  
gb|KF567107.1|  Uncultured soil fungus clone NCD_LSU_otu2137 2...  36.2    1.5  
gb|KF567105.1|  Uncultured soil fungus clone NCD_LSU_otu2135 2...  36.2    1.5  
gb|KF567077.1|  Uncultured soil fungus clone NCD_LSU_otu2107 2...  36.2    1.5  
gb|KF567070.1|  Uncultured soil fungus clone NCD_LSU_otu2100 2...  36.2    1.5  
gb|KF567067.1|  Uncultured soil fungus clone NCD_LSU_otu2097 2...  36.2    1.5  
gb|KF567057.1|  Uncultured soil fungus clone NCD_LSU_otu2087 2...  36.2    1.5  
gb|KF567053.1|  Uncultured soil fungus clone NCD_LSU_otu2083 2...  36.2    1.5  
gb|KF567052.1|  Uncultured soil fungus clone NCD_LSU_otu2082 2...  36.2    1.5  
gb|KF567029.1|  Uncultured soil fungus clone NCD_LSU_otu2059 2...  36.2    1.5  
gb|KF567025.1|  Uncultured soil fungus clone NCD_LSU_otu2055 2...  36.2    1.5  
gb|KF567021.1|  Uncultured soil fungus clone NCD_LSU_otu2051 2...  36.2    1.5  
gb|KF567013.1|  Uncultured soil fungus clone NCD_LSU_otu2043 2...  36.2    1.5  
gb|KF567011.1|  Uncultured soil fungus clone NCD_LSU_otu2041 2...  36.2    1.5  
gb|KF567008.1|  Uncultured soil fungus clone NCD_LSU_otu2038 2...  36.2    1.5  
gb|KF567007.1|  Uncultured soil fungus clone NCD_LSU_otu2037 2...  36.2    1.5  
gb|KF567000.1|  Uncultured soil fungus clone NCD_LSU_otu2030 2...  36.2    1.5  
gb|KF566985.1|  Uncultured soil fungus clone NCD_LSU_otu2015 2...  36.2    1.5  
gb|KF566976.1|  Uncultured soil fungus clone NCD_LSU_otu2006 2...  36.2    1.5  
gb|KF566961.1|  Uncultured soil fungus clone NCD_LSU_otu1991 2...  36.2    1.5  
gb|KF566956.1|  Uncultured soil fungus clone NCD_LSU_otu1986 2...  36.2    1.5  
gb|KF566946.1|  Uncultured soil fungus clone NCD_LSU_otu1976 2...  36.2    1.5  
gb|KF566942.1|  Uncultured soil fungus clone NCD_LSU_otu1972 2...  36.2    1.5  
gb|KF566934.1|  Uncultured soil fungus clone NCD_LSU_otu1964 2...  36.2    1.5  
gb|KF566928.1|  Uncultured soil fungus clone NCD_LSU_otu1958 2...  36.2    1.5  
gb|KF566922.1|  Uncultured soil fungus clone NCD_LSU_otu1952 2...  36.2    1.5  
gb|KF566908.1|  Uncultured soil fungus clone NCD_LSU_otu1938 2...  36.2    1.5  
gb|KF566907.1|  Uncultured soil fungus clone NCD_LSU_otu1937 2...  36.2    1.5  
gb|KF566905.1|  Uncultured soil fungus clone NCD_LSU_otu1935 2...  36.2    1.5  
gb|KF566898.1|  Uncultured soil fungus clone NCD_LSU_otu1928 2...  36.2    1.5  
gb|KF566896.1|  Uncultured soil fungus clone NCD_LSU_otu1926 2...  36.2    1.5  
gb|KF566894.1|  Uncultured soil fungus clone NCD_LSU_otu1924 2...  36.2    1.5  
gb|KF566892.1|  Uncultured soil fungus clone NCD_LSU_otu1922 2...  36.2    1.5  
gb|KF566883.1|  Uncultured soil fungus clone NCD_LSU_otu1913 2...  36.2    1.5  
gb|KF566875.1|  Uncultured soil fungus clone NCD_LSU_otu1905 2...  36.2    1.5  
gb|KF566861.1|  Uncultured soil fungus clone NCD_LSU_otu1891 2...  36.2    1.5  
gb|KF566855.1|  Uncultured soil fungus clone NCD_LSU_otu1885 2...  36.2    1.5  
gb|KF566851.1|  Uncultured soil fungus clone NCD_LSU_otu1881 2...  36.2    1.5  
gb|KF566850.1|  Uncultured soil fungus clone NCD_LSU_otu1880 2...  36.2    1.5  
gb|KF566842.1|  Uncultured soil fungus clone NCD_LSU_otu1872 2...  36.2    1.5  
gb|KF566837.1|  Uncultured soil fungus clone NCD_LSU_otu1867 2...  36.2    1.5  
gb|KF566835.1|  Uncultured soil fungus clone NCD_LSU_otu1865 2...  36.2    1.5  
gb|KF566833.1|  Uncultured soil fungus clone NCD_LSU_otu1863 2...  36.2    1.5  
gb|KF566820.1|  Uncultured soil fungus clone NCD_LSU_otu1850 2...  36.2    1.5  
gb|KF566817.1|  Uncultured soil fungus clone NCD_LSU_otu1847 2...  36.2    1.5  
gb|KF566812.1|  Uncultured soil fungus clone NCD_LSU_otu1842 2...  36.2    1.5  
gb|KF566809.1|  Uncultured soil fungus clone NCD_LSU_otu1839 2...  36.2    1.5  
gb|KF566789.1|  Uncultured soil fungus clone NCD_LSU_otu1819 2...  36.2    1.5  
gb|KF566788.1|  Uncultured soil fungus clone NCD_LSU_otu1818 2...  36.2    1.5  
gb|KF566787.1|  Uncultured soil fungus clone NCD_LSU_otu1817 2...  36.2    1.5  
gb|KF566784.1|  Uncultured soil fungus clone NCD_LSU_otu1814 2...  36.2    1.5  
gb|KF566772.1|  Uncultured soil fungus clone NCD_LSU_otu1802 2...  36.2    1.5  
gb|KF566749.1|  Uncultured soil fungus clone NCD_LSU_otu1779 2...  36.2    1.5  
gb|KF566747.1|  Uncultured soil fungus clone NCD_LSU_otu1777 2...  36.2    1.5  
gb|KF566746.1|  Uncultured soil fungus clone NCD_LSU_otu1776 2...  36.2    1.5  
gb|KF566745.1|  Uncultured soil fungus clone NCD_LSU_otu1775 2...  36.2    1.5  
gb|KF566726.1|  Uncultured soil fungus clone NCD_LSU_otu1756 2...  36.2    1.5  
gb|KF566725.1|  Uncultured soil fungus clone NCD_LSU_otu1755 2...  36.2    1.5  
gb|KF566724.1|  Uncultured soil fungus clone NCD_LSU_otu1754 2...  36.2    1.5  
gb|KF566718.1|  Uncultured soil fungus clone NCD_LSU_otu1748 2...  36.2    1.5  
gb|KF566715.1|  Uncultured soil fungus clone NCD_LSU_otu1745 2...  36.2    1.5  
gb|KF566713.1|  Uncultured soil fungus clone NCD_LSU_otu1743 2...  36.2    1.5  
gb|KF566710.1|  Uncultured soil fungus clone NCD_LSU_otu1740 2...  36.2    1.5  
gb|KF566709.1|  Uncultured soil fungus clone NCD_LSU_otu1739 2...  36.2    1.5  
gb|KF566708.1|  Uncultured soil fungus clone NCD_LSU_otu1738 2...  36.2    1.5  
gb|KF566707.1|  Uncultured soil fungus clone NCD_LSU_otu1737 2...  36.2    1.5  
gb|KF566705.1|  Uncultured soil fungus clone NCD_LSU_otu1735 2...  36.2    1.5  
gb|KF566700.1|  Uncultured soil fungus clone NCD_LSU_otu1730 2...  36.2    1.5  
gb|KF566697.1|  Uncultured soil fungus clone NCD_LSU_otu1727 2...  36.2    1.5  
gb|KF566694.1|  Uncultured soil fungus clone NCD_LSU_otu1724 2...  36.2    1.5  
gb|KF566693.1|  Uncultured soil fungus clone NCD_LSU_otu1723 2...  36.2    1.5  
gb|KF566686.1|  Uncultured soil fungus clone NCD_LSU_otu1716 2...  36.2    1.5  
gb|KF566682.1|  Uncultured soil fungus clone NCD_LSU_otu1712 2...  36.2    1.5  
gb|KF566680.1|  Uncultured soil fungus clone NCD_LSU_otu1710 2...  36.2    1.5  
gb|KF566678.1|  Uncultured soil fungus clone NCD_LSU_otu1708 2...  36.2    1.5  
gb|KF566677.1|  Uncultured soil fungus clone NCD_LSU_otu1707 2...  36.2    1.5  
gb|KF566665.1|  Uncultured soil fungus clone NCD_LSU_otu1695 2...  36.2    1.5  
gb|KF566663.1|  Uncultured soil fungus clone NCD_LSU_otu1693 2...  36.2    1.5  
gb|KF566658.1|  Uncultured soil fungus clone NCD_LSU_otu1688 2...  36.2    1.5  
gb|KF566645.1|  Uncultured soil fungus clone NCD_LSU_otu1675 2...  36.2    1.5  
gb|KF566636.1|  Uncultured soil fungus clone NCD_LSU_otu1666 2...  36.2    1.5  
gb|KF566633.1|  Uncultured soil fungus clone NCD_LSU_otu1663 2...  36.2    1.5  
gb|KF566631.1|  Uncultured soil fungus clone NCD_LSU_otu1661 2...  36.2    1.5  
gb|KF566629.1|  Uncultured soil fungus clone NCD_LSU_otu1659 2...  36.2    1.5  
gb|KF566627.1|  Uncultured soil fungus clone NCD_LSU_otu1657 2...  36.2    1.5  
gb|KF566621.1|  Uncultured soil fungus clone NCD_LSU_otu1651 2...  36.2    1.5  
gb|KF566608.1|  Uncultured soil fungus clone NCD_LSU_otu1638 2...  36.2    1.5  
gb|KF566599.1|  Uncultured soil fungus clone NCD_LSU_otu1629 2...  36.2    1.5  
gb|KF566598.1|  Uncultured soil fungus clone NCD_LSU_otu1628 2...  36.2    1.5  
gb|KF566591.1|  Uncultured soil fungus clone NCD_LSU_otu1621 2...  36.2    1.5  
gb|KF566575.1|  Uncultured soil fungus clone NCD_LSU_otu1605 2...  36.2    1.5  
gb|KF566568.1|  Uncultured soil fungus clone NCD_LSU_otu1598 2...  36.2    1.5  
gb|KF566566.1|  Uncultured soil fungus clone NCD_LSU_otu1596 2...  36.2    1.5  
gb|KF566562.1|  Uncultured soil fungus clone NCD_LSU_otu1592 2...  36.2    1.5  
gb|KF566552.1|  Uncultured soil fungus clone NCD_LSU_otu1582 2...  36.2    1.5  
gb|KF566551.1|  Uncultured soil fungus clone NCD_LSU_otu1581 2...  36.2    1.5  
gb|KF566548.1|  Uncultured soil fungus clone NCD_LSU_otu1578 2...  36.2    1.5  
gb|KF566533.1|  Uncultured soil fungus clone NCD_LSU_otu1563 2...  36.2    1.5  
gb|KF566525.1|  Uncultured soil fungus clone NCD_LSU_otu1555 2...  36.2    1.5  
gb|KF566517.1|  Uncultured soil fungus clone NCD_LSU_otu1547 2...  36.2    1.5  
gb|KF566516.1|  Uncultured soil fungus clone NCD_LSU_otu1546 2...  36.2    1.5  
gb|KF566515.1|  Uncultured soil fungus clone NCD_LSU_otu1545 2...  36.2    1.5  
gb|KF566514.1|  Uncultured soil fungus clone NCD_LSU_otu1544 2...  36.2    1.5  
gb|KF566503.1|  Uncultured soil fungus clone NCD_LSU_otu1533 2...  36.2    1.5  
gb|KF566498.1|  Uncultured soil fungus clone NCD_LSU_otu1528 2...  36.2    1.5  
gb|KF566497.1|  Uncultured soil fungus clone NCD_LSU_otu1527 2...  36.2    1.5  
gb|KF566495.1|  Uncultured soil fungus clone NCD_LSU_otu1525 2...  36.2    1.5  
gb|KF566494.1|  Uncultured soil fungus clone NCD_LSU_otu1524 2...  36.2    1.5  
gb|KF566493.1|  Uncultured soil fungus clone NCD_LSU_otu1523 2...  36.2    1.5  
gb|KF566484.1|  Uncultured soil fungus clone NCD_LSU_otu1514 2...  36.2    1.5  
gb|KF566483.1|  Uncultured soil fungus clone NCD_LSU_otu1513 2...  36.2    1.5  
gb|KF566472.1|  Uncultured soil fungus clone NCD_LSU_otu1502 2...  36.2    1.5  
gb|KF566471.1|  Uncultured soil fungus clone NCD_LSU_otu1501 2...  36.2    1.5  
gb|KF566462.1|  Uncultured soil fungus clone NCD_LSU_otu1492 2...  36.2    1.5  
gb|KF566457.1|  Uncultured soil fungus clone NCD_LSU_otu1487 2...  36.2    1.5  
gb|KF566445.1|  Uncultured soil fungus clone NCD_LSU_otu1475 2...  36.2    1.5  
gb|KF566443.1|  Uncultured soil fungus clone NCD_LSU_otu1473 2...  36.2    1.5  
gb|KF566437.1|  Uncultured soil fungus clone NCD_LSU_otu1467 2...  36.2    1.5  
gb|KF566435.1|  Uncultured soil fungus clone NCD_LSU_otu1465 2...  36.2    1.5  
gb|KF566427.1|  Uncultured soil fungus clone NCD_LSU_otu1457 2...  36.2    1.5  
gb|KF566424.1|  Uncultured soil fungus clone NCD_LSU_otu1454 2...  36.2    1.5  
gb|KF566420.1|  Uncultured soil fungus clone NCD_LSU_otu1450 2...  36.2    1.5  
gb|KF566411.1|  Uncultured soil fungus clone NCD_LSU_otu1441 2...  36.2    1.5  
gb|KF566407.1|  Uncultured soil fungus clone NCD_LSU_otu1437 2...  36.2    1.5  
gb|KF566406.1|  Uncultured soil fungus clone NCD_LSU_otu1436 2...  36.2    1.5  
gb|KF566404.1|  Uncultured soil fungus clone NCD_LSU_otu1434 2...  36.2    1.5  
gb|KF566401.1|  Uncultured soil fungus clone NCD_LSU_otu1431 2...  36.2    1.5  
gb|KF566396.1|  Uncultured soil fungus clone NCD_LSU_otu1426 2...  36.2    1.5  
gb|KF566393.1|  Uncultured soil fungus clone NCD_LSU_otu1423 2...  36.2    1.5  
gb|KF566374.1|  Uncultured soil fungus clone NCD_LSU_otu1404 2...  36.2    1.5  
gb|KF566373.1|  Uncultured soil fungus clone NCD_LSU_otu1403 2...  36.2    1.5  
gb|KF566363.1|  Uncultured soil fungus clone NCD_LSU_otu1393 2...  36.2    1.5  
gb|KF566356.1|  Uncultured soil fungus clone NCD_LSU_otu1386 2...  36.2    1.5  
gb|KF566351.1|  Uncultured soil fungus clone NCD_LSU_otu1381 2...  36.2    1.5  
gb|KF566341.1|  Uncultured soil fungus clone NCD_LSU_otu1371 2...  36.2    1.5  
gb|KF566334.1|  Uncultured soil fungus clone NCD_LSU_otu1364 2...  36.2    1.5  
gb|KF566333.1|  Uncultured soil fungus clone NCD_LSU_otu1363 2...  36.2    1.5  
gb|KF566326.1|  Uncultured soil fungus clone NCD_LSU_otu1356 2...  36.2    1.5  
gb|KF566325.1|  Uncultured soil fungus clone NCD_LSU_otu1355 2...  36.2    1.5  
gb|KF566323.1|  Uncultured soil fungus clone NCD_LSU_otu1353 2...  36.2    1.5  
gb|KF566304.1|  Uncultured soil fungus clone NCD_LSU_otu1334 2...  36.2    1.5  
gb|KF566301.1|  Uncultured soil fungus clone NCD_LSU_otu1331 2...  36.2    1.5  
gb|KF566300.1|  Uncultured soil fungus clone NCD_LSU_otu1330 2...  36.2    1.5  
gb|KF566299.1|  Uncultured soil fungus clone NCD_LSU_otu1329 2...  36.2    1.5  
gb|KF566295.1|  Uncultured soil fungus clone NCD_LSU_otu1325 2...  36.2    1.5  
gb|KF566291.1|  Uncultured soil fungus clone NCD_LSU_otu1321 2...  36.2    1.5  
gb|KF566278.1|  Uncultured soil fungus clone NCD_LSU_otu1308 2...  36.2    1.5  
gb|KF566276.1|  Uncultured soil fungus clone NCD_LSU_otu1306 2...  36.2    1.5  
gb|KF566265.1|  Uncultured soil fungus clone NCD_LSU_otu1295 2...  36.2    1.5  
gb|KF566262.1|  Uncultured soil fungus clone NCD_LSU_otu1292 2...  36.2    1.5  
gb|KF566244.1|  Uncultured soil fungus clone NCD_LSU_otu1274 2...  36.2    1.5  
gb|KF566231.1|  Uncultured soil fungus clone NCD_LSU_otu1261 2...  36.2    1.5  
gb|KF566222.1|  Uncultured soil fungus clone NCD_LSU_otu1252 2...  36.2    1.5  
gb|KF566220.1|  Uncultured soil fungus clone NCD_LSU_otu1250 2...  36.2    1.5  
gb|KF566215.1|  Uncultured soil fungus clone NCD_LSU_otu1245 2...  36.2    1.5  
gb|KF566207.1|  Uncultured soil fungus clone NCD_LSU_otu1237 2...  36.2    1.5  
gb|KF566204.1|  Uncultured soil fungus clone NCD_LSU_otu1234 2...  36.2    1.5  
gb|KF566198.1|  Uncultured soil fungus clone NCD_LSU_otu1228 2...  36.2    1.5  
gb|KF566192.1|  Uncultured soil fungus clone NCD_LSU_otu1222 2...  36.2    1.5  
gb|KF566182.1|  Uncultured soil fungus clone NCD_LSU_otu1212 2...  36.2    1.5  
gb|KF566179.1|  Uncultured soil fungus clone NCD_LSU_otu1209 2...  36.2    1.5  
gb|KF566178.1|  Uncultured soil fungus clone NCD_LSU_otu1208 2...  36.2    1.5  
gb|KF566172.1|  Uncultured soil fungus clone NCD_LSU_otu1202 2...  36.2    1.5  
gb|KF566171.1|  Uncultured soil fungus clone NCD_LSU_otu1201 2...  36.2    1.5  
gb|KF566169.1|  Uncultured soil fungus clone NCD_LSU_otu1199 2...  36.2    1.5  
gb|KF566168.1|  Uncultured soil fungus clone NCD_LSU_otu1198 2...  36.2    1.5  
gb|KF566158.1|  Uncultured soil fungus clone NCD_LSU_otu1188 2...  36.2    1.5  
gb|KF566157.1|  Uncultured soil fungus clone NCD_LSU_otu1187 2...  36.2    1.5  
gb|KF566153.1|  Uncultured soil fungus clone NCD_LSU_otu1183 2...  36.2    1.5  
gb|KF566151.1|  Uncultured soil fungus clone NCD_LSU_otu1181 2...  36.2    1.5  
gb|KF566147.1|  Uncultured soil fungus clone NCD_LSU_otu1177 2...  36.2    1.5  
gb|KF566145.1|  Uncultured soil fungus clone NCD_LSU_otu1175 2...  36.2    1.5  
gb|KF566135.1|  Uncultured soil fungus clone NCD_LSU_otu1165 2...  36.2    1.5  
gb|KF566128.1|  Uncultured soil fungus clone NCD_LSU_otu1158 2...  36.2    1.5  
gb|KF566127.1|  Uncultured soil fungus clone NCD_LSU_otu1157 2...  36.2    1.5  
gb|KF566126.1|  Uncultured soil fungus clone NCD_LSU_otu1156 2...  36.2    1.5  
gb|KF566125.1|  Uncultured soil fungus clone NCD_LSU_otu1155 2...  36.2    1.5  
gb|KF566123.1|  Uncultured soil fungus clone NCD_LSU_otu1153 2...  36.2    1.5  
gb|KF566122.1|  Uncultured soil fungus clone NCD_LSU_otu1152 2...  36.2    1.5  
gb|KF566117.1|  Uncultured soil fungus clone NCD_LSU_otu1147 2...  36.2    1.5  
gb|KF566116.1|  Uncultured soil fungus clone NCD_LSU_otu1146 2...  36.2    1.5  
gb|KF566088.1|  Uncultured soil fungus clone NCD_LSU_otu1118 2...  36.2    1.5  
gb|KF566072.1|  Uncultured soil fungus clone NCD_LSU_otu1102 2...  36.2    1.5  
gb|KF566060.1|  Uncultured soil fungus clone NCD_LSU_otu1090 2...  36.2    1.5  
gb|KF566058.1|  Uncultured soil fungus clone NCD_LSU_otu1088 2...  36.2    1.5  
gb|KF566052.1|  Uncultured soil fungus clone NCD_LSU_otu1082 2...  36.2    1.5  
gb|KF566051.1|  Uncultured soil fungus clone NCD_LSU_otu1081 2...  36.2    1.5  
gb|KF566046.1|  Uncultured soil fungus clone NCD_LSU_otu1076 2...  36.2    1.5  
gb|KF566041.1|  Uncultured soil fungus clone NCD_LSU_otu1071 2...  36.2    1.5  
gb|KF566039.1|  Uncultured soil fungus clone NCD_LSU_otu1069 2...  36.2    1.5  
gb|KF566036.1|  Uncultured soil fungus clone NCD_LSU_otu1066 2...  36.2    1.5  
gb|KF566035.1|  Uncultured soil fungus clone NCD_LSU_otu1065 2...  36.2    1.5  
gb|KF566034.1|  Uncultured soil fungus clone NCD_LSU_otu1064 2...  36.2    1.5  
gb|KF566032.1|  Uncultured soil fungus clone NCD_LSU_otu1062 2...  36.2    1.5  
gb|KF566027.1|  Uncultured soil fungus clone NCD_LSU_otu1057 2...  36.2    1.5  
gb|KF566021.1|  Uncultured soil fungus clone NCD_LSU_otu1051 2...  36.2    1.5  
gb|KF566017.1|  Uncultured soil fungus clone NCD_LSU_otu1047 2...  36.2    1.5  
gb|KF566015.1|  Uncultured soil fungus clone NCD_LSU_otu1045 2...  36.2    1.5  
gb|KF566005.1|  Uncultured soil fungus clone NCD_LSU_otu1035 2...  36.2    1.5  
gb|KF566000.1|  Uncultured soil fungus clone NCD_LSU_otu1030 2...  36.2    1.5  
gb|KF565996.1|  Uncultured soil fungus clone NCD_LSU_otu1026 2...  36.2    1.5  
gb|KF565991.1|  Uncultured soil fungus clone NCD_LSU_otu1021 2...  36.2    1.5  
gb|KF565976.1|  Uncultured soil fungus clone NCD_LSU_otu1006 2...  36.2    1.5  
gb|KF565973.1|  Uncultured soil fungus clone NCD_LSU_otu1003 2...  36.2    1.5  
gb|KF565964.1|  Uncultured soil fungus clone NCD_LSU_otu994 28...  36.2    1.5  
gb|KF565963.1|  Uncultured soil fungus clone NCD_LSU_otu993 28...  36.2    1.5  
gb|KF565956.1|  Uncultured soil fungus clone NCD_LSU_otu986 28...  36.2    1.5  
gb|KF565948.1|  Uncultured soil fungus clone NCD_LSU_otu978 28...  36.2    1.5  
gb|KF565947.1|  Uncultured soil fungus clone NCD_LSU_otu977 28...  36.2    1.5  
gb|KF565944.1|  Uncultured soil fungus clone NCD_LSU_otu974 28...  36.2    1.5  
gb|KF565941.1|  Uncultured soil fungus clone NCD_LSU_otu971 28...  36.2    1.5  
gb|KF565936.1|  Uncultured soil fungus clone NCD_LSU_otu966 28...  36.2    1.5  
gb|KF565922.1|  Uncultured soil fungus clone NCD_LSU_otu952 28...  36.2    1.5  
gb|KF565921.1|  Uncultured soil fungus clone NCD_LSU_otu951 28...  36.2    1.5  
gb|KF565920.1|  Uncultured soil fungus clone NCD_LSU_otu950 28...  36.2    1.5  
gb|KF565918.1|  Uncultured soil fungus clone NCD_LSU_otu948 28...  36.2    1.5  
gb|KF565901.1|  Uncultured soil fungus clone NCD_LSU_otu931 28...  36.2    1.5  
gb|KF565899.1|  Uncultured soil fungus clone NCD_LSU_otu929 28...  36.2    1.5  
gb|KF565886.1|  Uncultured soil fungus clone NCD_LSU_otu916 28...  36.2    1.5  
gb|KF565883.1|  Uncultured soil fungus clone NCD_LSU_otu913 28...  36.2    1.5  
gb|KF565882.1|  Uncultured soil fungus clone NCD_LSU_otu912 28...  36.2    1.5  
gb|KF565879.1|  Uncultured soil fungus clone NCD_LSU_otu909 28...  36.2    1.5  
gb|KF565877.1|  Uncultured soil fungus clone NCD_LSU_otu907 28...  36.2    1.5  
gb|KF565874.1|  Uncultured soil fungus clone NCD_LSU_otu904 28...  36.2    1.5  
gb|KF565872.1|  Uncultured soil fungus clone NCD_LSU_otu902 28...  36.2    1.5  
gb|KF565867.1|  Uncultured soil fungus clone NCD_LSU_otu897 28...  36.2    1.5  
gb|KF565863.1|  Uncultured soil fungus clone NCD_LSU_otu893 28...  36.2    1.5  
gb|KF565862.1|  Uncultured soil fungus clone NCD_LSU_otu892 28...  36.2    1.5  
gb|KF565858.1|  Uncultured soil fungus clone NCD_LSU_otu888 28...  36.2    1.5  
gb|KF565857.1|  Uncultured soil fungus clone NCD_LSU_otu887 28...  36.2    1.5  
gb|KF565856.1|  Uncultured soil fungus clone NCD_LSU_otu886 28...  36.2    1.5  
gb|KF565855.1|  Uncultured soil fungus clone NCD_LSU_otu885 28...  36.2    1.5  
gb|KF565851.1|  Uncultured soil fungus clone NCD_LSU_otu881 28...  36.2    1.5  
gb|KF565848.1|  Uncultured soil fungus clone NCD_LSU_otu878 28...  36.2    1.5  
gb|KF565832.1|  Uncultured soil fungus clone NCD_LSU_otu862 28...  36.2    1.5  
gb|KF565831.1|  Uncultured soil fungus clone NCD_LSU_otu861 28...  36.2    1.5  
gb|KF565826.1|  Uncultured soil fungus clone NCD_LSU_otu856 28...  36.2    1.5  
gb|KF565824.1|  Uncultured soil fungus clone NCD_LSU_otu854 28...  36.2    1.5  
gb|KF565821.1|  Uncultured soil fungus clone NCD_LSU_otu851 28...  36.2    1.5  
gb|KF565820.1|  Uncultured soil fungus clone NCD_LSU_otu850 28...  36.2    1.5  
gb|KF565809.1|  Uncultured soil fungus clone NCD_LSU_otu839 28...  36.2    1.5  
gb|KF565804.1|  Uncultured soil fungus clone NCD_LSU_otu834 28...  36.2    1.5  
gb|KF565803.1|  Uncultured soil fungus clone NCD_LSU_otu833 28...  36.2    1.5  
gb|KF565802.1|  Uncultured soil fungus clone NCD_LSU_otu832 28...  36.2    1.5  
gb|KF565796.1|  Uncultured soil fungus clone NCD_LSU_otu826 28...  36.2    1.5  
gb|KF565788.1|  Uncultured soil fungus clone NCD_LSU_otu818 28...  36.2    1.5  
gb|KF565773.1|  Uncultured soil fungus clone NCD_LSU_otu803 28...  36.2    1.5  
gb|KF565767.1|  Uncultured soil fungus clone NCD_LSU_otu797 28...  36.2    1.5  
gb|KF565748.1|  Uncultured soil fungus clone NCD_LSU_otu778 28...  36.2    1.5  
gb|KF565747.1|  Uncultured soil fungus clone NCD_LSU_otu777 28...  36.2    1.5  
gb|KF565744.1|  Uncultured soil fungus clone NCD_LSU_otu774 28...  36.2    1.5  
gb|KF565721.1|  Uncultured soil fungus clone NCD_LSU_otu751 28...  36.2    1.5  
gb|KF565716.1|  Uncultured soil fungus clone NCD_LSU_otu746 28...  36.2    1.5  
gb|KF565715.1|  Uncultured soil fungus clone NCD_LSU_otu745 28...  36.2    1.5  
gb|KF565710.1|  Uncultured soil fungus clone NCD_LSU_otu740 28...  36.2    1.5  
gb|KF565705.1|  Uncultured soil fungus clone NCD_LSU_otu735 28...  36.2    1.5  
gb|KF565703.1|  Uncultured soil fungus clone NCD_LSU_otu733 28...  36.2    1.5  
gb|KF565695.1|  Uncultured soil fungus clone NCD_LSU_otu725 28...  36.2    1.5  
gb|KF565692.1|  Uncultured soil fungus clone NCD_LSU_otu722 28...  36.2    1.5  
gb|KF565689.1|  Uncultured soil fungus clone NCD_LSU_otu719 28...  36.2    1.5  
gb|KF565685.1|  Uncultured soil fungus clone NCD_LSU_otu715 28...  36.2    1.5  
gb|KF565681.1|  Uncultured soil fungus clone NCD_LSU_otu711 28...  36.2    1.5  
gb|KF565677.1|  Uncultured soil fungus clone NCD_LSU_otu707 28...  36.2    1.5  
gb|KF565672.1|  Uncultured soil fungus clone NCD_LSU_otu702 28...  36.2    1.5  
gb|KF565662.1|  Uncultured soil fungus clone NCD_LSU_otu692 28...  36.2    1.5  
gb|KF565661.1|  Uncultured soil fungus clone NCD_LSU_otu691 28...  36.2    1.5  
gb|KF565655.1|  Uncultured soil fungus clone NCD_LSU_otu685 28...  36.2    1.5  
gb|KF565653.1|  Uncultured soil fungus clone NCD_LSU_otu683 28...  36.2    1.5  
gb|KF565650.1|  Uncultured soil fungus clone NCD_LSU_otu680 28...  36.2    1.5  
gb|KF565648.1|  Uncultured soil fungus clone NCD_LSU_otu678 28...  36.2    1.5  
gb|KF565642.1|  Uncultured soil fungus clone NCD_LSU_otu672 28...  36.2    1.5  
gb|KF565624.1|  Uncultured soil fungus clone NCD_LSU_otu654 28...  36.2    1.5  
gb|KF565621.1|  Uncultured soil fungus clone NCD_LSU_otu651 28...  36.2    1.5  
gb|KF565619.1|  Uncultured soil fungus clone NCD_LSU_otu649 28...  36.2    1.5  
gb|KF565614.1|  Uncultured soil fungus clone NCD_LSU_otu644 28...  36.2    1.5  
gb|KF565611.1|  Uncultured soil fungus clone NCD_LSU_otu641 28...  36.2    1.5  
gb|KF565609.1|  Uncultured soil fungus clone NCD_LSU_otu639 28...  36.2    1.5  
gb|KF565604.1|  Uncultured soil fungus clone NCD_LSU_otu634 28...  36.2    1.5  
gb|KF565600.1|  Uncultured soil fungus clone NCD_LSU_otu630 28...  36.2    1.5  
gb|KF565599.1|  Uncultured soil fungus clone NCD_LSU_otu629 28...  36.2    1.5  
gb|KF565598.1|  Uncultured soil fungus clone NCD_LSU_otu628 28...  36.2    1.5  
gb|KF565594.1|  Uncultured soil fungus clone NCD_LSU_otu624 28...  36.2    1.5  
gb|KF565589.1|  Uncultured soil fungus clone NCD_LSU_otu619 28...  36.2    1.5  
gb|KF565587.1|  Uncultured soil fungus clone NCD_LSU_otu617 28...  36.2    1.5  
gb|KF565584.1|  Uncultured soil fungus clone NCD_LSU_otu614 28...  36.2    1.5  
gb|KF565581.1|  Uncultured soil fungus clone NCD_LSU_otu611 28...  36.2    1.5  
gb|KF565573.1|  Uncultured soil fungus clone NCD_LSU_otu603 28...  36.2    1.5  
gb|KF565572.1|  Uncultured soil fungus clone NCD_LSU_otu602 28...  36.2    1.5  
gb|KF565570.1|  Uncultured soil fungus clone NCD_LSU_otu600 28...  36.2    1.5  
gb|KF565548.1|  Uncultured soil fungus clone NCD_LSU_otu578 28...  36.2    1.5  
gb|KF565545.1|  Uncultured soil fungus clone NCD_LSU_otu575 28...  36.2    1.5  
gb|KF565540.1|  Uncultured soil fungus clone NCD_LSU_otu570 28...  36.2    1.5  
gb|KF565530.1|  Uncultured soil fungus clone NCD_LSU_otu560 28...  36.2    1.5  
gb|KF565522.1|  Uncultured soil fungus clone NCD_LSU_otu552 28...  36.2    1.5  
gb|KF565521.1|  Uncultured soil fungus clone NCD_LSU_otu551 28...  36.2    1.5  
gb|KF565515.1|  Uncultured soil fungus clone NCD_LSU_otu545 28...  36.2    1.5  
gb|KF565511.1|  Uncultured soil fungus clone NCD_LSU_otu541 28...  36.2    1.5  
gb|KF565508.1|  Uncultured soil fungus clone NCD_LSU_otu538 28...  36.2    1.5  
gb|KF565505.1|  Uncultured soil fungus clone NCD_LSU_otu535 28...  36.2    1.5  
gb|KF565503.1|  Uncultured soil fungus clone NCD_LSU_otu533 28...  36.2    1.5  
gb|KF565489.1|  Uncultured soil fungus clone NCD_LSU_otu519 28...  36.2    1.5  
gb|KF565483.1|  Uncultured soil fungus clone NCD_LSU_otu513 28...  36.2    1.5  
gb|KF565482.1|  Uncultured soil fungus clone NCD_LSU_otu512 28...  36.2    1.5  
gb|KF565476.1|  Uncultured soil fungus clone NCD_LSU_otu506 28...  36.2    1.5  
gb|KF565475.1|  Uncultured soil fungus clone NCD_LSU_otu505 28...  36.2    1.5  
gb|KF565474.1|  Uncultured soil fungus clone NCD_LSU_otu504 28...  36.2    1.5  
gb|KF565472.1|  Uncultured soil fungus clone NCD_LSU_otu502 28...  36.2    1.5  
gb|KF565468.1|  Uncultured soil fungus clone NCD_LSU_otu498 28...  36.2    1.5  
gb|KF565467.1|  Uncultured soil fungus clone NCD_LSU_otu497 28...  36.2    1.5  
gb|KF565458.1|  Uncultured soil fungus clone NCD_LSU_otu488 28...  36.2    1.5  
gb|KF565454.1|  Uncultured soil fungus clone NCD_LSU_otu484 28...  36.2    1.5  
gb|KF565449.1|  Uncultured soil fungus clone NCD_LSU_otu479 28...  36.2    1.5  
gb|KF565448.1|  Uncultured soil fungus clone NCD_LSU_otu478 28...  36.2    1.5  
gb|KF565447.1|  Uncultured soil fungus clone NCD_LSU_otu477 28...  36.2    1.5  
gb|KF565446.1|  Uncultured soil fungus clone NCD_LSU_otu476 28...  36.2    1.5  
gb|KF565444.1|  Uncultured soil fungus clone NCD_LSU_otu474 28...  36.2    1.5  
gb|KF565440.1|  Uncultured soil fungus clone NCD_LSU_otu470 28...  36.2    1.5  
gb|KF565435.1|  Uncultured soil fungus clone NCD_LSU_otu465 28...  36.2    1.5  
gb|KF565432.1|  Uncultured soil fungus clone NCD_LSU_otu462 28...  36.2    1.5  
gb|KF565425.1|  Uncultured soil fungus clone NCD_LSU_otu455 28...  36.2    1.5  
gb|KF565420.1|  Uncultured soil fungus clone NCD_LSU_otu450 28...  36.2    1.5  
gb|KF565416.1|  Uncultured soil fungus clone NCD_LSU_otu446 28...  36.2    1.5  
gb|KF565415.1|  Uncultured soil fungus clone NCD_LSU_otu445 28...  36.2    1.5  
gb|KF565411.1|  Uncultured soil fungus clone NCD_LSU_otu441 28...  36.2    1.5  
gb|KF565409.1|  Uncultured soil fungus clone NCD_LSU_otu439 28...  36.2    1.5  
gb|KF565407.1|  Uncultured soil fungus clone NCD_LSU_otu437 28...  36.2    1.5  
gb|KF565406.1|  Uncultured soil fungus clone NCD_LSU_otu436 28...  36.2    1.5  
gb|KF565405.1|  Uncultured soil fungus clone NCD_LSU_otu435 28...  36.2    1.5  
gb|KF565404.1|  Uncultured soil fungus clone NCD_LSU_otu434 28...  36.2    1.5  
gb|KF565403.1|  Uncultured soil fungus clone NCD_LSU_otu433 28...  36.2    1.5  
gb|KF565398.1|  Uncultured soil fungus clone NCD_LSU_otu428 28...  36.2    1.5  
gb|KF565397.1|  Uncultured soil fungus clone NCD_LSU_otu427 28...  36.2    1.5  
gb|KF565391.1|  Uncultured soil fungus clone NCD_LSU_otu421 28...  36.2    1.5  
gb|KF565389.1|  Uncultured soil fungus clone NCD_LSU_otu419 28...  36.2    1.5  
gb|KF565388.1|  Uncultured soil fungus clone NCD_LSU_otu418 28...  36.2    1.5  
gb|KF565382.1|  Uncultured soil fungus clone NCD_LSU_otu412 28...  36.2    1.5  
gb|KF565378.1|  Uncultured soil fungus clone NCD_LSU_otu408 28...  36.2    1.5  
gb|KF565377.1|  Uncultured soil fungus clone NCD_LSU_otu407 28...  36.2    1.5  
gb|KF565376.1|  Uncultured soil fungus clone NCD_LSU_otu406 28...  36.2    1.5  
gb|KF565372.1|  Uncultured soil fungus clone NCD_LSU_otu402 28...  36.2    1.5  
gb|KF565364.1|  Uncultured soil fungus clone NCD_LSU_otu394 28...  36.2    1.5  
gb|KF565360.1|  Uncultured soil fungus clone NCD_LSU_otu390 28...  36.2    1.5  
gb|KF565353.1|  Uncultured soil fungus clone NCD_LSU_otu383 28...  36.2    1.5  
gb|KF565346.1|  Uncultured soil fungus clone NCD_LSU_otu376 28...  36.2    1.5  
gb|KF565345.1|  Uncultured soil fungus clone NCD_LSU_otu375 28...  36.2    1.5  
gb|KF565342.1|  Uncultured soil fungus clone NCD_LSU_otu372 28...  36.2    1.5  
gb|KF565341.1|  Uncultured soil fungus clone NCD_LSU_otu371 28...  36.2    1.5  
gb|KF565338.1|  Uncultured soil fungus clone NCD_LSU_otu368 28...  36.2    1.5  
gb|KF565335.1|  Uncultured soil fungus clone NCD_LSU_otu365 28...  36.2    1.5  
gb|KF565333.1|  Uncultured soil fungus clone NCD_LSU_otu363 28...  36.2    1.5  
gb|KF565331.1|  Uncultured soil fungus clone NCD_LSU_otu361 28...  36.2    1.5  
gb|KF565329.1|  Uncultured soil fungus clone NCD_LSU_otu359 28...  36.2    1.5  
gb|KF565324.1|  Uncultured soil fungus clone NCD_LSU_otu354 28...  36.2    1.5  
gb|KF565316.1|  Uncultured soil fungus clone NCD_LSU_otu346 28...  36.2    1.5  
gb|KF565313.1|  Uncultured soil fungus clone NCD_LSU_otu343 28...  36.2    1.5  
gb|KF565311.1|  Uncultured soil fungus clone NCD_LSU_otu341 28...  36.2    1.5  
gb|KF565295.1|  Uncultured soil fungus clone NCD_LSU_otu325 28...  36.2    1.5  
gb|KF565289.1|  Uncultured soil fungus clone NCD_LSU_otu319 28...  36.2    1.5  
gb|KF565286.1|  Uncultured soil fungus clone NCD_LSU_otu316 28...  36.2    1.5  
gb|KF565272.1|  Uncultured soil fungus clone NCD_LSU_otu302 28...  36.2    1.5  
gb|KF565260.1|  Uncultured soil fungus clone NCD_LSU_otu290 28...  36.2    1.5  
gb|KF565253.1|  Uncultured soil fungus clone NCD_LSU_otu283 28...  36.2    1.5  
gb|KF565248.1|  Uncultured soil fungus clone NCD_LSU_otu278 28...  36.2    1.5  
gb|KF565247.1|  Uncultured soil fungus clone NCD_LSU_otu277 28...  36.2    1.5  
gb|KF565233.1|  Uncultured soil fungus clone NCD_LSU_otu263 28...  36.2    1.5  
gb|KF565230.1|  Uncultured soil fungus clone NCD_LSU_otu260 28...  36.2    1.5  
gb|KF565226.1|  Uncultured soil fungus clone NCD_LSU_otu256 28...  36.2    1.5  
gb|KF565225.1|  Uncultured soil fungus clone NCD_LSU_otu255 28...  36.2    1.5  
gb|KF565224.1|  Uncultured soil fungus clone NCD_LSU_otu254 28...  36.2    1.5  
gb|KF565220.1|  Uncultured soil fungus clone NCD_LSU_otu250 28...  36.2    1.5  
gb|KF565214.1|  Uncultured soil fungus clone NCD_LSU_otu244 28...  36.2    1.5  
gb|KF565210.1|  Uncultured soil fungus clone NCD_LSU_otu240 28...  36.2    1.5  
gb|KF565208.1|  Uncultured soil fungus clone NCD_LSU_otu238 28...  36.2    1.5  
gb|KF565206.1|  Uncultured soil fungus clone NCD_LSU_otu236 28...  36.2    1.5  
gb|KF565204.1|  Uncultured soil fungus clone NCD_LSU_otu234 28...  36.2    1.5  
gb|KF565193.1|  Uncultured soil fungus clone NCD_LSU_otu223 28...  36.2    1.5  
gb|KF565190.1|  Uncultured soil fungus clone NCD_LSU_otu220 28...  36.2    1.5  
gb|KF565185.1|  Uncultured soil fungus clone NCD_LSU_otu215 28...  36.2    1.5  
gb|KF565174.1|  Uncultured soil fungus clone NCD_LSU_otu204 28...  36.2    1.5  
gb|KF565172.1|  Uncultured soil fungus clone NCD_LSU_otu202 28...  36.2    1.5  
gb|KF565167.1|  Uncultured soil fungus clone NCD_LSU_otu197 28...  36.2    1.5  
gb|KF565165.1|  Uncultured soil fungus clone NCD_LSU_otu195 28...  36.2    1.5  
gb|KF565162.1|  Uncultured soil fungus clone NCD_LSU_otu192 28...  36.2    1.5  
gb|KF565157.1|  Uncultured soil fungus clone NCD_LSU_otu187 28...  36.2    1.5  
gb|KF565156.1|  Uncultured soil fungus clone NCD_LSU_otu186 28...  36.2    1.5  
gb|KF565153.1|  Uncultured soil fungus clone NCD_LSU_otu183 28...  36.2    1.5  
gb|KF565151.1|  Uncultured soil fungus clone NCD_LSU_otu181 28...  36.2    1.5  
gb|KF565146.1|  Uncultured soil fungus clone NCD_LSU_otu176 28...  36.2    1.5  
gb|KF565142.1|  Uncultured soil fungus clone NCD_LSU_otu172 28...  36.2    1.5  
gb|KF565141.1|  Uncultured soil fungus clone NCD_LSU_otu171 28...  36.2    1.5  
gb|KF565140.1|  Uncultured soil fungus clone NCD_LSU_otu170 28...  36.2    1.5  
gb|KF565139.1|  Uncultured soil fungus clone NCD_LSU_otu169 28...  36.2    1.5  
gb|KF565137.1|  Uncultured soil fungus clone NCD_LSU_otu167 28...  36.2    1.5  
gb|KF565134.1|  Uncultured soil fungus clone NCD_LSU_otu164 28...  36.2    1.5  
gb|KF565132.1|  Uncultured soil fungus clone NCD_LSU_otu162 28...  36.2    1.5  
gb|KF565131.1|  Uncultured soil fungus clone NCD_LSU_otu161 28...  36.2    1.5  
gb|KF565130.1|  Uncultured soil fungus clone NCD_LSU_otu160 28...  36.2    1.5  
gb|KF565127.1|  Uncultured soil fungus clone NCD_LSU_otu157 28...  36.2    1.5  
gb|KF565124.1|  Uncultured soil fungus clone NCD_LSU_otu154 28...  36.2    1.5  
gb|KF565123.1|  Uncultured soil fungus clone NCD_LSU_otu153 28...  36.2    1.5  
gb|KF565116.1|  Uncultured soil fungus clone NCD_LSU_otu146 28...  36.2    1.5  
gb|KF565108.1|  Uncultured soil fungus clone NCD_LSU_otu138 28...  36.2    1.5  
gb|KF565106.1|  Uncultured soil fungus clone NCD_LSU_otu136 28...  36.2    1.5  
gb|KF565105.1|  Uncultured soil fungus clone NCD_LSU_otu135 28...  36.2    1.5  
gb|KF565101.1|  Uncultured soil fungus clone NCD_LSU_otu131 28...  36.2    1.5  
gb|KF565100.1|  Uncultured soil fungus clone NCD_LSU_otu130 28...  36.2    1.5  
gb|KF565099.1|  Uncultured soil fungus clone NCD_LSU_otu129 28...  36.2    1.5  
gb|KF565098.1|  Uncultured soil fungus clone NCD_LSU_otu128 28...  36.2    1.5  
gb|KF565097.1|  Uncultured soil fungus clone NCD_LSU_otu127 28...  36.2    1.5  
gb|KF565095.1|  Uncultured soil fungus clone NCD_LSU_otu125 28...  36.2    1.5  
gb|KF565094.1|  Uncultured soil fungus clone NCD_LSU_otu124 28...  36.2    1.5  
gb|KF565093.1|  Uncultured soil fungus clone NCD_LSU_otu123 28...  36.2    1.5  
gb|KF565092.1|  Uncultured soil fungus clone NCD_LSU_otu122 28...  36.2    1.5  
gb|KF565089.1|  Uncultured soil fungus clone NCD_LSU_otu119 28...  36.2    1.5  
gb|KF565088.1|  Uncultured soil fungus clone NCD_LSU_otu118 28...  36.2    1.5  
gb|KF565081.1|  Uncultured soil fungus clone NCD_LSU_otu111 28...  36.2    1.5  
gb|KF565079.1|  Uncultured soil fungus clone NCD_LSU_otu109 28...  36.2    1.5  
gb|KF565077.1|  Uncultured soil fungus clone NCD_LSU_otu107 28...  36.2    1.5  
gb|KF565076.1|  Uncultured soil fungus clone NCD_LSU_otu106 28...  36.2    1.5  
gb|KF565075.1|  Uncultured soil fungus clone NCD_LSU_otu105 28...  36.2    1.5  
gb|KF565073.1|  Uncultured soil fungus clone NCD_LSU_otu103 28...  36.2    1.5  
gb|KF565071.1|  Uncultured soil fungus clone NCD_LSU_otu101 28...  36.2    1.5  
gb|KF565057.1|  Uncultured soil fungus clone NCD_LSU_otu87 28S...  36.2    1.5  
gb|KF565055.1|  Uncultured soil fungus clone NCD_LSU_otu85 28S...  36.2    1.5  
gb|KF565051.1|  Uncultured soil fungus clone NCD_LSU_otu81 28S...  36.2    1.5  
gb|KF565044.1|  Uncultured soil fungus clone NCD_LSU_otu74 28S...  36.2    1.5  
gb|KF565042.1|  Uncultured soil fungus clone NCD_LSU_otu72 28S...  36.2    1.5  
gb|KF565040.1|  Uncultured soil fungus clone NCD_LSU_otu70 28S...  36.2    1.5  
gb|KF565039.1|  Uncultured soil fungus clone NCD_LSU_otu69 28S...  36.2    1.5  
gb|KF565038.1|  Uncultured soil fungus clone NCD_LSU_otu68 28S...  36.2    1.5  
gb|KF565037.1|  Uncultured soil fungus clone NCD_LSU_otu67 28S...  36.2    1.5  
gb|KF565035.1|  Uncultured soil fungus clone NCD_LSU_otu65 28S...  36.2    1.5  
gb|KF565034.1|  Uncultured soil fungus clone NCD_LSU_otu64 28S...  36.2    1.5  
gb|KF565028.1|  Uncultured soil fungus clone NCD_LSU_otu58 28S...  36.2    1.5  
gb|KF565025.1|  Uncultured soil fungus clone NCD_LSU_otu55 28S...  36.2    1.5  
gb|KF565022.1|  Uncultured soil fungus clone NCD_LSU_otu52 28S...  36.2    1.5  
gb|KF565020.1|  Uncultured soil fungus clone NCD_LSU_otu50 28S...  36.2    1.5  
gb|KF565018.1|  Uncultured soil fungus clone NCD_LSU_otu48 28S...  36.2    1.5  
gb|KF565017.1|  Uncultured soil fungus clone NCD_LSU_otu47 28S...  36.2    1.5  
gb|KF565006.1|  Uncultured soil fungus clone NCD_LSU_otu36 28S...  36.2    1.5  
gb|KF564993.1|  Uncultured soil fungus clone NCD_LSU_otu23 28S...  36.2    1.5  
gb|KF564991.1|  Uncultured soil fungus clone NCD_LSU_otu21 28S...  36.2    1.5  
gb|KF564986.1|  Uncultured soil fungus clone NCD_LSU_otu16 28S...  36.2    1.5  
gb|KF564984.1|  Uncultured soil fungus clone NCD_LSU_otu14 28S...  36.2    1.5  
gb|KF564980.1|  Uncultured soil fungus clone NCD_LSU_otu10 28S...  36.2    1.5  
gb|KF564977.1|  Uncultured soil fungus clone NCD_LSU_otu7 28S ...  36.2    1.5  
gb|KF564975.1|  Uncultured soil fungus clone NCD_LSU_otu5 28S ...  36.2    1.5  
gb|KF564973.1|  Uncultured soil fungus clone NCD_LSU_otu3 28S ...  36.2    1.5  
gb|KF922740.1|  Uncultured Capnodiales clone D26 18S ribosomal...  36.2    1.5  
gb|KF922739.1|  Uncultured Capnodiales clone D204 18S ribosoma...  36.2    1.5  
gb|KF798202.1|  Uncultured Ascomycota clone 223 18S ribosomal ...  36.2    1.5  
gb|KF909271.1|  Uncultured Wickerhamiella clone KL5_SWG10 26S ...  36.2    1.5  
gb|KF826943.1|  Leptoxyphium sp. F2 internal transcribed space...  36.2    1.5  
gb|KF840681.1|  Sticta nylanderiana voucher KoLRI000460 intern...  36.2    1.5  
gb|KF836631.1|  Leotia lubrica clone KKM 427 28S large subunit...  36.2    1.5  
gb|KF836630.1|  Leotia lubrica clone KKM 349 28S large subunit...  36.2    1.5  
gb|KF836629.1|  Leotia lubrica clone KKM 348 28S large subunit...  36.2    1.5  
gb|KF836628.1|  Leotia lubrica clone KKM 347 28S large subunit...  36.2    1.5  
gb|KF836627.1|  Leotia lubrica clone KKM 337 28S large subunit...  36.2    1.5  
gb|KF836626.1|  Leotia lubrica clone KKM 334 28S large subunit...  36.2    1.5  
gb|KF836625.1|  Leotia lubrica clone KKM 317 28S large subunit...  36.2    1.5  
gb|KF836624.1|  Leotia lubrica clone KKM 152 28S large subunit...  36.2    1.5  
gb|KF836623.1|  Leotia lubrica clone KKM 147 28S large subunit...  36.2    1.5  
gb|KF836622.1|  Leotia lubrica clone KKM 145 28S large subunit...  36.2    1.5  
gb|KF830260.1|  Talaromyces funiculosus strain Q5 28S ribosoma...  36.2    1.5  
gb|KF836760.1|  Ophiocordyceps yakusimensis strain BA0024 26S ...  36.2    1.5  
gb|KF792071.1|  Candida intermedia strain FL023 26S ribosomal ...  36.2    1.5  
gb|GQ867794.1|  Ascosphaera atra strain 693A 18S ribosomal RNA...  36.2    1.5  
gb|GQ867793.1|  Ascosphaera acerosa strain 201316 18S ribosoma...  36.2    1.5  
gb|GQ867792.1|  Ascosphaera proliperda strain 28358 18S riboso...  36.2    1.5  
gb|GQ867791.1|  Ascosphaera pollenicola strain 62712 18S ribos...  36.2    1.5  
gb|GQ867790.1|  Ascosphaera osmophila strain 64269 18S ribosom...  36.2    1.5  
gb|GQ867789.1|  Ascosphaera major strain 694 18S ribosomal RNA...  36.2    1.5  
gb|GQ867788.1|  Ascosphaera flava strain 5144 18S ribosomal RN...  36.2    1.5  
gb|GQ867787.1|  Eremascus albus strain UCB50-026 18S ribosomal...  36.2    1.5  
gb|GQ867786.1|  Ascosphaera apis strain 7406 18S ribosomal RNA...  36.2    1.5  
gb|GQ867785.1|  Ascosphaera apis strain 7405 18S ribosomal RNA...  36.2    1.5  
gb|GQ867783.1|  Acremonium sp. 11665 DLW-2010 18S ribosomal RN...  36.2    1.5  
gb|KJ183040.1|  Debaryomyces hansenii strain YE3 26S ribosomal...  36.2    1.5  
gb|KF959855.1|  Lodderomyces elongisporus clone STA89 18S ribo...  36.2    1.5  
gb|KF959850.1|  Candida pararugosa clone STA2-3 18S ribosomal ...  36.2    1.5  
gb|KF959845.1|  Wickerhamomyces anomalus clone STA56 internal ...  36.2    1.5  
gb|KF959844.1|  Meyerozyma guilliermondii clone STA53 internal...  36.2    1.5  
gb|KF959841.1|  Candida pararugosa clone STA2-3 18S ribosomal ...  36.2    1.5  
gb|KF959839.1|  Pichia kudriavzevii clone STA200 18S ribosomal...  36.2    1.5  
gb|KF959838.1|  Pichia kudriavzevii clone STA197lsu 18S riboso...  36.2    1.5  
gb|KF959837.1|  Candida dubliniensis clone STA170 internal tra...  36.2    1.5  
gb|KF959836.1|  Meyerozyma guilliermondii clone STA134 interna...  36.2    1.5  
gb|KF959835.1|  Candida dubliniensis clone STA114 internal tra...  36.2    1.5  
gb|KF959834.1|  Cyberlindnera fabianii clone STA109 internal t...  36.2    1.5  
gb|KF959832.1|  Lodderomyces elongisporus clone STA89 internal...  36.2    1.5  
gb|KF959830.1|  Candida pararugosa clone STA76 5.8S ribosomal ...  36.2    1.5  
gb|KF959829.1|  Kluyveromyces lactis clone STA-63 internal tra...  36.2    1.5  
dbj|AB905498.1|  Ceratocystis manginecans genes for 18S rRNA, ...  36.2    1.5  
emb|HG426063.1|  Phaeosaccardinula sp. CCF 4369 partial 28S rR...  36.2    1.5  
gb|JX999054.1|  Uncultured Basidiomycota clone R043SL3_C3 inte...  36.2    1.5  
gb|JX999051.1|  Uncultured Basidiomycota clone R040VS1_C1 inte...  36.2    1.5  
gb|JX999050.1|  Uncultured Basidiomycota clone R022VS2_C1 inte...  36.2    1.5  
gb|JX999049.1|  Uncultured Basidiomycota clone R018SL4_C2 inte...  36.2    1.5  
gb|EU649077.2|  Uncultured Peziza voucher src682 18S ribosomal...  36.2    1.5  
gb|KF750566.1|  Uncultured fungus clone E4h9628 large subunit ...  36.2    1.5  
gb|KF750562.1|  Uncultured fungus clone E4g7616 large subunit ...  36.2    1.5  
gb|KF750552.1|  Uncultured fungus clone E4e12628 large subunit...  36.2    1.5  
gb|KF750551.1|  Uncultured fungus clone E4e12627 large subunit...  36.2    1.5  
gb|KF750550.1|  Uncultured fungus clone E4d3628 large subunit ...  36.2    1.5  
gb|KF750549.1|  Uncultured fungus clone E4d12629 large subunit...  36.2    1.5  
gb|KF750547.1|  Uncultured fungus clone E4b9626 large subunit ...  36.2    1.5  
gb|KF750543.1|  Uncultured fungus clone E3h6614 large subunit ...  36.2    1.5  
gb|KF750541.1|  Uncultured fungus clone E3h1627 large subunit ...  36.2    1.5  
gb|KF750540.1|  Uncultured fungus clone E3h11627 large subunit...  36.2    1.5  
gb|KF750538.1|  Uncultured fungus clone E3g5622 large subunit ...  36.2    1.5  
gb|KF750537.1|  Uncultured fungus clone E3g12628 large subunit...  36.2    1.5  
gb|KF750536.1|  Uncultured fungus clone E3g12626 large subunit...  36.2    1.5  
gb|KF750534.1|  Uncultured fungus clone E3f7627 large subunit ...  36.2    1.5  
gb|KF750533.1|  Uncultured fungus clone E3f3615 large subunit ...  36.2    1.5  
gb|KF750532.1|  Uncultured fungus clone E3f10625 large subunit...  36.2    1.5  
gb|KF750531.1|  Uncultured fungus clone E3e7626 large subunit ...  36.2    1.5  
gb|KF750530.1|  Uncultured fungus clone E3e6614 large subunit ...  36.2    1.5  
gb|KF750528.1|  Uncultured fungus clone E3e1628 large subunit ...  36.2    1.5  
gb|KF750527.1|  Uncultured fungus clone E3d12619 large subunit...  36.2    1.5  
gb|KF750525.1|  Uncultured fungus clone E3c8614 large subunit ...  36.2    1.5  
gb|KF750523.1|  Uncultured fungus clone E3b4609 large subunit ...  36.2    1.5  
gb|KF750521.1|  Uncultured fungus clone E3b2622 large subunit ...  36.2    1.5  
gb|KF750520.1|  Uncultured fungus clone E3b12623 large subunit...  36.2    1.5  
gb|KF750519.1|  Uncultured fungus clone E3b12614 large subunit...  36.2    1.5  
gb|KF750518.1|  Uncultured fungus clone E3a7621 large subunit ...  36.2    1.5  
gb|KF750517.1|  Uncultured fungus clone E3a4617 large subunit ...  36.2    1.5  
gb|KF750515.1|  Uncultured fungus clone E3a10626 large subunit...  36.2    1.5  
gb|KF750514.1|  Uncultured fungus clone E2ufunk00a1614 large s...  36.2    1.5  
gb|KF750510.1|  Uncultured fungus clone E2h1618 large subunit ...  36.2    1.5  
gb|KF750508.1|  Uncultured fungus clone E2h11628 large subunit...  36.2    1.5  
gb|KF750505.1|  Uncultured fungus clone E2f6622 large subunit ...  36.2    1.5  
gb|KF750503.1|  Uncultured fungus clone E2f5618 large subunit ...  36.2    1.5  
gb|KF750501.1|  Uncultured fungus clone E2f2626 large subunit ...  36.2    1.5  
gb|KF750499.1|  Uncultured fungus clone E2e6626 large subunit ...  36.2    1.5  
gb|KF750498.1|  Uncultured fungus clone E2e5626 large subunit ...  36.2    1.5  
gb|KF750496.1|  Uncultured fungus clone E2e11624 large subunit...  36.2    1.5  
gb|KF750494.1|  Uncultured fungus clone E2d8615 large subunit ...  36.2    1.5  
gb|KF750490.1|  Uncultured fungus clone E2c8626 large subunit ...  36.2    1.5  
gb|KF750485.1|  Uncultured fungus clone E2b7626 large subunit ...  36.2    1.5  
gb|KF750483.1|  Uncultured fungus clone E2b4615 large subunit ...  36.2    1.5  
gb|KF750475.1|  Uncultured fungus clone E2a6626 large subunit ...  36.2    1.5  
gb|KF750473.1|  Uncultured fungus clone E2a2625 large subunit ...  36.2    1.5  
gb|KF750471.1|  Uncultured fungus clone E2a10631 large subunit...  36.2    1.5  
gb|KF750469.1|  Uncultured fungus clone E1h4614 large subunit ...  36.2    1.5  
gb|KF750467.1|  Uncultured fungus clone E1g7628 large subunit ...  36.2    1.5  
gb|KF750466.1|  Uncultured fungus clone E1g6626 large subunit ...  36.2    1.5  
gb|KF750463.1|  Uncultured fungus clone E1f8627 large subunit ...  36.2    1.5  
gb|KF750462.1|  Uncultured fungus clone E1f6628 large subunit ...  36.2    1.5  
gb|KF750461.1|  Uncultured fungus clone E1f6620 large subunit ...  36.2    1.5  
gb|KF750460.1|  Uncultured fungus clone E1f5633 large subunit ...  36.2    1.5  
gb|KF750459.1|  Uncultured fungus clone E1f4616 large subunit ...  36.2    1.5  
gb|KF750458.1|  Uncultured fungus clone E1f3626 large subunit ...  36.2    1.5  
gb|KF750455.1|  Uncultured fungus clone E1e7618 large subunit ...  36.2    1.5  
gb|KF750454.1|  Uncultured fungus clone E1e5630 large subunit ...  36.2    1.5  
gb|KF750453.1|  Uncultured fungus clone E1e1626 large subunit ...  36.2    1.5  
gb|KF750451.1|  Uncultured fungus clone E1e12627 large subunit...  36.2    1.5  
gb|KF750450.1|  Uncultured fungus clone E1e12621 large subunit...  36.2    1.5  
gb|KF750447.1|  Uncultured fungus clone E1d8614 large subunit ...  36.2    1.5  
gb|KF750446.1|  Uncultured fungus clone E1d7628 large subunit ...  36.2    1.5  
gb|KF750443.1|  Uncultured fungus clone E1d4612 large subunit ...  36.2    1.5  
gb|KF750440.1|  Uncultured fungus clone E1d2627 large subunit ...  36.2    1.5  
gb|KF750439.1|  Uncultured fungus clone E1c9605 large subunit ...  36.2    1.5  
gb|KF750436.1|  Uncultured fungus clone E1c6625 large subunit ...  36.2    1.5  
gb|KF750435.1|  Uncultured fungus clone E1c5626 large subunit ...  36.2    1.5  
gb|KF750434.1|  Uncultured fungus clone E1c3629 large subunit ...  36.2    1.5  
gb|KF750433.1|  Uncultured fungus clone E1c3627 large subunit ...  36.2    1.5  
gb|KF750427.1|  Uncultured fungus clone E1b4627 large subunit ...  36.2    1.5  
gb|KF750426.1|  Uncultured fungus clone E1b4626 large subunit ...  36.2    1.5  
gb|KF750425.1|  Uncultured fungus clone E1b12629 large subunit...  36.2    1.5  
gb|KF750424.1|  Uncultured fungus clone E1b11627 large subunit...  36.2    1.5  
gb|KF750422.1|  Uncultured fungus clone E1b10631 large subunit...  36.2    1.5  
gb|KF750416.1|  Uncultured fungus clone E1a10615 large subunit...  36.2    1.5  
gb|KF750413.1|  Uncultured fungus clone A4h1644 large subunit ...  36.2    1.5  
gb|KF750410.1|  Uncultured fungus clone A4f9624 large subunit ...  36.2    1.5  
gb|KF750409.1|  Uncultured fungus clone A4f8629 large subunit ...  36.2    1.5  
gb|KF750408.1|  Uncultured fungus clone A4f8616 large subunit ...  36.2    1.5  
gb|KF750406.1|  Uncultured fungus clone A4f7629 large subunit ...  36.2    1.5  
gb|KF750404.1|  Uncultured fungus clone A4f10627 large subunit...  36.2    1.5  
gb|KF750400.1|  Uncultured fungus clone A4d3627 large subunit ...  36.2    1.5  
gb|KF750399.1|  Uncultured fungus clone A4d3615 large subunit ...  36.2    1.5  
gb|KF750398.1|  Uncultured fungus clone A4d2626 large subunit ...  36.2    1.5  
gb|KF750396.1|  Uncultured fungus clone A4c4634 large subunit ...  36.2    1.5  
gb|KF750390.1|  Uncultured fungus clone A3h7625 large subunit ...  36.2    1.5  
gb|KF750388.1|  Uncultured fungus clone A3h2627 large subunit ...  36.2    1.5  
gb|KF750382.1|  Uncultured fungus clone A3g1626 large subunit ...  36.2    1.5  
gb|KF750380.1|  Uncultured fungus clone A3f12631 large subunit...  36.2    1.5  
gb|KF750379.1|  Uncultured fungus clone A3e6618 large subunit ...  36.2    1.5  
gb|KF750378.1|  Uncultured fungus clone A3e6616 large subunit ...  36.2    1.5  
gb|KF750377.1|  Uncultured fungus clone A3e3625 large subunit ...  36.2    1.5  
gb|KF750376.1|  Uncultured fungus clone A3d9619 large subunit ...  36.2    1.5  
gb|KF750375.1|  Uncultured fungus clone A3d2626 large subunit ...  36.2    1.5  
gb|KF750374.1|  Uncultured fungus clone A3d11628 large subunit...  36.2    1.5  
gb|KF750366.1|  Uncultured fungus clone A3b10630 large subunit...  36.2    1.5  
gb|KF750365.1|  Uncultured fungus clone A3a8628 large subunit ...  36.2    1.5  
gb|KF750361.1|  Uncultured fungus clone A3a3608 large subunit ...  36.2    1.5  
gb|KF750355.1|  Uncultured fungus clone A2h8631 large subunit ...  36.2    1.5  
gb|KF750349.1|  Uncultured fungus clone A2f3622 large subunit ...  36.2    1.5  
gb|KF750348.1|  Uncultured fungus clone A2f10615 large subunit...  36.2    1.5  
gb|KF750347.1|  Uncultured fungus clone A2e4629 large subunit ...  36.2    1.5  
gb|KF750339.1|  Uncultured fungus clone A2c5615 large subunit ...  36.2    1.5  
gb|KF750338.1|  Uncultured fungus clone A2c1620 large subunit ...  36.2    1.5  
gb|KF750336.1|  Uncultured fungus clone A2b8643 large subunit ...  36.2    1.5  
gb|KF750331.1|  Uncultured fungus clone A2b12624 large subunit...  36.2    1.5  
gb|KF750328.1|  Uncultured fungus clone A2a8643 large subunit ...  36.2    1.5  
gb|KF750326.1|  Uncultured fungus clone A2a5615 large subunit ...  36.2    1.5  
gb|KF750325.1|  Uncultured fungus clone A1h9627 large subunit ...  36.2    1.5  
gb|KF750323.1|  Uncultured fungus clone A1h3633 large subunit ...  36.2    1.5  
gb|KF750322.1|  Uncultured fungus clone A1h2628 large subunit ...  36.2    1.5  
gb|KF750317.1|  Uncultured fungus clone A1g4615 large subunit ...  36.2    1.5  
gb|KF750316.1|  Uncultured fungus clone A1g2621 large subunit ...  36.2    1.5  
gb|KF750313.1|  Uncultured fungus clone A1f11628 large subunit...  36.2    1.5  
gb|KF750312.1|  Uncultured fungus clone A1f11627 large subunit...  36.2    1.5  
gb|KF750310.1|  Uncultured fungus clone A1e9625 large subunit ...  36.2    1.5  
gb|KF750308.1|  Uncultured fungus clone A1e3630 large subunit ...  36.2    1.5  
gb|KF750307.1|  Uncultured fungus clone A1e3627 large subunit ...  36.2    1.5  
gb|KF750305.1|  Uncultured fungus clone A1e11628 large subunit...  36.2    1.5  
gb|KF750302.1|  Uncultured fungus clone A1d6634 large subunit ...  36.2    1.5  
gb|KF750301.1|  Uncultured fungus clone A1d5614 large subunit ...  36.2    1.5  
gb|KF750300.1|  Uncultured fungus clone A1d3615 large subunit ...  36.2    1.5  
gb|KF750293.1|  Uncultured fungus clone A1c11612 large subunit...  36.2    1.5  
gb|KF750292.1|  Uncultured fungus clone A1b8630 large subunit ...  36.2    1.5  
gb|KF750291.1|  Uncultured fungus clone A1b8618 large subunit ...  36.2    1.5  
gb|KF750289.1|  Uncultured fungus clone A1b7626 large subunit ...  36.2    1.5  
gb|KF750288.1|  Uncultured fungus clone A1b5630 large subunit ...  36.2    1.5  
gb|KF750287.1|  Uncultured fungus clone A1b5627 large subunit ...  36.2    1.5  
gb|KF750286.1|  Uncultured fungus clone A1b4627 large subunit ...  36.2    1.5  
gb|KF750283.1|  Uncultured fungus clone A1b3620 large subunit ...  36.2    1.5  
gb|KF750282.1|  Uncultured fungus clone A1b2629 large subunit ...  36.2    1.5  
gb|KF750281.1|  Uncultured fungus clone A1b1615 large subunit ...  36.2    1.5  
gb|KF750274.1|  Uncultured fungus clone A1a6622 large subunit ...  36.2    1.5  
gb|KF750273.1|  Uncultured fungus clone A1a5595 large subunit ...  36.2    1.5  
gb|KF750272.1|  Uncultured fungus clone A1a4615 large subunit ...  36.2    1.5  
gb|KF750270.1|  Uncultured fungus clone A1a3630 large subunit ...  36.2    1.5  
gb|KF750269.1|  Uncultured fungus clone A1a2614 large subunit ...  36.2    1.5  
gb|KF750265.1|  Uncultured fungus clone A1a11626 large subunit...  36.2    1.5  
gb|KF750262.1|  Uncultured fungus clone 8a_A4a12627 large subu...  36.2    1.5  
gb|KF750261.1|  Uncultured fungus clone 8a_A2c10628 large subu...  36.2    1.5  
gb|KF750260.1|  Uncultured fungus clone 8a_A1h4626 large subun...  36.2    1.5  
gb|KF750259.1|  Uncultured fungus clone 8a_A1g9628 large subun...  36.2    1.5  
gb|KF750258.1|  Uncultured fungus clone 7a_E4e1623 large subun...  36.2    1.5  
gb|KF750257.1|  Uncultured fungus clone 7a_E4e10626 large subu...  36.2    1.5  
gb|KF750256.1|  Uncultured fungus clone 7a_E4b2614 large subun...  36.2    1.5  
gb|KF750255.1|  Uncultured fungus clone 7a_E3c9626 large subun...  36.2    1.5  
gb|KF750254.1|  Uncultured fungus clone 7a_E3c7627 large subun...  36.2    1.5  
gb|KF750253.1|  Uncultured fungus clone 7a_E1h5627 large subun...  36.2    1.5  
gb|KF750252.1|  Uncultured fungus clone 6a_A4d10626 large subu...  36.2    1.5  
gb|KF750251.1|  Uncultured fungus clone 6a_A2g2628 large subun...  36.2    1.5  
gb|KF750250.1|  Uncultured fungus clone 6a_A1g6626 large subun...  36.2    1.5  
gb|KF750249.1|  Uncultured fungus clone 6a_A1e8626 large subun...  36.2    1.5  
gb|KF750248.1|  Uncultured fungus clone 6a_A1a4626 large subun...  36.2    1.5  
gb|KF750247.1|  Uncultured fungus clone 5b_E4g8626 large subun...  36.2    1.5  
gb|KF750245.1|  Uncultured fungus clone 5b_E3f1615 large subun...  36.2    1.5  
gb|KF750243.1|  Uncultured fungus clone 5b_E2h5615 large subun...  36.2    1.5  
gb|KF750242.1|  Uncultured fungus clone 5b_E2g7623 large subun...  36.2    1.5  
gb|KF750240.1|  Uncultured fungus clone 5b_E1b11627 large subu...  36.2    1.5  
gb|KF750239.1|  Uncultured fungus clone 1b_E4g2615 large subun...  36.2    1.5  
gb|KF750238.1|  Uncultured fungus clone 1b_E4e1623 large subun...  36.2    1.5  
gb|KF750237.1|  Uncultured fungus clone 1b_E3a6626 large subun...  36.2    1.5  
gb|KF750236.1|  Uncultured fungus clone 17a_E4h8627 large subu...  36.2    1.5  
gb|KF750235.1|  Uncultured fungus clone 17a_E3e6614 large subu...  36.2    1.5  
gb|KF750234.1|  Uncultured fungus clone 17a_E2h10626 large sub...  36.2    1.5  
gb|KF750233.1|  Uncultured fungus clone 17a_E2f1625 large subu...  36.2    1.5  
gb|KF750231.1|  Uncultured fungus clone 16b_A1f11628 large sub...  36.2    1.5  
gb|KF750230.1|  Uncultured fungus clone 14b_A4b11626 large sub...  36.2    1.5  
gb|KF750229.1|  Uncultured fungus clone 14b_A1e10628 large sub...  36.2    1.5  
gb|KF750227.1|  Uncultured fungus clone 14b_A1c10628 large sub...  36.2    1.5  
gb|KF750226.1|  Uncultured fungus clone 11b_E4h11623 large sub...  36.2    1.5  
gb|KF750225.1|  Uncultured fungus clone 11b_E3g1627 large subu...  36.2    1.5  
gb|KF750224.1|  Uncultured fungus clone 11b_E1f12626 large sub...  36.2    1.5  
gb|KF750223.1|  Uncultured fungus clone 11b_E1e4626 large subu...  36.2    1.5  
gb|KF750222.1|  Uncultured fungus clone 11b_E1d4628 large subu...  36.2    1.5  
gb|KF750221.1|  Uncultured fungus clone 11b_E1a1626 large subu...  36.2    1.5  
gb|KF750220.1|  Uncultured fungus clone 11a_E4f9626 large subu...  36.2    1.5  
gb|KF750219.1|  Uncultured fungus clone 11a_E4f11626 large sub...  36.2    1.5  
gb|KF750218.1|  Uncultured fungus clone 11a_E3d5615 large subu...  36.2    1.5  
gb|KF750217.1|  Uncultured fungus clone 11a_E3d10627 large sub...  36.2    1.5  
gb|KF750216.1|  Uncultured fungus clone 11a_E3a6626 large subu...  36.2    1.5  
gb|KF750215.1|  Uncultured fungus clone 11a_E2f7626 large subu...  36.2    1.5  
gb|KF750214.1|  Uncultured fungus clone 11a_E2e9630 large subu...  36.2    1.5  
gb|KF750213.1|  Uncultured fungus clone 11a_E2e12626 large sub...  36.2    1.5  
gb|KF750212.1|  Uncultured fungus clone 11a_E2d5628 large subu...  36.2    1.5  
gb|KF750210.1|  Uncultured fungus clone 11a_E2b2627 large subu...  36.2    1.5  
gb|KF750209.1|  Uncultured fungus clone 11a_E1g8626 large subu...  36.2    1.5  
gb|KF750208.1|  Uncultured fungus clone 11a_E1f11626 large sub...  36.2    1.5  
gb|KF750207.1|  Uncultured fungus clone 11a_E1d10627 large sub...  36.2    1.5  
gb|KF750205.1|  Uncultured fungus clone 11a_E1b6626 large subu...  36.2    1.5  
gb|KF750203.1|  Uncultured fungus clone 10b_A3h8627 large subu...  36.2    1.5  
gb|KF750200.1|  Uncultured fungus clone 10b_A2g10626 large sub...  36.2    1.5  
gb|KF750198.1|  Uncultured fungus clone 10b_A2b9626 large subu...  36.2    1.5  
gb|KF750197.1|  Uncultured fungus clone 10b_A1d1625 large subu...  36.2    1.5  
gb|KF750196.1|  Uncultured fungus clone 10b_A1a3626 large subu...  36.2    1.5  
gb|KF750195.1|  Uncultured fungus clone 10a_A4h5626 large subu...  36.2    1.5  
gb|KF750191.1|  Uncultured fungus clone 10a_A3f5625 large subu...  36.2    1.5  
gb|KF750190.1|  Uncultured fungus clone 10a_A2h8629 large subu...  36.2    1.5  
gb|KF750189.1|  Uncultured fungus clone 10a_A2f11626 large sub...  36.2    1.5  
gb|KF750188.1|  Uncultured fungus clone 10a_A1h8626 large subu...  36.2    1.5  
gb|KF750186.1|  Uncultured fungus clone 10a_A1c7626 large subu...  36.2    1.5  
gb|KF750185.1|  Uncultured fungus clone 10a_A1c2625 large subu...  36.2    1.5  
gb|KF750183.1|  Uncultured fungus clone 10a_A1a6626 large subu...  36.2    1.5  
gb|KF772284.1|  Badhamia dubia isolate HB57 5.8S ribosomal RNA...  36.2    1.5  
gb|KF751621.1|  Alternaria alternata isolate PKSR3 28S ribosom...  36.2    1.5  
gb|KF811425.1|  Debaryomyces hansenii strain 80wat 28S ribosom...  36.2    1.5  
gb|KF811420.1|  Candida parapsilosis strain 194wat 28S ribosom...  36.2    1.5  
gb|KF811418.1|  Candida sp. 150wat 28S ribosomal RNA gene, par...  36.2    1.5  
gb|KF811416.1|  Pichia kudriavzevii strain 132/163/167/188wat ...  36.2    1.5  
gb|KF740835.1|  Andreiomyces morozianus isolate NY1377 28S rib...  36.2    1.5  
gb|KF740834.1|  Andreiomyces morozianus isolate NY1373 28S rib...  36.2    1.5  
gb|KF740833.1|  Andreiomyces morozianus isolate NY0976 28S rib...  36.2    1.5  
gb|KF740832.1|  Andreiomyces morozianus isolate NY0978 28S rib...  36.2    1.5  
gb|KF740831.1|  Andreiomyces morozianus isolate NY0979 28S rib...  36.2    1.5  
gb|KF740830.1|  Andreiomyces morozianus isolate NY0982 28S rib...  36.2    1.5  
gb|KF740829.1|  Andreiomyces morozianus isolate NY1183 28S rib...  36.2    1.5  
gb|KF740828.1|  Andreiomyces morozianus isolate NY1196 28S rib...  36.2    1.5  
gb|KF740827.1|  Andreiomyces morozianus isolate NY1223 28S rib...  36.2    1.5  
gb|KF740826.1|  Andreiomyces morozianus isolate NY1227 28S rib...  36.2    1.5  
gb|KF733346.1|  Davidiella sp. f10 28S ribosomal RNA gene, par...  36.2    1.5  
gb|KF733380.1|  Fusarium sp. f37 CM-2013 28S ribosomal RNA gen...  36.2    1.5  
gb|KF733379.1|  Dothideomycetes sp. f274 28S ribosomal RNA gen...  36.2    1.5  
gb|KF733378.1|  Kabatiella sp. f233 28S ribosomal RNA gene, pa...  36.2    1.5  
gb|KF733374.1|  Gibberella sp. f81 28S ribosomal RNA gene, par...  36.2    1.5  
gb|KF733373.1|  Sordariomycetes sp. f69 28S ribosomal RNA gene...  36.2    1.5  
gb|KF733370.1|  Pleosporales sp. f13 28S ribosomal RNA gene, p...  36.2    1.5  
gb|KF733371.1|  Pleosporales sp. f242 28S ribosomal RNA gene, ...  36.2    1.5  
gb|KF733369.1|  Camarosporium sp. f64 28S ribosomal RNA gene, ...  36.2    1.5  
gb|KF733366.1|  Hypocreales sp. f3 28S ribosomal RNA gene, par...  36.2    1.5  
gb|KF733367.1|  Hypocreales sp. f5 28S ribosomal RNA gene, par...  36.2    1.5  
gb|KF733365.1|  Alternaria sp. f33 28S ribosomal RNA gene, par...  36.2    1.5  
gb|KF733364.1|  Helotiales sp. f285 28S ribosomal RNA gene, pa...  36.2    1.5  
gb|KF733363.1|  Phaeosphaeria sp. f280 28S ribosomal RNA gene,...  36.2    1.5  
gb|KF733362.1|  Pleurophoma sp. f276 28S ribosomal RNA gene, p...  36.2    1.5  
gb|KF733361.1|  Exophiala sp. f272 28S ribosomal RNA gene, par...  36.2    1.5  
gb|KF733357.1|  Cercophora sp. f26 28S ribosomal RNA gene, par...  36.2    1.5  
gb|KF733356.1|  Pleosporales sp. f245 28S ribosomal RNA gene, ...  36.2    1.5  
gb|KF733354.1|  Phaeomoniella sp. f226 28S ribosomal RNA gene,...  36.2    1.5  
gb|KF733353.1|  Dothidea sp. f223 28S ribosomal RNA gene, part...  36.2    1.5  
gb|KF733352.1|  Helotiales sp. f222 28S ribosomal RNA gene, pa...  36.2    1.5  
gb|KF733351.1|  Dothideomycetes sp. f220 28S ribosomal RNA gen...  36.2    1.5  
gb|KF733350.1|  Neofusicoccum sp. f210 28S ribosomal RNA gene,...  36.2    1.5  
gb|KF733348.1|  Epicoccum sp. f288 28S ribosomal RNA gene, par...  36.2    1.5  
gb|KF733347.1|  Hypocrea sp. f2 28S ribosomal RNA gene, partia...  36.2    1.5  
gb|KF733381.1|  Davidiella sp. f63 28S ribosomal RNA gene, par...  36.2    1.5  
gb|KF733342.1|  Tetracladium sp. f101 28S ribosomal RNA gene, ...  36.2    1.5  
gb|KF733341.1|  Alternaria sp. f1 28S ribosomal RNA gene, part...  36.2    1.5  
gb|KF741789.1|  Candida africana isolate VPCI 84/P/13 28S ribo...  36.2    1.5  
dbj|AP012217.1|  Kluyveromyces marxianus DMKU3-1042 DNA, compl...  36.2    1.5  
emb|HG797657.1|  Metschnikowia sp. IMT-Y-2365 genomic DNA cont...  36.2    1.5  
gb|KF729586.1|  Staphylotrichum coccosporum strain TFR27 large...  36.2    1.5  
gb|KF729585.1|  Penicillium limosum strain TFR26 large subunit...  36.2    1.5  
gb|KF791032.1|  Starmerella sp. UFMG-CM-Y281 26S ribosomal RNA...  36.2    1.5  
gb|KC425322.2|  Chaetomium bostrychodes isolate HMUABO 823116 ...  36.2    1.5  
gb|KC425321.2|  Chaetomium bostrychodes isolate HMUABO 823026 ...  36.2    1.5  
gb|KC425320.2|  Chaetomium bostrychodes isolate HMUABO 823025 ...  36.2    1.5  
gb|KC425319.2|  Chaetomium bostrychodes isolate HMUABO 823101 ...  36.2    1.5  
gb|KC425318.2|  Chaetomium globosum isolate HMUABO 823031 28S ...  36.2    1.5  
gb|KC425317.2|  Chaetomium globosum isolate HMUABO 823110 28S ...  36.2    1.5  
gb|KC425316.2|  Chaetomium bostrychodes isolate HMUABO 823021 ...  36.2    1.5  
gb|KC425315.2|  Chaetomium indicum isolate HMUABO 823018 28S r...  36.2    1.5  
gb|KC425314.2|  Chaetomium murorum isolate HMUABO 823097 28S r...  36.2    1.5  
gb|KC425306.2|  Chaetomium globosum isolate HMUABO 823115 28S ...  36.2    1.5  
gb|KC425304.2|  Chaetomium bostrychodes isolate HMUABO 823019 ...  36.2    1.5  
gb|KC425300.2|  Chaetomium globosum isolate HMUABO 823014 28S ...  36.2    1.5  
gb|KC425299.2|  Chaetomium murorum isolate HMUABO 823117 28S r...  36.2    1.5  
gb|KC425297.2|  Chaetomium cuniculorum isolate HMUABO 823024 2...  36.2    1.5  
gb|KC425296.2|  Chaetomium megalocarpum isolate HMUABO 823005 ...  36.2    1.5  
gb|KC425295.2|  Achaetomium sp. HMUABO 823004 28S ribosomal RN...  36.2    1.5  
gb|KC425294.2|  Thielavia terricola isolate HMUABO 823125 28S ...  36.2    1.5  
gb|KC425293.2|  Chaetomium murorum isolate HMUABO 823023 28S r...  36.2    1.5  
gb|KC425292.2|  Chaetomium murorum isolate HMUABO 823118 28S r...  36.2    1.5  
gb|KC425291.2|  Chaetomium globosum isolate HMUABO 823126 28S ...  36.2    1.5  
gb|KC425290.2|  Chaetomium globosum isolate HMUABO 823022 28S ...  36.2    1.5  
gb|KC425289.2|  Chaetomium globosum isolate HMUABO 823103 28S ...  36.2    1.5  
gb|KC425288.2|  Chaetomium globosum isolate HMUABO 823030 28S ...  36.2    1.5  
gb|KC425287.2|  Chaetomium indicum isolate HMUABO 823012 28S r...  36.2    1.5  
gb|KC425286.2|  Chaetomium globosum isolate HMUABO 823105 28S ...  36.2    1.5  
gb|KC425285.2|  Chaetomium megalocarpum isolate HMUABO 823122 ...  36.2    1.5  
gb|KC425284.2|  Chaetomium cuniculorum isolate HMUABO 823033 2...  36.2    1.5  
gb|KC425283.2|  Chaetomium globosum isolate HMUABO 823099 28S ...  36.2    1.5  
gb|KC425282.2|  Chaetomium megalocarpum isolate HMUABO 823020 ...  36.2    1.5  
gb|KC425281.2|  Chaetomium megalocarpum isolate HMUABO 823108 ...  36.2    1.5  
gb|KC425280.2|  Chaetomium caprinum isolate HMUABO 823120 28S ...  36.2    1.5  
gb|KC425279.2|  Chaetomium globosum isolate HMUABO 823027 28S ...  36.2    1.5  
gb|KC425278.2|  Chaetomium bostrychodes isolate HMUABO 823098 ...  36.2    1.5  
gb|KC425277.2|  Chaetomium sp. HMUABO 823001 28S ribosomal RNA...  36.2    1.5  
gb|KC425276.2|  Chaetomium murorum isolate HMUABO 823107 28S r...  36.2    1.5  
gb|KC425275.2|  Chaetomium megalocarpum isolate HMUABO 823029 ...  36.2    1.5  
gb|KC425274.2|  Chaetomium bostrychodes isolate HMUABO 823028 ...  36.2    1.5  
gb|KF727280.1|  Pseudallescheria apiosperma 28S ribosomal RNA ...  36.2    1.5  
gb|KF738168.1|  Candida fructus strain S4-2Y12 26S ribosomal R...  36.2    1.5  
gb|KF738162.1|  Saccharomycopsis crataegensis strain S2*-3Y9A1...  36.2    1.5  
gb|KF738161.1|  Wickerhamomyces anomalus strain S2-2Y5A 26S ri...  36.2    1.5  
gb|KF738157.1|  Pichia kluyveri strain S1-2Y4B 26S ribosomal R...  36.2    1.5  
gb|KF738156.1|  Candida tropicalis strain S1-2Y7 26S ribosomal...  36.2    1.5  
gb|KF738154.1|  Pichia kudriavzevii strain S1*-4Y22B 26S ribos...  36.2    1.5  
gb|KF738153.1|  Saccharomyces cerevisiae strain S1*-7Y9 26S ri...  36.2    1.5  
gb|KF921295.1|  Colletotrichum fructicola strain ATG 28S ribos...  36.2    1.5  
gb|KF921294.1|  Colletotrichum fructicola strain RTG 28S ribos...  36.2    1.5  
gb|KF737865.1|  Aspergillus niger strain C6F 18S ribosomal RNA...  36.2    1.5  
gb|KF737864.1|  Aspergillus niger strain WC3E 18S ribosomal RN...  36.2    1.5  
gb|KF737863.1|  Aspergillus niger strain WC5B 18S ribosomal RN...  36.2    1.5  
gb|KF737862.1|  Aspergillus niger strain WC5F 18S ribosomal RN...  36.2    1.5  
emb|HF571133.1|  Solicorynespora sp. MHR-2013 partial 28S rRNA...  36.2    1.5  
gb|KF286988.1|  Amplistromataceae sp. MH-2013a 28S ribosomal R...  36.2    1.5  
gb|KC878450.2|  Metschnikowia pulcherrima strain IMBCO2 26S ri...  36.2    1.5  
gb|HM627124.2|  Candida shehatae strain D10 26S ribosomal RNA ...  36.2    1.5  
gb|HM627056.2|  Hanseniaspora uvarum strain DB2 26S ribosomal ...  36.2    1.5  
ref|NR_077193.2|  Blastobotrys proliferans CBS 522.75 ITS regi...  36.2    1.5  
emb|HG798775.1|  Cladosporium herbarum genomic DNA containing ...  36.2    1.5  
emb|HG798774.1|  Clonostachys byssicola genomic DNA containing...  36.2    1.5  
emb|HG798769.1|  Trichoderma harzianum genomic DNA containing ...  36.2    1.5  
emb|HG798756.1|  Trichoderma harzianum genomic DNA containing ...  36.2    1.5  
gb|KF618367.1|  Uncultured fungus clone 3325I15 28S ribosomal ...  36.2    1.5  
gb|KF618362.1|  Uncultured fungus clone 3324E12 28S ribosomal ...  36.2    1.5  
gb|KF618357.1|  Uncultured fungus clone 3321O22 28S ribosomal ...  36.2    1.5  
gb|KF618354.1|  Uncultured fungus clone 3320E17 28S ribosomal ...  36.2    1.5  
gb|KF618348.1|  Uncultured fungus clone 3314N1 28S ribosomal R...  36.2    1.5  
gb|KF618336.1|  Uncultured fungus clone 3305L22 28S ribosomal ...  36.2    1.5  
gb|KF618320.1|  Uncultured fungus clone 3272B13 28S ribosomal ...  36.2    1.5  
gb|KF618313.1|  Uncultured fungus clone 3267E24 28S ribosomal ...  36.2    1.5  
gb|KF618312.1|  Uncultured fungus clone 3266P2 28S ribosomal R...  36.2    1.5  
gb|KF618309.1|  Uncultured fungus clone 3263L16 28S ribosomal ...  36.2    1.5  
gb|KF618307.1|  Uncultured fungus clone 3262D15 28S ribosomal ...  36.2    1.5  
gb|KF618301.1|  Uncultured fungus clone 3256J8 28S ribosomal R...  36.2    1.5  
gb|KF618280.1|  Uncultured fungus clone 3243K16 28S ribosomal ...  36.2    1.5  
gb|KF618274.1|  Uncultured fungus clone 3242F15 28S ribosomal ...  36.2    1.5  
gb|KF618257.1|  Uncultured fungus clone 3229E18 28S ribosomal ...  36.2    1.5  
gb|KF618256.1|  Uncultured fungus clone 3208G2 28S ribosomal R...  36.2    1.5  
gb|KF618253.1|  Uncultured fungus clone 3207I14 28S ribosomal ...  36.2    1.5  
gb|KF618246.1|  Uncultured fungus clone 3202E17 28S ribosomal ...  36.2    1.5  
gb|KF618241.1|  Uncultured fungus clone 3198L20 28S ribosomal ...  36.2    1.5  
gb|KF618234.1|  Uncultured fungus clone 3181L10 28S ribosomal ...  36.2    1.5  
gb|KF618229.1|  Uncultured fungus clone 3178B8 28S ribosomal R...  36.2    1.5  
gb|KF618076.1|  Uncultured fungus clone 3324E4 18S ribosomal R...  36.2    1.5  
gb|KF618074.1|  Uncultured fungus clone 3323D1 18S ribosomal R...  36.2    1.5  
gb|KF618070.1|  Uncultured fungus clone 3320A13 18S ribosomal ...  36.2    1.5  
gb|KF618069.1|  Uncultured fungus clone 3319P7 18S ribosomal R...  36.2    1.5  
gb|KF618068.1|  Uncultured fungus clone 3319O21 18S ribosomal ...  36.2    1.5  
gb|KF618067.1|  Uncultured fungus clone 3319L15 internal trans...  36.2    1.5  
gb|KF618066.1|  Uncultured fungus clone 3319G4 18S ribosomal R...  36.2    1.5  
gb|KF618065.1|  Uncultured fungus clone 3319E4 18S ribosomal R...  36.2    1.5  
gb|KF618064.1|  Uncultured fungus clone 3318H14 18S ribosomal ...  36.2    1.5  
gb|KF618062.1|  Uncultured fungus clone 3316I14 internal trans...  36.2    1.5  
gb|KF618060.1|  Uncultured fungus clone 3314L3 18S ribosomal R...  36.2    1.5  
gb|KF618058.1|  Uncultured fungus clone 3313N2 18S ribosomal R...  36.2    1.5  
gb|KF618057.1|  Uncultured fungus clone 3313C13 18S ribosomal ...  36.2    1.5  
gb|KF618056.1|  Uncultured fungus clone 3311O4 18S ribosomal R...  36.2    1.5  
gb|KF618053.1|  Uncultured fungus clone 3306E21 18S ribosomal ...  36.2    1.5  
gb|KF618052.1|  Uncultured fungus clone 3303000 18S ribosomal ...  36.2    1.5  
gb|KF618050.1|  Uncultured fungus clone 3300C4 18S ribosomal R...  36.2    1.5  
gb|KF618049.1|  Uncultured fungus clone 3293F16 18S ribosomal ...  36.2    1.5  
gb|KF618048.1|  Uncultured fungus clone 3272E20 18S ribosomal ...  36.2    1.5  
gb|KF618037.1|  Uncultured fungus clone 3266N20 18S ribosomal ...  36.2    1.5  
gb|KF618031.1|  Uncultured fungus clone 3258B2 18S ribosomal R...  36.2    1.5  
gb|KF618029.1|  Uncultured fungus clone 3254A4 18S ribosomal R...  36.2    1.5  
gb|KF618020.1|  Uncultured fungus clone 3241I8 18S ribosomal R...  36.2    1.5  
gb|KF618019.1|  Uncultured fungus clone 3241I14 18S ribosomal ...  36.2    1.5  
gb|KF618015.1|  Uncultured fungus clone 3239K7 18S ribosomal R...  36.2    1.5  
gb|KF618014.1|  Uncultured fungus clone 3237M6 18S ribosomal R...  36.2    1.5  
gb|KF618013.1|  Uncultured fungus clone 3237L20 18S ribosomal ...  36.2    1.5  
gb|KF618009.1|  Uncultured fungus clone 3235P12 18S ribosomal ...  36.2    1.5  
gb|KF618007.1|  Uncultured fungus clone 3235G1 18S ribosomal R...  36.2    1.5  
gb|KF618005.1|  Uncultured fungus clone 3234C8 18S ribosomal R...  36.2    1.5  
gb|KF618004.1|  Uncultured fungus clone 3233D2 18S ribosomal R...  36.2    1.5  
gb|KF618001.1|  Uncultured fungus clone 3232D7 18S ribosomal R...  36.2    1.5  
gb|KF617998.1|  Uncultured fungus clone 3231I1 18S ribosomal R...  36.2    1.5  
gb|KF617987.1|  Uncultured fungus clone 3205I1 18S ribosomal R...  36.2    1.5  
gb|KF617985.1|  Uncultured fungus clone 3203P19 18S ribosomal ...  36.2    1.5  
gb|KF617984.1|  Uncultured fungus clone 3203J7 18S ribosomal R...  36.2    1.5  
gb|KF617983.1|  Uncultured fungus clone 3203E24 18S ribosomal ...  36.2    1.5  
gb|KF617981.1|  Uncultured fungus clone 3200N19 18S ribosomal ...  36.2    1.5  
gb|KF617977.1|  Uncultured fungus clone 3199O18 18S ribosomal ...  36.2    1.5  
gb|KF617976.1|  Uncultured fungus clone 3199O1 18S ribosomal R...  36.2    1.5  
gb|KF617975.1|  Uncultured fungus clone 3199K5 18S ribosomal R...  36.2    1.5  
gb|KF617969.1|  Uncultured fungus clone 3187H3 18S ribosomal R...  36.2    1.5  
gb|KF617968.1|  Uncultured fungus clone 3186C3 18S ribosomal R...  36.2    1.5  
gb|KF617966.1|  Uncultured fungus clone 3184L7 18S ribosomal R...  36.2    1.5  
gb|KF617965.1|  Uncultured fungus clone 3184F14 18S ribosomal ...  36.2    1.5  
gb|KF617963.1|  Uncultured fungus clone 3184C12 18S ribosomal ...  36.2    1.5  
gb|KF617962.1|  Uncultured fungus clone 3183H11 18S ribosomal ...  36.2    1.5  
gb|KF617960.1|  Uncultured fungus clone 3182H2 18S ribosomal R...  36.2    1.5  
gb|KF617958.1|  Uncultured fungus clone 3182D7 18S ribosomal R...  36.2    1.5  
gb|KF617957.1|  Uncultured fungus clone 3182B4 18S ribosomal R...  36.2    1.5  
gb|KF617955.1|  Uncultured fungus clone 3181P23 18S ribosomal ...  36.2    1.5  
gb|KF617954.1|  Uncultured fungus clone 3180F21 18S ribosomal ...  36.2    1.5  
gb|KF617953.1|  Uncultured fungus clone 3180C12 18S ribosomal ...  36.2    1.5  
gb|KF617952.1|  Uncultured fungus clone 3179D1 18S ribosomal R...  36.2    1.5  
gb|KF617947.1|  Uncultured fungus clone 3308A4 18S ribosomal R...  36.2    1.5  
gb|KF617944.1|  Uncultured fungus clone 3293J11 18S ribosomal ...  36.2    1.5  
gb|KF617943.1|  Uncultured fungus clone 3292N6 18S ribosomal R...  36.2    1.5  
gb|KF617942.1|  Uncultured fungus clone 3272M1 18S ribosomal R...  36.2    1.5  
gb|KF617937.1|  Uncultured fungus clone 3268A19 18S ribosomal ...  36.2    1.5  
gb|KF617936.1|  Uncultured fungus clone 3267G15 18S ribosomal ...  36.2    1.5  
gb|KF617934.1|  Uncultured fungus clone 3265C16 18S ribosomal ...  36.2    1.5  
gb|KF617932.1|  Uncultured fungus clone 3263L21 18S ribosomal ...  36.2    1.5  
gb|KF617931.1|  Uncultured fungus clone 3263J6 18S ribosomal R...  36.2    1.5  
gb|KF617927.1|  Uncultured fungus clone 3261O18 18S ribosomal ...  36.2    1.5  
gb|KF617924.1|  Uncultured fungus clone 3258K4 18S ribosomal R...  36.2    1.5  
gb|KF617923.1|  Uncultured fungus clone 3255G17 18S ribosomal ...  36.2    1.5  
gb|KF617921.1|  Uncultured fungus clone 3254H3 18S ribosomal R...  36.2    1.5  
gb|KF617920.1|  Uncultured fungus clone 3253I17 18S ribosomal ...  36.2    1.5  
gb|KF617918.1|  Uncultured fungus clone 3252P19 18S ribosomal ...  36.2    1.5  
gb|KF617916.1|  Uncultured fungus clone 3252A20 18S ribosomal ...  36.2    1.5  
gb|KF617915.1|  Uncultured fungus clone 3250K24 18S ribosomal ...  36.2    1.5  
gb|KF617913.1|  Uncultured fungus clone 3249E23 18S ribosomal ...  36.2    1.5  
gb|KF617912.1|  Uncultured fungus clone 3249D5 18S ribosomal R...  36.2    1.5  
gb|KF617909.1|  Uncultured fungus clone 3242J22 18S ribosomal ...  36.2    1.5  
gb|KF617906.1|  Uncultured fungus clone 3241I17 18S ribosomal ...  36.2    1.5  
gb|KF617904.1|  Uncultured fungus clone 3239B11 18S ribosomal ...  36.2    1.5  
gb|KF617902.1|  Uncultured fungus clone 3236P10 18S ribosomal ...  36.2    1.5  
gb|KF617901.1|  Uncultured fungus clone 3236G5 18S ribosomal R...  36.2    1.5  
gb|KF617900.1|  Uncultured fungus clone 3236A7 18S ribosomal R...  36.2    1.5  
gb|KF617898.1|  Uncultured fungus clone 3235J2 18S ribosomal R...  36.2    1.5  
gb|KF617897.1|  Uncultured fungus clone 3235D12 18S ribosomal ...  36.2    1.5  
gb|KF617895.1|  Uncultured fungus clone 3233E14 18S ribosomal ...  36.2    1.5  
gb|KF617894.1|  Uncultured fungus clone 3233D10 18S ribosomal ...  36.2    1.5  
gb|KF617892.1|  Uncultured fungus clone 3232J21 18S ribosomal ...  36.2    1.5  
gb|KF617890.1|  Uncultured fungus clone 3232D17 18S ribosomal ...  36.2    1.5  
gb|KF617889.1|  Uncultured fungus clone 3232C16 18S ribosomal ...  36.2    1.5  
gb|KF617888.1|  Uncultured fungus clone 3232C15 18S ribosomal ...  36.2    1.5  
gb|KF617887.1|  Uncultured fungus clone 3231K5 18S ribosomal R...  36.2    1.5  
gb|KF617886.1|  Uncultured fungus clone 3231B6 18S ribosomal R...  36.2    1.5  
gb|KF617884.1|  Uncultured fungus clone 3208E13 18S ribosomal ...  36.2    1.5  
gb|KF617883.1|  Uncultured fungus clone 3207D6 18S ribosomal R...  36.2    1.5  
gb|KF617882.1|  Uncultured fungus clone 3206P10 18S ribosomal ...  36.2    1.5  
gb|KF617881.1|  Uncultured fungus clone 3202L8 18S ribosomal R...  36.2    1.5  
gb|KF617880.1|  Uncultured fungus clone 3200O8 18S ribosomal R...  36.2    1.5  
gb|KF617877.1|  Uncultured fungus clone 3182H19 18S ribosomal ...  36.2    1.5  
gb|KF617874.1|  Uncultured fungus clone 3330F10 18S ribosomal ...  36.2    1.5  
gb|KF617870.1|  Uncultured fungus clone 3325O11 18S ribosomal ...  36.2    1.5  
gb|KF617869.1|  Uncultured fungus clone 3325N5 18S ribosomal R...  36.2    1.5  
gb|KF617866.1|  Uncultured fungus clone 3323F22 18S ribosomal ...  36.2    1.5  
gb|KF617864.1|  Uncultured fungus clone 3323C18 18S ribosomal ...  36.2    1.5  
gb|KF617863.1|  Uncultured fungus clone 3322G1 18S ribosomal R...  36.2    1.5  
gb|KF617857.1|  Uncultured fungus clone 3314K18 18S ribosomal ...  36.2    1.5  
gb|KF617855.1|  Uncultured fungus clone 3311D14 18S ribosomal ...  36.2    1.5  
gb|KF617854.1|  Uncultured fungus clone 3303K2 18S ribosomal R...  36.2    1.5  
gb|KF617851.1|  Uncultured fungus clone 3272A11 18S ribosomal ...  36.2    1.5  
gb|KF617845.1|  Uncultured fungus clone 3265K15 18S ribosomal ...  36.2    1.5  
gb|KF617840.1|  Uncultured fungus clone 3259G2 18S ribosomal R...  36.2    1.5  
gb|KF617838.1|  Uncultured fungus clone 3258K8 18S ribosomal R...  36.2    1.5  
gb|KF617834.1|  Uncultured fungus clone 3252O20 18S ribosomal ...  36.2    1.5  
gb|KF617831.1|  Uncultured fungus clone 3250O21 18S ribosomal ...  36.2    1.5  
gb|KF617827.1|  Uncultured fungus clone 3239G14 18S ribosomal ...  36.2    1.5  
gb|KF617825.1|  Uncultured fungus clone 3238H14 18S ribosomal ...  36.2    1.5  
gb|KF617822.1|  Uncultured fungus clone 3237O4 18S ribosomal R...  36.2    1.5  
gb|KF617819.1|  Uncultured fungus clone 3232B9 18S ribosomal R...  36.2    1.5  
gb|KF617815.1|  Uncultured fungus clone 3207P10 18S ribosomal ...  36.2    1.5  
gb|KF617814.1|  Uncultured fungus clone 3206C15 18S ribosomal ...  36.2    1.5  
gb|KF617813.1|  Uncultured fungus clone 3204P10 18S ribosomal ...  36.2    1.5  
gb|KF617812.1|  Uncultured fungus clone 3204C20 18S ribosomal ...  36.2    1.5  
gb|KF617811.1|  Uncultured fungus clone 3203D11 18S ribosomal ...  36.2    1.5  
gb|KF617810.1|  Uncultured fungus clone 3201B14 18S ribosomal ...  36.2    1.5  
gb|KF617809.1|  Uncultured fungus clone 3199O9 18S ribosomal R...  36.2    1.5  
gb|KF617808.1|  Uncultured fungus clone 3199F19 18S ribosomal ...  36.2    1.5  
gb|KF617807.1|  Uncultured fungus clone 3197K15 18S ribosomal ...  36.2    1.5  
gb|KF617806.1|  Uncultured fungus clone 3184A13 18S ribosomal ...  36.2    1.5  
gb|KF617801.1|  Uncultured fungus clone 3321O18 18S ribosomal ...  36.2    1.5  
gb|KF617798.1|  Uncultured fungus clone 3318M18 18S ribosomal ...  36.2    1.5  
gb|KF617797.1|  Uncultured fungus clone 3318K11 18S ribosomal ...  36.2    1.5  
gb|KF617796.1|  Uncultured fungus clone 3318A15 18S ribosomal ...  36.2    1.5  
gb|KF617795.1|  Uncultured fungus clone 3316H1 18S ribosomal R...  36.2    1.5  
gb|KF617794.1|  Uncultured fungus clone 3315L24 internal trans...  36.2    1.5  
gb|KF617792.1|  Uncultured fungus clone 3314F8 18S ribosomal R...  36.2    1.5  
gb|KF617790.1|  Uncultured fungus clone 3313I4 18S ribosomal R...  36.2    1.5  
gb|KF617788.1|  Uncultured fungus clone 3310O20 18S ribosomal ...  36.2    1.5  
gb|KF617784.1|  Uncultured fungus clone 3307E17 18S ribosomal ...  36.2    1.5  
gb|KF617778.1|  Uncultured fungus clone 3301L16 18S ribosomal ...  36.2    1.5  
gb|KF617775.1|  Uncultured fungus clone 3292P7 18S ribosomal R...  36.2    1.5  
gb|KF617773.1|  Uncultured fungus clone 3272O6 18S ribosomal R...  36.2    1.5  
gb|KF617771.1|  Uncultured fungus clone 3272J6 18S ribosomal R...  36.2    1.5  
gb|KF617770.1|  Uncultured fungus clone 3272J15 18S ribosomal ...  36.2    1.5  
gb|KF617768.1|  Uncultured fungus clone 3272C6 18S ribosomal R...  36.2    1.5  
gb|KF617764.1|  Uncultured fungus clone 3265P14 18S ribosomal ...  36.2    1.5  
gb|KF617763.1|  Uncultured fungus clone 3262P16 18S ribosomal ...  36.2    1.5  
gb|KF617761.1|  Uncultured fungus clone 3260B5 18S ribosomal R...  36.2    1.5  
gb|KF617760.1|  Uncultured fungus clone 3255O11 18S ribosomal ...  36.2    1.5  
gb|KF617759.1|  Uncultured fungus clone 3255C6 18S ribosomal R...  36.2    1.5  
gb|KF617758.1|  Uncultured fungus clone 3254D7 18S ribosomal R...  36.2    1.5  
gb|KF617757.1|  Uncultured fungus clone 3254D20 18S ribosomal ...  36.2    1.5  
gb|KF617756.1|  Uncultured fungus clone 3252B17 18S ribosomal ...  36.2    1.5  
gb|KF617753.1|  Uncultured fungus clone 3249O15 18S ribosomal ...  36.2    1.5  
gb|KF617751.1|  Uncultured fungus clone 3249I6 18S ribosomal R...  36.2    1.5  
gb|KF617746.1|  Uncultured fungus clone 3242P2 18S ribosomal R...  36.2    1.5  
gb|KF617742.1|  Uncultured fungus clone 3237D2 18S ribosomal R...  36.2    1.5  
gb|KF617736.1|  Uncultured fungus clone 3205D1 18S ribosomal R...  36.2    1.5  
gb|KF617735.1|  Uncultured fungus clone 3203E21 18S ribosomal ...  36.2    1.5  
gb|KF617733.1|  Uncultured fungus clone 3200N18 18S ribosomal ...  36.2    1.5  
gb|KF617731.1|  Uncultured fungus clone 3197G12 18S ribosomal ...  36.2    1.5  
gb|KF617730.1|  Uncultured fungus clone 3186C6 18S ribosomal R...  36.2    1.5  
gb|KF617727.1|  Uncultured fungus clone 3185B11 18S ribosomal ...  36.2    1.5  
gb|KF617726.1|  Uncultured fungus clone 3181L19 18S ribosomal ...  36.2    1.5  
gb|KF617725.1|  Uncultured fungus clone 3180F11 18S ribosomal ...  36.2    1.5  
gb|KF617724.1|  Uncultured fungus clone 3328G11 18S ribosomal ...  36.2    1.5  
gb|KF617720.1|  Uncultured fungus clone 3325J1 18S ribosomal R...  36.2    1.5  
gb|KF617713.1|  Uncultured fungus clone 3318I19 18S ribosomal ...  36.2    1.5  
gb|KF617709.1|  Uncultured fungus clone 3313P11 18S ribosomal ...  36.2    1.5  
gb|KF617708.1|  Uncultured fungus clone 3312K19 18S ribosomal ...  36.2    1.5  
gb|KF617705.1|  Uncultured fungus clone 3310K10 18S ribosomal ...  36.2    1.5  
gb|KF617700.1|  Uncultured fungus clone 3272O8 18S ribosomal R...  36.2    1.5  
gb|KF617699.1|  Uncultured fungus clone 3272L24 18S ribosomal ...  36.2    1.5  
gb|KF617697.1|  Uncultured fungus clone 3272C12 18S ribosomal ...  36.2    1.5  
gb|KF617696.1|  Uncultured fungus clone 3272A8 18S ribosomal R...  36.2    1.5  
gb|KF617693.1|  Uncultured fungus clone 3269L10 18S ribosomal ...  36.2    1.5  
gb|KF617689.1|  Uncultured fungus clone 3265B21 18S ribosomal ...  36.2    1.5  
gb|KF617688.1|  Uncultured fungus clone 3265A13 18S ribosomal ...  36.2    1.5  
gb|KF617681.1|  Uncultured fungus clone 3258I8 18S ribosomal R...  36.2    1.5  
gb|KF617679.1|  Uncultured fungus clone 3255P11 18S ribosomal ...  36.2    1.5  
gb|KF617677.1|  Uncultured fungus clone 3255D14 18S ribosomal ...  36.2    1.5  
gb|KF617676.1|  Uncultured fungus clone 3254K19 18S ribosomal ...  36.2    1.5  
gb|KF617675.1|  Uncultured fungus clone 3254F23 18S ribosomal ...  36.2    1.5  
gb|KF617674.1|  Uncultured fungus clone 3252B3 18S ribosomal R...  36.2    1.5  
gb|KF617671.1|  Uncultured fungus clone 3250F19 18S ribosomal ...  36.2    1.5  
gb|KF617667.1|  Uncultured fungus clone 3249K23 18S ribosomal ...  36.2    1.5  
gb|KF617664.1|  Uncultured fungus clone 3242C22 18S ribosomal ...  36.2    1.5  
gb|KF617659.1|  Uncultured fungus clone 32070 18S ribosomal RN...  36.2    1.5  
gb|KF617657.1|  Uncultured fungus clone 3198O24 18S ribosomal ...  36.2    1.5  
gb|KF617654.1|  Uncultured fungus clone 3185G15 18S ribosomal ...  36.2    1.5  
gb|KF617652.1|  Uncultured fungus clone 3182P4 18S ribosomal R...  36.2    1.5  
gb|KF617648.1|  Uncultured fungus clone 3179K9 18S ribosomal R...  36.2    1.5  
gb|KF617646.1|  Uncultured fungus clone 3326H2 18S ribosomal R...  36.2    1.5  
gb|KF617644.1|  Uncultured fungus clone 3323P18 18S ribosomal ...  36.2    1.5  
gb|KF617643.1|  Uncultured fungus clone 3322P7 18S ribosomal R...  36.2    1.5  
gb|KF617640.1|  Uncultured fungus clone 3321M5 18S ribosomal R...  36.2    1.5  
gb|KF617638.1|  Uncultured fungus clone 3318G14 18S ribosomal ...  36.2    1.5  
gb|KF617637.1|  Uncultured fungus clone 3318C3 18S ribosomal R...  36.2    1.5  
gb|KF617636.1|  Uncultured fungus clone 3316N6 18S ribosomal R...  36.2    1.5  
gb|KF617635.1|  Uncultured fungus clone 3315D10 18S ribosomal ...  36.2    1.5  
gb|KF617633.1|  Uncultured fungus clone 3314P7 18S ribosomal R...  36.2    1.5  
gb|KF617632.1|  Uncultured fungus clone 3314O17 18S ribosomal ...  36.2    1.5  
gb|KF617631.1|  Uncultured fungus clone 3314O16 18S ribosomal ...  36.2    1.5  
gb|KF617628.1|  Uncultured fungus clone 3313L18 18S ribosomal ...  36.2    1.5  
gb|KF617627.1|  Uncultured fungus clone 3312N21 18S ribosomal ...  36.2    1.5  
gb|KF617626.1|  Uncultured fungus clone 3309G2 18S ribosomal R...  36.2    1.5  
gb|KF617624.1|  Uncultured fungus clone 3305J2 18S ribosomal R...  36.2    1.5  
gb|KF617621.1|  Uncultured fungus clone 3302M20 18S ribosomal ...  36.2    1.5  
gb|KF617620.1|  Uncultured fungus clone 3301P5 18S ribosomal R...  36.2    1.5  
gb|KF617619.1|  Uncultured fungus clone 3301A24 18S ribosomal ...  36.2    1.5  
gb|KF617618.1|  Uncultured fungus clone 3269N1 18S ribosomal R...  36.2    1.5  
gb|KF617612.1|  Uncultured fungus clone 3267H24 18S ribosomal ...  36.2    1.5  
gb|KF617608.1|  Uncultured fungus clone 3265D2 18S ribosomal R...  36.2    1.5  
gb|KF617605.1|  Uncultured fungus clone 3264J9 18S ribosomal R...  36.2    1.5  
gb|KF617604.1|  Uncultured fungus clone 3264E20 18S ribosomal ...  36.2    1.5  
gb|KF617601.1|  Uncultured fungus clone 3262I19 18S ribosomal ...  36.2    1.5  
gb|KF617600.1|  Uncultured fungus clone 3255I19 18S ribosomal ...  36.2    1.5  
gb|KF617599.1|  Uncultured fungus clone 3253C2 18S ribosomal R...  36.2    1.5  
gb|KF617598.1|  Uncultured fungus clone 3252B7 18S ribosomal R...  36.2    1.5  
gb|KF617593.1|  Uncultured fungus clone 3238N8 18S ribosomal R...  36.2    1.5  
gb|KF617592.1|  Uncultured fungus clone 3238J10 18S ribosomal ...  36.2    1.5  
gb|KF617591.1|  Uncultured fungus clone 3238D9 18S ribosomal R...  36.2    1.5  
gb|KF617590.1|  Uncultured fungus clone 3237N2 18S ribosomal R...  36.2    1.5  
gb|KF617588.1|  Uncultured fungus clone 3237C18 18S ribosomal ...  36.2    1.5  
gb|KF617587.1|  Uncultured fungus clone 3233J3 18S ribosomal R...  36.2    1.5  
gb|KF617586.1|  Uncultured fungus clone 3233G10 18S ribosomal ...  36.2    1.5  
gb|KF617585.1|  Uncultured fungus clone 3232J14 18S ribosomal ...  36.2    1.5  
gb|KF617583.1|  Uncultured fungus clone 3231G13 18S ribosomal ...  36.2    1.5  
gb|KF617582.1|  Uncultured fungus clone 3208G1 18S ribosomal R...  36.2    1.5  
gb|KF617578.1|  Uncultured fungus clone 3182H9 18S ribosomal R...  36.2    1.5  
gb|KF617568.1|  Uncultured fungus clone 3323A16 18S ribosomal ...  36.2    1.5  
gb|KF617563.1|  Uncultured fungus clone 3306K21 18S ribosomal ...  36.2    1.5  
gb|KF617561.1|  Uncultured fungus clone 3293O4 18S ribosomal R...  36.2    1.5  
gb|KF617559.1|  Uncultured fungus clone 3293E3 18S ribosomal R...  36.2    1.5  
gb|KF617558.1|  Uncultured fungus clone 329300 18S ribosomal R...  36.2    1.5  
gb|KF617556.1|  Uncultured fungus clone 3272C19 18S ribosomal ...  36.2    1.5  
gb|KF617555.1|  Uncultured fungus clone 3271C13 18S ribosomal ...  36.2    1.5  
gb|KF617554.1|  Uncultured fungus clone 3270D5 18S ribosomal R...  36.2    1.5  
gb|KF617546.1|  Uncultured fungus clone 3261P23 18S ribosomal ...  36.2    1.5  
gb|KF617545.1|  Uncultured fungus clone 3261I23 18S ribosomal ...  36.2    1.5  
gb|KF617542.1|  Uncultured fungus clone 3255I4 18S ribosomal R...  36.2    1.5  
gb|KF617539.1|  Uncultured fungus clone 3252N14 18S ribosomal ...  36.2    1.5  
gb|KF617536.1|  Uncultured fungus clone 3249I5 18S ribosomal R...  36.2    1.5  
gb|KF617529.1|  Uncultured fungus clone 3234H9 18S ribosomal R...  36.2    1.5  
gb|KF617528.1|  Uncultured fungus clone 3233G11 18S ribosomal ...  36.2    1.5  
gb|KF617526.1|  Uncultured fungus clone 3232B14 18S ribosomal ...  36.2    1.5  
gb|KF617525.1|  Uncultured fungus clone 3203L12 18S ribosomal ...  36.2    1.5  
gb|KF617522.1|  Uncultured fungus clone 3197A9 18S ribosomal R...  36.2    1.5  
gb|KF617521.1|  Uncultured fungus clone 3184F22 18S ribosomal ...  36.2    1.5  
gb|KF617520.1|  Uncultured fungus clone 3184F13 18S ribosomal ...  36.2    1.5  
gb|KF617517.1|  Uncultured fungus clone 3325L9 18S ribosomal R...  36.2    1.5  
gb|KF617514.1|  Uncultured fungus clone 3321M17 18S ribosomal ...  36.2    1.5  
gb|KF617512.1|  Uncultured fungus clone 3319O8 18S ribosomal R...  36.2    1.5  
gb|KF617511.1|  Uncultured fungus clone 3319J14 18S ribosomal ...  36.2    1.5  
gb|KF617508.1|  Uncultured fungus clone 3318G7 18S ribosomal R...  36.2    1.5  
gb|KF617506.1|  Uncultured fungus clone 3316P10 18S ribosomal ...  36.2    1.5  
gb|KF617504.1|  Uncultured fungus clone 3305A22 18S ribosomal ...  36.2    1.5  
gb|KF617494.1|  Uncultured fungus clone 3250L23 18S ribosomal ...  36.2    1.5  
gb|KF617492.1|  Uncultured fungus clone 3249F11 18S ribosomal ...  36.2    1.5  
gb|KF617491.1|  Uncultured fungus clone 3242J17 18S ribosomal ...  36.2    1.5  
gb|KF617489.1|  Uncultured fungus clone 3241P11 18S ribosomal ...  36.2    1.5  
gb|KF617487.1|  Uncultured fungus clone 3207B14 18S ribosomal ...  36.2    1.5  
gb|KF617485.1|  Uncultured fungus clone 3202G16 18S ribosomal ...  36.2    1.5  
gb|KF617484.1|  Uncultured fungus clone 3201E24 18S ribosomal ...  36.2    1.5  
gb|KF617480.1|  Uncultured fungus clone 3188B9 18S ribosomal R...  36.2    1.5  
gb|KF617475.1|  Uncultured fungus clone 3182H14 18S ribosomal ...  36.2    1.5  
gb|KF617473.1|  Uncultured fungus clone 3182A22 18S ribosomal ...  36.2    1.5  
gb|KF617472.1|  Uncultured fungus clone 3178P18 18S ribosomal ...  36.2    1.5  
gb|KF617471.1|  Uncultured fungus clone 3178F2 18S ribosomal R...  36.2    1.5  
gb|KF617468.1|  Uncultured fungus clone 3324F5 18S ribosomal R...  36.2    1.5  
gb|KF617464.1|  Uncultured fungus clone 3316J17 18S ribosomal ...  36.2    1.5  
gb|KF617463.1|  Uncultured fungus clone 3314M12 18S ribosomal ...  36.2    1.5  
gb|KF617461.1|  Uncultured fungus clone 3305A1 18S ribosomal R...  36.2    1.5  
gb|KF617456.1|  Uncultured fungus clone 3268H4 18S ribosomal R...  36.2    1.5  
gb|KF617452.1|  Uncultured fungus clone 3266D12 18S ribosomal ...  36.2    1.5  
gb|KF617446.1|  Uncultured fungus clone 3263F4 18S ribosomal R...  36.2    1.5  
gb|KF617444.1|  Uncultured fungus clone 3262I10 18S ribosomal ...  36.2    1.5  
gb|KF617441.1|  Uncultured fungus clone 3261K10 18S ribosomal ...  36.2    1.5  
gb|KF617439.1|  Uncultured fungus clone 3259F6 18S ribosomal R...  36.2    1.5  
gb|KF617437.1|  Uncultured fungus clone 3258F23 18S ribosomal ...  36.2    1.5  
gb|KF617434.1|  Uncultured fungus clone 325300 18S ribosomal R...  36.2    1.5  
gb|KF617433.1|  Uncultured fungus clone 3252N23 18S ribosomal ...  36.2    1.5  
gb|KF617432.1|  Uncultured fungus clone 3252M20 18S ribosomal ...  36.2    1.5  
gb|KF617431.1|  Uncultured fungus clone 3252D20 18S ribosomal ...  36.2    1.5  
gb|KF617429.1|  Uncultured fungus clone 3249P7 18S ribosomal R...  36.2    1.5  
gb|KF617428.1|  Uncultured fungus clone 3249L4 18S ribosomal R...  36.2    1.5  
gb|KF617421.1|  Uncultured fungus clone 3241K24 18S ribosomal ...  36.2    1.5  
gb|KF617417.1|  Uncultured fungus clone 3239E13 18S ribosomal ...  36.2    1.5  
gb|KF617415.1|  Uncultured fungus clone 3236D24 18S ribosomal ...  36.2    1.5  
gb|KF617414.1|  Uncultured fungus clone 3235H6 18S ribosomal R...  36.2    1.5  
gb|KF617413.1|  Uncultured fungus clone 3235E19 18S ribosomal ...  36.2    1.5  
gb|KF617412.1|  Uncultured fungus clone 3234J10 internal trans...  36.2    1.5  
gb|KF617411.1|  Uncultured fungus clone 3234F4 18S ribosomal R...  36.2    1.5  
gb|KF617408.1|  Uncultured fungus clone 3232A6 18S ribosomal R...  36.2    1.5  
gb|KF617405.1|  Uncultured fungus clone 3231E12 18S ribosomal ...  36.2    1.5  
gb|KF617404.1|  Uncultured fungus clone 3231C7 18S ribosomal R...  36.2    1.5  
gb|KF617400.1|  Uncultured fungus clone 3206J15 18S ribosomal ...  36.2    1.5  
gb|KF617399.1|  Uncultured fungus clone 3201D13 18S ribosomal ...  36.2    1.5  
gb|KF617397.1|  Uncultured fungus clone 3198J11 18S ribosomal ...  36.2    1.5  
gb|KF617396.1|  Uncultured fungus clone 3182A7 18S ribosomal R...  36.2    1.5  
gb|KF617391.1|  Uncultured fungus clone 3325N2 18S ribosomal R...  36.2    1.5  
gb|KF617388.1|  Uncultured fungus clone 3323M10 18S ribosomal ...  36.2    1.5  
gb|KF617383.1|  Uncultured fungus clone 3316M24 internal trans...  36.2    1.5  
gb|KF617381.1|  Uncultured fungus clone 3316I6 18S ribosomal R...  36.2    1.5  
gb|KF617380.1|  Uncultured fungus clone 3314O8 18S ribosomal R...  36.2    1.5  
gb|KF617376.1|  Uncultured fungus clone 3311F17 18S ribosomal ...  36.2    1.5  
gb|KF617375.1|  Uncultured fungus clone 3310M14 18S ribosomal ...  36.2    1.5  
gb|KF617374.1|  Uncultured fungus clone 3307N7 internal transc...  36.2    1.5  
gb|KF617372.1|  Uncultured fungus clone 3303A5 18S ribosomal R...  36.2    1.5  
gb|KF617370.1|  Uncultured fungus clone 3272L12 18S ribosomal ...  36.2    1.5  
gb|KF617369.1|  Uncultured fungus clone 3271F21 18S ribosomal ...  36.2    1.5  
gb|KF617364.1|  Uncultured fungus clone 3264D10 18S ribosomal ...  36.2    1.5  
gb|KF617360.1|  Uncultured fungus clone 3243N14 18S ribosomal ...  36.2    1.5  
gb|KF617358.1|  Uncultured fungus clone 3233J2 18S ribosomal R...  36.2    1.5  
gb|KF617357.1|  Uncultured fungus clone 3232N4 18S ribosomal R...  36.2    1.5  
gb|KF617356.1|  Uncultured fungus clone 3208M21 18S ribosomal ...  36.2    1.5  
gb|KF617355.1|  Uncultured fungus clone 3205O9 18S ribosomal R...  36.2    1.5  
gb|KF617353.1|  Uncultured fungus clone 3200C19 18S ribosomal ...  36.2    1.5  
gb|KF617352.1|  Uncultured fungus clone 3198O17 18S ribosomal ...  36.2    1.5  
gb|KF617350.1|  Uncultured fungus clone 3188I4 18S ribosomal R...  36.2    1.5  
gb|KF617349.1|  Uncultured fungus clone 3185I7 18S ribosomal R...  36.2    1.5  
gb|KF617348.1|  Uncultured fungus clone 3184C21 18S ribosomal ...  36.2    1.5  
gb|KF617344.1|  Uncultured fungus clone 3181J18 18S ribosomal ...  36.2    1.5  
gb|KF617342.1|  Uncultured fungus clone 3328G2 18S ribosomal R...  36.2    1.5  
gb|KF617341.1|  Uncultured fungus clone 3325N17 18S ribosomal ...  36.2    1.5  
gb|KF617338.1|  Uncultured fungus clone 3324H1 18S ribosomal R...  36.2    1.5  
gb|KF617336.1|  Uncultured fungus clone 3321M14 18S ribosomal ...  36.2    1.5  
gb|KF617334.1|  Uncultured fungus clone 3315C8 18S ribosomal R...  36.2    1.5  
gb|KF617333.1|  Uncultured fungus clone 3313A7 18S ribosomal R...  36.2    1.5  
gb|KF617328.1|  Uncultured fungus clone 3310L15 18S ribosomal ...  36.2    1.5  
gb|KF617326.1|  Uncultured fungus clone 3305J10 18S ribosomal ...  36.2    1.5  
gb|KF617321.1|  Uncultured fungus clone 3292J7 18S ribosomal R...  36.2    1.5  
gb|KF617319.1|  Uncultured fungus clone 3272C15 18S ribosomal ...  36.2    1.5  
gb|KF617318.1|  Uncultured fungus clone 3271F19 18S ribosomal ...  36.2    1.5  
gb|KF617317.1|  Uncultured fungus clone 3271E17 18S ribosomal ...  36.2    1.5  
gb|KF617316.1|  Uncultured fungus clone 3270A8 18S ribosomal R...  36.2    1.5  
gb|KF617315.1|  Uncultured fungus clone 3269B2 18S ribosomal R...  36.2    1.5  
gb|KF617311.1|  Uncultured fungus clone 3267O18 18S ribosomal ...  36.2    1.5  
gb|KF617299.1|  Uncultured fungus clone 3258G8 18S ribosomal R...  36.2    1.5  
gb|KF617297.1|  Uncultured fungus clone 3255N12 18S ribosomal ...  36.2    1.5  
gb|KF617295.1|  Uncultured fungus clone 3252N5 18S ribosomal R...  36.2    1.5  
gb|KF617294.1|  Uncultured fungus clone 3252D7 18S ribosomal R...  36.2    1.5  
gb|KF617293.1|  Uncultured fungus clone 32520 18S ribosomal RN...  36.2    1.5  
gb|KF617290.1|  Uncultured fungus clone 3249L18 18S ribosomal ...  36.2    1.5  
gb|KF617289.1|  Uncultured fungus clone 3249H19 18S ribosomal ...  36.2    1.5  
gb|KF617286.1|  Uncultured fungus clone 3242I20 18S ribosomal ...  36.2    1.5  
gb|KF617282.1|  Uncultured fungus clone 3233F16 18S ribosomal ...  36.2    1.5  
gb|KF617281.1|  Uncultured fungus clone 3207M19 18S ribosomal ...  36.2    1.5  
gb|KF617278.1|  Uncultured fungus clone 3205M18 18S ribosomal ...  36.2    1.5  
gb|KF617275.1|  Uncultured fungus clone 3198I12 18S ribosomal ...  36.2    1.5  
gb|KF617273.1|  Uncultured fungus clone 3184G21 18S ribosomal ...  36.2    1.5  
gb|KF617272.1|  Uncultured fungus clone 3182B9 18S ribosomal R...  36.2    1.5  
gb|KF617271.1|  Uncultured fungus clone 3180P17 18S ribosomal ...  36.2    1.5  
gb|KF617270.1|  Uncultured fungus clone 3180O13 18S ribosomal ...  36.2    1.5  
gb|KF617269.1|  Uncultured fungus clone 3179J9 18S ribosomal R...  36.2    1.5  
gb|KF617267.1|  Uncultured fungus clone 3178D4 18S ribosomal R...  36.2    1.5  
gb|KF617266.1|  Uncultured fungus clone 3178D17 18S ribosomal ...  36.2    1.5  
gb|KF617263.1|  Uncultured fungus clone 3324C15 18S ribosomal ...  36.2    1.5  
gb|KF617257.1|  Uncultured fungus clone 3318D3 18S ribosomal R...  36.2    1.5  
gb|KF617256.1|  Uncultured fungus clone 3314N5 18S ribosomal R...  36.2    1.5  
gb|KF617253.1|  Uncultured fungus clone 3300E3 18S ribosomal R...  36.2    1.5  
gb|KF617250.1|  Uncultured fungus clone 3272A14 18S ribosomal ...  36.2    1.5  
gb|KF617249.1|  Uncultured fungus clone 3270A13 18S ribosomal ...  36.2    1.5  
gb|KF617248.1|  Uncultured fungus clone 3265O6 internal transc...  36.2    1.5  
gb|KF617247.1|  Uncultured fungus clone 3259J17 18S ribosomal ...  36.2    1.5  
gb|KF617246.1|  Uncultured fungus clone 3258J21 18S ribosomal ...  36.2    1.5  
gb|KF617245.1|  Uncultured fungus clone 3255J11 18S ribosomal ...  36.2    1.5  
gb|KF617241.1|  Uncultured fungus clone 3252B14 18S ribosomal ...  36.2    1.5  
gb|KF617240.1|  Uncultured fungus clone 3250I10 18S ribosomal ...  36.2    1.5  
gb|KF617237.1|  Uncultured fungus clone 3249H16 18S ribosomal ...  36.2    1.5  
gb|KF617235.1|  Uncultured fungus clone 3208F12 18S ribosomal ...  36.2    1.5  
gb|KF617233.1|  Uncultured fungus clone 3203N2 18S ribosomal R...  36.2    1.5  
gb|KF617232.1|  Uncultured fungus clone 3200M12 18S ribosomal ...  36.2    1.5  
gb|KF617229.1|  Uncultured fungus clone 3197F18 18S ribosomal ...  36.2    1.5  
gb|KF617226.1|  Uncultured fungus clone 3181L15 18S ribosomal ...  36.2    1.5  
gb|KF717374.1|  Saccharomyces cerevisiae strain 5-1Y 26S ribos...  36.2    1.5  
gb|KF717372.1|  Saccharomycopsis fibuligera strain 3-1Y 26S ri...  36.2    1.5  
gb|KF293284.1|  Escovopsis sp. JZG-2013 28S ribosomal RNA gene...  36.2    1.5  
gb|KF293283.1|  Escovopsis aspergilloides 28S ribosomal RNA ge...  36.2    1.5  
gb|KF293282.1|  Escovopsis weberi 28S ribosomal RNA gene, part...  36.2    1.5  
gb|KF293281.1|  Escovopsis weberi strain ATCC 64542 28S riboso...  36.2    1.5  
gb|KF373787.1|  Coccidioides posadasii clone S1203408.2 18S ri...  36.2    1.5  
gb|KF373786.1|  Coccidioides posadasii clone S1203408.1 18S ri...  36.2    1.5  
gb|HM627125.2|  Schwanniomyces polymorphus strain D11 26S ribo...  36.2    1.5  
emb|HG793054.1|  Trichophyton interdigitale MYK01 genomic DNA ...  36.2    1.5  
emb|HG793053.1|  Trichophaea abundans genomic DNA containing I...  36.2    1.5  
emb|HG514145.1|  Kloeckera sp. LO-2013 partial 26S rRNA gene, ...  36.2    1.5  
emb|HG329743.1|  Candida sp. VP-2013 partial 26S rRNA gene, is...  36.2    1.5  
emb|HF548536.1|  Arthroderma quadrifidum genomic DNA containin...  36.2    1.5  
gb|KF777241.1|  Toxicocladosporium ficiniae strain CPC 21282 2...  36.2    1.5  
gb|KF777240.1|  Teratosphaeria terminaliae strain CPC 21175 28...  36.2    1.5  
gb|KF777239.1|  Stagonospora pseudopaludosa strain CPC 22654 2...  36.2    1.5  
gb|KF777238.1|  Pyricularia bothriochloae strain CPC 21650 28S...  36.2    1.5  
gb|KF777236.1|  Pilidium pseudoconcavum strain CPC 21642 28S r...  36.2    1.5  
gb|KF777235.1|  Phoma aloes strain CPC 21549 28S ribosomal RNA...  36.2    1.5  
gb|KF777234.1|  Phaeococcomyces aloes strain CPC 21873 28S rib...  36.2    1.5  
gb|KF777232.1|  Peyronellaea prosopidis strain CPC 21698 28S r...  36.2    1.5  
gb|KF777233.1|  Peyronellaea prosopidis strain CPC 21704 28S r...  36.2    1.5  
gb|KF777231.1|  Passalora pseudotithoniae strain CPC 21688 28S...  36.2    1.5  
gb|KF777230.1|  Paramycosphaerella brachystegia strain CPC 211...  36.2    1.5  
gb|KF777229.1|  Pallidocercospora ventilago strain CPC 21817 2...  36.2    1.5  
gb|KF777228.1|  Neopseudocercospora terminaliae strain CPC 226...  36.2    1.5  
gb|KF777227.1|  Neophaeosphaeria agaves strain CPC 21264 28S r...  36.2    1.5  
gb|KF777226.1|  Neomycosphaerella pseudopentameridis strain CP...  36.2    1.5  
gb|KF777222.1|  Myrmecridium thailandicum strain CPC 21694 28S...  36.2    1.5  
gb|KF777220.1|  Kellermania pseudoyuccigena strain CPC 20418 2...  36.2    1.5  
gb|KF777218.1|  Kellermania macrospora strain CPC 20390 28S ri...  36.2    1.5  
gb|KF777217.1|  Kellermania agaves strain CPC 21713 28S riboso...  36.2    1.5  
gb|KF777215.1|  Harknessia proteae strain CPC 21835 28S riboso...  36.2    1.5  
gb|KF777214.1|  Discosia pseudoartocreas strain CPC 21117 28S ...  36.2    1.5  
gb|KF777213.1|  Dimorphiopsis brachystegiae strain CPC 22679 2...  36.2    1.5  
gb|KF777212.1|  Diaporthe psoraleae-pinnatae strain CPC 21638 ...  36.2    1.5  
gb|KF777211.1|  Diaporthe psoraleae strain CPC 21634 28S ribos...  36.2    1.5  
gb|KF777208.1|  Diaporthe cassines strain CPC 21916 28S riboso...  36.2    1.5  
gb|KF777207.1|  Corynespora torulosa strain CPC 15989 28S ribo...  36.2    1.5  
gb|KF777205.1|  Coniothyrium prosopidis strain CPC 21701 28S r...  36.2    1.5  
gb|KF777204.1|  Coniothyrium prosopidis strain CPC 21699 28S r...  36.2    1.5  
gb|KF777203.1|  Colletotrichum euphorbiae strain CPC 21833 28S...  36.2    1.5  
gb|KF777201.1|  Chaetopsina pinicola strain CPC 21819 28S ribo...  36.2    1.5  
gb|KF777200.1|  Chaetopsina pini strain CPC 21622 28S ribosoma...  36.2    1.5  
gb|KF777199.1|  Camarosporium psoraleae strain CPC 21632 28S r...  36.2    1.5  
gb|KF777198.1|  Camarosporium aloes strain CPC 21572 28S ribos...  36.2    1.5  
gb|KF777197.1|  Calonectria blephiliae strain CPC 21859 28S ri...  36.2    1.5  
gb|KF777196.1|  Alanphillipsia euphorbiae strain CPC 21628 28S...  36.2    1.5  
gb|KF777194.1|  Alanphillipsia aloes strain CPC 21298 28S ribo...  36.2    1.5  
gb|KF777188.1|  Stagonospora pseudopaludosa strain CPC 22654 1...  36.2    1.5  
gb|KF777167.1|  Kellermania pseudoyuccigena strain CPC 20388 1...  36.2    1.5  
gb|KF777166.1|  Kellermania pseudoyuccigena strain CPC 20386 1...  36.2    1.5  
gb|KF777164.1|  Kellermania agaves strain CPC 21713 18S riboso...  36.2    1.5  
gb|KF777162.1|  Harknessia proteae strain CPC 21835 18S riboso...  36.2    1.5  
gb|KF727419.1|  Scutellinia sp. PDD 103905 28S ribosomal RNA g...  36.2    1.5  
gb|KF727418.1|  Acremonium sp. ICMP 19977 28S ribosomal RNA ge...  36.2    1.5  
gb|KF727417.1|  Sarocladium strictum culture-collection ICMP:1...  36.2    1.5  
gb|KF727416.1|  Plectosphaerella sp. ICMP 19975 28S ribosomal ...  36.2    1.5  
gb|KF727413.1|  Waydora typica voucher PDD:103894 28S ribosoma...  36.2    1.5  
gb|KC875225.1|  Uncultured Lecanicillium clone JChA5 large sub...  36.2    1.5  
gb|KF747260.1|  Tolypocladium RG-2013c strain MX535 internal t...  36.2    1.5  
gb|KF747259.1|  Tolypocladium RG-2013d strain MX338 internal t...  36.2    1.5  
gb|KF747258.1|  Tolypocladium RG-2013a strain MS538 internal t...  36.2    1.5  
gb|KF747251.1|  Tolypocladium RG-2013a strain MS535 internal t...  36.2    1.5  
gb|KF747250.1|  Tolypocladium RG-2013a strain MS485 internal t...  36.2    1.5  
gb|KF747249.1|  Tolypocladium RG-2013a strain MS464 internal t...  36.2    1.5  
gb|KF747248.1|  Tolypocladium RG-2013a strain MS460 internal t...  36.2    1.5  
gb|KF747247.1|  Tolypocladium RG-2013a strain MS506 internal t...  36.2    1.5  
gb|KF747246.1|  Tolypocladium RG-2013c strain MX560 internal t...  36.2    1.5  
gb|KF747245.1|  Tolypocladium RG-2013c strain MX486 internal t...  36.2    1.5  
gb|KF747244.1|  Tolypocladium RG-2013c strain MX329 internal t...  36.2    1.5  
gb|KF747243.1|  Tolypocladium RG-2013c strain MX485 internal t...  36.2    1.5  
gb|KF747242.1|  Tolypocladium RG-2013c strain MX66 internal tr...  36.2    1.5  
gb|KF735090.1|  Metschnikowia sp. 3 MS-2013 26S ribosomal RNA ...  36.2    1.5  
gb|KF747000.1|  Wickerhamomyces anomalus isolate LMSA2.12.008 ...  36.2    1.5  
gb|KF746999.1|  Hyphopichia burtonii isolate LMSA2.12.009 26S ...  36.2    1.5  
gb|KF646773.1|  Ceratocystis polychroma strain C2241 28S large...  36.2    1.5  
gb|KF646772.1|  Ceratocystis pirilliformis strain C2239 28S la...  36.2    1.5  
gb|KF646771.1|  Ceratocystis variospora strain C1963 28S large...  36.2    1.5  
gb|KF646770.1|  Ceratocystis platani strain C1317 28S large su...  36.2    1.5  
gb|KF646769.1|  Ceratocystis moniliformopsis strain C1934 28S ...  36.2    1.5  
gb|KF646767.1|  Ambrosiella ferruginea strain C2230 28S large ...  36.2    1.5  
gb|KF646766.1|  Ambrosiella beaveri strain C2749 28S large sub...  36.2    1.5  
gb|KF646765.1|  Ambrosiella sp. CM-2013 strain C2448 28S large...  36.2    1.5  
gb|KC610763.1|  Ophiocordyceps australis isolate Ophaus1901 28...  36.2    1.5  
gb|KC610752.1|  Ophiocordyceps caloceroides isolate Corcal903 ...  36.2    1.5  
gb|KF573413.1|  Pyrenophora seminiperda isolate NRRL 54032 int...  36.2    1.5  
gb|KF573412.1|  Bipolaris maydis isolate NRRL 5294 internal tr...  36.2    1.5  
gb|KF573411.1|  Bipolaris zeicola isolate NRRL 5229 internal t...  36.2    1.5  
gb|KC589123.1|  Cercospora apii voucher VIC 31371 28S ribosoma...  36.2    1.5  
gb|KC312683.1|  Tryblidiopsis sichuanensis voucher HOU 306 28S...  36.2    1.5  
gb|KC312679.1|  Tryblidiopsis sichuanensis voucher HOU 300 28S...  36.2    1.5  
gb|HM235671.1|  Leptographium sp. HYL-2009b strain OP152 5.8S ...  36.2    1.5  
gb|GQ225582.1|  Aspergillus tubingensis strain LCF28 internal ...  36.2    1.5  
gb|FJ867943.1|  Aspergillus quadrilineatus strain LCF35 18S ri...  36.2    1.5  
gb|FJ867941.1|  Retroconis fusiformis strain LCF37 18S ribosom...  36.2    1.5  
gb|FJ867940.1|  Fusarium solani strain LCF36 18S ribosomal RNA...  36.2    1.5  
gb|FJ867939.1|  Elaphocordyceps paradoxa strain LCF22 18S ribo...  36.2    1.5  
gb|FJ867937.1|  Hypomyces chrysospermus strain LCF9 18S riboso...  36.2    1.5  
gb|FJ867936.1|  Fusarium oxysporum strain LCF32 18S ribosomal ...  36.2    1.5  
gb|FJ867935.1|  Aspergillus fumigatus strain LCF20 18S ribosom...  36.2    1.5  
gb|FJ867934.1|  Aspergillus terreus strain LCF17 18S ribosomal...  36.2    1.5  
gb|FJ867931.1|  Aspergillus bombycis strain LCF29 18S ribosoma...  36.2    1.5  
dbj|AB828284.1|  Plicaria trachycarpa gene for 28S ribosomal R...  36.2    1.5  
dbj|AB734803.1|  Chaetosphaeriaceae sp. MMB12 gene for 28S rib...  36.2    1.5  
gb|KF719211.1|  Rosellinia limonispora strain CBS 382.86 28S l...  36.2    1.5  
gb|KF719210.1|  Rosellinia limonispora strain CBS 283.64 28S l...  36.2    1.5  
gb|KF719207.1|  Rosellinia aquila strain CBS 399.61 28S large ...  36.2    1.5  
gb|KC109758.1|  Chaetomium elatum strain CBS 374.66 18S riboso...  36.2    1.5  
gb|KC109756.1|  Chaetomium globosum strain CBS 373.66 18S ribo...  36.2    1.5  
gb|KC109751.1|  Chaetomium madrasense strain CBS 315.74 18S ri...  36.2    1.5  
gb|KC109750.1|  Chaetomium globosporum strain CBS 108.83 18S r...  36.2    1.5  
gb|KC109749.1|  Chaetomium grande strain CGMCC 3.9414 18S ribo...  36.2    1.5  
gb|KC109748.1|  Chaetomium megalocarpum strain CGMCC 3.9443 18...  36.2    1.5  
gb|KC109747.1|  Chaetomium megalocarpum strain CBS 778.71 18S ...  36.2    1.5  
gb|KC109746.1|  Chaetomium megalocarpum strain CGMCC 3.3595 18...  36.2    1.5  
gb|KC109745.1|  Chaetomium megalocarpum strain CBS 777.71 18S ...  36.2    1.5  
gb|KC109744.1|  Chaetomium megalocarpum strain CBS 149.59 18S ...  36.2    1.5  
gb|KC109743.1|  Chaetomium megalocarpum strain CGMCC 3.3615 18...  36.2    1.5  
gb|KF742777.1|  Tuber melanosporum internal transcribed spacer...  36.2    1.5  
gb|JX998746.1|  Uncultured Ascomycota clone ASC_R013 internal ...  36.2    1.5  
gb|JX998723.1|  Uncultured Ascomycota clone ASC047_EF10070605_...  36.2    1.5  
gb|JX998721.1|  Uncultured Ascomycota clone ASC045_m5_1 intern...  36.2    1.5  
gb|JX998719.1|  Uncultured Ascomycota clone ASC042_Rincon4_4 i...  36.2    1.5  
gb|JX998710.1|  Uncultured Ascomycota clone ASC032_R039_R1 int...  36.2    1.5  
gb|JX998699.1|  Uncultured Ascomycota clone ASC021_R029R3_C3 i...  36.2    1.5  
gb|JX998698.1|  Uncultured Ascomycota clone ASC020_R001R2_C2 i...  36.2    1.5  
gb|JX998697.1|  Uncultured Ascomycota clone ASC019_UMVE125R1 i...  36.2    1.5  
gb|JX998695.1|  Uncultured Ascomycota clone ASC018_EMV103R3 in...  36.2    1.5  
gb|KF723838.1|  Talaromyces udagawae strain LPSC 1163 18S ribo...  36.2    1.5  
gb|KF728674.1|  Candida sp. UFMG-RH23.4 26S ribosomal RNA gene...  36.2    1.5  
gb|KF695405.1|  Wickerhamomyces sp. UFMG DC 123 internal trans...  36.2    1.5  
gb|KF695404.1|  Candida sp. UFMG DC 166 internal transcribed s...  36.2    1.5  
gb|KF705043.1|  Ochroconis humicola culture-collection NCCPF:3...  36.2    1.5  
gb|KC184161.1|  Ophiocordyceps sinensis isolate 1229 28S-18S r...  36.2    1.5  
dbj|AB831875.1|  Protoventuria sp. M1069-OL gene for 28S ribos...  36.2    1.5  
dbj|AB831874.1|  Collembolispora sp. M1068-OL gene for 28S rib...  36.2    1.5  
dbj|AB831866.1|  Nigrospora sp. YY2-2OI genes for ITS1, 5.8S r...  36.2    1.5  
dbj|AB896737.1|  Erysiphe quercicola gene for 18S ribosomal RN...  36.2    1.5  
gb|KF419560.1|  Uncultured Yarrowia clone Nvsp_#H07 large subu...  36.2    1.5  
gb|KF419547.1|  Uncultured Yarrowia clone Nvsp_#B08 large subu...  36.2    1.5  
gb|KF419558.1|  Uncultured Yarrowia clone Nvsp_#E07 large subu...  36.2    1.5  
gb|KF419557.1|  Uncultured Yarrowia clone Nvsp_#D07 large subu...  36.2    1.5  
gb|KF419556.1|  Uncultured Yarrowia clone Nvsp_#C07 large subu...  36.2    1.5  
gb|KF419555.1|  Uncultured Yarrowia clone Nvsp_#B07 large subu...  36.2    1.5  
gb|KF419554.1|  Uncultured Yarrowia clone Nvsp_#A07 large subu...  36.2    1.5  
gb|KF419553.1|  Uncultured Yarrowia clone Nvsp_#H08 large subu...  36.2    1.5  
gb|KF419552.1|  Uncultured Yarrowia clone Nvsp_#G08 large subu...  36.2    1.5  
gb|KF419551.1|  Uncultured Yarrowia clone Nvsp_#F08 large subu...  36.2    1.5  
gb|KF419550.1|  Uncultured Yarrowia clone Nvsp_#E08 large subu...  36.2    1.5  
gb|KF419549.1|  Uncultured Yarrowia clone Nvsp_#D08 large subu...  36.2    1.5  
gb|KF419548.1|  Uncultured Yarrowia clone Nvsp_#C08 large subu...  36.2    1.5  
gb|KF419559.1|  Uncultured Yarrowia clone Nvsp_#G07 large subu...  36.2    1.5  
gb|KF419546.1|  Uncultured Yarrowia clone Ntom_#A06 large subu...  36.2    1.5  
gb|KF419544.1|  Uncultured Yarrowia clone Ntom_#G05 large subu...  36.2    1.5  
gb|KF419542.1|  Uncultured Cladosporium clone Ntom_#E05 large ...  36.2    1.5  
gb|KF419437.1|  Uncultured Yarrowia clone Name_#28 large subun...  36.2    1.5  
gb|KF419539.1|  Uncultured Yarrowia clone Ntom_#B05 large subu...  36.2    1.5  
gb|KF419538.1|  Uncultured Yarrowia clone Ntom_#A05 large subu...  36.2    1.5  
gb|KF419537.1|  Uncultured Yarrowia clone Ntom_#H06 large subu...  36.2    1.5  
gb|KF419535.1|  Uncultured Yarrowia clone Ntom_#F06 large subu...  36.2    1.5  
gb|KF419534.1|  Uncultured Yarrowia clone Ntom_#E06 large subu...  36.2    1.5  
gb|KF419533.1|  Uncultured Yarrowia clone Ntom_#D06 large subu...  36.2    1.5  
gb|KF419532.1|  Uncultured Yarrowia clone Ntom_#C06 large subu...  36.2    1.5  
gb|KF419531.1|  Uncultured Yarrowia clone Ntom_#B06 large subu...  36.2    1.5  
gb|KF419517.1|  Uncultured Yarrowia clone Npus_#B04 large subu...  36.2    1.5  
gb|KF419529.1|  Uncultured Yarrowia clone Npus_#H03 large subu...  36.2    1.5  
gb|KF419528.1|  Uncultured Yarrowia clone Npus_#G03 large subu...  36.2    1.5  
gb|KF419523.1|  Uncultured Yarrowia clone Npus_#A03 large subu...  36.2    1.5  
gb|KF419520.1|  Uncultured Yarrowia clone Npus_#F04 large subu...  36.2    1.5  
gb|KF419530.1|  Uncultured Yarrowia clone Npus_#A04 large subu...  36.2    1.5  
gb|KF419515.1|  Uncultured Yarrowia clone Norb_#E01 large subu...  36.2    1.5  
gb|KF419514.1|  Uncultured Yarrowia clone Norb_#D01 large subu...  36.2    1.5  
gb|KF419512.1|  Uncultured Yarrowia clone Norb_#A01 large subu...  36.2    1.5  
gb|KF419511.1|  Uncultured Yarrowia clone Norb_#G02 large subu...  36.2    1.5  
gb|KF419510.1|  Uncultured Yarrowia clone Norb_#E02 large subu...  36.2    1.5  
gb|KF419507.1|  Uncultured Yarrowia clone Norb_#B02 large subu...  36.2    1.5  
gb|KF419506.1|  Uncultured Yarrowia clone Nhum_#G09 large subu...  36.2    1.5  
gb|KF419504.1|  Uncultured Yarrowia clone Nhum_#E09 large subu...  36.2    1.5  
gb|KF419503.1|  Uncultured Yarrowia clone Nhum_#D09 large subu...  36.2    1.5  
gb|KF419501.1|  Uncultured Yarrowia clone Nhum_#B09 large subu...  36.2    1.5  
gb|KF419498.1|  Uncultured Yarrowia clone Nhum_#D10 large subu...  36.2    1.5  
gb|KF419500.1|  Uncultured Yarrowia clone Nhum_#H10 large subu...  36.2    1.5  
gb|KF419497.1|  Uncultured Yarrowia clone Nhum_#B10 large subu...  36.2    1.5  
gb|KF419496.1|  Uncultured Yarrowia clone Nves_#E06 large subu...  36.2    1.5  
gb|KF419495.1|  Uncultured Yarrowia clone Nves_#B06 large subu...  36.2    1.5  
gb|KF419493.1|  Uncultured Yarrowia clone Nves_#H02 large subu...  36.2    1.5  
gb|KF419444.1|  Uncultured Yarrowia clone Name_#39 large subun...  36.2    1.5  
gb|KF419490.1|  Uncultured Yarrowia clone Nves_#D08 large subu...  36.2    1.5  
gb|KF419489.1|  Uncultured Yarrowia clone Nves_#A06 large subu...  36.2    1.5  
gb|KF419488.1|  Uncultured Yarrowia clone Nves_#F03 large subu...  36.2    1.5  
gb|KF419485.1|  Uncultured Yarrowia clone Nves_#B02 large subu...  36.2    1.5  
gb|KF419484.1|  Uncultured Yarrowia clone Nves_#A01 large subu...  36.2    1.5  
gb|KF419483.1|  Uncultured Yarrowia clone Nves_#H05 large subu...  36.2    1.5  
gb|KF419482.1|  Uncultured Yarrowia clone Nves_#H01 large subu...  36.2    1.5  
gb|KF419481.1|  Uncultured Yarrowia clone Nves_#B05 large subu...  36.2    1.5  
gb|KF419479.1|  Uncultured Yarrowia clone Nves_#F06 large subu...  36.2    1.5  
gb|KF419478.1|  Uncultured Yarrowia clone Nves_#D01 large subu...  36.2    1.5  
gb|KF419477.1|  Uncultured Yarrowia clone Nves_#C03 large subu...  36.2    1.5  
gb|KF419476.1|  Uncultured Yarrowia clone Nves_#G01 large subu...  36.2    1.5  
gb|KF419475.1|  Uncultured Yarrowia clone Nves_#B01 large subu...  36.2    1.5  
gb|KF419474.1|  Uncultured Yarrowia clone Nves_#G02 large subu...  36.2    1.5  
gb|KF419473.1|  Uncultured Yarrowia clone Nves_#G07 large subu...  36.2    1.5  
gb|KF419472.1|  Uncultured Yarrowia clone Nves_#A03 large subu...  36.2    1.5  
gb|KF419471.1|  Uncultured Yarrowia clone Nves_#D06 large subu...  36.2    1.5  
gb|KF419470.1|  Uncultured Yarrowia clone Nves_#C01 large subu...  36.2    1.5  
gb|KF419469.1|  Uncultured Yarrowia clone Nves_#C05 large subu...  36.2    1.5  
gb|KF419468.1|  Uncultured Yarrowia clone Nves_#H04 large subu...  36.2    1.5  
gb|KF419467.1|  Uncultured Yarrowia clone Nves_#D02 large subu...  36.2    1.5  
gb|KF419466.1|  Uncultured Yarrowia clone Nves_#A02 large subu...  36.2    1.5  
gb|KF419465.1|  Uncultured Yarrowia clone Nves_#B08 large subu...  36.2    1.5  
gb|KF419464.1|  Uncultured Yarrowia clone Nves_#F02 large subu...  36.2    1.5  
gb|KF419463.1|  Uncultured Yarrowia clone Onov_#66 large subun...  36.2    1.5  
gb|KF419461.1|  Uncultured Yarrowia clone Onov_#64 large subun...  36.2    1.5  
gb|KF419460.1|  Uncultured Cladosporium clone Onov_#63 large s...  36.2    1.5  
gb|KF419459.1|  Uncultured Yarrowia clone Onov_#62 large subun...  36.2    1.5  
gb|KF419457.1|  Uncultured Yarrowia clone Onov_#59 large subun...  36.2    1.5  
gb|KF419456.1|  Uncultured Yarrowia clone Onov_#57 large subun...  36.2    1.5  
gb|KF419455.1|  Uncultured Yarrowia clone Onov_#56 large subun...  36.2    1.5  
gb|KF419443.1|  Uncultured Yarrowia clone Name_#38 large subun...  36.2    1.5  
gb|KF419452.1|  Uncultured Yarrowia clone Onov_#53 large subun...  36.2    1.5  
gb|KF419451.1|  Uncultured Yarrowia clone Onov_#52 large subun...  36.2    1.5  
gb|KF419450.1|  Uncultured Capnodiales clone Onov_#51 large su...  36.2    1.5  
gb|KF419449.1|  Uncultured Yarrowia clone Onov_#47 large subun...  36.2    1.5  
gb|KF419434.1|  Uncultured Yarrowia clone Name_#25 large subun...  36.2    1.5  
gb|KF419447.1|  Uncultured Yarrowia clone Name_#42 large subun...  36.2    1.5  
gb|KF419446.1|  Uncultured Yarrowia clone Name_#41 large subun...  36.2    1.5  
gb|KF419445.1|  Uncultured Yarrowia clone Name_#40 large subun...  36.2    1.5  
gb|KF419491.1|  Uncultured Yarrowia clone Nves_#F01 large subu...  36.2    1.5  
gb|KF419453.1|  Uncultured Yarrowia clone Onov_#54 large subun...  36.2    1.5  
gb|KF419442.1|  Uncultured Yarrowia clone Name_#37 large subun...  36.2    1.5  
gb|KF419441.1|  Uncultured Pyrenochaeta clone Name_#32 large s...  36.2    1.5  
gb|KF419440.1|  Uncultured Yarrowia clone Name_#31 large subun...  36.2    1.5  
gb|KF419540.1|  Uncultured Yarrowia clone Ntom_#C05 large subu...  36.2    1.5  
gb|KF419436.1|  Uncultured Yarrowia clone Name_#27 large subun...  36.2    1.5  
gb|KF419435.1|  Uncultured Yarrowia clone Name_#26 large subun...  36.2    1.5  
gb|KF419448.1|  Uncultured Yarrowia clone Name_#43 large subun...  36.2    1.5  
gb|KF879495.1|  Uncultured Rhizoscyphus clone HVM45 internal t...  36.2    1.5  
gb|KF879454.1|  Uncultured Cenococcum geophilum clone HVM2 18S...  36.2    1.5  
gb|KF675768.1|  Phoma sp. KGM01 internal transcribed spacer 1,...  36.2    1.5  
emb|HG532115.1|  Clavispora lusitaniae genomic DNA containing ...  36.2    1.5  
emb|HG532113.1|  Saccharomyces cerevisiae genomic DNA containi...  36.2    1.5  
emb|HG532109.1|  Candida humilis genomic DNA containing 28S rR...  36.2    1.5  
emb|HG532106.1|  Candida humilis genomic DNA containing 28S rR...  36.2    1.5  
emb|HG518412.1|  Cryptendoxyla hypophloia genomic DNA containi...  36.2    1.5  
emb|HG518411.1|  Cryptendoxyla hypophloia genomic DNA containi...  36.2    1.5  
dbj|AB769467.1|  Golovinomyces sordidus genes for 18S rRNA, IT...  36.2    1.5  
dbj|AB769466.1|  Golovinomyces orontii genes for 18S rRNA, ITS...  36.2    1.5  
dbj|AB769465.1|  Golovinomyces orontii genes for 18S rRNA, ITS...  36.2    1.5  
dbj|AB769464.1|  Golovinomyces orontii genes for 18S rRNA, ITS...  36.2    1.5  
dbj|AB769460.1|  Golovinomyces sparsus genes for 18S rRNA, ITS...  36.2    1.5  
dbj|AB769458.1|  Golovinomyces orontii genes for 18S rRNA, ITS...  36.2    1.5  
dbj|AB769457.1|  Golovinomyces orontii genes for 18S rRNA, ITS...  36.2    1.5  
dbj|AB769455.1|  Golovinomyces sp. VPRI20429 genes for ITS1, 5...  36.2    1.5  
dbj|AB769453.1|  Golovinomyces orontii genes for 18S rRNA, ITS...  36.2    1.5  
dbj|AB769449.1|  Golovinomyces cichoracearum genes for 18S rRN...  36.2    1.5  
dbj|AB769442.1|  Golovinomyces magnicellulatus genes for ITS2,...  36.2    1.5  
dbj|AB769440.1|  Euoidium longipes genes for 18S rRNA, ITS1, 5...  36.2    1.5  
dbj|AB769439.1|  Golovinomyces sp. MUMH637 genes for ITS1, 5.8...  36.2    1.5  
dbj|AB769438.1|  Golovinomyces verbenae gene for ITS1, 5.8S rR...  36.2    1.5  
dbj|AB769436.1|  Golovinomyces biocellatus genes for 18S rRNA,...  36.2    1.5  
dbj|AB769432.1|  Golovinomyces artemisiae genes for 18S rRNA, ...  36.2    1.5  
dbj|AB769427.1|  Golovinomyces sp. MUMH1003 genes for 18S rRNA...  36.2    1.5  
dbj|AB769426.1|  Golovinomyces sp. MUMH1352 genes for ITS2, 28...  36.2    1.5  
dbj|AB769425.1|  Golovinomyces spadiceus genes for 18S rRNA, I...  36.2    1.5  
dbj|AB769424.1|  Euoidium sp. MUMH3081 genes for 18S rRNA, ITS...  36.2    1.5  
dbj|AB769421.1|  Golovinomyces spadiceus genes for 18S rRNA, I...  36.2    1.5  
dbj|AB769420.1|  Golovinomyces ambrosiae genes for 18S rRNA, I...  36.2    1.5  
dbj|AB769416.1|  Golovinomyces asterum var. asterum genes for ...  36.2    1.5  
gb|KF647746.1|  Metschnikowia dekortorum strain UWOPS 12.619.2...  36.2    1.5  
gb|KF647745.1|  Metschnikowia dekortorum strain UWOPS 03-168a2...  36.2    1.5  
gb|KF647744.1|  Metschnikowia dekortorum strain UWOPS 03-167b3...  36.2    1.5  
gb|KF647743.1|  Metschnikowia sp. UWOPS 12-619.1 internal tran...  36.2    1.5  
gb|KF647742.1|  Metschnikowia sp. UWOPS 12-607.3 internal tran...  36.2    1.5  
gb|KF647741.1|  Metschnikowia sp. UWOPS 12-611.1 internal tran...  36.2    1.5  
gb|KF647740.1|  Metschnikowia similis strain UWOPS 03-158.2 in...  36.2    1.5  
gb|KF647739.1|  Metschnikowia arizonensis strain UWOPS 99-103....  36.2    1.5  
gb|KF647738.1|  Metschnikowia sp. UWOPS 04-243x5 external tran...  36.2    1.5  
gb|KF647737.1|  Metschnikowia sp. UWOPS 03-147.1 external tran...  36.2    1.5  
gb|KF647736.1|  Metschnikowia dekortorum strain UWOPS 01-142b3...  36.2    1.5  
gb|KF647735.1|  Metschnikowia similis strain UWOPS 03-192.2 ex...  36.2    1.5  
gb|JX188248.1|  Yamadazyma mexicanum strain P45C009 internal t...  36.2    1.5  
gb|JX188245.1|  Wickerhamomyces anomalus strain P42B001 small ...  36.2    1.5  
gb|JX188244.1|  Wickerhamomyces anomalus strain P01A017 intern...  36.2    1.5  
gb|JX188243.1|  Thelebolales sp. P43C017 internal transcribed ...  36.2    1.5  
gb|JX188242.1|  Thelebolales sp. P41C001 internal transcribed ...  36.2    1.5  
gb|JX188241.1|  Sydowia aff. polyspora P42C016 internal transc...  36.2    1.5  
gb|JX188208.1|  Pichia membranifaciens strain P43C010 internal...  36.2    1.5  
gb|JX188207.1|  Pichia membranifaciens strain P43C010 internal...  36.2    1.5  
gb|JX188206.1|  Pichia membranifaciens strain P43C007 internal...  36.2    1.5  
gb|JX188205.1|  Pichia membranifaciens strain P43C007 internal...  36.2    1.5  
gb|JX188204.1|  Pichia kluyveri strain P43C009 internal transc...  36.2    1.5  
gb|JX188203.1|  Pichia kluyveri strain P43C009 internal transc...  36.2    1.5  
gb|JX188202.1|  Pichia kluyveri strain P43C008 internal transc...  36.2    1.5  
gb|JX188201.1|  Pichia kluyveri strain P43C008 internal transc...  36.2    1.5  
gb|JX188200.1|  Pichia kluyveri strain P40A003 internal transc...  36.2    1.5  
gb|JX188199.1|  Pichia kluyveri strain P40A003 internal transc...  36.2    1.5  
gb|JX188198.1|  Pichia kluyveri strain P25B004 internal transc...  36.2    1.5  
gb|JX188197.1|  Pichia kluyveri strain P25B004 internal transc...  36.2    1.5  
gb|JX188196.1|  Pichia kluyveri strain P01C002 internal transc...  36.2    1.5  
gb|JX188195.1|  Pichia kluyveri strain P01C002 internal transc...  36.2    1.5  
gb|JX188194.1|  Phaeococcomyces aff. nigricans P40D010 interna...  36.2    1.5  
gb|JX188192.1|  Meyerozyma guilliermondii strain P40D002 inter...  36.2    1.5  
gb|JX188191.1|  Meyerozyma guilliermondii strain P34D003 inter...  36.2    1.5  
gb|JX188190.1|  Meyerozyma caribbica strain P46A001 internal t...  36.2    1.5  
gb|JX188189.1|  Meyerozyma caribbica strain P43D001 internal t...  36.2    1.5  
gb|JX188188.1|  Metschnikowia sp. P34D002 small subunit riboso...  36.2    1.5  
gb|JX188187.1|  Metschnikowia sp. P34D002 small subunit riboso...  36.2    1.5  
gb|JX188186.1|  Metschnikowia aff. pulcherrima P40B006 small s...  36.2    1.5  
gb|JX188185.1|  Metschnikowia aff. pulcherrima P40B006 small s...  36.2    1.5  
gb|JX188184.1|  Metschnikowia aff. pulcherrima P01C004 interna...  36.2    1.5  
gb|JX188183.1|  Metschnikowia aff. pulcherrima P01C004 interna...  36.2    1.5  
gb|JX188182.1|  Metschnikowia aff. pulcherrima P01A016 small s...  36.2    1.5  
gb|JX188181.1|  Metschnikowia aff. pulcherrima P01A016 small s...  36.2    1.5  
gb|JX188180.1|  Metschnikowia pulcherrima strain NRRL Y-7111 s...  36.2    1.5  
gb|JX188179.1|  Metschnikowia pulcherrima strain NRRL Y-7111 s...  36.2    1.5  
gb|JX188178.1|  Metschnikowia aff. chrysoperlae NRRL Y-6259 sm...  36.2    1.5  
gb|JX188177.1|  Metschnikowia aff. chrysoperlae NRRL Y-6259 sm...  36.2    1.5  
gb|JX188176.1|  Metschnikowia aff. chrysoperlae P44A006 small ...  36.2    1.5  
gb|JX188175.1|  Metschnikowia aff. chrysoperlae P44A006 small ...  36.2    1.5  
gb|JX188174.1|  Metschnikowia aff. chrysoperlae P40A002 intern...  36.2    1.5  
gb|JX188173.1|  Metschnikowia aff. chrysoperlae P40A002 intern...  36.2    1.5  
gb|JX188172.1|  Metschnikowia aff. chrysoperlae P34A005 small ...  36.2    1.5  
gb|JX188171.1|  Metschnikowia aff. chrysoperlae P34A004 small ...  36.2    1.5  
gb|JX188170.1|  Metschnikowia chrysoperlae strain P34B007 inte...  36.2    1.5  
gb|JX188169.1|  Metschnikowia chrysoperlae strain P34B007 inte...  36.2    1.5  
gb|JX188166.1|  Hanseniaspora uvarum strain RChB002 internal t...  36.2    1.5  
gb|JX188165.1|  Hanseniaspora uvarum strain P43C012 internal t...  36.2    1.5  
gb|JX188164.1|  Hanseniaspora uvarum strain P43C012 internal t...  36.2    1.5  
gb|JX188163.1|  Hanseniaspora uvarum strain P43C011 internal t...  36.2    1.5  
gb|JX188162.1|  Hanseniaspora uvarum strain P43C011 internal t...  36.2    1.5  
gb|JX188157.1|  Dothideales sp. P44C001 small subunit ribosoma...  36.2    1.5  
gb|JX188156.1|  Dothideales sp. P25A005 internal transcribed s...  36.2    1.5  
gb|JX188111.1|  Coniochaetales sp. P45A009 small subunit ribos...  36.2    1.5  
gb|JX188110.1|  Candida saitoana strain P45A002 internal trans...  36.2    1.5  
gb|JX188109.1|  Candida saitoana strain P45A002 internal trans...  36.2    1.5  
gb|JX188108.1|  Candida railenensis strain RCaA001 internal tr...  36.2    1.5  
gb|JX188107.1|  Candida oleophila strain P40C007 small subunit...  36.2    1.5  
gb|JX188106.1|  Candida oleophila strain P40C006 internal tran...  36.2    1.5  
gb|JX188105.1|  Candida californica strain P43C013 internal tr...  36.2    1.5  
gb|JX188104.1|  Candida californica strain P25B003 small subun...  36.2    1.5  
gb|JX188103.1|  Candida californica strain P25B003 small subun...  36.2    1.5  
gb|JX188102.1|  Candida californica strain P01C003 internal tr...  36.2    1.5  
gb|JX188101.1|  Candida asiatica strain P40B001 small subunit ...  36.2    1.5  
gb|JX188100.1|  Aureobasidium pullulans strain RGA001 small su...  36.2    1.5  
gb|JX188099.1|  Aureobasidium pullulans strain RChB006 small s...  36.2    1.5  
gb|JX188098.1|  Aureobasidium pullulans strain RChB004 small s...  36.2    1.5  
gb|JX188097.1|  Aureobasidium pullulans strain P44A008 interna...  36.2    1.5  
gb|JX188096.1|  Aureobasidium pullulans strain P42C015 small s...  36.2    1.5  
gb|JX188095.1|  Aureobasidium pullulans strain P34D008 small s...  36.2    1.5  
gb|JX188094.1|  Aureobasidium pullulans strain P01A025 interna...  36.2    1.5  
gb|JX188093.1|  Aureobasidium pullulans var. pullulans strain ...  36.2    1.5  
gb|JX188092.1|  Aureobasidium pullulans var. pullulans strain ...  36.2    1.5  
gb|JX188091.1|  Aureobasidium pullulans var. pullulans strain ...  36.2    1.5  
gb|KF578084.1|  Myrothecium sp. S-3.20 internal transcribed sp...  36.2    1.5  
gb|KF578083.1|  Hypocrea nigricans internal transcribed spacer...  36.2    1.5  
gb|KF661533.1|  Zoellneria rosarum voucher PDD:102789 28S ribo...  36.2    1.5  
gb|KF516961.1|  Fungal sp. ANTELF21 internal transcribed space...  36.2    1.5  
gb|KF516960.1|  Fungal sp. ANTELF20 internal transcribed space...  36.2    1.5  
gb|KF516959.1|  Fungal sp. ANTELF19 internal transcribed space...  36.2    1.5  
gb|KF516958.1|  Fungal sp. ANTELF18 internal transcribed space...  36.2    1.5  
gb|KF516957.1|  Fungal sp. ANTELF17 internal transcribed space...  36.2    1.5  
gb|KF516956.1|  Fungal sp. ANTELF16 internal transcribed space...  36.2    1.5  
gb|KF516955.1|  Fungal sp. ANTELF15 internal transcribed space...  36.2    1.5  
gb|KF516954.1|  Fungal sp. ANTELF14 internal transcribed space...  36.2    1.5  
gb|KF516953.1|  Fungal sp. ANTELF13 internal transcribed space...  36.2    1.5  
gb|KF516952.1|  Fungal sp. ANTELF12 internal transcribed space...  36.2    1.5  
gb|KF516951.1|  Fungal sp. ANTELF11 internal transcribed space...  36.2    1.5  
gb|KF516950.1|  Fungal sp. ANTELF10 internal transcribed space...  36.2    1.5  
gb|KF516949.1|  Fungal sp. ANTELF9 internal transcribed spacer...  36.2    1.5  
gb|KF516948.1|  Fungal sp. ANTELF8 internal transcribed spacer...  36.2    1.5  
gb|KF516947.1|  Fungal sp. ANTELF7 internal transcribed spacer...  36.2    1.5  
gb|KF516946.1|  Fungal sp. ANTELF6 internal transcribed spacer...  36.2    1.5  
gb|KF516945.1|  Fungal sp. ANTELF5 internal transcribed spacer...  36.2    1.5  
gb|KF516944.1|  Fungal sp. ANTELF4 internal transcribed spacer...  36.2    1.5  
gb|KF516943.1|  Fungal sp. ANTELF3 internal transcribed spacer...  36.2    1.5  
gb|KF516942.1|  Fungal sp. ANTELF2 internal transcribed spacer...  36.2    1.5  
gb|KF516941.1|  Fungal sp. ANTELF1 internal transcribed spacer...  36.2    1.5  
gb|KC989738.1|  Uncinocarpus reesii strain CBS 120.77 28S ribo...  36.2    1.5  
gb|KC989737.1|  Renispora flavissima strain CBS 708.79 28S rib...  36.2    1.5  
gb|KC989736.1|  Nannizziopsis vriesii strain CBS 407.71 28S ri...  36.2    1.5  
gb|KC989735.1|  Chrysosporium zonatum strain CBS 437.88 28S ri...  36.2    1.5  
gb|KC989734.1|  Bettsia fastidia strain J211 28S ribosomal RNA...  36.2    1.5  
gb|KC989733.1|  Chrysosporium tropicum strain CBS 171.62 28S r...  36.2    1.5  
gb|KC989732.1|  Chrysosporium synchronum strain CBS 640.79 28S...  36.2    1.5  
gb|KC989731.1|  Chrysosporium sulfureum strain CBS 634.79 28S ...  36.2    1.5  
gb|KC989725.1|  Bettsia fastidia strain FRR 81 28S ribosomal R...  36.2    1.5  
gb|KC989729.1|  Bettsia alvei strain FRR 4950 28S ribosomal RN...  36.2    1.5  
gb|KC989728.1|  Chrysosporium merdarium strain CBS 388.68 28S ...  36.2    1.5  
gb|KC989714.1|  Bettsia alvei strain CBS 688.71 28S ribosomal ...  36.2    1.5  
gb|KC989726.1|  Bettsia alvei strain FRR 4952 28S ribosomal RN...  36.2    1.5  
gb|KC989730.1|  Bettsia alvei strain FRR 4951 28S ribosomal RN...  36.2    1.5  
gb|KC989724.1|  Xerochrysium dermatitidis strain FRR 2357 28S ...  36.2    1.5  
gb|KC989723.1|  Bettsia alvei strain FRR 4955 28S ribosomal RN...  36.2    1.5  
gb|KC989715.1|  Bettsia alvei strain FRR 2000 28S ribosomal RN...  36.2    1.5  
gb|KC989712.1|  Xerochrysium xerophilum strain FRR 4958 28S ri...  36.2    1.5  
gb|KC989719.1|  Xerochrysium xerophilum strain FRR 4953 28S ri...  36.2    1.5  
gb|KC989717.1|  Bettsia fastidia strain FRR 77 28S ribosomal R...  36.2    1.5  
gb|KC989718.1|  Bettsia fastidia strain FRR 376 28S ribosomal ...  36.2    1.5  
gb|KC989716.1|  Bettsia alvei strain CBS 298.95 28S ribosomal ...  36.2    1.5  
gb|KC989722.1|  Bettsia alvei strain FRR 4954 28S ribosomal RN...  36.2    1.5  
gb|KC989727.1|  Bettsia alvei strain FRR 4949 28S ribosomal RN...  36.2    1.5  
gb|KC989713.1|  Chrysosporium carmichaelii strain CBS 643.79 2...  36.2    1.5  
gb|KC989720.1|  Xerochrysium xerophilum strain FRR 4957 28S ri...  36.2    1.5  
gb|KC989711.1|  Arthroderma ciferrii strain CBS 272.66 28S rib...  36.2    1.5  
gb|KC989710.1|  Arthroderma tuberculatum strain CBS 473.77 28S...  36.2    1.5  
gb|KC989709.1|  Aphanoascus terreus strain CBS 342.64 28S ribo...  36.2    1.5  
gb|KC989708.1|  Amauroascus aureus strain CBS 593.71 28S ribos...  36.2    1.5  
gb|KF746154.1|  Pestalotiopsis sp. 1 AE-2013 strain F5069 inte...  36.2    1.5  
gb|KF746133.1|  Hypocrea sp. 2 AE-2013 strain F4883 internal t...  36.2    1.5  
gb|KF746132.1|  Hypocrea sp. 1 AE-2013 strain F4882 internal t...  36.2    1.5  
gb|KF746131.1|  Fusarium sp. 2 AE-2013 strain F4881 internal t...  36.2    1.5  
gb|KF746130.1|  Pestalotiopsis sp. 1 AE-2013 strain F4879 inte...  36.2    1.5  
gb|KF746127.1|  Fusarium sp. 2 AE-2013 strain F4876 internal t...  36.2    1.5  
gb|KF746126.1|  Pestalotiopsis sp. 1 AE-2013 strain F4875 inte...  36.2    1.5  
gb|KF746125.1|  Bionectria sp. 2 AE-2013 strain F4874 internal...  36.2    1.5  
gb|KF746124.1|  Hypocrea sp. 3 AE-2013 strain F4873 internal t...  36.2    1.5  
gb|KF746123.1|  Pestalotiopsis sp. 1 AE-2013 strain F4872 inte...  36.2    1.5  
gb|KF746122.1|  Pestalotiopsis sp. 2 AE-2013 strain F4870 inte...  36.2    1.5  
gb|KF746113.1|  Hypocrea sp. 1 AE-2013 strain F4854 internal t...  36.2    1.5  
gb|KF746087.1|  Cytospora sp. 1 AE-2013 strain F4818 18S ribos...  36.2    1.5  
gb|KF746081.1|  Hypocrea sp. 1 AE-2013 strain F4812 internal t...  36.2    1.5  
gb|KF636760.1|  Paramicrothyrium chinensis voucher IFRDCC2258 ...  36.2    1.5  
emb|HG423748.1|  Radiella hemisphaerica partial 28S rRNA gene,...  36.2    1.5  
emb|HG423747.1|  Radiella hemisphaerica partial 28S rRNA gene,...  36.2    1.5  
emb|HG423745.1|  Polymastia uberrima partial 28S rRNA gene, D1...  36.2    1.5  
emb|HG423744.1|  Polymastia uberrima partial 28S rRNA gene, D1...  36.2    1.5  
emb|HG423743.1|  Polymastia sp. 2 AP-2013 partial 28S rRNA gen...  36.2    1.5  
emb|HG423741.1|  Polymastia mamillaris partial 28S rRNA gene, ...  36.2    1.5  
emb|HG423736.1|  Polymastia arctica partial 28S rRNA gene, D1-...  36.2    1.5  
emb|HG423735.1|  Polymastia arctica partial 28S rRNA gene, D1-...  36.2    1.5  
emb|HG423734.1|  Polymastia arctica partial 28S rRNA gene, D1-...  36.2    1.5  
gb|KF772860.1|  Aphelenchoides sp. Korea strain 23556 18S ribo...  36.2    1.5  
gb|KF638273.1|  Ascochyta sorghi isolate NRRL 62791 internal t...  36.2    1.5  
gb|JF693333.2|  Wickerhamiella sp. DG-2013 strain DZ2_1 intern...  36.2    1.5  
gb|HM627168.2|  Wickerhamiella sp. DG-2013 strain D300 18S rib...  36.2    1.5  
gb|KF747365.1|  Alternaria alternata strain CICR6 18S ribosoma...  36.2    1.5  
gb|KF747364.1|  Chaetomium globosum strain CICR5 18S ribosomal...  36.2    1.5  
gb|KF747363.1|  Aspergillus tubingensis strain CICR4 18S ribos...  36.2    1.5  
gb|KF747362.1|  Aspergillus niger strain CICR3 18S ribosomal R...  36.2    1.5  
gb|KF747361.1|  Aspergillus tubingensis strain CICR2 18S ribos...  36.2    1.5  
gb|KF747355.1|  Alternaria arborescens strain CICR1 18S riboso...  36.2    1.5  
gb|KF723007.1|  Aspergillus terreus strain Y internal transcri...  36.2    1.5  
gb|KF723006.1|  Myrothecium sp. W MG-2013 18S ribosomal RNA ge...  36.2    1.5  
gb|KF723005.1|  Trichoderma asperellum strain G 18S ribosomal ...  36.2    1.5  
gb|KF633187.1|  Torulaspora delbrueckii isolate KDLYH2-5 26S r...  36.2    1.5  
gb|KF633186.1|  Saccharomyces cerevisiae isolate KDLYH2-4 26S ...  36.2    1.5  
gb|KF633185.1|  Pichia fermentans isolate KDLYH2-3 26S ribosom...  36.2    1.5  
gb|KF633184.1|  Candida zeylanoides isolate KDLYH2-2 26S ribos...  36.2    1.5  
gb|KF633182.1|  Kluyveromyces marxianus isolate KDLYH4-1 26S r...  36.2    1.5  
gb|KF633180.1|  Kluyveromyces marxianus isolate KDLYH2-1 26S r...  36.2    1.5  
gb|KF633179.1|  Kluyveromyces marxianus isolate KDLYH1-1 26S r...  36.2    1.5  
gb|KF601335.1|  Erysiphe pulchra isolate HMNWAFU-CF2012002 28S...  36.2    1.5  
gb|KF588642.1|  Eurotium repens 18S ribosomal RNA gene, partia...  36.2    1.5  
gb|KF588641.1|  Talaromyces helicus internal transcribed space...  36.2    1.5  
gb|KF588635.1|  Penicillium montanense 18S ribosomal RNA gene,...  36.2    1.5  
gb|KF575123.1|  Saccharomyces cerevisiae strain CCMB 520 26S r...  36.2    1.5  
gb|KF730793.1|  Sticta yatabeana voucher KoLRI008817 internal ...  36.2    1.5  
gb|KF730792.1|  Sticta nylanderiana voucher KoLRI000468 intern...  36.2    1.5  
gb|KF730791.1|  Sticta weigelii voucher KoLRI000449 internal t...  36.2    1.5  
gb|KF730790.1|  Sticta nylanderiana voucher KoLRI000321 intern...  36.2    1.5  
gb|KF553664.1|  Strigula smaragdula voucher LFF016344 18S ribo...  36.2    1.5  
gb|KF553663.1|  Strigula smaragdula voucher KoLRI016344 18S ri...  36.2    1.5  
gb|KF553662.1|  Strigula macrocarpa voucher KoLRI016366 18S ri...  36.2    1.5  
gb|KF553661.1|  Strigula concreta voucher KoLRI016406 18S ribo...  36.2    1.5  
gb|KF578500.1|  Postaphanostoma nilssoni voucher UJ12-057 28S ...  36.2    1.5  
gb|KF578499.1|  Postaphanostoma nilssoni voucher UJ12-054 28S ...  36.2    1.5  
gb|KF585022.1|  Ogataea sp. UFMG-CMY-253 internal transcribed ...  36.2    1.5  
gb|KF582609.1|  Kurtzmaniella sp. UFMG-TC20.1 26S ribosomal RN...  36.2    1.5  
gb|KF557659.1|  Preussia minimoides isolate MEXU 26355 28S rib...  36.2    1.5  
gb|KF562347.1|  Penicillium steckii strain SF-5995 28S ribosom...  36.2    1.5  
gb|KF562346.1|  Penicillium steckii strain SF-5907 28S ribosom...  36.2    1.5  
dbj|AB873201.1|  Uncultured Cenococcum genes for ITS1, 5.8S rR...  36.2    1.5  
dbj|AB873200.1|  Uncultured Cenococcum genes for ITS1, 5.8S rR...  36.2    1.5  
dbj|AB873195.1|  Uncultured Tuber genes for ITS1, 5.8S rRNA, I...  36.2    1.5  
dbj|AB873190.1|  Uncultured ectomycorrhizal fungus genes for I...  36.2    1.5  
gb|KF745792.1|  Penicillium chrysogenum strain SF-5859 28S rib...  36.2    1.5  
gb|KF573431.1|  Aspergillus rubrum strain SF-5989 28S ribosoma...  36.2    1.5  
gb|KF537345.1|  Homortomyces sp. NW-2013 isolate MFLUCC 13-044...  36.2    1.5  
gb|KF551992.1|  Pichia kudriavzevii isolate CL1132 26S ribosom...  36.2    1.5  
gb|KF551991.1|  Pichia occidentalis isolate ApC 26S ribosomal ...  36.2    1.5  
gb|KF551990.1|  Saccharomyces cerevisiae isolate AAV2 26S ribo...  36.2    1.5  
gb|KF562067.1|  Peyronellaea pinodella strain NRRL 62789 inter...  36.2    1.5  
gb|HM627135.2|  Candida sp. DG-2013c strain D37R 26S ribosomal...  36.2    1.5  
gb|HM627116.2|  Candida sp. DG-2013b strain DKUZ1_1 26S riboso...  36.2    1.5  
gb|KF558318.1|  Aspergillus felis strain CBS 130245 18S riboso...  36.2    1.5  
gb|KF530868.1|  Penicillium citrinum strain IARI-RPF-21 18S ri...  36.2    1.5  
gb|KF530863.1|  Penicillium citrinum strain IARI-RPF-7 18S rib...  36.2    1.5  
gb|KF530861.1|  Paecilomyces sp. IARI-RPF-3 18S ribosomal RNA ...  36.2    1.5  
gb|KF530860.1|  Curreya pityophila strain IARI-RPF-1 18S ribos...  36.2    1.5  
gb|KF530856.1|  Curreya pityophila strain IARI-LF-17 18S ribos...  36.2    1.5  
gb|KF607111.1|  Xylariales sp. BM_F_1 internal transcribed spa...  36.2    1.5  
pdb|4BYP|5  Chain 5, Cryo-em Reconstruction Of The 80s-eif5b-m...  36.2    1.5  
pdb|4BYW|5  Chain 5, Cryo-em Reconstruction Of The 80s-eif5b-m...  36.2    1.5  
gb|KF513155.1|  Raffaelea quercus-mongolicae isolate RQM04 lar...  36.2    1.5  
gb|KF113443.1|  Scheffersomyces shehatae voucher UFMG-HM-9.1A ...  36.2    1.5  
gb|KF500479.1|  Diplodia quercivora strain PL1345 18S ribosoma...  36.2    1.5  
gb|KF500478.1|  Diplodia corticola strain PL1010 18S ribosomal...  36.2    1.5  
gb|KF478995.1|  Candida sp. DBVPG 5835 internal transcribed sp...  36.2    1.5  
gb|KF476833.1|  Uncultured Cenococcum clone GW_7P_oak3_13 18S ...  36.2    1.5  
gb|KF476774.1|  Uncultured Helotiales clone GW_11P_oak4_13 18S...  36.2    1.5  
gb|KF476770.1|  Uncultured Tuber clone GW_11P_oak2_10 18S ribo...  36.2    1.5  
gb|KF476746.1|  Uncultured Cenococcum clone GW_11O_oak2_2 18S ...  36.2    1.5  
gb|KF459941.1|  Pichia membranifaciens strain MGM/KSU7 28S rib...  36.2    1.5  
gb|KF459940.1|  Magnusiomyces capitatus strain MGM/KSU6 28S ri...  36.2    1.5  
gb|KF459938.1|  Saccharomyces cerevisiae strain MGM/KSU4 28S r...  36.2    1.5  
gb|KF459935.1|  Saccharomyces cerevisiae strain MGM/KSU1 28S r...  36.2    1.5  
gb|KF515917.1|  Grosmannia sp. 5 SJT-2013 isolate CMW34445 int...  36.2    1.5  
gb|KF515916.1|  Grosmannia sp. 4 SJT-2013 isolate CMW34393 int...  36.2    1.5  
gb|KF515915.1|  Grosmannia sp. 3 SJT-2013 isolate CMW39392 int...  36.2    1.5  
gb|KF515914.1|  Grosmannia sp. 2 SJT-2013 isolate CMW34608 int...  36.2    1.5  
gb|KF515913.1|  Grosmannia sp. 4 SJT-2013 isolate CMW34581 int...  36.2    1.5  
gb|KF515912.1|  Grosmannia sp. 7 SJT-2013 isolate CMW34448 int...  36.2    1.5  
gb|KF515911.1|  Grosmannia sp. 6 SJT-2013 isolate CMW34620 int...  36.2    1.5  
gb|KF515910.1|  Grosmannia sp. 6 SJT-2013 isolate CMW39393 int...  36.2    1.5  
gb|KF515907.1|  Grosmannia huntii isolate CMW39396 internal tr...  36.2    1.5  
gb|KF515906.1|  Grosmannia huntii isolate CMW30682 internal tr...  36.2    1.5  
gb|KF515905.1|  Grosmannia aurea isolate CMW30686 internal tra...  36.2    1.5  
gb|KF515904.1|  Grosmannia sp. 1 SJT-2013 isolate CMW30673 int...  36.2    1.5  
gb|KF515901.1|  Grosmannia koreana isolate CMW39395 internal t...  36.2    1.5  
emb|HE971731.2|  Pyricularia sp. CBS 151.34 partial 28S rRNA g...  36.2    1.5  
dbj|AB872440.1|  Trichoderma sp. 1212-03 genes for 18S rRNA, I...  36.2    1.5  
gb|JX844668.1|  Geomyces pannorum strain M1372 28S ribosomal R...  36.2    1.5  
gb|KF443065.1|  Histoplasma capsulatum var. capsulatum isolate...  36.2    1.5  
gb|KF442634.1|  Pichia kudriavzevii strain ZB05242194/95 26S r...  36.2    1.5  
gb|KF442633.1|  Pichia galeiformis strain ZB05242196/97 26S ri...  36.2    1.5  
gb|KF453969.1|  Golovinomyces cichoracearum isolate Gc-1352 18...  36.2    1.5  
gb|KF447149.1|  Saccharomyces cerevisiae 18S ribosomal RNA gen...  36.2    1.5  
gb|KF612004.1|  Wickerhamomyces anomalus strain 27 26S ribosom...  36.2    1.5  
gb|KF612003.1|  Wickerhamomyces anomalus strain 26 26S ribosom...  36.2    1.5  
gb|KF678436.1|  Candida sp. UFMG-ABT145 26S ribosomal RNA gene...  36.2    1.5  
gb|KF493764.1|  Ceuthospora sp. CLX3539 28S ribosomal RNA gene...  36.2    1.5  
gb|KF493763.1|  Ceuthospora sp. CLX3538 28S ribosomal RNA gene...  36.2    1.5  
gb|KF493761.1|  Ceuthospora sp. CLX2406 28S ribosomal RNA gene...  36.2    1.5  
gb|KF493760.1|  Ceuthospora sp. CLX2379 28S ribosomal RNA gene...  36.2    1.5  
gb|KF493759.1|  Ceuthospora sp. CLX2362 28S ribosomal RNA gene...  36.2    1.5  
gb|KF493758.1|  Ceuthospora sp. CLX2357 28S ribosomal RNA gene...  36.2    1.5  
gb|KF493757.1|  Ceuthospora sp. CLX2095 28S ribosomal RNA gene...  36.2    1.5  
gb|KF493756.1|  Ceuthospora sp. CLX1010 28S ribosomal RNA gene...  36.2    1.5  
gb|KF702388.1|  Neofusicoccum australe strain E54ML 18S riboso...  36.2    1.5  
gb|KF421587.1|  Candida sp. UFMG-TO58.3 26S ribosomal RNA gene...  36.2    1.5  
gb|KF418273.1|  Candida albicans strain VICMB14 28S ribosomal ...  36.2    1.5  
gb|KF032859.1|  Yamadazyma aff. mexicana MKL8W2 large subunit ...  36.2    1.5  
gb|KF032857.1|  Yamadazyma aff. mexicana MKL6DP1 large subunit...  36.2    1.5  
gb|KF032853.1|  Pichia aff. mexicana MKL6W1 large subunit ribo...  36.2    1.5  
gb|KF032837.1|  Candida aff. tenuis PL3DP3 large subunit ribos...  36.2    1.5  
gb|KF032833.1|  Candida aff. cylindracea PL2W1 large subunit r...  36.2    1.5  
gb|KF032830.1|  Candida aff. lessepsii PLE3W1 large subunit ri...  36.2    1.5  
gb|KF673775.1|  Fungal endophyte voucher ARIZ:DM0242 internal ...  36.2    1.5  
gb|KF673774.1|  Fungal endophyte voucher ARIZ:DM0238 internal ...  36.2    1.5  
gb|KF673773.1|  Fungal endophyte voucher ARIZ:DM0237 internal ...  36.2    1.5  
gb|KF673772.1|  Fungal endophyte voucher ARIZ:DM0236 internal ...  36.2    1.5  
gb|KF673771.1|  Fungal endophyte voucher ARIZ:DM0235 internal ...  36.2    1.5  
gb|KF673770.1|  Fungal endophyte voucher ARIZ:DM0232 internal ...  36.2    1.5  
gb|KF673769.1|  Fungal endophyte voucher ARIZ:DM0231 internal ...  36.2    1.5  
gb|KF673768.1|  Fungal endophyte voucher ARIZ:DM0230 internal ...  36.2    1.5  
gb|KF673767.1|  Fungal endophyte voucher ARIZ:DM0229 internal ...  36.2    1.5  
gb|KF673766.1|  Fungal endophyte voucher ARIZ:DM0228 internal ...  36.2    1.5  
gb|KF673765.1|  Fungal endophyte voucher ARIZ:DM0227 internal ...  36.2    1.5  
gb|KF673764.1|  Fungal endophyte voucher ARIZ:DM0226 internal ...  36.2    1.5  
gb|KF673763.1|  Fungal endophyte voucher ARIZ:DM0224 internal ...  36.2    1.5  
gb|KF673762.1|  Fungal endophyte voucher ARIZ:DM0223 internal ...  36.2    1.5  
gb|KF673761.1|  Fungal endophyte voucher ARIZ:DM0222 internal ...  36.2    1.5  
gb|KF673760.1|  Fungal endophyte voucher ARIZ:DM0221 internal ...  36.2    1.5  
gb|KF673759.1|  Fungal endophyte voucher ARIZ:DM0220 internal ...  36.2    1.5  
gb|KF673758.1|  Fungal endophyte voucher ARIZ:DM0219 internal ...  36.2    1.5  
gb|KF673757.1|  Fungal endophyte voucher ARIZ:DM0218 internal ...  36.2    1.5  
gb|KF673756.1|  Fungal endophyte voucher ARIZ:DM0217 internal ...  36.2    1.5  
gb|KF673755.1|  Fungal endophyte voucher ARIZ:DM0216 internal ...  36.2    1.5  
gb|KF673754.1|  Fungal endophyte voucher ARIZ:DM0215A internal...  36.2    1.5  
gb|KF673753.1|  Fungal endophyte voucher ARIZ:DM0214 internal ...  36.2    1.5  
gb|KF673752.1|  Fungal endophyte voucher ARIZ:DM0213 internal ...  36.2    1.5  
gb|KF673751.1|  Fungal endophyte voucher ARIZ:DM0212 internal ...  36.2    1.5  
gb|KF673750.1|  Fungal endophyte voucher ARIZ:DM0211 internal ...  36.2    1.5  
gb|KF673749.1|  Fungal endophyte voucher ARIZ:DM0210 internal ...  36.2    1.5  
gb|KF673748.1|  Fungal endophyte voucher ARIZ:DM0209 internal ...  36.2    1.5  
gb|KF673747.1|  Fungal endophyte voucher ARIZ:DM0206B internal...  36.2    1.5  
gb|KF673746.1|  Fungal endophyte voucher ARIZ:DM0206A internal...  36.2    1.5  
gb|KF673745.1|  Fungal endophyte voucher ARIZ:DM0204 internal ...  36.2    1.5  
gb|KF673744.1|  Fungal endophyte voucher ARIZ:DM0203 internal ...  36.2    1.5  
gb|KF673743.1|  Fungal endophyte voucher ARIZ:DM0202 internal ...  36.2    1.5  
gb|KF673740.1|  Fungal endophyte voucher ARIZ:DM0199B 5.8S rib...  36.2    1.5  
gb|KF673739.1|  Fungal endophyte voucher ARIZ:DM0198 internal ...  36.2    1.5  
gb|KF673738.1|  Fungal endophyte voucher ARIZ:DM0197 internal ...  36.2    1.5  
gb|KF673737.1|  Fungal endophyte voucher ARIZ:DM0196 internal ...  36.2    1.5  
gb|KF673736.1|  Fungal endophyte voucher ARIZ:DM0195 internal ...  36.2    1.5  
gb|KF673734.1|  Fungal endophyte voucher ARIZ:DM0194 internal ...  36.2    1.5  
gb|KF673733.1|  Fungal endophyte voucher ARIZ:DM0193 internal ...  36.2    1.5  
gb|KF673731.1|  Fungal endophyte voucher ARIZ:DM0192 internal ...  36.2    1.5  
gb|KF673729.1|  Fungal endophyte voucher ARIZ:DM0191 internal ...  36.2    1.5  
gb|KF673728.1|  Fungal endophyte voucher ARIZ:DM0190 internal ...  36.2    1.5  
gb|KF673727.1|  Fungal endophyte voucher ARIZ:DM0189 internal ...  36.2    1.5  
gb|KF673726.1|  Fungal endophyte voucher ARIZ:DM0188A internal...  36.2    1.5  
gb|KF673725.1|  Fungal endophyte voucher ARIZ:DM0187 internal ...  36.2    1.5  
gb|KF673724.1|  Fungal endophyte voucher ARIZ:DM0186 internal ...  36.2    1.5  
gb|KF673723.1|  Fungal endophyte voucher ARIZ:DM0185 internal ...  36.2    1.5  
gb|KF673722.1|  Fungal endophyte voucher ARIZ:DM0184 18S ribos...  36.2    1.5  
gb|KF673721.1|  Fungal endophyte voucher ARIZ:DM0183 internal ...  36.2    1.5  
gb|KF673720.1|  Fungal endophyte voucher ARIZ:DM0182 internal ...  36.2    1.5  
gb|KF673719.1|  Fungal endophyte voucher ARIZ:DM0181 internal ...  36.2    1.5  
gb|KF673718.1|  Fungal endophyte voucher ARIZ:DM0180 internal ...  36.2    1.5  
gb|KF673717.1|  Fungal endophyte voucher ARIZ:DM0179 internal ...  36.2    1.5  
gb|KF673716.1|  Fungal endophyte voucher ARIZ:DM0178 internal ...  36.2    1.5  
gb|KF673715.1|  Fungal endophyte voucher ARIZ:DM0177 internal ...  36.2    1.5  
gb|KF673713.1|  Fungal endophyte voucher ARIZ:DM0176 internal ...  36.2    1.5  
gb|KF673712.1|  Fungal endophyte voucher ARIZ:DM0175 18S ribos...  36.2    1.5  
gb|KF673711.1|  Fungal endophyte voucher ARIZ:DM0174 internal ...  36.2    1.5  
gb|KF673710.1|  Fungal endophyte voucher ARIZ:DM0173 internal ...  36.2    1.5  
gb|KF673709.1|  Fungal endophyte voucher ARIZ:DM0172 internal ...  36.2    1.5  
gb|KF673708.1|  Fungal endophyte voucher ARIZ:DM0171 internal ...  36.2    1.5  
gb|KF673707.1|  Fungal endophyte voucher ARIZ:DM0170 internal ...  36.2    1.5  
gb|KF673706.1|  Fungal endophyte voucher ARIZ:DM0169 internal ...  36.2    1.5  
gb|KF673705.1|  Fungal endophyte voucher ARIZ:DM0168 internal ...  36.2    1.5  
gb|KF673704.1|  Fungal endophyte voucher ARIZ:DM0167 internal ...  36.2    1.5  
gb|KF673703.1|  Fungal endophyte voucher ARIZ:DM0166 internal ...  36.2    1.5  
gb|KF673702.1|  Fungal endophyte voucher ARIZ:DM0165 internal ...  36.2    1.5  
gb|KF673701.1|  Fungal endophyte voucher ARIZ:DM0164 internal ...  36.2    1.5  
gb|KF673700.1|  Fungal endophyte voucher ARIZ:DM0163 internal ...  36.2    1.5  
gb|KF673698.1|  Fungal endophyte voucher ARIZ:DM0162 internal ...  36.2    1.5  
gb|KF673697.1|  Fungal endophyte voucher ARIZ:DM0161 internal ...  36.2    1.5  
gb|KF673696.1|  Fungal endophyte voucher ARIZ:DM0160 internal ...  36.2    1.5  
gb|KF673695.1|  Fungal endophyte voucher ARIZ:DM0159 internal ...  36.2    1.5  
gb|KF673693.1|  Fungal endophyte voucher ARIZ:DM0157 internal ...  36.2    1.5  
gb|KF673692.1|  Fungal endophyte voucher ARIZ:DM0156 internal ...  36.2    1.5  
gb|KF673691.1|  Fungal endophyte voucher ARIZ:DM0155 internal ...  36.2    1.5  
gb|KF673690.1|  Fungal endophyte voucher ARIZ:DM0154 internal ...  36.2    1.5  
gb|KF673689.1|  Fungal endophyte voucher ARIZ:DM0153 internal ...  36.2    1.5  
gb|KF673688.1|  Fungal endophyte voucher ARIZ:DM0152 internal ...  36.2    1.5  
gb|KF673686.1|  Fungal endophyte voucher ARIZ:DM0151 internal ...  36.2    1.5  
gb|KF673684.1|  Fungal endophyte voucher ARIZ:DM0150 18S ribos...  36.2    1.5  
gb|KF673683.1|  Fungal endophyte voucher ARIZ:DM0149 internal ...  36.2    1.5  
gb|KF673682.1|  Fungal endophyte voucher ARIZ:DM0148 internal ...  36.2    1.5  
gb|KF673681.1|  Fungal endophyte voucher ARIZ:DM0147 internal ...  36.2    1.5  
gb|KF673680.1|  Fungal endophyte voucher ARIZ:DM0145 internal ...  36.2    1.5  
gb|KF673679.1|  Fungal endophyte voucher ARIZ:DM0144 internal ...  36.2    1.5  
gb|KF673676.1|  Fungal endophyte voucher ARIZ:DM0142 internal ...  36.2    1.5  
gb|KF673675.1|  Fungal endophyte voucher ARIZ:DM0141 internal ...  36.2    1.5  
gb|KF673673.1|  Fungal endophyte voucher ARIZ:DM0139 internal ...  36.2    1.5  
gb|KF673672.1|  Fungal endophyte voucher ARIZ:DM0138 internal ...  36.2    1.5  
gb|KF673671.1|  Fungal endophyte voucher ARIZ:DM0137 internal ...  36.2    1.5  
gb|KF673670.1|  Fungal endophyte voucher ARIZ:DM0136 internal ...  36.2    1.5  
gb|KF673669.1|  Fungal endophyte voucher ARIZ:DM0135 internal ...  36.2    1.5  
gb|KF673668.1|  Fungal endophyte voucher ARIZ:DM0134 internal ...  36.2    1.5  
gb|KF673666.1|  Fungal endophyte voucher ARIZ:DM0132 18S ribos...  36.2    1.5  
gb|KF673665.1|  Fungal endophyte voucher ARIZ:DM0131 internal ...  36.2    1.5  
gb|KF673664.1|  Fungal endophyte voucher ARIZ:DM0130 18S ribos...  36.2    1.5  
gb|KF673663.1|  Fungal endophyte voucher ARIZ:DM0129 internal ...  36.2    1.5  
gb|KF673662.1|  Fungal endophyte voucher ARIZ:DM0128 internal ...  36.2    1.5  
gb|KF673661.1|  Fungal endophyte voucher ARIZ:DM0127 internal ...  36.2    1.5  
gb|KF673660.1|  Fungal endophyte voucher ARIZ:DM0126 internal ...  36.2    1.5  
gb|KF673658.1|  Fungal endophyte voucher ARIZ:DM0122 internal ...  36.2    1.5  
gb|KF673657.1|  Fungal endophyte voucher ARIZ:DM0121 internal ...  36.2    1.5  
gb|KF673656.1|  Fungal endophyte voucher ARIZ:DM0119 internal ...  36.2    1.5  
gb|KF673655.1|  Fungal endophyte voucher ARIZ:DM0112 internal ...  36.2    1.5  
gb|KF673654.1|  Fungal endophyte voucher ARIZ:DM0110 18S ribos...  36.2    1.5  
gb|KF673653.1|  Fungal endophyte voucher ARIZ:DM0107 internal ...  36.2    1.5  
gb|KF673652.1|  Fungal endophyte voucher ARIZ:DM0101 18S ribos...  36.2    1.5  
gb|KF673651.1|  Fungal endophyte voucher ARIZ:DM0100 18S ribos...  36.2    1.5  
gb|KF673650.1|  Fungal endophyte voucher ARIZ:DM0099 internal ...  36.2    1.5  
gb|KF673649.1|  Fungal endophyte voucher ARIZ:DM0098 internal ...  36.2    1.5  
gb|KF673648.1|  Fungal endophyte voucher ARIZ:DM0097 internal ...  36.2    1.5  
gb|KF673647.1|  Fungal endophyte voucher ARIZ:DM0096 internal ...  36.2    1.5  
gb|KF673646.1|  Fungal endophyte voucher ARIZ:DM0095 internal ...  36.2    1.5  
gb|KF673645.1|  Fungal endophyte voucher ARIZ:DM0094 internal ...  36.2    1.5  
gb|KF673643.1|  Fungal endophyte voucher ARIZ:DM0092 internal ...  36.2    1.5  
gb|KF673642.1|  Fungal endophyte voucher ARIZ:DM0091 internal ...  36.2    1.5  
gb|KF673641.1|  Fungal endophyte voucher ARIZ:DM0090 internal ...  36.2    1.5  
gb|KF673638.1|  Fungal endophyte voucher ARIZ:DM0087 internal ...  36.2    1.5  
gb|KF673637.1|  Fungal endophyte voucher ARIZ:DM0086 internal ...  36.2    1.5  
gb|KF673636.1|  Fungal endophyte voucher ARIZ:DM0085 internal ...  36.2    1.5  
gb|KF673635.1|  Fungal endophyte voucher ARIZ:DM0084 internal ...  36.2    1.5  
gb|KF673634.1|  Fungal endophyte voucher ARIZ:DM0083 internal ...  36.2    1.5  
gb|KF673633.1|  Fungal endophyte voucher ARIZ:DM0082 internal ...  36.2    1.5  
gb|KF673632.1|  Fungal endophyte voucher ARIZ:DM0081 internal ...  36.2    1.5  
gb|KF673631.1|  Fungal endophyte voucher ARIZ:DM0080 internal ...  36.2    1.5  
gb|KF673630.1|  Fungal endophyte voucher ARIZ:DM0079 internal ...  36.2    1.5  
gb|KF673629.1|  Fungal endophyte voucher ARIZ:DM0078 internal ...  36.2    1.5  
gb|KF673628.1|  Fungal endophyte voucher ARIZ:DM0077 internal ...  36.2    1.5  
gb|KF673627.1|  Fungal endophyte voucher ARIZ:DM0076 internal ...  36.2    1.5  
gb|KF673626.1|  Fungal endophyte voucher ARIZ:DM0075 internal ...  36.2    1.5  
gb|KF673625.1|  Fungal endophyte voucher ARIZ:DM0074 internal ...  36.2    1.5  
gb|KF673624.1|  Fungal endophyte voucher ARIZ:DM0073 18S ribos...  36.2    1.5  
gb|KF673623.1|  Fungal endophyte voucher ARIZ:DM0072 internal ...  36.2    1.5  
gb|KF673622.1|  Fungal endophyte voucher ARIZ:DM0070 internal ...  36.2    1.5  
gb|KF673621.1|  Fungal endophyte voucher ARIZ:DM0069 internal ...  36.2    1.5  
gb|KF673620.1|  Fungal endophyte voucher ARIZ:DM0068 internal ...  36.2    1.5  
gb|KF673619.1|  Fungal endophyte voucher ARIZ:DM0067 18S ribos...  36.2    1.5  
gb|KF673618.1|  Fungal endophyte voucher ARIZ:DM0066 internal ...  36.2    1.5  
gb|KF673617.1|  Fungal endophyte voucher ARIZ:DM0065 internal ...  36.2    1.5  
gb|KF673616.1|  Fungal endophyte voucher ARIZ:DM0064 internal ...  36.2    1.5  
gb|KF673615.1|  Fungal endophyte voucher ARIZ:DM0063 internal ...  36.2    1.5  
gb|KF673614.1|  Fungal endophyte voucher ARIZ:DM0062 internal ...  36.2    1.5  
gb|KF673613.1|  Fungal endophyte voucher ARIZ:DM0061 internal ...  36.2    1.5  
gb|KF673612.1|  Fungal endophyte voucher ARIZ:DM0060 internal ...  36.2    1.5  
gb|KF673611.1|  Fungal endophyte voucher ARIZ:DM0059 internal ...  36.2    1.5  
gb|KF673610.1|  Fungal endophyte voucher ARIZ:DM0058 18S ribos...  36.2    1.5  
gb|KF673609.1|  Fungal endophyte voucher ARIZ:DM0057 internal ...  36.2    1.5  
gb|KF673608.1|  Fungal endophyte voucher ARIZ:DM0056 18S ribos...  36.2    1.5  
gb|KF673607.1|  Fungal endophyte voucher ARIZ:DM0055 internal ...  36.2    1.5  
gb|KF673605.1|  Fungal endophyte voucher ARIZ:DM0054 internal ...  36.2    1.5  
gb|KF673604.1|  Fungal endophyte voucher ARIZ:DM0053 internal ...  36.2    1.5  
gb|KF673603.1|  Fungal endophyte voucher ARIZ:DM0052 internal ...  36.2    1.5  
gb|KF673602.1|  Fungal endophyte voucher ARIZ:DM0051 internal ...  36.2    1.5  
gb|KF673601.1|  Fungal endophyte voucher ARIZ:DM0050 18S ribos...  36.2    1.5  
gb|KF673600.1|  Fungal endophyte voucher ARIZ:DM0049 internal ...  36.2    1.5  
gb|KF673599.1|  Fungal endophyte voucher ARIZ:DM0047 internal ...  36.2    1.5  
gb|KF673598.1|  Fungal endophyte voucher ARIZ:DM0046 internal ...  36.2    1.5  
gb|KF673597.1|  Fungal endophyte voucher ARIZ:DM0045 internal ...  36.2    1.5  
gb|KF673596.1|  Fungal endophyte voucher ARIZ:DM0044 internal ...  36.2    1.5  
gb|KF673595.1|  Fungal endophyte voucher ARIZ:DM0043 internal ...  36.2    1.5  
gb|KF673594.1|  Fungal endophyte voucher ARIZ:DM0042 internal ...  36.2    1.5  
gb|KF673593.1|  Fungal endophyte voucher ARIZ:DM0041 internal ...  36.2    1.5  
gb|KF673592.1|  Fungal endophyte voucher ARIZ:DM0040 internal ...  36.2    1.5  
gb|KF673591.1|  Fungal endophyte voucher ARIZ:DM0039 internal ...  36.2    1.5  
gb|KF673590.1|  Fungal endophyte voucher ARIZ:DM0038 internal ...  36.2    1.5  
gb|KF673589.1|  Fungal endophyte voucher ARIZ:DM0037 internal ...  36.2    1.5  
gb|KF673588.1|  Fungal endophyte voucher ARIZ:DM0036 internal ...  36.2    1.5  
gb|KF673587.1|  Fungal endophyte voucher ARIZ:DM0035 internal ...  36.2    1.5  
gb|KF673586.1|  Fungal endophyte voucher ARIZ:DM0034 internal ...  36.2    1.5  
gb|KF673585.1|  Fungal endophyte voucher ARIZ:DM0033 internal ...  36.2    1.5  
gb|KF673583.1|  Fungal endophyte voucher ARIZ:DM0032 internal ...  36.2    1.5  
gb|KF673581.1|  Fungal endophyte voucher ARIZ:DM0030 internal ...  36.2    1.5  
gb|KF673580.1|  Fungal endophyte voucher ARIZ:DM0029 internal ...  36.2    1.5  
gb|KF673579.1|  Fungal endophyte voucher ARIZ:DM0028 18S ribos...  36.2    1.5  
gb|KF673578.1|  Fungal endophyte voucher ARIZ:DM0027 internal ...  36.2    1.5  
gb|KF673577.1|  Fungal endophyte voucher ARIZ:DM0026 internal ...  36.2    1.5  
gb|KF673576.1|  Fungal endophyte voucher ARIZ:DM0025 internal ...  36.2    1.5  
gb|KF673575.1|  Fungal endophyte voucher ARIZ:DM0024 internal ...  36.2    1.5  
gb|KF673574.1|  Fungal endophyte voucher ARIZ:DM0023 internal ...  36.2    1.5  
gb|KF673573.1|  Fungal endophyte voucher ARIZ:DM0022 internal ...  36.2    1.5  
gb|KF673572.1|  Fungal endophyte voucher ARIZ:DM0021 internal ...  36.2    1.5  
gb|KF673570.1|  Fungal endophyte voucher ARIZ:DM0020 internal ...  36.2    1.5  
gb|KF673569.1|  Fungal endophyte voucher ARIZ:DM0019 internal ...  36.2    1.5  
gb|KF673568.1|  Fungal endophyte voucher ARIZ:DM0018 18S ribos...  36.2    1.5  
gb|KF673567.1|  Fungal endophyte voucher ARIZ:DM0017 internal ...  36.2    1.5  
gb|KF673566.1|  Fungal endophyte voucher ARIZ:DM0016 internal ...  36.2    1.5  
gb|KF673565.1|  Fungal endophyte voucher ARIZ:DM0015 18S ribos...  36.2    1.5  
gb|KF673564.1|  Fungal endophyte voucher ARIZ:DM0014 internal ...  36.2    1.5  
gb|KF673563.1|  Fungal endophyte voucher ARIZ:DM0013 internal ...  36.2    1.5  
gb|KF673562.1|  Fungal endophyte voucher ARIZ:DM0012 18S ribos...  36.2    1.5  
gb|KF673561.1|  Fungal endophyte voucher ARIZ:DM0011 internal ...  36.2    1.5  
gb|KF673560.1|  Fungal endophyte voucher ARIZ:DM0010 internal ...  36.2    1.5  
gb|KF673559.1|  Fungal endophyte voucher ARIZ:DM0009 internal ...  36.2    1.5  
gb|KF673558.1|  Fungal endophyte voucher ARIZ:DM0008 internal ...  36.2    1.5  
gb|KF673557.1|  Fungal endophyte voucher ARIZ:DM0007 internal ...  36.2    1.5  
gb|KF673556.1|  Fungal endophyte voucher ARIZ:DM0006 internal ...  36.2    1.5  
gb|KF673555.1|  Fungal endophyte voucher ARIZ:DM0005 internal ...  36.2    1.5  
gb|KF673554.1|  Fungal endophyte voucher ARIZ:DM0004 internal ...  36.2    1.5  
gb|KF673553.1|  Fungal endophyte voucher ARIZ:DM0003 internal ...  36.2    1.5  
gb|KF673552.1|  Fungal endophyte voucher ARIZ:DM0002 internal ...  36.2    1.5  
gb|KF673551.1|  Fungal endophyte voucher ARIZ:DM0001 internal ...  36.2    1.5  
gb|KF436419.1|  Fungal endophyte culture-collection STRI:ICBG-...  36.2    1.5  
gb|KF436412.1|  Fungal endophyte culture-collection STRI:ICBG-...  36.2    1.5  
gb|KF436411.1|  Fungal endophyte culture-collection STRI:ICBG-...  36.2    1.5  
gb|KF436410.1|  Fungal endophyte culture-collection STRI:ICBG-...  36.2    1.5  
gb|KF436409.1|  Fungal endophyte culture-collection STRI:ICBG-...  36.2    1.5  
gb|KF436408.1|  Fungal endophyte culture-collection STRI:ICBG-...  36.2    1.5  
gb|KF436404.1|  Fungal endophyte culture-collection STRI:ICBG-...  36.2    1.5  
gb|KF436403.1|  Fungal endophyte culture-collection STRI:ICBG-...  36.2    1.5  
gb|KF436402.1|  Fungal endophyte culture-collection STRI:ICBG-...  36.2    1.5  
gb|KF436399.1|  Fungal endophyte culture-collection STRI:ICBG-...  36.2    1.5  
gb|KF436398.1|  Fungal endophyte culture-collection STRI:ICBG-...  36.2    1.5  
gb|KF436397.1|  Fungal endophyte culture-collection STRI:ICBG-...  36.2    1.5  
gb|KF436395.1|  Fungal endophyte culture-collection STRI:ICBG-...  36.2    1.5  
gb|KF436394.1|  Fungal endophyte culture-collection STRI:ICBG-...  36.2    1.5  
gb|KF436392.1|  Fungal endophyte culture-collection STRI:ICBG-...  36.2    1.5  
gb|KF436391.1|  Fungal endophyte culture-collection STRI:ICBG-...  36.2    1.5  
gb|KF436390.1|  Fungal endophyte culture-collection STRI:ICBG-...  36.2    1.5  
gb|KF436389.1|  Fungal endophyte culture-collection STRI:ICBG-...  36.2    1.5  
gb|KF436388.1|  Fungal endophyte culture-collection STRI:ICBG-...  36.2    1.5  
gb|KF436386.1|  Fungal endophyte culture-collection STRI:ICBG-...  36.2    1.5  
gb|KF436385.1|  Fungal endophyte culture-collection STRI:ICBG-...  36.2    1.5  
gb|KF436383.1|  Fungal endophyte culture-collection STRI:ICBG-...  36.2    1.5  
gb|KF436382.1|  Fungal endophyte culture-collection STRI:ICBG-...  36.2    1.5  
gb|KF436381.1|  Fungal endophyte culture-collection STRI:ICBG-...  36.2    1.5  
gb|KF436380.1|  Fungal endophyte culture-collection STRI:ICBG-...  36.2    1.5  
gb|KF436377.1|  Fungal endophyte culture-collection STRI:ICBG-...  36.2    1.5  
gb|KF436376.1|  Fungal endophyte culture-collection STRI:ICBG-...  36.2    1.5  
gb|KF436375.1|  Fungal endophyte culture-collection STRI:ICBG-...  36.2    1.5  
gb|KF436372.1|  Fungal endophyte culture-collection STRI:ICBG-...  36.2    1.5  
gb|KF436371.1|  Fungal endophyte culture-collection STRI:ICBG-...  36.2    1.5  
gb|KF436369.1|  Fungal endophyte culture-collection STRI:ICBG-...  36.2    1.5  
gb|KF436368.1|  Fungal endophyte culture-collection STRI:ICBG-...  36.2    1.5  
gb|KF436367.1|  Fungal endophyte culture-collection STRI:ICBG-...  36.2    1.5  
gb|KF436366.1|  Fungal endophyte culture-collection STRI:ICBG-...  36.2    1.5  
gb|KF436365.1|  Fungal endophyte culture-collection STRI:ICBG-...  36.2    1.5  
gb|KF436363.1|  Fungal endophyte culture-collection STRI:ICBG-...  36.2    1.5  
gb|KF436362.1|  Fungal endophyte culture-collection STRI:ICBG-...  36.2    1.5  
gb|KF436361.1|  Fungal endophyte culture-collection STRI:ICBG-...  36.2    1.5  
gb|KF436360.1|  Fungal endophyte culture-collection STRI:ICBG-...  36.2    1.5  
gb|KF436358.1|  Fungal endophyte culture-collection STRI:ICBG-...  36.2    1.5  
gb|KF436357.1|  Fungal endophyte culture-collection STRI:ICBG-...  36.2    1.5  
gb|KF436356.1|  Fungal endophyte culture-collection STRI:ICBG-...  36.2    1.5  
gb|KF436355.1|  Fungal endophyte culture-collection STRI:ICBG-...  36.2    1.5  
gb|KF436354.1|  Fungal endophyte culture-collection STRI:ICBG-...  36.2    1.5  
gb|KF436353.1|  Fungal endophyte culture-collection STRI:ICBG-...  36.2    1.5  
gb|KF436352.1|  Fungal endophyte culture-collection STRI:ICBG-...  36.2    1.5  
gb|KF436351.1|  Fungal endophyte culture-collection STRI:ICBG-...  36.2    1.5  
gb|KF436350.1|  Fungal endophyte culture-collection STRI:ICBG-...  36.2    1.5  
gb|KF436349.1|  Fungal endophyte culture-collection STRI:ICBG-...  36.2    1.5  
gb|KF436348.1|  Fungal endophyte culture-collection STRI:ICBG-...  36.2    1.5  
gb|KF436347.1|  Fungal endophyte culture-collection STRI:ICBG-...  36.2    1.5  
gb|KF436346.1|  Fungal endophyte culture-collection STRI:ICBG-...  36.2    1.5  
gb|KF436345.1|  Fungal endophyte culture-collection STRI:ICBG-...  36.2    1.5  
gb|KF436344.1|  Fungal endophyte culture-collection STRI:ICBG-...  36.2    1.5  
gb|KF436343.1|  Fungal endophyte culture-collection STRI:ICBG-...  36.2    1.5  
gb|KF436342.1|  Fungal endophyte culture-collection STRI:ICBG-...  36.2    1.5  
gb|KF436341.1|  Fungal endophyte culture-collection STRI:ICBG-...  36.2    1.5  
gb|KF436340.1|  Fungal endophyte culture-collection STRI:ICBG-...  36.2    1.5  
gb|KF436339.1|  Fungal endophyte culture-collection STRI:ICBG-...  36.2    1.5  
gb|KF436338.1|  Fungal endophyte culture-collection STRI:ICBG-...  36.2    1.5  
gb|KF436337.1|  Fungal endophyte culture-collection STRI:ICBG-...  36.2    1.5  
gb|KF436336.1|  Fungal endophyte culture-collection STRI:ICBG-...  36.2    1.5  
gb|KF436334.1|  Fungal endophyte culture-collection STRI:ICBG-...  36.2    1.5  
gb|KF436333.1|  Fungal endophyte culture-collection STRI:ICBG-...  36.2    1.5  
gb|KF436331.1|  Fungal endophyte culture-collection STRI:ICBG-...  36.2    1.5  
gb|KF436330.1|  Fungal endophyte culture-collection STRI:ICBG-...  36.2    1.5  
gb|KF436329.1|  Fungal endophyte culture-collection STRI:ICBG-...  36.2    1.5  
gb|KF436328.1|  Fungal endophyte culture-collection STRI:ICBG-...  36.2    1.5  
gb|KF436327.1|  Fungal endophyte culture-collection STRI:ICBG-...  36.2    1.5  
gb|KF436326.1|  Fungal endophyte culture-collection STRI:ICBG-...  36.2    1.5  
gb|KF436325.1|  Fungal endophyte culture-collection STRI:ICBG-...  36.2    1.5  
gb|KF436324.1|  Fungal endophyte culture-collection STRI:ICBG-...  36.2    1.5  
gb|KF436322.1|  Fungal endophyte culture-collection STRI:ICBG-...  36.2    1.5  
gb|KF436321.1|  Fungal endophyte culture-collection STRI:ICBG-...  36.2    1.5  
gb|KF436320.1|  Fungal endophyte culture-collection STRI:ICBG-...  36.2    1.5  
gb|KF436319.1|  Fungal endophyte culture-collection STRI:ICBG-...  36.2    1.5  
gb|KF436318.1|  Fungal endophyte culture-collection STRI:ICBG-...  36.2    1.5  
gb|KF436316.1|  Fungal endophyte culture-collection STRI:ICBG-...  36.2    1.5  
gb|KF436315.1|  Fungal endophyte culture-collection STRI:ICBG-...  36.2    1.5  
gb|KF436314.1|  Fungal endophyte culture-collection STRI:ICBG-...  36.2    1.5  
gb|KF436313.1|  Fungal endophyte culture-collection STRI:ICBG-...  36.2    1.5  
gb|KF436311.1|  Fungal endophyte culture-collection STRI:ICBG-...  36.2    1.5  
gb|KF436310.1|  Fungal endophyte culture-collection STRI:ICBG-...  36.2    1.5  
gb|KF436309.1|  Fungal endophyte culture-collection STRI:ICBG-...  36.2    1.5  
gb|KF436308.1|  Fungal endophyte culture-collection STRI:ICBG-...  36.2    1.5  
gb|KF436307.1|  Fungal endophyte culture-collection STRI:ICBG-...  36.2    1.5  
gb|KF436305.1|  Fungal endophyte culture-collection STRI:ICBG-...  36.2    1.5  
gb|KF436303.1|  Fungal endophyte culture-collection STRI:ICBG-...  36.2    1.5  
gb|KF436301.1|  Fungal endophyte culture-collection STRI:ICBG-...  36.2    1.5  
gb|KF436300.1|  Fungal endophyte culture-collection STRI:ICBG-...  36.2    1.5  
gb|KF436297.1|  Fungal endophyte culture-collection STRI:ICBG-...  36.2    1.5  
gb|KF436296.1|  Fungal endophyte culture-collection STRI:ICBG-...  36.2    1.5  
gb|KF436295.1|  Fungal endophyte culture-collection STRI:ICBG-...  36.2    1.5  
gb|KF436294.1|  Fungal endophyte culture-collection STRI:ICBG-...  36.2    1.5  
gb|KF436293.1|  Fungal endophyte culture-collection STRI:ICBG-...  36.2    1.5  
gb|KF436290.1|  Fungal endophyte culture-collection STRI:ICBG-...  36.2    1.5  
gb|KF436288.1|  Fungal endophyte culture-collection STRI:ICBG-...  36.2    1.5  
gb|KF436286.1|  Fungal endophyte culture-collection STRI:ICBG-...  36.2    1.5  
gb|KF436285.1|  Fungal endophyte culture-collection STRI:ICBG-...  36.2    1.5  
gb|KF436280.1|  Fungal endophyte culture-collection STRI:ICBG-...  36.2    1.5  
gb|KF436279.1|  Fungal endophyte culture-collection STRI:ICBG-...  36.2    1.5  
gb|KF436278.1|  Fungal endophyte culture-collection STRI:ICBG-...  36.2    1.5  
gb|KF436276.1|  Fungal endophyte culture-collection STRI:ICBG-...  36.2    1.5  
gb|KF436275.1|  Fungal endophyte culture-collection STRI:ICBG-...  36.2    1.5  
gb|KF436274.1|  Fungal endophyte culture-collection STRI:ICBG-...  36.2    1.5  
gb|KF436272.1|  Fungal endophyte culture-collection STRI:ICBG-...  36.2    1.5  
gb|KF436271.1|  Fungal endophyte culture-collection STRI:ICBG-...  36.2    1.5  
gb|KF436270.1|  Fungal endophyte culture-collection STRI:ICBG-...  36.2    1.5  
gb|KF436269.1|  Fungal endophyte culture-collection STRI:ICBG-...  36.2    1.5  
gb|KF436268.1|  Fungal endophyte culture-collection STRI:ICBG-...  36.2    1.5  
gb|KF436267.1|  Fungal endophyte culture-collection STRI:ICBG-...  36.2    1.5  
gb|KF436266.1|  Fungal endophyte culture-collection STRI:ICBG-...  36.2    1.5  
gb|KF436264.1|  Fungal endophyte culture-collection STRI:ICBG-...  36.2    1.5  
gb|KF436263.1|  Fungal endophyte culture-collection STRI:ICBG-...  36.2    1.5  
gb|KF436262.1|  Fungal endophyte culture-collection STRI:ICBG-...  36.2    1.5  
gb|KF436259.1|  Fungal endophyte culture-collection STRI:ICBG-...  36.2    1.5  
gb|KF436257.1|  Fungal endophyte culture-collection STRI:ICBG-...  36.2    1.5  
gb|KF436256.1|  Fungal endophyte culture-collection STRI:ICBG-...  36.2    1.5  
gb|KF436255.1|  Fungal endophyte culture-collection STRI:ICBG-...  36.2    1.5  
gb|KF436254.1|  Fungal endophyte culture-collection STRI:ICBG-...  36.2    1.5  
gb|KF436253.1|  Fungal endophyte culture-collection STRI:ICBG-...  36.2    1.5  
gb|KF436252.1|  Fungal endophyte culture-collection STRI:ICBG-...  36.2    1.5  
gb|KF436251.1|  Fungal endophyte culture-collection STRI:ICBG-...  36.2    1.5  
gb|KF436250.1|  Fungal endophyte culture-collection STRI:ICBG-...  36.2    1.5  
gb|KF436249.1|  Fungal endophyte culture-collection STRI:ICBG-...  36.2    1.5  
gb|KF436248.1|  Fungal endophyte culture-collection STRI:ICBG-...  36.2    1.5  
gb|KF436246.1|  Fungal endophyte culture-collection STRI:ICBG-...  36.2    1.5  
gb|KF436245.1|  Fungal endophyte culture-collection STRI:ICBG-...  36.2    1.5  
gb|KF436244.1|  Fungal endophyte culture-collection STRI:ICBG-...  36.2    1.5  
gb|KF436243.1|  Fungal endophyte culture-collection STRI:ICBG-...  36.2    1.5  
gb|KF436242.1|  Fungal endophyte culture-collection STRI:ICBG-...  36.2    1.5  
gb|KF436240.1|  Fungal endophyte culture-collection STRI:ICBG-...  36.2    1.5  
gb|KF436239.1|  Fungal endophyte culture-collection STRI:ICBG-...  36.2    1.5  
gb|KF436238.1|  Fungal endophyte culture-collection STRI:ICBG-...  36.2    1.5  
gb|KF436237.1|  Fungal endophyte culture-collection STRI:ICBG-...  36.2    1.5  
gb|KF436236.1|  Fungal endophyte culture-collection STRI:ICBG-...  36.2    1.5  
gb|KF436235.1|  Fungal endophyte culture-collection STRI:ICBG-...  36.2    1.5  
gb|KF436234.1|  Fungal endophyte culture-collection STRI:ICBG-...  36.2    1.5  
gb|KF436233.1|  Fungal endophyte culture-collection STRI:ICBG-...  36.2    1.5  
gb|KF436232.1|  Fungal endophyte culture-collection STRI:ICBG-...  36.2    1.5  
gb|KF436222.1|  Fungal endophyte culture-collection STRI:ICBG-...  36.2    1.5  
gb|KF436220.1|  Fungal endophyte culture-collection STRI:ICBG-...  36.2    1.5  
gb|KF436218.1|  Fungal endophyte culture-collection STRI:ICBG-...  36.2    1.5  
gb|KF436216.1|  Fungal endophyte culture-collection STRI:ICBG-...  36.2    1.5  
gb|KF436215.1|  Fungal endophyte culture-collection STRI:ICBG-...  36.2    1.5  
gb|KF436214.1|  Fungal endophyte culture-collection STRI:ICBG-...  36.2    1.5  
gb|KF436213.1|  Fungal endophyte culture-collection STRI:ICBG-...  36.2    1.5  
gb|KF436212.1|  Fungal endophyte culture-collection STRI:ICBG-...  36.2    1.5  
gb|KF436210.1|  Fungal endophyte culture-collection STRI:ICBG-...  36.2    1.5  
gb|KF436208.1|  Fungal endophyte culture-collection STRI:ICBG-...  36.2    1.5  
gb|KF436206.1|  Fungal endophyte culture-collection STRI:ICBG-...  36.2    1.5  
gb|KF436205.1|  Fungal endophyte culture-collection STRI:ICBG-...  36.2    1.5  
gb|KF436204.1|  Fungal endophyte culture-collection STRI:ICBG-...  36.2    1.5  
gb|KF436203.1|  Fungal endophyte culture-collection STRI:ICBG-...  36.2    1.5  
gb|KF436201.1|  Fungal endophyte culture-collection STRI:ICBG-...  36.2    1.5  
gb|KF436200.1|  Fungal endophyte culture-collection STRI:ICBG-...  36.2    1.5  
gb|KF436199.1|  Fungal endophyte culture-collection STRI:ICBG-...  36.2    1.5  
gb|KF436198.1|  Fungal endophyte culture-collection STRI:ICBG-...  36.2    1.5  
gb|KF436197.1|  Fungal endophyte culture-collection STRI:ICBG-...  36.2    1.5  
gb|KF436196.1|  Fungal endophyte culture-collection STRI:ICBG-...  36.2    1.5  
gb|KF436195.1|  Fungal endophyte culture-collection STRI:ICBG-...  36.2    1.5  
gb|KF436194.1|  Fungal endophyte culture-collection STRI:ICBG-...  36.2    1.5  
gb|KF436193.1|  Fungal endophyte culture-collection STRI:ICBG-...  36.2    1.5  
gb|KF436192.1|  Fungal endophyte culture-collection STRI:ICBG-...  36.2    1.5  
gb|KF436190.1|  Fungal endophyte culture-collection STRI:ICBG-...  36.2    1.5  
gb|KF436189.1|  Fungal endophyte culture-collection STRI:ICBG-...  36.2    1.5  
gb|KF436187.1|  Fungal endophyte culture-collection STRI:ICBG-...  36.2    1.5  
gb|KF436186.1|  Fungal endophyte culture-collection STRI:ICBG-...  36.2    1.5  
gb|KF436185.1|  Fungal endophyte culture-collection STRI:ICBG-...  36.2    1.5  
gb|KF436184.1|  Fungal endophyte culture-collection STRI:ICBG-...  36.2    1.5  
gb|KF436183.1|  Fungal endophyte culture-collection STRI:ICBG-...  36.2    1.5  
gb|KF436182.1|  Fungal endophyte culture-collection STRI:ICBG-...  36.2    1.5  
gb|KF436181.1|  Fungal endophyte culture-collection STRI:ICBG-...  36.2    1.5  
gb|KF436179.1|  Fungal endophyte culture-collection STRI:ICBG-...  36.2    1.5  
gb|KF436178.1|  Fungal endophyte culture-collection STRI:ICBG-...  36.2    1.5  
gb|KF436176.1|  Fungal endophyte culture-collection STRI:ICBG-...  36.2    1.5  
gb|KF436175.1|  Fungal endophyte culture-collection STRI:ICBG-...  36.2    1.5  
gb|KF436174.1|  Fungal endophyte culture-collection STRI:ICBG-...  36.2    1.5  
gb|KF436173.1|  Fungal endophyte culture-collection STRI:ICBG-...  36.2    1.5  
gb|KF436172.1|  Fungal endophyte culture-collection STRI:ICBG-...  36.2    1.5  
gb|KF436169.1|  Fungal endophyte culture-collection STRI:ICBG-...  36.2    1.5  
gb|KF436168.1|  Fungal endophyte culture-collection STRI:ICBG-...  36.2    1.5  
gb|KF436167.1|  Fungal endophyte culture-collection STRI:ICBG-...  36.2    1.5  
gb|KF436165.1|  Fungal endophyte culture-collection STRI:ICBG-...  36.2    1.5  
gb|KF436162.1|  Fungal endophyte culture-collection STRI:ICBG-...  36.2    1.5  
gb|KF436161.1|  Fungal endophyte culture-collection STRI:ICBG-...  36.2    1.5  
gb|KF436156.1|  Fungal endophyte culture-collection STRI:ICBG-...  36.2    1.5  
gb|KF436154.1|  Fungal endophyte culture-collection STRI:ICBG-...  36.2    1.5  
gb|KF436153.1|  Fungal endophyte culture-collection STRI:ICBG-...  36.2    1.5  
gb|KF436152.1|  Fungal endophyte culture-collection STRI:ICBG-...  36.2    1.5  
gb|KF436149.1|  Fungal endophyte culture-collection STRI:ICBG-...  36.2    1.5  
gb|KF436148.1|  Fungal endophyte culture-collection STRI:ICBG-...  36.2    1.5  
gb|KF436147.1|  Fungal endophyte culture-collection STRI:ICBG-...  36.2    1.5  
gb|KF436145.1|  Fungal endophyte culture-collection STRI:ICBG-...  36.2    1.5  
gb|KF436144.1|  Fungal endophyte culture-collection STRI:ICBG-...  36.2    1.5  
gb|KF436143.1|  Fungal endophyte culture-collection STRI:ICBG-...  36.2    1.5  
gb|KF436141.1|  Fungal endophyte culture-collection STRI:ICBG-...  36.2    1.5  
gb|KF436140.1|  Fungal endophyte culture-collection STRI:ICBG-...  36.2    1.5  
gb|KF436139.1|  Fungal endophyte culture-collection STRI:ICBG-...  36.2    1.5  
gb|KF436137.1|  Fungal endophyte culture-collection STRI:ICBG-...  36.2    1.5  
gb|KF436136.1|  Fungal endophyte culture-collection STRI:ICBG-...  36.2    1.5  
gb|KF436135.1|  Fungal endophyte culture-collection STRI:ICBG-...  36.2    1.5  
gb|KF436134.1|  Fungal endophyte culture-collection STRI:ICBG-...  36.2    1.5  
gb|KF436133.1|  Fungal endophyte culture-collection STRI:ICBG-...  36.2    1.5  
gb|KF436131.1|  Fungal endophyte culture-collection STRI:ICBG-...  36.2    1.5  
gb|KF436130.1|  Fungal endophyte culture-collection STRI:ICBG-...  36.2    1.5  
gb|KF436129.1|  Fungal endophyte culture-collection STRI:ICBG-...  36.2    1.5  
gb|KF436128.1|  Fungal endophyte culture-collection STRI:ICBG-...  36.2    1.5  
gb|KF436127.1|  Fungal endophyte culture-collection STRI:ICBG-...  36.2    1.5  
gb|KF436126.1|  Fungal endophyte culture-collection STRI:ICBG-...  36.2    1.5  
gb|KF436125.1|  Fungal endophyte culture-collection STRI:ICBG-...  36.2    1.5  
gb|KF436124.1|  Fungal endophyte culture-collection STRI:ICBG-...  36.2    1.5  
gb|KF436123.1|  Fungal endophyte culture-collection STRI:ICBG-...  36.2    1.5  
gb|KF436122.1|  Fungal endophyte culture-collection STRI:ICBG-...  36.2    1.5  
gb|KF436121.1|  Fungal endophyte culture-collection STRI:ICBG-...  36.2    1.5  
gb|KF436120.1|  Fungal endophyte culture-collection STRI:ICBG-...  36.2    1.5  
gb|KF436118.1|  Fungal endophyte culture-collection STRI:ICBG-...  36.2    1.5  
gb|KF436117.1|  Fungal endophyte culture-collection STRI:ICBG-...  36.2    1.5  
gb|KF436116.1|  Fungal endophyte culture-collection STRI:ICBG-...  36.2    1.5  
gb|KF436115.1|  Fungal endophyte culture-collection STRI:ICBG-...  36.2    1.5  
gb|KF436113.1|  Fungal endophyte culture-collection STRI:ICBG-...  36.2    1.5  
gb|KF436111.1|  Fungal endophyte culture-collection STRI:ICBG-...  36.2    1.5  
gb|KF436110.1|  Fungal endophyte culture-collection STRI:ICBG-...  36.2    1.5  
gb|KF436109.1|  Fungal endophyte culture-collection STRI:ICBG-...  36.2    1.5  
gb|KF436108.1|  Fungal endophyte culture-collection STRI:ICBG-...  36.2    1.5  
gb|KF436106.1|  Fungal endophyte culture-collection STRI:ICBG-...  36.2    1.5  
gb|KF436105.1|  Fungal endophyte culture-collection STRI:ICBG-...  36.2    1.5  
gb|KF436103.1|  Fungal endophyte culture-collection STRI:ICBG-...  36.2    1.5  
gb|KF436102.1|  Fungal endophyte culture-collection STRI:ICBG-...  36.2    1.5  
gb|KF436101.1|  Fungal endophyte culture-collection STRI:ICBG-...  36.2    1.5  
gb|KF436100.1|  Fungal endophyte culture-collection STRI:ICBG-...  36.2    1.5  
gb|KF436097.1|  Fungal endophyte culture-collection STRI:ICBG-...  36.2    1.5  
gb|KF436096.1|  Fungal endophyte culture-collection STRI:ICBG-...  36.2    1.5  
gb|KF436095.1|  Fungal endophyte culture-collection STRI:ICBG-...  36.2    1.5  
gb|KF436094.1|  Fungal endophyte culture-collection STRI:ICBG-...  36.2    1.5  
gb|KF436093.1|  Fungal endophyte culture-collection STRI:ICBG-...  36.2    1.5  
gb|KF436090.1|  Fungal endophyte culture-collection STRI:ICBG-...  36.2    1.5  
gb|KF436089.1|  Fungal endophyte culture-collection STRI:ICBG-...  36.2    1.5  
gb|KF436088.1|  Fungal endophyte culture-collection STRI:ICBG-...  36.2    1.5  
gb|KF436085.1|  Fungal endophyte culture-collection STRI:ICBG-...  36.2    1.5  
gb|KF436084.1|  Fungal endophyte culture-collection STRI:ICBG-...  36.2    1.5  
gb|KF436083.1|  Fungal endophyte culture-collection STRI:ICBG-...  36.2    1.5  
gb|KF436082.1|  Fungal endophyte culture-collection STRI:ICBG-...  36.2    1.5  
gb|KF436081.1|  Fungal endophyte culture-collection STRI:ICBG-...  36.2    1.5  
gb|KF436079.1|  Fungal endophyte culture-collection STRI:ICBG-...  36.2    1.5  
gb|KF436078.1|  Fungal endophyte culture-collection STRI:ICBG-...  36.2    1.5  
gb|KF436077.1|  Fungal endophyte culture-collection STRI:ICBG-...  36.2    1.5  
gb|KF436076.1|  Fungal endophyte culture-collection STRI:ICBG-...  36.2    1.5  
gb|KF436074.1|  Fungal endophyte culture-collection STRI:ICBG-...  36.2    1.5  
gb|KF436072.1|  Fungal endophyte culture-collection STRI:ICBG-...  36.2    1.5  
gb|KF436071.1|  Fungal endophyte culture-collection STRI:ICBG-...  36.2    1.5  
gb|KF436070.1|  Fungal endophyte culture-collection STRI:ICBG-...  36.2    1.5  
gb|KF436069.1|  Fungal endophyte culture-collection STRI:ICBG-...  36.2    1.5  
gb|KF436068.1|  Fungal endophyte culture-collection STRI:ICBG-...  36.2    1.5  
gb|KF436067.1|  Fungal endophyte culture-collection STRI:ICBG-...  36.2    1.5  
gb|KF436066.1|  Fungal endophyte culture-collection STRI:ICBG-...  36.2    1.5  
gb|KF436064.1|  Fungal endophyte culture-collection STRI:ICBG-...  36.2    1.5  
gb|KF436063.1|  Fungal endophyte culture-collection STRI:ICBG-...  36.2    1.5  
gb|KF436062.1|  Fungal endophyte culture-collection STRI:ICBG-...  36.2    1.5  
gb|KF436061.1|  Fungal endophyte culture-collection STRI:ICBG-...  36.2    1.5  
gb|KF436060.1|  Fungal endophyte culture-collection STRI:ICBG-...  36.2    1.5  
gb|KF436059.1|  Fungal endophyte culture-collection STRI:ICBG-...  36.2    1.5  
gb|KF436058.1|  Fungal endophyte culture-collection STRI:ICBG-...  36.2    1.5  
gb|KF436056.1|  Fungal endophyte culture-collection STRI:ICBG-...  36.2    1.5  
gb|KF436055.1|  Fungal endophyte culture-collection STRI:ICBG-...  36.2    1.5  
gb|KF436054.1|  Fungal endophyte culture-collection STRI:ICBG-...  36.2    1.5  
gb|KF436053.1|  Fungal endophyte culture-collection STRI:ICBG-...  36.2    1.5  
gb|KF436052.1|  Fungal endophyte culture-collection STRI:ICBG-...  36.2    1.5  
gb|KF436051.1|  Fungal endophyte culture-collection STRI:ICBG-...  36.2    1.5  
gb|KF436050.1|  Fungal endophyte culture-collection STRI:ICBG-...  36.2    1.5  
gb|KF436048.1|  Fungal endophyte culture-collection STRI:ICBG-...  36.2    1.5  
gb|KF436047.1|  Fungal endophyte culture-collection STRI:ICBG-...  36.2    1.5  
gb|KF436046.1|  Fungal endophyte culture-collection STRI:ICBG-...  36.2    1.5  
gb|KF436045.1|  Fungal endophyte culture-collection STRI:ICBG-...  36.2    1.5  
gb|KF436043.1|  Fungal endophyte culture-collection STRI:ICBG-...  36.2    1.5  
gb|KF436039.1|  Fungal endophyte culture-collection STRI:ICBG-...  36.2    1.5  
gb|KF436038.1|  Fungal endophyte culture-collection STRI:ICBG-...  36.2    1.5  
gb|KF436037.1|  Fungal endophyte culture-collection STRI:ICBG-...  36.2    1.5  
gb|KF436036.1|  Fungal endophyte culture-collection STRI:ICBG-...  36.2    1.5  
gb|KF436035.1|  Fungal endophyte culture-collection STRI:ICBG-...  36.2    1.5  
gb|KF436034.1|  Fungal endophyte culture-collection STRI:ICBG-...  36.2    1.5  
gb|KF436032.1|  Fungal endophyte culture-collection STRI:ICBG-...  36.2    1.5  
gb|KF436031.1|  Fungal endophyte culture-collection STRI:ICBG-...  36.2    1.5  
gb|KF436030.1|  Fungal endophyte culture-collection STRI:ICBG-...  36.2    1.5  
gb|KF436029.1|  Fungal endophyte culture-collection STRI:ICBG-...  36.2    1.5  
gb|KF436028.1|  Fungal endophyte culture-collection STRI:ICBG-...  36.2    1.5  
gb|KF436027.1|  Fungal endophyte culture-collection STRI:ICBG-...  36.2    1.5  
gb|KF436025.1|  Fungal endophyte culture-collection STRI:ICBG-...  36.2    1.5  
gb|KF436024.1|  Fungal endophyte culture-collection STRI:ICBG-...  36.2    1.5  
gb|KF436023.1|  Fungal endophyte culture-collection STRI:ICBG-...  36.2    1.5  
gb|KF436022.1|  Fungal endophyte culture-collection STRI:ICBG-...  36.2    1.5  
gb|KF436021.1|  Fungal endophyte culture-collection STRI:ICBG-...  36.2    1.5  
gb|KF436020.1|  Fungal endophyte culture-collection STRI:ICBG-...  36.2    1.5  
gb|KF436017.1|  Fungal endophyte culture-collection STRI:ICBG-...  36.2    1.5  
gb|KF436014.1|  Fungal endophyte culture-collection STRI:ICBG-...  36.2    1.5  
gb|KF436013.1|  Fungal endophyte culture-collection STRI:ICBG-...  36.2    1.5  
gb|KF436010.1|  Fungal endophyte culture-collection STRI:ICBG-...  36.2    1.5  
gb|KF436007.1|  Fungal endophyte culture-collection STRI:ICBG-...  36.2    1.5  
gb|KF436006.1|  Fungal endophyte culture-collection STRI:ICBG-...  36.2    1.5  
gb|KF436005.1|  Fungal endophyte culture-collection STRI:ICBG-...  36.2    1.5  
gb|KF436004.1|  Fungal endophyte culture-collection STRI:ICBG-...  36.2    1.5  
gb|KF436002.1|  Fungal endophyte culture-collection STRI:ICBG-...  36.2    1.5  
gb|KF436001.1|  Fungal endophyte culture-collection STRI:ICBG-...  36.2    1.5  
gb|KF435998.1|  Fungal endophyte culture-collection STRI:ICBG-...  36.2    1.5  
gb|KF435997.1|  Fungal endophyte culture-collection STRI:ICBG-...  36.2    1.5  
gb|KF435996.1|  Fungal endophyte culture-collection STRI:ICBG-...  36.2    1.5  
gb|KF435994.1|  Fungal endophyte culture-collection STRI:ICBG-...  36.2    1.5  
gb|KF435993.1|  Fungal endophyte culture-collection STRI:ICBG-...  36.2    1.5  
gb|KF435992.1|  Fungal endophyte culture-collection STRI:ICBG-...  36.2    1.5  
gb|KF435988.1|  Fungal endophyte culture-collection STRI:ICBG-...  36.2    1.5  
gb|KF435987.1|  Fungal endophyte culture-collection STRI:ICBG-...  36.2    1.5  
gb|KF435986.1|  Fungal endophyte culture-collection STRI:ICBG-...  36.2    1.5  
gb|KF435985.1|  Fungal endophyte culture-collection STRI:ICBG-...  36.2    1.5  
gb|KF435984.1|  Fungal endophyte culture-collection STRI:ICBG-...  36.2    1.5  
gb|KF435983.1|  Fungal endophyte culture-collection STRI:ICBG-...  36.2    1.5  
gb|KF435982.1|  Fungal endophyte culture-collection STRI:ICBG-...  36.2    1.5  
gb|KF435981.1|  Fungal endophyte culture-collection STRI:ICBG-...  36.2    1.5  
gb|KF435980.1|  Fungal endophyte culture-collection STRI:ICBG-...  36.2    1.5  
gb|KF435977.1|  Fungal endophyte culture-collection STRI:ICBG-...  36.2    1.5  
gb|KF435976.1|  Fungal endophyte culture-collection STRI:ICBG-...  36.2    1.5  
gb|KF435975.1|  Fungal endophyte culture-collection STRI:ICBG-...  36.2    1.5  
gb|KF435974.1|  Fungal endophyte culture-collection STRI:ICBG-...  36.2    1.5  
gb|KF435972.1|  Fungal endophyte culture-collection STRI:ICBG-...  36.2    1.5  
gb|KF435971.1|  Fungal endophyte culture-collection STRI:ICBG-...  36.2    1.5  
gb|KF435969.1|  Fungal endophyte culture-collection STRI:ICBG-...  36.2    1.5  
gb|KF435960.1|  Fungal endophyte culture-collection STRI:ICBG-...  36.2    1.5  
gb|KF435959.1|  Fungal endophyte culture-collection STRI:ICBG-...  36.2    1.5  
gb|KF435958.1|  Fungal endophyte culture-collection STRI:ICBG-...  36.2    1.5  
gb|KF435956.1|  Fungal endophyte culture-collection STRI:ICBG-...  36.2    1.5  
gb|KF435955.1|  Fungal endophyte culture-collection STRI:ICBG-...  36.2    1.5  
gb|KF435949.1|  Fungal endophyte culture-collection STRI:ICBG-...  36.2    1.5  
gb|KF435947.1|  Fungal endophyte culture-collection STRI:ICBG-...  36.2    1.5  
gb|KF435940.1|  Fungal endophyte culture-collection STRI:ICBG-...  36.2    1.5  
gb|KF435939.1|  Fungal endophyte culture-collection STRI:ICBG-...  36.2    1.5  
gb|KF435938.1|  Fungal endophyte culture-collection STRI:ICBG-...  36.2    1.5  
gb|KF435937.1|  Fungal endophyte culture-collection STRI:ICBG-...  36.2    1.5  
gb|KF435935.1|  Fungal endophyte culture-collection STRI:ICBG-...  36.2    1.5  
gb|KF435934.1|  Fungal endophyte culture-collection STRI:ICBG-...  36.2    1.5  
gb|KF435933.1|  Fungal endophyte culture-collection STRI:ICBG-...  36.2    1.5  
gb|KF435931.1|  Fungal endophyte culture-collection STRI:ICBG-...  36.2    1.5  
gb|KF435930.1|  Fungal endophyte culture-collection STRI:ICBG-...  36.2    1.5  
gb|KF435929.1|  Fungal endophyte culture-collection STRI:ICBG-...  36.2    1.5  
gb|KF435928.1|  Fungal endophyte culture-collection STRI:ICBG-...  36.2    1.5  
gb|KF435926.1|  Fungal endophyte culture-collection STRI:ICBG-...  36.2    1.5  
gb|KF435925.1|  Fungal endophyte culture-collection STRI:ICBG-...  36.2    1.5  
gb|KF435924.1|  Fungal endophyte culture-collection STRI:ICBG-...  36.2    1.5  
gb|KF435923.1|  Fungal endophyte culture-collection STRI:ICBG-...  36.2    1.5  
gb|KF435920.1|  Fungal endophyte culture-collection STRI:ICBG-...  36.2    1.5  
gb|KF435919.1|  Fungal endophyte culture-collection STRI:ICBG-...  36.2    1.5  
gb|KF435918.1|  Fungal endophyte culture-collection STRI:ICBG-...  36.2    1.5  
gb|KF435917.1|  Fungal endophyte culture-collection STRI:ICBG-...  36.2    1.5  
gb|KF435916.1|  Fungal endophyte culture-collection STRI:ICBG-...  36.2    1.5  
gb|KF435915.1|  Fungal endophyte culture-collection STRI:ICBG-...  36.2    1.5  
gb|KF435910.1|  Fungal endophyte culture-collection STRI:ICBG-...  36.2    1.5  
gb|KF435909.1|  Fungal endophyte culture-collection STRI:ICBG-...  36.2    1.5  
gb|KF435908.1|  Fungal endophyte culture-collection STRI:ICBG-...  36.2    1.5  
gb|KF435907.1|  Fungal endophyte culture-collection STRI:ICBG-...  36.2    1.5  
gb|KF435904.1|  Fungal endophyte culture-collection STRI:ICBG-...  36.2    1.5  
gb|KF435903.1|  Fungal endophyte culture-collection STRI:ICBG-...  36.2    1.5  
gb|KF435902.1|  Fungal endophyte culture-collection STRI:ICBG-...  36.2    1.5  
gb|KF435897.1|  Fungal endophyte culture-collection STRI:ICBG-...  36.2    1.5  
gb|KF435896.1|  Fungal endophyte culture-collection STRI:ICBG-...  36.2    1.5  
gb|KF435895.1|  Fungal endophyte culture-collection STRI:ICBG-...  36.2    1.5  
gb|KF435894.1|  Fungal endophyte culture-collection STRI:ICBG-...  36.2    1.5  
gb|KF435893.1|  Fungal endophyte culture-collection STRI:ICBG-...  36.2    1.5  
gb|KF435892.1|  Fungal endophyte culture-collection STRI:ICBG-...  36.2    1.5  
gb|KF435890.1|  Fungal endophyte culture-collection STRI:ICBG-...  36.2    1.5  
gb|KF435889.1|  Fungal endophyte culture-collection STRI:ICBG-...  36.2    1.5  
gb|KF435888.1|  Fungal endophyte culture-collection STRI:ICBG-...  36.2    1.5  
gb|KF435887.1|  Fungal endophyte culture-collection STRI:ICBG-...  36.2    1.5  
gb|KF435886.1|  Fungal endophyte culture-collection STRI:ICBG-...  36.2    1.5  
gb|KF435885.1|  Fungal endophyte culture-collection STRI:ICBG-...  36.2    1.5  
gb|KF435884.1|  Fungal endophyte culture-collection STRI:ICBG-...  36.2    1.5  
gb|KF435883.1|  Fungal endophyte culture-collection STRI:ICBG-...  36.2    1.5  
gb|KF435882.1|  Fungal endophyte culture-collection STRI:ICBG-...  36.2    1.5  
gb|KF435879.1|  Fungal endophyte culture-collection STRI:ICBG-...  36.2    1.5  
gb|KF435878.1|  Fungal endophyte culture-collection STRI:ICBG-...  36.2    1.5  
gb|KF435877.1|  Fungal endophyte culture-collection STRI:ICBG-...  36.2    1.5  
gb|KF435873.1|  Fungal endophyte culture-collection STRI:ICBG-...  36.2    1.5  
gb|KF435872.1|  Fungal endophyte culture-collection STRI:ICBG-...  36.2    1.5  
gb|KF435871.1|  Fungal endophyte culture-collection STRI:ICBG-...  36.2    1.5  
gb|KF435870.1|  Fungal endophyte culture-collection STRI:ICBG-...  36.2    1.5  
gb|KF435869.1|  Fungal endophyte culture-collection STRI:ICBG-...  36.2    1.5  
gb|KF435868.1|  Fungal endophyte culture-collection STRI:ICBG-...  36.2    1.5  
gb|KF435867.1|  Fungal endophyte culture-collection STRI:ICBG-...  36.2    1.5  
gb|KF435866.1|  Fungal endophyte culture-collection STRI:ICBG-...  36.2    1.5  
gb|KF435863.1|  Fungal endophyte culture-collection STRI:ICBG-...  36.2    1.5  
gb|KF435862.1|  Fungal endophyte culture-collection STRI:ICBG-...  36.2    1.5  
gb|KF435861.1|  Fungal endophyte culture-collection STRI:ICBG-...  36.2    1.5  
gb|KF435860.1|  Fungal endophyte culture-collection STRI:ICBG-...  36.2    1.5  
gb|KF435857.1|  Fungal endophyte culture-collection STRI:ICBG-...  36.2    1.5  
gb|KF435855.1|  Fungal endophyte culture-collection STRI:ICBG-...  36.2    1.5  
gb|KF435854.1|  Fungal endophyte culture-collection STRI:ICBG-...  36.2    1.5  
gb|KF435853.1|  Fungal endophyte culture-collection STRI:ICBG-...  36.2    1.5  
gb|KF435852.1|  Fungal endophyte culture-collection STRI:ICBG-...  36.2    1.5  
gb|KF435851.1|  Fungal endophyte culture-collection STRI:ICBG-...  36.2    1.5  
gb|KF435850.1|  Fungal endophyte culture-collection STRI:ICBG-...  36.2    1.5  
gb|KF435849.1|  Fungal endophyte culture-collection STRI:ICBG-...  36.2    1.5  
gb|KF435847.1|  Fungal endophyte culture-collection STRI:ICBG-...  36.2    1.5  
gb|KF435846.1|  Fungal endophyte culture-collection STRI:ICBG-...  36.2    1.5  
gb|KF435844.1|  Fungal endophyte culture-collection STRI:ICBG-...  36.2    1.5  
gb|KF435843.1|  Fungal endophyte culture-collection STRI:ICBG-...  36.2    1.5  
gb|KF435842.1|  Fungal endophyte culture-collection STRI:ICBG-...  36.2    1.5  
gb|KF435841.1|  Fungal endophyte culture-collection STRI:ICBG-...  36.2    1.5  
gb|KF435839.1|  Fungal endophyte culture-collection STRI:ICBG-...  36.2    1.5  
gb|KF435838.1|  Fungal endophyte culture-collection STRI:ICBG-...  36.2    1.5  
gb|KF435837.1|  Fungal endophyte culture-collection STRI:ICBG-...  36.2    1.5  
gb|KF435836.1|  Fungal endophyte culture-collection STRI:ICBG-...  36.2    1.5  
gb|KF435835.1|  Fungal endophyte culture-collection STRI:ICBG-...  36.2    1.5  
gb|KF435834.1|  Fungal endophyte culture-collection STRI:ICBG-...  36.2    1.5  
gb|KF435833.1|  Fungal endophyte culture-collection STRI:ICBG-...  36.2    1.5  
gb|KF435832.1|  Fungal endophyte culture-collection STRI:ICBG-...  36.2    1.5  
gb|KF435831.1|  Fungal endophyte culture-collection STRI:ICBG-...  36.2    1.5  
gb|KF435824.1|  Fungal endophyte culture-collection STRI:ICBG-...  36.2    1.5  
gb|KF435823.1|  Fungal endophyte culture-collection STRI:ICBG-...  36.2    1.5  
gb|KF435822.1|  Fungal endophyte culture-collection STRI:ICBG-...  36.2    1.5  
gb|KF435820.1|  Fungal endophyte culture-collection STRI:ICBG-...  36.2    1.5  
gb|KF435818.1|  Fungal endophyte culture-collection STRI:ICBG-...  36.2    1.5  
gb|KF435817.1|  Fungal endophyte culture-collection STRI:ICBG-...  36.2    1.5  
gb|KF435816.1|  Fungal endophyte culture-collection STRI:ICBG-...  36.2    1.5  
gb|KF435815.1|  Fungal endophyte culture-collection STRI:ICBG-...  36.2    1.5  
gb|KF435814.1|  Fungal endophyte culture-collection STRI:ICBG-...  36.2    1.5  
gb|KF435813.1|  Fungal endophyte culture-collection STRI:ICBG-...  36.2    1.5  
gb|KF435812.1|  Fungal endophyte culture-collection STRI:ICBG-...  36.2    1.5  
gb|KF435811.1|  Fungal endophyte culture-collection STRI:ICBG-...  36.2    1.5  
gb|KF435810.1|  Fungal endophyte culture-collection STRI:ICBG-...  36.2    1.5  
gb|KF435809.1|  Fungal endophyte culture-collection STRI:ICBG-...  36.2    1.5  
gb|KF435808.1|  Fungal endophyte culture-collection STRI:ICBG-...  36.2    1.5  
gb|KF435803.1|  Fungal endophyte culture-collection STRI:ICBG-...  36.2    1.5  
gb|KF435802.1|  Fungal endophyte culture-collection STRI:ICBG-...  36.2    1.5  
gb|KF435800.1|  Fungal endophyte culture-collection STRI:ICBG-...  36.2    1.5  
gb|KF435799.1|  Fungal endophyte culture-collection STRI:ICBG-...  36.2    1.5  
gb|KF435798.1|  Fungal endophyte culture-collection STRI:ICBG-...  36.2    1.5  
gb|KF435794.1|  Fungal endophyte culture-collection STRI:ICBG-...  36.2    1.5  
gb|KF435792.1|  Fungal endophyte culture-collection STRI:ICBG-...  36.2    1.5  
gb|KF435790.1|  Fungal endophyte culture-collection STRI:ICBG-...  36.2    1.5  
gb|KF435788.1|  Fungal endophyte culture-collection STRI:ICBG-...  36.2    1.5  
gb|KF435785.1|  Fungal endophyte culture-collection STRI:ICBG-...  36.2    1.5  
gb|KF435782.1|  Fungal endophyte culture-collection STRI:ICBG-...  36.2    1.5  
gb|KF435781.1|  Fungal endophyte culture-collection STRI:ICBG-...  36.2    1.5  
gb|KF435780.1|  Fungal endophyte culture-collection STRI:ICBG-...  36.2    1.5  
gb|KF435779.1|  Fungal endophyte culture-collection STRI:ICBG-...  36.2    1.5  
gb|KF435778.1|  Fungal endophyte culture-collection STRI:ICBG-...  36.2    1.5  
gb|KF435777.1|  Fungal endophyte culture-collection STRI:ICBG-...  36.2    1.5  
gb|KF435776.1|  Fungal endophyte culture-collection STRI:ICBG-...  36.2    1.5  
gb|KF435775.1|  Fungal endophyte culture-collection STRI:ICBG-...  36.2    1.5  
gb|KF435774.1|  Fungal endophyte culture-collection STRI:ICBG-...  36.2    1.5  
gb|KF435771.1|  Fungal endophyte culture-collection STRI:ICBG-...  36.2    1.5  
gb|KF435770.1|  Fungal endophyte culture-collection STRI:ICBG-...  36.2    1.5  
gb|KF435769.1|  Fungal endophyte culture-collection STRI:ICBG-...  36.2    1.5  
gb|KF435768.1|  Fungal endophyte culture-collection STRI:ICBG-...  36.2    1.5  
gb|KF435767.1|  Fungal endophyte culture-collection STRI:ICBG-...  36.2    1.5  
gb|KF435766.1|  Fungal endophyte culture-collection STRI:ICBG-...  36.2    1.5  
gb|KF435765.1|  Fungal endophyte culture-collection STRI:ICBG-...  36.2    1.5  
gb|KF435764.1|  Fungal endophyte culture-collection STRI:ICBG-...  36.2    1.5  
gb|KF435761.1|  Fungal endophyte culture-collection STRI:ICBG-...  36.2    1.5  
gb|KF435759.1|  Fungal endophyte culture-collection STRI:ICBG-...  36.2    1.5  
gb|KF435758.1|  Fungal endophyte culture-collection STRI:ICBG-...  36.2    1.5  
gb|KF435756.1|  Fungal endophyte culture-collection STRI:ICBG-...  36.2    1.5  
gb|KF435755.1|  Fungal endophyte culture-collection STRI:ICBG-...  36.2    1.5  
gb|KF435753.1|  Fungal endophyte culture-collection STRI:ICBG-...  36.2    1.5  
gb|KF435752.1|  Fungal endophyte culture-collection STRI:ICBG-...  36.2    1.5  
gb|KF435751.1|  Fungal endophyte culture-collection STRI:ICBG-...  36.2    1.5  
gb|KF435749.1|  Fungal endophyte culture-collection STRI:ICBG-...  36.2    1.5  
gb|KF435748.1|  Fungal endophyte culture-collection STRI:ICBG-...  36.2    1.5  
gb|KF435747.1|  Fungal endophyte culture-collection STRI:ICBG-...  36.2    1.5  
gb|KF435746.1|  Fungal endophyte culture-collection STRI:ICBG-...  36.2    1.5  
gb|KF435745.1|  Fungal endophyte culture-collection STRI:ICBG-...  36.2    1.5  
gb|KF435744.1|  Fungal endophyte culture-collection STRI:ICBG-...  36.2    1.5  
gb|KF435743.1|  Fungal endophyte culture-collection STRI:ICBG-...  36.2    1.5  
gb|KF435741.1|  Fungal endophyte culture-collection STRI:ICBG-...  36.2    1.5  
gb|KF435740.1|  Fungal endophyte culture-collection STRI:ICBG-...  36.2    1.5  
gb|KF435739.1|  Fungal endophyte culture-collection STRI:ICBG-...  36.2    1.5  
gb|KF435738.1|  Fungal endophyte culture-collection STRI:ICBG-...  36.2    1.5  
gb|KF435737.1|  Fungal endophyte culture-collection STRI:ICBG-...  36.2    1.5  
gb|KF435735.1|  Fungal endophyte culture-collection STRI:ICBG-...  36.2    1.5  
gb|KF435716.1|  Fungal endophyte culture-collection STRI:ICBG-...  36.2    1.5  
gb|KF435715.1|  Fungal endophyte culture-collection STRI:ICBG-...  36.2    1.5  
gb|KF435714.1|  Fungal endophyte culture-collection STRI:ICBG-...  36.2    1.5  
gb|KF435713.1|  Fungal endophyte culture-collection STRI:ICBG-...  36.2    1.5  
gb|KF435712.1|  Fungal endophyte culture-collection STRI:ICBG-...  36.2    1.5  
gb|KF435711.1|  Fungal endophyte culture-collection STRI:ICBG-...  36.2    1.5  
gb|KF435710.1|  Fungal endophyte culture-collection STRI:ICBG-...  36.2    1.5  
gb|KF435708.1|  Fungal endophyte culture-collection STRI:ICBG-...  36.2    1.5  
gb|KF435706.1|  Fungal endophyte culture-collection STRI:ICBG-...  36.2    1.5  
gb|KF435705.1|  Fungal endophyte culture-collection STRI:ICBG-...  36.2    1.5  
gb|KF435704.1|  Fungal endophyte culture-collection STRI:ICBG-...  36.2    1.5  
gb|KF435702.1|  Fungal endophyte culture-collection STRI:ICBG-...  36.2    1.5  
gb|KF435701.1|  Fungal endophyte culture-collection STRI:ICBG-...  36.2    1.5  
gb|KF435700.1|  Fungal endophyte culture-collection STRI:ICBG-...  36.2    1.5  
gb|KF435699.1|  Fungal endophyte culture-collection STRI:ICBG-...  36.2    1.5  
gb|KF435698.1|  Fungal endophyte culture-collection STRI:ICBG-...  36.2    1.5  
gb|KF435697.1|  Fungal endophyte culture-collection STRI:ICBG-...  36.2    1.5  
gb|KF435696.1|  Fungal endophyte culture-collection STRI:ICBG-...  36.2    1.5  
gb|KF435692.1|  Fungal endophyte culture-collection STRI:ICBG-...  36.2    1.5  
gb|KF435691.1|  Fungal endophyte culture-collection STRI:ICBG-...  36.2    1.5  
gb|KF435690.1|  Fungal endophyte culture-collection STRI:ICBG-...  36.2    1.5  
gb|KF435687.1|  Fungal endophyte culture-collection STRI:ICBG-...  36.2    1.5  
gb|KF435686.1|  Fungal endophyte culture-collection STRI:ICBG-...  36.2    1.5  
gb|KF435685.1|  Fungal endophyte culture-collection STRI:ICBG-...  36.2    1.5  
gb|KF435684.1|  Fungal endophyte culture-collection STRI:ICBG-...  36.2    1.5  
gb|KF435683.1|  Fungal endophyte culture-collection STRI:ICBG-...  36.2    1.5  
gb|KF435682.1|  Fungal endophyte culture-collection STRI:ICBG-...  36.2    1.5  
gb|KF435680.1|  Fungal endophyte culture-collection STRI:ICBG-...  36.2    1.5  
gb|KF435679.1|  Fungal endophyte culture-collection STRI:ICBG-...  36.2    1.5  
gb|KF435678.1|  Fungal endophyte culture-collection STRI:ICBG-...  36.2    1.5  
gb|KF435677.1|  Fungal endophyte culture-collection STRI:ICBG-...  36.2    1.5  
gb|KF435676.1|  Fungal endophyte culture-collection STRI:ICBG-...  36.2    1.5  
gb|KF435675.1|  Fungal endophyte culture-collection STRI:ICBG-...  36.2    1.5  
gb|KF435674.1|  Fungal endophyte culture-collection STRI:ICBG-...  36.2    1.5  
gb|KF435672.1|  Fungal endophyte culture-collection STRI:ICBG-...  36.2    1.5  
gb|KF435671.1|  Fungal endophyte culture-collection STRI:ICBG-...  36.2    1.5  
gb|KF435670.1|  Fungal endophyte culture-collection STRI:ICBG-...  36.2    1.5  
gb|KF435669.1|  Fungal endophyte culture-collection STRI:ICBG-...  36.2    1.5  
gb|KF435668.1|  Fungal endophyte culture-collection STRI:ICBG-...  36.2    1.5  
gb|KF435666.1|  Fungal endophyte culture-collection STRI:ICBG-...  36.2    1.5  
gb|KF435664.1|  Fungal endophyte culture-collection STRI:ICBG-...  36.2    1.5  
gb|KF435663.1|  Fungal endophyte culture-collection STRI:ICBG-...  36.2    1.5  
gb|KF435662.1|  Fungal endophyte culture-collection STRI:ICBG-...  36.2    1.5  
gb|KF435661.1|  Fungal endophyte culture-collection STRI:ICBG-...  36.2    1.5  
gb|KF435660.1|  Fungal endophyte culture-collection STRI:ICBG-...  36.2    1.5  
gb|KF435658.1|  Fungal endophyte culture-collection STRI:ICBG-...  36.2    1.5  
gb|KF435657.1|  Fungal endophyte culture-collection STRI:ICBG-...  36.2    1.5  
gb|KF435656.1|  Fungal endophyte culture-collection STRI:ICBG-...  36.2    1.5  
gb|KF435653.1|  Fungal endophyte culture-collection STRI:ICBG-...  36.2    1.5  
gb|KF435652.1|  Fungal endophyte culture-collection STRI:ICBG-...  36.2    1.5  
gb|KF435650.1|  Fungal endophyte culture-collection STRI:ICBG-...  36.2    1.5  
gb|KF435649.1|  Fungal endophyte culture-collection STRI:ICBG-...  36.2    1.5  
gb|KF435648.1|  Fungal endophyte culture-collection STRI:ICBG-...  36.2    1.5  
gb|KF435647.1|  Fungal endophyte culture-collection STRI:ICBG-...  36.2    1.5  
gb|KF435646.1|  Fungal endophyte culture-collection STRI:ICBG-...  36.2    1.5  
gb|KF435645.1|  Fungal endophyte culture-collection STRI:ICBG-...  36.2    1.5  
gb|KF435644.1|  Fungal endophyte culture-collection STRI:ICBG-...  36.2    1.5  
gb|KF435643.1|  Fungal endophyte culture-collection STRI:ICBG-...  36.2    1.5  
gb|KF435642.1|  Fungal endophyte culture-collection STRI:ICBG-...  36.2    1.5  
gb|KF435641.1|  Fungal endophyte culture-collection STRI:ICBG-...  36.2    1.5  
gb|KF435640.1|  Fungal endophyte culture-collection STRI:ICBG-...  36.2    1.5  
gb|KF435639.1|  Fungal endophyte culture-collection STRI:ICBG-...  36.2    1.5  
gb|KF435638.1|  Fungal endophyte culture-collection STRI:ICBG-...  36.2    1.5  
gb|KF435636.1|  Fungal endophyte culture-collection STRI:ICBG-...  36.2    1.5  
gb|KF435635.1|  Fungal endophyte culture-collection STRI:ICBG-...  36.2    1.5  
gb|KF435633.1|  Fungal endophyte culture-collection STRI:ICBG-...  36.2    1.5  
gb|KF435630.1|  Fungal endophyte culture-collection STRI:ICBG-...  36.2    1.5  
gb|KF435628.1|  Fungal endophyte culture-collection STRI:ICBG-...  36.2    1.5  
gb|KF435622.1|  Fungal endophyte culture-collection STRI:ICBG-...  36.2    1.5  
gb|KF435621.1|  Fungal endophyte culture-collection STRI:ICBG-...  36.2    1.5  
gb|KF435618.1|  Fungal endophyte culture-collection STRI:ICBG-...  36.2    1.5  
gb|KF435617.1|  Fungal endophyte culture-collection STRI:ICBG-...  36.2    1.5  
gb|KF435616.1|  Fungal endophyte culture-collection STRI:ICBG-...  36.2    1.5  
gb|KF435615.1|  Fungal endophyte culture-collection STRI:ICBG-...  36.2    1.5  
gb|KF435614.1|  Fungal endophyte culture-collection STRI:ICBG-...  36.2    1.5  
gb|KF435613.1|  Fungal endophyte culture-collection STRI:ICBG-...  36.2    1.5  
gb|KF435612.1|  Fungal endophyte culture-collection STRI:ICBG-...  36.2    1.5  
gb|KF435611.1|  Fungal endophyte culture-collection STRI:ICBG-...  36.2    1.5  
gb|KF435610.1|  Fungal endophyte culture-collection STRI:ICBG-...  36.2    1.5  
gb|KF435609.1|  Fungal endophyte culture-collection STRI:ICBG-...  36.2    1.5  
gb|KF435608.1|  Fungal endophyte culture-collection STRI:ICBG-...  36.2    1.5  
gb|KF435607.1|  Fungal endophyte culture-collection STRI:ICBG-...  36.2    1.5  
gb|KF435605.1|  Fungal endophyte culture-collection STRI:ICBG-...  36.2    1.5  
gb|KF435603.1|  Fungal endophyte culture-collection STRI:ICBG-...  36.2    1.5  
gb|KF435601.1|  Fungal endophyte culture-collection STRI:ICBG-...  36.2    1.5  
gb|KF435600.1|  Fungal endophyte culture-collection STRI:ICBG-...  36.2    1.5  
gb|KF435599.1|  Fungal endophyte culture-collection STRI:ICBG-...  36.2    1.5  
gb|KF435598.1|  Fungal endophyte culture-collection STRI:ICBG-...  36.2    1.5  
gb|KF435597.1|  Fungal endophyte culture-collection STRI:ICBG-...  36.2    1.5  
gb|KF435594.1|  Fungal endophyte culture-collection STRI:ICBG-...  36.2    1.5  
gb|KF435593.1|  Fungal endophyte culture-collection STRI:ICBG-...  36.2    1.5  
gb|KF435592.1|  Fungal endophyte culture-collection STRI:ICBG-...  36.2    1.5  
gb|KF435591.1|  Fungal endophyte culture-collection STRI:ICBG-...  36.2    1.5  
gb|KF435590.1|  Fungal endophyte culture-collection STRI:ICBG-...  36.2    1.5  
gb|KF435589.1|  Fungal endophyte culture-collection STRI:ICBG-...  36.2    1.5  
gb|KF435588.1|  Fungal endophyte culture-collection STRI:ICBG-...  36.2    1.5  
gb|KF435587.1|  Fungal endophyte culture-collection STRI:ICBG-...  36.2    1.5  
gb|KF435586.1|  Fungal endophyte culture-collection STRI:ICBG-...  36.2    1.5  
gb|KF435583.1|  Fungal endophyte culture-collection STRI:ICBG-...  36.2    1.5  
gb|KF435581.1|  Fungal endophyte culture-collection STRI:ICBG-...  36.2    1.5  
gb|KF435580.1|  Fungal endophyte culture-collection STRI:ICBG-...  36.2    1.5  
gb|KF435579.1|  Fungal endophyte culture-collection STRI:ICBG-...  36.2    1.5  
gb|KF435578.1|  Fungal endophyte culture-collection STRI:ICBG-...  36.2    1.5  
gb|KF435577.1|  Fungal endophyte culture-collection STRI:ICBG-...  36.2    1.5  
gb|KF435576.1|  Fungal endophyte culture-collection STRI:ICBG-...  36.2    1.5  
gb|KF435575.1|  Fungal endophyte culture-collection STRI:ICBG-...  36.2    1.5  
gb|KF435573.1|  Fungal endophyte culture-collection STRI:ICBG-...  36.2    1.5  
gb|KF435569.1|  Fungal endophyte culture-collection STRI:ICBG-...  36.2    1.5  
gb|KF435568.1|  Fungal endophyte culture-collection STRI:ICBG-...  36.2    1.5  
gb|KF435567.1|  Fungal endophyte culture-collection STRI:ICBG-...  36.2    1.5  
gb|KF435566.1|  Fungal endophyte culture-collection STRI:ICBG-...  36.2    1.5  
gb|KF435565.1|  Fungal endophyte culture-collection STRI:ICBG-...  36.2    1.5  
gb|KF435564.1|  Fungal endophyte culture-collection STRI:ICBG-...  36.2    1.5  
gb|KF435563.1|  Fungal endophyte culture-collection STRI:ICBG-...  36.2    1.5  
gb|KF435562.1|  Fungal endophyte culture-collection STRI:ICBG-...  36.2    1.5  
gb|KF435560.1|  Fungal endophyte culture-collection STRI:ICBG-...  36.2    1.5  
gb|KF435558.1|  Fungal endophyte culture-collection STRI:ICBG-...  36.2    1.5  
gb|KF435557.1|  Fungal endophyte culture-collection STRI:ICBG-...  36.2    1.5  
gb|KF435553.1|  Fungal endophyte culture-collection STRI:ICBG-...  36.2    1.5  
gb|KF435551.1|  Fungal endophyte culture-collection STRI:ICBG-...  36.2    1.5  
gb|KF435550.1|  Fungal endophyte culture-collection STRI:ICBG-...  36.2    1.5  
gb|KF435549.1|  Fungal endophyte culture-collection STRI:ICBG-...  36.2    1.5  
gb|KF435548.1|  Fungal endophyte culture-collection STRI:ICBG-...  36.2    1.5  
gb|KF435547.1|  Fungal endophyte culture-collection STRI:ICBG-...  36.2    1.5  
gb|KF435546.1|  Fungal endophyte culture-collection STRI:ICBG-...  36.2    1.5  
gb|KF435545.1|  Fungal endophyte culture-collection STRI:ICBG-...  36.2    1.5  
gb|KF435544.1|  Fungal endophyte culture-collection STRI:ICBG-...  36.2    1.5  
gb|KF435543.1|  Fungal endophyte culture-collection STRI:ICBG-...  36.2    1.5  
gb|KF435542.1|  Fungal endophyte culture-collection STRI:ICBG-...  36.2    1.5  
gb|KF435541.1|  Fungal endophyte culture-collection STRI:ICBG-...  36.2    1.5  
gb|KF435540.1|  Fungal endophyte culture-collection STRI:ICBG-...  36.2    1.5  
gb|KF435538.1|  Fungal endophyte culture-collection STRI:ICBG-...  36.2    1.5  
gb|KF435537.1|  Fungal endophyte culture-collection STRI:ICBG-...  36.2    1.5  
gb|KF435536.1|  Fungal endophyte culture-collection STRI:ICBG-...  36.2    1.5  
gb|KF435534.1|  Fungal endophyte culture-collection STRI:ICBG-...  36.2    1.5  
gb|KF435532.1|  Fungal endophyte culture-collection STRI:ICBG-...  36.2    1.5  
gb|KF435529.1|  Fungal endophyte culture-collection STRI:ICBG-...  36.2    1.5  
gb|KF435528.1|  Fungal endophyte culture-collection STRI:ICBG-...  36.2    1.5  
gb|KF435527.1|  Fungal endophyte culture-collection STRI:ICBG-...  36.2    1.5  
gb|KF435526.1|  Fungal endophyte culture-collection STRI:ICBG-...  36.2    1.5  
gb|KF435524.1|  Fungal endophyte culture-collection STRI:ICBG-...  36.2    1.5  
gb|KF435523.1|  Fungal endophyte culture-collection STRI:ICBG-...  36.2    1.5  
gb|KF435522.1|  Fungal endophyte culture-collection STRI:ICBG-...  36.2    1.5  
gb|KF435521.1|  Fungal endophyte culture-collection STRI:ICBG-...  36.2    1.5  
gb|KF435520.1|  Fungal endophyte culture-collection STRI:ICBG-...  36.2    1.5  
gb|KF435519.1|  Fungal endophyte culture-collection STRI:ICBG-...  36.2    1.5  
gb|KF435517.1|  Fungal endophyte culture-collection STRI:ICBG-...  36.2    1.5  
gb|KF435514.1|  Fungal endophyte culture-collection STRI:ICBG-...  36.2    1.5  
gb|KF435504.1|  Fungal endophyte culture-collection STRI:ICBG-...  36.2    1.5  
gb|KF435503.1|  Fungal endophyte culture-collection STRI:ICBG-...  36.2    1.5  
gb|KF435502.1|  Fungal endophyte culture-collection STRI:ICBG-...  36.2    1.5  
gb|KF435501.1|  Fungal endophyte culture-collection STRI:ICBG-...  36.2    1.5  
gb|KF435500.1|  Fungal endophyte culture-collection STRI:ICBG-...  36.2    1.5  
gb|KF435497.1|  Fungal endophyte culture-collection STRI:ICBG-...  36.2    1.5  
gb|KF435496.1|  Fungal endophyte culture-collection STRI:ICBG-...  36.2    1.5  
gb|KF435495.1|  Fungal endophyte culture-collection STRI:ICBG-...  36.2    1.5  
gb|KF435494.1|  Fungal endophyte culture-collection STRI:ICBG-...  36.2    1.5  
gb|KF435493.1|  Fungal endophyte culture-collection STRI:ICBG-...  36.2    1.5  
gb|KF435492.1|  Fungal endophyte culture-collection STRI:ICBG-...  36.2    1.5  
gb|KF435491.1|  Fungal endophyte culture-collection STRI:ICBG-...  36.2    1.5  
gb|KF435490.1|  Fungal endophyte culture-collection STRI:ICBG-...  36.2    1.5  
gb|KF435489.1|  Fungal endophyte culture-collection STRI:ICBG-...  36.2    1.5  
gb|KF435486.1|  Fungal endophyte culture-collection STRI:ICBG-...  36.2    1.5  
gb|KF435485.1|  Fungal endophyte culture-collection STRI:ICBG-...  36.2    1.5  
gb|KF435480.1|  Fungal endophyte culture-collection STRI:ICBG-...  36.2    1.5  
gb|KF435476.1|  Fungal endophyte culture-collection STRI:ICBG-...  36.2    1.5  
gb|KF435474.1|  Fungal endophyte culture-collection STRI:ICBG-...  36.2    1.5  
gb|KF435473.1|  Fungal endophyte culture-collection STRI:ICBG-...  36.2    1.5  
gb|KF435472.1|  Fungal endophyte culture-collection STRI:ICBG-...  36.2    1.5  
gb|KF435471.1|  Fungal endophyte culture-collection STRI:ICBG-...  36.2    1.5  
gb|KF435470.1|  Fungal endophyte culture-collection STRI:ICBG-...  36.2    1.5  
gb|KF435468.1|  Fungal endophyte culture-collection STRI:ICBG-...  36.2    1.5  
gb|KF435467.1|  Fungal endophyte culture-collection STRI:ICBG-...  36.2    1.5  
gb|KF435466.1|  Fungal endophyte culture-collection STRI:ICBG-...  36.2    1.5  
gb|KF435464.1|  Fungal endophyte culture-collection STRI:ICBG-...  36.2    1.5  
gb|KF435463.1|  Fungal endophyte culture-collection STRI:ICBG-...  36.2    1.5  
gb|KF435462.1|  Fungal endophyte culture-collection STRI:ICBG-...  36.2    1.5  
gb|KF435460.1|  Fungal endophyte culture-collection STRI:ICBG-...  36.2    1.5  
gb|KF435457.1|  Fungal endophyte culture-collection STRI:ICBG-...  36.2    1.5  
gb|KF435455.1|  Fungal endophyte culture-collection STRI:ICBG-...  36.2    1.5  
gb|KF435454.1|  Fungal endophyte culture-collection STRI:ICBG-...  36.2    1.5  
gb|KF435453.1|  Fungal endophyte culture-collection STRI:ICBG-...  36.2    1.5  
gb|KF435449.1|  Fungal endophyte culture-collection STRI:ICBG-...  36.2    1.5  
gb|KF435448.1|  Fungal endophyte culture-collection STRI:ICBG-...  36.2    1.5  
gb|KF435447.1|  Fungal endophyte culture-collection STRI:ICBG-...  36.2    1.5  
gb|KF435444.1|  Fungal endophyte culture-collection STRI:ICBG-...  36.2    1.5  
gb|KF435443.1|  Fungal endophyte culture-collection STRI:ICBG-...  36.2    1.5  
gb|KF435442.1|  Fungal endophyte culture-collection STRI:ICBG-...  36.2    1.5  
gb|KF435441.1|  Fungal endophyte culture-collection STRI:ICBG-...  36.2    1.5  
gb|KF435440.1|  Fungal endophyte culture-collection STRI:ICBG-...  36.2    1.5  
gb|KF435439.1|  Fungal endophyte culture-collection STRI:ICBG-...  36.2    1.5  
gb|KF435438.1|  Fungal endophyte culture-collection STRI:ICBG-...  36.2    1.5  
gb|KF435437.1|  Fungal endophyte culture-collection STRI:ICBG-...  36.2    1.5  
gb|KF435436.1|  Fungal endophyte culture-collection STRI:ICBG-...  36.2    1.5  
gb|KF435435.1|  Fungal endophyte culture-collection STRI:ICBG-...  36.2    1.5  
gb|KF435434.1|  Fungal endophyte culture-collection STRI:ICBG-...  36.2    1.5  
gb|KF435433.1|  Fungal endophyte culture-collection STRI:ICBG-...  36.2    1.5  
gb|KF435432.1|  Fungal endophyte culture-collection STRI:ICBG-...  36.2    1.5  
gb|KF435431.1|  Fungal endophyte culture-collection STRI:ICBG-...  36.2    1.5  
gb|KF435430.1|  Fungal endophyte culture-collection STRI:ICBG-...  36.2    1.5  
gb|KF435429.1|  Fungal endophyte culture-collection STRI:ICBG-...  36.2    1.5  
gb|KF435427.1|  Fungal endophyte culture-collection STRI:ICBG-...  36.2    1.5  
gb|KF435426.1|  Fungal endophyte culture-collection STRI:ICBG-...  36.2    1.5  
gb|KF435425.1|  Fungal endophyte culture-collection STRI:ICBG-...  36.2    1.5  
gb|KF435424.1|  Fungal endophyte culture-collection STRI:ICBG-...  36.2    1.5  
gb|KF435423.1|  Fungal endophyte culture-collection STRI:ICBG-...  36.2    1.5  
gb|KF435422.1|  Fungal endophyte culture-collection STRI:ICBG-...  36.2    1.5  
gb|KF435421.1|  Fungal endophyte culture-collection STRI:ICBG-...  36.2    1.5  
gb|KF435420.1|  Fungal endophyte culture-collection STRI:ICBG-...  36.2    1.5  
gb|KF435419.1|  Fungal endophyte culture-collection STRI:ICBG-...  36.2    1.5  
gb|KF435416.1|  Fungal endophyte culture-collection STRI:ICBG-...  36.2    1.5  
gb|KF435415.1|  Fungal endophyte culture-collection STRI:ICBG-...  36.2    1.5  
gb|KF435414.1|  Fungal endophyte culture-collection STRI:ICBG-...  36.2    1.5  
gb|KF435411.1|  Fungal endophyte culture-collection STRI:ICBG-...  36.2    1.5  
gb|KF435410.1|  Fungal endophyte culture-collection STRI:ICBG-...  36.2    1.5  
gb|KF435409.1|  Fungal endophyte culture-collection STRI:ICBG-...  36.2    1.5  
gb|KF435408.1|  Fungal endophyte culture-collection STRI:ICBG-...  36.2    1.5  
gb|KF435407.1|  Fungal endophyte culture-collection STRI:ICBG-...  36.2    1.5  
gb|KF435406.1|  Fungal endophyte culture-collection STRI:ICBG-...  36.2    1.5  
gb|KF435405.1|  Fungal endophyte culture-collection STRI:ICBG-...  36.2    1.5  
gb|KF435404.1|  Fungal endophyte culture-collection STRI:ICBG-...  36.2    1.5  
gb|KF435402.1|  Fungal endophyte culture-collection STRI:ICBG-...  36.2    1.5  
gb|KF435399.1|  Fungal endophyte culture-collection STRI:ICBG-...  36.2    1.5  
gb|KF435398.1|  Fungal endophyte culture-collection STRI:ICBG-...  36.2    1.5  
gb|KF435396.1|  Fungal endophyte culture-collection STRI:ICBG-...  36.2    1.5  
gb|KF435395.1|  Fungal endophyte culture-collection STRI:ICBG-...  36.2    1.5  
gb|KF435394.1|  Fungal endophyte culture-collection STRI:ICBG-...  36.2    1.5  
gb|KF435393.1|  Fungal endophyte culture-collection STRI:ICBG-...  36.2    1.5  
gb|KF435391.1|  Fungal endophyte culture-collection STRI:ICBG-...  36.2    1.5  
gb|KF435388.1|  Fungal endophyte culture-collection STRI:ICBG-...  36.2    1.5  
gb|KF435387.1|  Fungal endophyte culture-collection STRI:ICBG-...  36.2    1.5  
gb|KF435384.1|  Fungal endophyte culture-collection STRI:ICBG-...  36.2    1.5  
gb|KF435383.1|  Fungal endophyte culture-collection STRI:ICBG-...  36.2    1.5  
gb|KF435382.1|  Fungal endophyte culture-collection STRI:ICBG-...  36.2    1.5  
gb|KF435381.1|  Fungal endophyte culture-collection STRI:ICBG-...  36.2    1.5  
gb|KF435380.1|  Fungal endophyte culture-collection STRI:ICBG-...  36.2    1.5  
gb|KF435379.1|  Fungal endophyte culture-collection STRI:ICBG-...  36.2    1.5  
gb|KF435378.1|  Fungal endophyte culture-collection STRI:ICBG-...  36.2    1.5  
gb|KF435376.1|  Fungal endophyte culture-collection STRI:ICBG-...  36.2    1.5  
gb|KF435374.1|  Fungal endophyte culture-collection STRI:ICBG-...  36.2    1.5  
gb|KF435373.1|  Fungal endophyte culture-collection STRI:ICBG-...  36.2    1.5  
gb|KF435372.1|  Fungal endophyte culture-collection STRI:ICBG-...  36.2    1.5  
gb|KF435371.1|  Fungal endophyte culture-collection STRI:ICBG-...  36.2    1.5  
gb|KF435370.1|  Fungal endophyte culture-collection STRI:ICBG-...  36.2    1.5  
gb|KF435369.1|  Fungal endophyte culture-collection STRI:ICBG-...  36.2    1.5  
gb|KF435368.1|  Fungal endophyte culture-collection STRI:ICBG-...  36.2    1.5  
gb|KF435367.1|  Fungal endophyte culture-collection STRI:ICBG-...  36.2    1.5  
gb|KF435366.1|  Fungal endophyte culture-collection STRI:ICBG-...  36.2    1.5  
gb|KF435365.1|  Fungal endophyte culture-collection STRI:ICBG-...  36.2    1.5  
gb|KF435363.1|  Fungal endophyte culture-collection STRI:ICBG-...  36.2    1.5  
gb|KF435362.1|  Fungal endophyte culture-collection STRI:ICBG-...  36.2    1.5  
gb|KF435359.1|  Fungal endophyte culture-collection STRI:ICBG-...  36.2    1.5  
gb|KF435357.1|  Fungal endophyte culture-collection STRI:ICBG-...  36.2    1.5  
gb|KF435356.1|  Fungal endophyte culture-collection STRI:ICBG-...  36.2    1.5  
gb|KF435355.1|  Fungal endophyte culture-collection STRI:ICBG-...  36.2    1.5  
gb|KF435354.1|  Fungal endophyte culture-collection STRI:ICBG-...  36.2    1.5  
gb|KF435353.1|  Fungal endophyte culture-collection STRI:ICBG-...  36.2    1.5  
gb|KF435351.1|  Fungal endophyte culture-collection STRI:ICBG-...  36.2    1.5  
gb|KF435350.1|  Fungal endophyte culture-collection STRI:ICBG-...  36.2    1.5  
gb|KF435348.1|  Fungal endophyte culture-collection STRI:ICBG-...  36.2    1.5  
gb|KF435347.1|  Fungal endophyte culture-collection STRI:ICBG-...  36.2    1.5  
gb|KF435346.1|  Fungal endophyte culture-collection STRI:ICBG-...  36.2    1.5  
gb|KF435343.1|  Fungal endophyte culture-collection STRI:ICBG-...  36.2    1.5  
gb|KF435342.1|  Fungal endophyte culture-collection STRI:ICBG-...  36.2    1.5  
gb|KF435341.1|  Fungal endophyte culture-collection STRI:ICBG-...  36.2    1.5  
gb|KF435338.1|  Fungal endophyte culture-collection STRI:ICBG-...  36.2    1.5  
gb|KF435336.1|  Fungal endophyte culture-collection STRI:ICBG-...  36.2    1.5  
gb|KF435335.1|  Fungal endophyte culture-collection STRI:ICBG-...  36.2    1.5  
gb|KF435334.1|  Fungal endophyte culture-collection STRI:ICBG-...  36.2    1.5  
gb|KF435333.1|  Fungal endophyte culture-collection STRI:ICBG-...  36.2    1.5  
gb|KF435332.1|  Fungal endophyte culture-collection STRI:ICBG-...  36.2    1.5  
gb|KF435331.1|  Fungal endophyte culture-collection STRI:ICBG-...  36.2    1.5  
gb|KF435330.1|  Fungal endophyte culture-collection STRI:ICBG-...  36.2    1.5  
gb|KF435329.1|  Fungal endophyte culture-collection STRI:ICBG-...  36.2    1.5  
gb|KF435328.1|  Fungal endophyte culture-collection STRI:ICBG-...  36.2    1.5  
gb|KF435327.1|  Fungal endophyte culture-collection STRI:ICBG-...  36.2    1.5  
gb|KF435326.1|  Fungal endophyte culture-collection STRI:ICBG-...  36.2    1.5  
gb|KF435325.1|  Fungal endophyte culture-collection STRI:ICBG-...  36.2    1.5  
gb|KF435324.1|  Fungal endophyte culture-collection STRI:ICBG-...  36.2    1.5  
gb|KF435323.1|  Fungal endophyte culture-collection STRI:ICBG-...  36.2    1.5  
gb|KF435322.1|  Fungal endophyte culture-collection STRI:ICBG-...  36.2    1.5  
gb|KF435321.1|  Fungal endophyte culture-collection STRI:ICBG-...  36.2    1.5  
gb|KF435320.1|  Fungal endophyte culture-collection STRI:ICBG-...  36.2    1.5  
gb|KF435319.1|  Fungal endophyte culture-collection STRI:ICBG-...  36.2    1.5  
gb|KF435318.1|  Fungal endophyte culture-collection STRI:ICBG-...  36.2    1.5  
gb|KF435317.1|  Fungal endophyte culture-collection STRI:ICBG-...  36.2    1.5  
gb|KF435316.1|  Fungal endophyte culture-collection STRI:ICBG-...  36.2    1.5  
gb|KF435315.1|  Fungal endophyte culture-collection STRI:ICBG-...  36.2    1.5  
gb|KF435314.1|  Fungal endophyte culture-collection STRI:ICBG-...  36.2    1.5  
gb|KF435313.1|  Fungal endophyte culture-collection STRI:ICBG-...  36.2    1.5  
gb|KF435312.1|  Fungal endophyte culture-collection STRI:ICBG-...  36.2    1.5  
gb|KF435311.1|  Fungal endophyte culture-collection STRI:ICBG-...  36.2    1.5  
gb|KF435310.1|  Fungal endophyte culture-collection STRI:ICBG-...  36.2    1.5  
gb|KF435308.1|  Fungal endophyte culture-collection STRI:ICBG-...  36.2    1.5  
gb|KF435303.1|  Fungal endophyte culture-collection STRI:ICBG-...  36.2    1.5  
gb|KF435299.1|  Fungal endophyte culture-collection STRI:ICBG-...  36.2    1.5  
gb|KF435298.1|  Fungal endophyte culture-collection STRI:ICBG-...  36.2    1.5  
gb|KF435297.1|  Fungal endophyte culture-collection STRI:ICBG-...  36.2    1.5  
gb|KF435296.1|  Fungal endophyte culture-collection STRI:ICBG-...  36.2    1.5  
gb|KF435295.1|  Fungal endophyte culture-collection STRI:ICBG-...  36.2    1.5  
gb|KF435290.1|  Fungal endophyte culture-collection STRI:ICBG-...  36.2    1.5  
gb|KF435289.1|  Fungal endophyte culture-collection STRI:ICBG-...  36.2    1.5  
gb|KF435287.1|  Fungal endophyte culture-collection STRI:ICBG-...  36.2    1.5  
gb|KF435286.1|  Fungal endophyte culture-collection STRI:ICBG-...  36.2    1.5  
gb|KF435284.1|  Fungal endophyte culture-collection STRI:ICBG-...  36.2    1.5  
gb|KF435283.1|  Fungal endophyte culture-collection STRI:ICBG-...  36.2    1.5  
gb|KF435282.1|  Fungal endophyte culture-collection STRI:ICBG-...  36.2    1.5  
gb|KF435281.1|  Fungal endophyte culture-collection STRI:ICBG-...  36.2    1.5  
gb|KF435280.1|  Fungal endophyte culture-collection STRI:ICBG-...  36.2    1.5  
gb|KF435278.1|  Fungal endophyte culture-collection STRI:ICBG-...  36.2    1.5  
gb|KF435277.1|  Fungal endophyte culture-collection STRI:ICBG-...  36.2    1.5  
gb|KF435276.1|  Fungal endophyte culture-collection STRI:ICBG-...  36.2    1.5  
gb|KF435274.1|  Fungal endophyte culture-collection STRI:ICBG-...  36.2    1.5  
gb|KF435273.1|  Fungal endophyte culture-collection STRI:ICBG-...  36.2    1.5  
gb|KF435272.1|  Fungal endophyte culture-collection STRI:ICBG-...  36.2    1.5  
gb|KF435271.1|  Fungal endophyte culture-collection STRI:ICBG-...  36.2    1.5  
gb|KF435268.1|  Fungal endophyte culture-collection STRI:ICBG-...  36.2    1.5  
gb|KF435267.1|  Fungal endophyte culture-collection STRI:ICBG-...  36.2    1.5  
gb|KF435266.1|  Fungal endophyte culture-collection STRI:ICBG-...  36.2    1.5  
gb|KF435264.1|  Fungal endophyte culture-collection STRI:ICBG-...  36.2    1.5  
gb|KF435252.1|  Fungal endophyte culture-collection STRI:ICBG-...  36.2    1.5  
gb|KF435250.1|  Fungal endophyte culture-collection STRI:ICBG-...  36.2    1.5  
gb|KF435249.1|  Fungal endophyte culture-collection STRI:ICBG-...  36.2    1.5  
gb|KF435248.1|  Fungal endophyte culture-collection STRI:ICBG-...  36.2    1.5  
gb|KF435246.1|  Fungal endophyte culture-collection STRI:ICBG-...  36.2    1.5  
gb|KF435245.1|  Fungal endophyte culture-collection STRI:ICBG-...  36.2    1.5  
gb|KF435244.1|  Fungal endophyte culture-collection STRI:ICBG-...  36.2    1.5  
gb|KF435239.1|  Fungal endophyte culture-collection STRI:ICBG-...  36.2    1.5  
gb|KF435238.1|  Fungal endophyte culture-collection STRI:ICBG-...  36.2    1.5  
gb|KF435237.1|  Fungal endophyte culture-collection STRI:ICBG-...  36.2    1.5  
gb|KF435236.1|  Fungal endophyte culture-collection STRI:ICBG-...  36.2    1.5  
gb|KF435235.1|  Fungal endophyte culture-collection STRI:ICBG-...  36.2    1.5  
gb|KF435234.1|  Fungal endophyte culture-collection STRI:ICBG-...  36.2    1.5  
gb|KF435233.1|  Fungal endophyte culture-collection STRI:ICBG-...  36.2    1.5  
gb|KF435232.1|  Fungal endophyte culture-collection STRI:ICBG-...  36.2    1.5  
gb|KF435231.1|  Fungal endophyte culture-collection STRI:ICBG-...  36.2    1.5  
gb|KF435230.1|  Fungal endophyte culture-collection STRI:ICBG-...  36.2    1.5  
gb|KF435229.1|  Fungal endophyte culture-collection STRI:ICBG-...  36.2    1.5  
gb|KF435228.1|  Fungal endophyte culture-collection STRI:ICBG-...  36.2    1.5  
gb|KF435226.1|  Fungal endophyte culture-collection STRI:ICBG-...  36.2    1.5  
gb|KF435225.1|  Fungal endophyte culture-collection STRI:ICBG-...  36.2    1.5  
gb|KF435224.1|  Fungal endophyte culture-collection STRI:ICBG-...  36.2    1.5  
gb|KF435223.1|  Fungal endophyte culture-collection STRI:ICBG-...  36.2    1.5  
gb|KF435222.1|  Fungal endophyte culture-collection STRI:ICBG-...  36.2    1.5  
gb|KF435221.1|  Fungal endophyte culture-collection STRI:ICBG-...  36.2    1.5  
gb|KF435220.1|  Fungal endophyte culture-collection STRI:ICBG-...  36.2    1.5  
gb|KF435219.1|  Fungal endophyte culture-collection STRI:ICBG-...  36.2    1.5  
gb|KF435217.1|  Fungal endophyte culture-collection STRI:ICBG-...  36.2    1.5  
gb|KF435215.1|  Fungal endophyte culture-collection STRI:ICBG-...  36.2    1.5  
gb|KF435214.1|  Fungal endophyte culture-collection STRI:ICBG-...  36.2    1.5  
gb|KF435213.1|  Fungal endophyte culture-collection STRI:ICBG-...  36.2    1.5  
gb|KF435212.1|  Fungal endophyte culture-collection STRI:ICBG-...  36.2    1.5  
gb|KF435209.1|  Fungal endophyte culture-collection STRI:ICBG-...  36.2    1.5  
gb|KF435208.1|  Fungal endophyte culture-collection STRI:ICBG-...  36.2    1.5  
gb|KF435207.1|  Fungal endophyte culture-collection STRI:ICBG-...  36.2    1.5  
gb|KF435206.1|  Fungal endophyte culture-collection STRI:ICBG-...  36.2    1.5  
gb|KF435205.1|  Fungal endophyte culture-collection STRI:ICBG-...  36.2    1.5  
gb|KF435204.1|  Fungal endophyte culture-collection STRI:ICBG-...  36.2    1.5  
gb|KF435203.1|  Fungal endophyte culture-collection STRI:ICBG-...  36.2    1.5  
gb|KF435202.1|  Fungal endophyte culture-collection STRI:ICBG-...  36.2    1.5  
gb|KF435201.1|  Fungal endophyte culture-collection STRI:ICBG-...  36.2    1.5  
gb|KF435199.1|  Fungal endophyte culture-collection STRI:ICBG-...  36.2    1.5  
gb|KF435198.1|  Fungal endophyte culture-collection STRI:ICBG-...  36.2    1.5  
gb|KF435197.1|  Fungal endophyte culture-collection STRI:ICBG-...  36.2    1.5  
gb|KF435196.1|  Fungal endophyte culture-collection STRI:ICBG-...  36.2    1.5  
gb|KF435195.1|  Fungal endophyte culture-collection STRI:ICBG-...  36.2    1.5  
gb|KF435194.1|  Fungal endophyte culture-collection STRI:ICBG-...  36.2    1.5  
gb|KF435193.1|  Fungal endophyte culture-collection STRI:ICBG-...  36.2    1.5  
gb|KF435192.1|  Fungal endophyte culture-collection STRI:ICBG-...  36.2    1.5  
gb|KF435191.1|  Fungal endophyte culture-collection STRI:ICBG-...  36.2    1.5  
gb|KF435190.1|  Fungal endophyte culture-collection STRI:ICBG-...  36.2    1.5  
gb|KF435189.1|  Fungal endophyte culture-collection STRI:ICBG-...  36.2    1.5  
gb|KF435188.1|  Fungal endophyte culture-collection STRI:ICBG-...  36.2    1.5  
gb|KF435185.1|  Fungal endophyte culture-collection STRI:ICBG-...  36.2    1.5  
gb|KF435184.1|  Fungal endophyte culture-collection STRI:ICBG-...  36.2    1.5  
gb|KF435183.1|  Fungal endophyte culture-collection STRI:ICBG-...  36.2    1.5  
gb|KF435182.1|  Fungal endophyte culture-collection STRI:ICBG-...  36.2    1.5  
gb|KF435181.1|  Fungal endophyte culture-collection STRI:ICBG-...  36.2    1.5  
gb|KF435180.1|  Fungal endophyte culture-collection STRI:ICBG-...  36.2    1.5  
gb|KF435179.1|  Fungal endophyte culture-collection STRI:ICBG-...  36.2    1.5  
gb|KF435178.1|  Fungal endophyte culture-collection STRI:ICBG-...  36.2    1.5  
gb|KF435177.1|  Fungal endophyte culture-collection STRI:ICBG-...  36.2    1.5  
gb|KF435174.1|  Fungal endophyte culture-collection STRI:ICBG-...  36.2    1.5  
gb|KF435173.1|  Fungal endophyte culture-collection STRI:ICBG-...  36.2    1.5  
gb|KF435171.1|  Fungal endophyte culture-collection STRI:ICBG-...  36.2    1.5  
gb|KF435170.1|  Fungal endophyte culture-collection STRI:ICBG-...  36.2    1.5  
gb|KF435169.1|  Fungal endophyte culture-collection STRI:ICBG-...  36.2    1.5  
gb|KF435166.1|  Fungal endophyte culture-collection STRI:ICBG-...  36.2    1.5  
gb|KF435165.1|  Fungal endophyte culture-collection STRI:ICBG-...  36.2    1.5  
gb|KF435163.1|  Fungal endophyte culture-collection STRI:ICBG-...  36.2    1.5  
gb|KF435162.1|  Fungal endophyte culture-collection STRI:ICBG-...  36.2    1.5  
gb|KF435161.1|  Fungal endophyte culture-collection STRI:ICBG-...  36.2    1.5  
gb|KF435160.1|  Fungal endophyte culture-collection STRI:ICBG-...  36.2    1.5  
gb|KF435158.1|  Fungal endophyte culture-collection STRI:ICBG-...  36.2    1.5  
gb|KF435157.1|  Fungal endophyte culture-collection STRI:ICBG-...  36.2    1.5  
gb|KF435154.1|  Fungal endophyte culture-collection STRI:ICBG-...  36.2    1.5  
gb|KF435153.1|  Fungal endophyte culture-collection STRI:ICBG-...  36.2    1.5  
gb|KF435152.1|  Fungal endophyte culture-collection STRI:ICBG-...  36.2    1.5  
gb|KF435151.1|  Fungal endophyte culture-collection STRI:ICBG-...  36.2    1.5  
gb|KF553640.1|  Bipolaris sp. BPI 892682 28S ribosomal RNA gen...  36.2    1.5  
gb|KF183639.1|  Talaromyces sp. CNU 100149 internal transcribe...  36.2    1.5  
gb|KF183638.1|  Talaromyces sp. CNU 100013 internal transcribe...  36.2    1.5  
gb|KF025954.1|  Epicoccum nigrum internal transcribed spacer 1...  36.2    1.5  
gb|KF025950.1|  Xylaria sp. 6 GDS-2013 internal transcribed sp...  36.2    1.5  
gb|KF025949.1|  Xylaria sp. 5 GDS-2013 internal transcribed sp...  36.2    1.5  
gb|KF511803.1|  Vialaea insculpta isolate AFTOL-ID:1302 28S ri...  36.2    1.5  
gb|KF710040.1|  Aspergillus sp. PPS_02 28S ribosomal RNA gene,...  36.2    1.5  
gb|KC119571.1|  Hypocreales sp. CJ-2013 28S ribosomal RNA gene...  36.2    1.5  
gb|KC109639.1|  Ramichloridium musae voucher R. Kirschner 3680...  36.2    1.5  
gb|KC009147.1|  Geomyces pannorum strain 38254-R3 28S ribosoma...  36.2    1.5  
gb|JX961610.1|  Peltaster fructicola strain LNHT1405a 18S ribo...  36.2    1.5  
gb|KF280586.1|  Xylomyces aquaticus strain BPF10.2012 18S ribo...  36.2    1.5  
gb|KF312154.1|  Aspergillus nomius strain JA2 internal transcr...  36.2    1.5  
gb|KF312153.1|  Pestalotiopsis olivacea strain PUC1 internal t...  36.2    1.5  
gb|KF312150.1|  Hypocrea sp. PALM1 internal transcribed spacer...  36.2    1.5  
gb|KF367458.1|  Penicillium restrictum internal transcribed sp...  36.2    1.5  
gb|KF569949.1|  Candida tropicalis strain PNY2013 26S ribosoma...  36.2    1.5  
gb|KF298112.1|  Candida boidinii strain 6ETR5 26S ribosomal RN...  36.2    1.5  
gb|KF298111.1|  Candida boidinii strain 7AO1 26S ribosomal RNA...  36.2    1.5  
gb|KF298110.1|  Candida boidinii strain 8EAO12 26S ribosomal R...  36.2    1.5  
gb|KF298109.1|  Candida boidinii strain 8AZ2 26S ribosomal RNA...  36.2    1.5  
gb|KF298108.1|  Candida boidinii strain 7EAZ3 26S ribosomal RN...  36.2    1.5  
gb|KF298103.1|  Candida molendinolei strain VL2_1 26S ribosoma...  36.2    1.5  
gb|KF298102.1|  Candida molendinolei strain VL1_5 26S ribosoma...  36.2    1.5  
gb|KF298101.1|  Candida molendinolei strain LO1_1 26S ribosoma...  36.2    1.5  
gb|KF298099.1|  Saccharomyces paradoxus strain VL1_2 26S ribos...  36.2    1.5  
gb|KF298098.1|  Saccharomyces paradoxus strain LO4_1 26S ribos...  36.2    1.5  
gb|KF298097.1|  Saccharomyces paradoxus strain LO3_9 26S ribos...  36.2    1.5  
gb|KF298095.1|  Saccharomyces paradoxus strain LO1_6 26S ribos...  36.2    1.5  
gb|KF308283.1|  Candida sp. 8AZ3 26S ribosomal RNA gene, parti...  36.2    1.5  
gb|KF308279.1|  Citeromyces matritensis strain VM3_2 26S ribos...  36.2    1.5  
gb|KF308278.1|  Citeromyces matritensis strain VM2_1 26S ribos...  36.2    1.5  
gb|KF308277.1|  Candida norvegica strain 7AZ2 26S ribosomal RN...  36.2    1.5  
gb|KF308276.1|  Candida norvegica strain 6A09 26S ribosomal RN...  36.2    1.5  
gb|KF308275.1|  Candida norvegica strain 7AZ4 26S ribosomal RN...  36.2    1.5  
gb|KF308274.1|  Candida norvegica strain 6TR5 26S ribosomal RN...  36.2    1.5  
gb|KF308273.1|  Candida norvegica strain 6EAZ5 26S ribosomal R...  36.2    1.5  
dbj|AB861943.1|  Haemaphysalis longicornis genes for 5.8S rRNA...  36.2    1.5  
dbj|AB861942.1|  Haemaphysalis megaspinosa genes for 5.8S rRNA...  36.2    1.5  
dbj|AB861941.1|  Haemaphysalis flava genes for 5.8S rRNA, ITS2...  36.2    1.5  
dbj|AB861940.1|  Haemaphysalis japonica genes for 5.8S rRNA, I...  36.2    1.5  
emb|HG530752.1|  Phoma sp. AP2-2009-3 genomic DNA containing 2...  36.2    1.5  
dbj|AB858344.1|  Colletotrichum acutatum genes for 18S rRNA, I...  36.2    1.5  
gb|KF255414.1|  Pilidium concavum strain CCTU 1200 small subun...  36.2    1.5  
gb|KF561890.1|  Cladosporium sp. AP5s2-J2a 28S ribosomal RNA g...  36.2    1.5  
gb|KF561889.1|  Pleosporales sp. AP3s5-JAC2b 28S ribosomal RNA...  36.2    1.5  
gb|KF561888.1|  Paraconiothyrium sporulosum 28S ribosomal RNA ...  36.2    1.5  
gb|KF561887.1|  Phoma sp. AP3s5-J1a 28S ribosomal RNA gene, pa...  36.2    1.5  
gb|KF561886.1|  Pyrenochaeta sp. AP1s5-JAC1a 28S ribosomal RNA...  36.2    1.5  
gb|KF268309.1|  Candida rugosa strain YBD_02 26S ribosomal RNA...  36.2    1.5  
gb|KF268307.1|  Candida rugosa strain YBA_14 26S ribosomal RNA...  36.2    1.5  
gb|KF268306.1|  Candida rugosa strain YBA_13 26S ribosomal RNA...  36.2    1.5  
gb|KF268305.1|  Candida rugosa strain YBA_12 26S ribosomal RNA...  36.2    1.5  
gb|KF268304.1|  Candida rugosa strain YBA_11 26S ribosomal RNA...  36.2    1.5  
gb|KF268303.1|  Pichia norvegensis strain SHC_08 26S ribosomal...  36.2    1.5  
gb|KF268302.1|  Candida tropicalis strain SHC_07 26S ribosomal...  36.2    1.5  
gb|KF268301.1|  Pichia norvegensis strain SHC_06 26S ribosomal...  36.2    1.5  
gb|KF268300.1|  Pichia norvegensis strain SHC_05 26S ribosomal...  36.2    1.5  
gb|KF268299.1|  Candida tropicalis strain SHC_04 26S ribosomal...  36.2    1.5  
gb|KF268298.1|  Candida tropicalis strain SHC_03 26S ribosomal...  36.2    1.5  
gb|KF268297.1|  Candida tropicalis strain SHC_02 26S ribosomal...  36.2    1.5  
gb|KF268296.1|  Candida tropicalis strain SHC_11 26S ribosomal...  36.2    1.5  
gb|KF268295.1|  Pichia norvegensis strain SHC_10 26S ribosomal...  36.2    1.5  
gb|KF268294.1|  Candida tropicalis strain SHC_01 26S ribosomal...  36.2    1.5  
gb|KF268290.1|  Pichia manshurica strain SHB_03 26S ribosomal ...  36.2    1.5  
gb|KF268289.1|  Pichia manshurica strain SHB_02 26S ribosomal ...  36.2    1.5  
gb|KF268288.1|  Pichia manshurica strain SHB_13 26S ribosomal ...  36.2    1.5  
gb|KF268287.1|  Pichia manshurica strain SHB_12 26S ribosomal ...  36.2    1.5  
gb|KF268286.1|  Pichia manshurica strain SHB_11 26S ribosomal ...  36.2    1.5  
gb|KF268285.1|  Meyerozyma guilliermondii strain SHA_09 26S ri...  36.2    1.5  
gb|KF268276.1|  Pichia manshurica strain SHA_12 26S ribosomal ...  36.2    1.5  
gb|KF268275.1|  Pichia manshurica strain SHA_11 26S ribosomal ...  36.2    1.5  
gb|KF268273.1|  Pichia manshurica strain SDB_08 26S ribosomal ...  36.2    1.5  
gb|KF268272.1|  Pichia manshurica strain SDB_06 26S ribosomal ...  36.2    1.5  
gb|KF268271.1|  Pichia manshurica strain SDB_05 26S ribosomal ...  36.2    1.5  
gb|KF268270.1|  Pichia manshurica strain SDB_01 26S ribosomal ...  36.2    1.5  
gb|KF268269.1|  Pichia manshurica strain SDA_07 26S ribosomal ...  36.2    1.5  
gb|KF268268.1|  Pichia manshurica strain SDA_06 26S ribosomal ...  36.2    1.5  
gb|KF268265.1|  Pichia manshurica strain SDA_03 26S ribosomal ...  36.2    1.5  
gb|KF268263.1|  Pichia manshurica strain SDA_01 26S ribosomal ...  36.2    1.5  
gb|KF268262.1|  Candida rugosa strain SDA_12 26S ribosomal RNA...  36.2    1.5  
gb|KF268261.1|  Candida rugosa strain SDA_10 26S ribosomal RNA...  36.2    1.5  
gb|KF268260.1|  Candida pararugosa strain QWD_15 26S ribosomal...  36.2    1.5  
gb|KF268259.1|  Candida pararugosa strain QWD_14 26S ribosomal...  36.2    1.5  
gb|KF268258.1|  Candida pararugosa strain QWD_13 26S ribosomal...  36.2    1.5  
gb|KF268257.1|  Candida pararugosa strain QWD_12 26S ribosomal...  36.2    1.5  
gb|KF268256.1|  Candida pararugosa strain QWD_11 26S ribosomal...  36.2    1.5  
gb|KF268255.1|  Candida pararugosa strain QWD_10 26S ribosomal...  36.2    1.5  
gb|KF268253.1|  Wickerhamomyces anomalus strain QWC_15 26S rib...  36.2    1.5  
gb|KF268252.1|  Wickerhamomyces anomalus strain QWC_14 26S rib...  36.2    1.5  
gb|KF268251.1|  Wickerhamomyces anomalus strain QWC_13 26S rib...  36.2    1.5  
gb|KF268250.1|  Wickerhamomyces anomalus strain QWC_12 26S rib...  36.2    1.5  
gb|KF268249.1|  Pichia kudriavzevii strain QLB_12 26S ribosoma...  36.2    1.5  
gb|KF268248.1|  Pichia kudriavzevii strain QLB_11 26S ribosoma...  36.2    1.5  
gb|KF268247.1|  Pichia kudriavzevii strain QLB_10 26S ribosoma...  36.2    1.5  
gb|KF268243.1|  Debaryomyces hansenii strain QLB_01 26S riboso...  36.2    1.5  
gb|KF268242.1|  Pichia kudriavzevii strain QLB_09 26S ribosoma...  36.2    1.5  
gb|KF268241.1|  Pichia kudriavzevii strain QLB_08 26S ribosoma...  36.2    1.5  
gb|KF268240.1|  Pichia kudriavzevii strain QLB_06 26S ribosoma...  36.2    1.5  
gb|KF268239.1|  Pichia kudriavzevii strain QLB_05 26S ribosoma...  36.2    1.5  
gb|KF268238.1|  Pichia kudriavzevii strain QLB_13 26S ribosoma...  36.2    1.5  
gb|KF268237.1|  Pichia kudriavzevii strain PX_13 26S ribosomal...  36.2    1.5  
gb|KF268232.1|  Meyerozyma guilliermondii strain NJ_02 26S rib...  36.2    1.5  
gb|KF268231.1|  Candida rugosa strain NJ_13 26S ribosomal RNA ...  36.2    1.5  
gb|KF268230.1|  Candida rugosa strain NJ_12 26S ribosomal RNA ...  36.2    1.5  
gb|KF268229.1|  Pichia kudriavzevii strain LX_15 26S ribosomal...  36.2    1.5  
gb|KF268228.1|  Pichia kudriavzevii strain LX_14 26S ribosomal...  36.2    1.5  
gb|KF268227.1|  Pichia kudriavzevii strain LX_13 26S ribosomal...  36.2    1.5  
gb|KF268225.1|  Pichia kudriavzevii strain LX_11 26S ribosomal...  36.2    1.5  
gb|KF268224.1|  Pichia kudriavzevii strain LX_10 26S ribosomal...  36.2    1.5  
gb|KF268223.1|  Candida rugosa strain HYA_08 26S ribosomal RNA...  36.2    1.5  
gb|KF268222.1|  Candida rugosa strain HYA_06 26S ribosomal RNA...  36.2    1.5  
gb|KF268221.1|  Candida rugosa strain HYA_05 26S ribosomal RNA...  36.2    1.5  
gb|KF268220.1|  Candida rugosa strain HYA_04 26S ribosomal RNA...  36.2    1.5  
gb|KF268219.1|  Candida rugosa strain HYA_03 26S ribosomal RNA...  36.2    1.5  
gb|KF268218.1|  Candida rugosa strain HYA_02 26S ribosomal RNA...  36.2    1.5  
gb|KF268217.1|  Candida rugosa strain HYA_12 26S ribosomal RNA...  36.2    1.5  
gb|KF268216.1|  Candida rugosa strain HYA_11 26S ribosomal RNA...  36.2    1.5  
gb|KF268215.1|  Candida rugosa strain HYA_10 26S ribosomal RNA...  36.2    1.5  
gb|KF268214.1|  Candida rugosa strain HYA_01 26S ribosomal RNA...  36.2    1.5  
gb|KF570240.1|  Penicillium citrinum strain EMBOSS_001 28S rib...  36.2    1.5  
gb|JX875063.1|  Pseudocercospora sp. FBR-2013 isolate FBR 151 ...  36.2    1.5  
dbj|AB859956.1|  Aspergillus iizukae genes for 18S rRNA, ITS1,...  36.2    1.5  
emb|HG518667.1|  Glomerella acutata genomic DNA containing 18S...  36.2    1.5  
emb|HG518664.1|  Glomerella acutata genomic DNA containing 18S...  36.2    1.5  
emb|HG518663.1|  Glomerella acutata genomic DNA containing 18S...  36.2    1.5  
emb|HG518662.1|  Glomerella acutata genomic DNA containing 18S...  36.2    1.5  
emb|HG518661.1|  Glomerella acutata genomic DNA containing 18S...  36.2    1.5  
emb|HG518660.1|  Glomerella acutata genomic DNA containing 18S...  36.2    1.5  
emb|HG518659.1|  Glomerella acutata genomic DNA containing 18S...  36.2    1.5  
gb|KF308287.1|  Chaetomella raphigera isolate BF99 internal tr...  36.2    1.5  
gb|KC479087.1|  Clathrina blanca 18S ribosomal RNA gene, parti...  36.2    1.5  
gb|KF278481.1|  Candida tunisiensis strain ATCC MYA-4931 28S r...  36.2    1.5  
gb|KF278477.1|  Microsporum gallinae strain ATCC 90749 28S rib...  36.2    1.5  
gb|KF278476.1|  Penicillium crustosum strain ATCC 90174 28S ri...  36.2    1.5  
gb|KF278475.1|  Setosphaeria turcica strain ATCC 64835 28S rib...  36.2    1.5  
gb|KF278474.1|  Colletotrichum fioriniae strain ATCC 58697 28S...  36.2    1.5  
gb|KF278472.1|  Trichophyton rubrum strain ATCC 28191 28S ribo...  36.2    1.5  
gb|KF278471.1|  Zymoseptoria tritici strain ATCC 26517 28S rib...  36.2    1.5  
gb|KF278470.1|  Plenodomus tracheiphilus strain ATCC 26007 28S...  36.2    1.5  
gb|KF278468.1|  Aspergillus terreus strain ATCC 10690 28S ribo...  36.2    1.5  
gb|KF278467.1|  Scopulariopsis brevicaulis strain ATCC 666 28S...  36.2    1.5  
gb|KF278466.1|  Colletotrichum graminicola strain ATCC MYA-492...  36.2    1.5  
gb|KF290489.1|  Dirinaria picta isolate 110562 internal transc...  36.2    1.5  
gb|KF290488.1|  Dirinaria picta isolate 110348 internal transc...  36.2    1.5  
gb|KF290487.1|  Dirinaria applanata isolate 110476 internal tr...  36.2    1.5  
gb|KF290486.1|  Dirinaria applanata isolate 110759 internal tr...  36.2    1.5  
dbj|AP012489.1|  Aeropyrum camini SY1 = JCM 12091 DNA, complet...  36.2    1.5  
gb|KF294230.1|  Stachybotrys eucylindrospora strain UTHSCSA DI...  36.2    1.5  
gb|KF268596.1|  Pichia kluyveri 28S ribosomal RNA gene, partia...  36.2    1.5  
gb|KF274497.1|  Pringsheimia smilacis isolate 11-1083 26S ribo...  36.2    1.5  
gb|KF263962.1|  Conidiocarpus caucasicus voucher UBCF23755 18S...  36.2    1.5  
gb|KF226250.1|  Cordyceps sp. LW-2007a strain GIMYY9603 28S ri...  36.2    1.5  
gb|KF226246.1|  Cordyceps sp. LW-2007a strain GDGM 20918 28S r...  36.2    1.5  
gb|JX841249.1|  Penicillium brevissimum strain CBS 763.68 18S ...  36.2    1.5  
gb|JX841247.1|  Penicillium hispanicum strain CBS 691.77 18S r...  36.2    1.5  
gb|JX841246.1|  Penicillium cyaneum strain CBS 315.48 18S ribo...  36.2    1.5  
gb|JX841245.1|  Penicillium sublateritium strain CBS 267.29 18...  36.2    1.5  
gb|JX841244.1|  Penicillium ornatum strain CBS 190.68 18S ribo...  36.2    1.5  
gb|JX841243.1|  Penicillium dierckxii strain CBS 185.81 18S ri...  36.2    1.5  
gb|JX841242.1|  Penicillium hispanicum strain CBS 184.81 18S r...  36.2    1.5  
gb|JX841241.1|  Penicillium capsulatum strain DTO 054-C3 18S r...  36.2    1.5  
gb|JX841240.1|  Penicillium capsulatum strain CBS 301.48 18S r...  36.2    1.5  
gb|JX841239.1|  Penicillium capsulatum strain CBS 274.58 18S r...  36.2    1.5  
gb|JX841238.1|  Penicillium capsulatum strain CBS 292.62 18S r...  36.2    1.5  
gb|JX570891.1|  Diaporthales sp. HMH-2013 isolate YMJ 1364 28S...  36.2    1.5  
gb|JN709490.1|  Thielavia microspora strain CBS 276.74 18S rib...  36.2    1.5  
gb|JN709489.1|  Thielavia arenaria strain CBS 507.74 18S ribos...  36.2    1.5  
gb|JN709488.1|  Chaetomidium fimeti strain CBS 168.71 18S ribo...  36.2    1.5  
gb|JN709487.1|  Sphaerodes pseudofimicola strain CBS 108937 18...  36.2    1.5  
gb|JN709486.1|  Chaetomidium arxii strain CBS 104.79 18S ribos...  36.2    1.5  
gb|JN709485.1|  Emilmuelleria spirotricha strain CGMCC 3.14288...  36.2    1.5  
ref|XM_005702647.1|  Galdieria sulphuraria hypothetical protei...  36.2    1.5  
emb|HG380497.1|  Scopulariopsis sp. 8 SDM-2013 partial 28S rRN...  36.2    1.5  
emb|HG380496.1|  Scopulariopsis sp. 7 SDM-2013 partial 28S rRN...  36.2    1.5  
emb|HG380495.1|  Scopulariopsis sp. 6 SDM-2013 partial 28S rRN...  36.2    1.5  
emb|HG380489.1|  Scopulariopsis sp. 2 SDM-2013 partial 28S rRN...  36.2    1.5  
emb|HG380487.1|  Scopulariopsis sp. 2 SDM-2013 partial 28S rRN...  36.2    1.5  
emb|HG380486.1|  Scopulariopsis sp. 1 SDM-2013 partial 28S rRN...  36.2    1.5  
emb|HG380483.1|  Scopulariopsis sp. 1 SDM-2013 partial 28S rRN...  36.2    1.5  
emb|HG380484.1|  Scopulariopsis sp. 1 SDM-2013 partial 28S rRN...  36.2    1.5  
emb|HG380485.1|  Scopulariopsis sp. 1 SDM-2013 partial 28S rRN...  36.2    1.5  
emb|HG380482.1|  Scopulariopsis sp. 1 SDM-2013 partial 28S rRN...  36.2    1.5  
emb|HG380481.1|  Scopulariopsis murina partial 28S rRNA gene, ...  36.2    1.5  
emb|HG380478.1|  Scopulariopsis gracilis partial 28S rRNA gene...  36.2    1.5  
emb|HG380428.1|  Microascus cinereus partial 28S rRNA gene, st...  36.2    1.5  
emb|HG380474.1|  Scopulariopsis gracilis partial 28S rRNA gene...  36.2    1.5  
emb|HG380473.1|  Scopulariopsis gracilis partial 28S rRNA gene...  36.2    1.5  
emb|HG380472.1|  Scopulariopsis gracilis partial 28S rRNA gene...  36.2    1.5  
emb|HG380471.1|  Scopulariopsis gracilis partial 28S rRNA gene...  36.2    1.5  
emb|HG380470.1|  Scopulariopsis gracilis partial 28S rRNA gene...  36.2    1.5  
emb|HG380469.1|  Scopulariopsis gracilis partial 28S rRNA gene...  36.2    1.5  
emb|HG380468.1|  Scopulariopsis gracilis partial 28S rRNA gene...  36.2    1.5  
emb|HG380467.1|  Scopulariopsis gracilis partial 28S rRNA gene...  36.2    1.5  
emb|HG380466.1|  Scopulariopsis gracilis partial 28S rRNA gene...  36.2    1.5  
emb|HG380465.1|  Scopulariopsis fusca partial 28S rRNA gene, s...  36.2    1.5  
emb|HG380464.1|  Scopulariopsis flava partial 28S rRNA gene, s...  36.2    1.5  
emb|HG380463.1|  Scopulariopsis chartarum partial 28S rRNA gen...  36.2    1.5  
emb|HG380462.1|  Scopulariopsis carbonaria partial 28S rRNA ge...  36.2    1.5  
emb|HG380460.1|  Microascus manginii partial 28S rRNA gene, st...  36.2    1.5  
emb|HG380459.1|  Microascus manginii partial 28S rRNA gene, st...  36.2    1.5  
emb|HG380458.1|  Microascus manginii partial 28S rRNA gene, st...  36.2    1.5  
emb|HG380454.1|  Scopulariopsis brumptii partial 28S rRNA gene...  36.2    1.5  
emb|HG380451.1|  Scopulariopsis brumptii partial 28S rRNA gene...  36.2    1.5  
emb|HG380450.1|  Scopulariopsis brumptii partial 28S rRNA gene...  36.2    1.5  
emb|HG380449.1|  Scopulariopsis brumptii partial 28S rRNA gene...  36.2    1.5  
emb|HG380448.1|  Scopulariopsis brevicaulis partial 28S rRNA g...  36.2    1.5  
emb|HG380447.1|  Scopulariopsis brevicaulis partial 28S rRNA g...  36.2    1.5  
emb|HG380445.1|  Scopulariopsis brevicaulis partial 28S rRNA g...  36.2    1.5  
emb|HG380444.1|  Scopulariopsis brevicaulis partial 28S rRNA g...  36.2    1.5  
emb|HG380440.1|  Microascus brevicaulis partial 28S rRNA gene,...  36.2    1.5  
emb|HG380439.1|  Scopulariopsis acremonium partial 28S rRNA ge...  36.2    1.5  
emb|HG380438.1|  Microascus trigonosporus partial 28S rRNA gen...  36.2    1.5  
emb|HG380437.1|  Microascus trigonosporus partial 28S rRNA gen...  36.2    1.5  
emb|HG380436.1|  Microascus trigonosporus partial 28S rRNA gen...  36.2    1.5  
emb|HG380435.1|  Microascus pyramidus partial 28S rRNA gene, s...  36.2    1.5  
emb|HG380434.1|  Microascus niger partial 28S rRNA gene, strai...  36.2    1.5  
emb|HG380433.1|  Microascus manginii partial 28S rRNA gene, st...  36.2    1.5  
emb|HG380432.1|  Microascus cirrosus partial 28S rRNA gene, st...  36.2    1.5  
emb|HG380431.1|  Microascus cirrosus partial 28S rRNA gene, st...  36.2    1.5  
emb|HG380430.1|  Microascus cirrosus partial 28S rRNA gene, st...  36.2    1.5  
emb|HG380475.1|  Scopulariopsis gracilis partial 28S rRNA gene...  36.2    1.5  
emb|HG380426.1|  Microascus cinereus partial 28S rRNA gene, st...  36.2    1.5  
emb|HG380425.1|  Microascus cinereus partial 28S rRNA gene, st...  36.2    1.5  
emb|HG380424.1|  Microascus cinereus partial 28S rRNA gene, st...  36.2    1.5  
emb|HG380423.1|  Microascus cinereus partial 28S rRNA gene, st...  36.2    1.5  
gb|KF030236.1|  Mycosymbioces mycenaphila voucher JLF2627 18S ...  36.2    1.5  
gb|KF201299.1|  Hormonema sp. L10A-5E 28S ribosomal RNA gene, ...  36.2    1.5  
gb|KF201298.1|  Hormonema sp. L9D-17 28S ribosomal RNA gene, p...  36.2    1.5  
gb|KF201297.1|  Hormonema sp. L9D-11 28S ribosomal RNA gene, p...  36.2    1.5  
gb|KF010841.1|  Microdiplodia sp. TBPJ-A 18S ribosomal RNA gen...  36.2    1.5  
gb|KF154739.1|  Zygosaccharomyces rouxii strain Yx.509 26S rib...  36.2    1.5  
gb|KF153260.1|  Saccharomyces cerevisiae strain PX_11 26S ribo...  36.2    1.5  
gb|KF153258.1|  Saccharomyces cerevisiae strain HYB_07 26S rib...  36.2    1.5  
gb|KF049627.1|  Polycephalomyces ramosopulvinatus voucher EFCC...  36.2    1.5  
gb|KF013253.1|  Fusarium proliferatum isolate KTSRI 9 internal...  36.2    1.5  
gb|KF013252.1|  Fusarium proliferatum isolate KKSRI 1 internal...  36.2    1.5  
gb|KF152942.1|  Penicillium oxalicum strain 114-2 18S ribosoma...  36.2    1.5  
gb|KF141702.1|  Saccharomyces cerevisiae strain YBE_02 26S rib...  36.2    1.5  
gb|KF141701.1|  Saccharomyces cerevisiae strain YBC_06 26S rib...  36.2    1.5  
gb|KF141700.1|  Saccharomyces cerevisiae strain YBB_08 26S rib...  36.2    1.5  
gb|KF141699.1|  Saccharomyces cerevisiae strain YBA_08 26S rib...  36.2    1.5  
gb|KF141689.1|  Saccharomyces cerevisiae strain QWF_04 26S rib...  36.2    1.5  
gb|KF141681.1|  Saccharomyces cerevisiae strain QWE_01 26S rib...  36.2    1.5  
gb|KF141662.1|  Saccharomyces cerevisiae strain QWA_10 26S rib...  36.2    1.5  
gb|KF141661.1|  Saccharomyces cerevisiae strain QWA_08 26S rib...  36.2    1.5  
gb|KF141660.1|  Saccharomyces cerevisiae strain QWA_07 26S rib...  36.2    1.5  
gb|KF141659.1|  Saccharomyces cerevisiae strain QWA_06 26S rib...  36.2    1.5  
gb|KF141639.1|  Saccharomyces cerevisiae strain LX_05 26S ribo...  36.2    1.5  
gb|KF141637.1|  Saccharomyces cerevisiae strain LX_03 26S ribo...  36.2    1.5  
gb|KF141635.1|  Saccharomyces cerevisiae strain LX_01 26S ribo...  36.2    1.5  
gb|KF137620.1|  Neofabraea sp. XY-2013 isolate ASH-3-7-2-15 28...  36.2    1.5  
gb|KF137619.1|  Neofabraea sp. XY-2013 isolate ASH-3-1-2-3b 28...  36.2    1.5  
gb|KF137618.1|  Neofabraea sp. XY-2013 isolate LWH(1)-3-2-2-3 ...  36.2    1.5  
gb|KF137617.1|  Neofabraea sp. XY-2013 isolate ASH-3-6-2-5b 28...  36.2    1.5  
gb|KF137616.1|  Neofabraea sp. XY-2013 isolate LWL(1)-3-4-2-15...  36.2    1.5  
gb|KF137615.1|  Neofabraea sp. XY-2013 isolate ASH-3-2-2-12 28...  36.2    1.5  
gb|KF137614.1|  Neofabraea sp. XY-2013 isolate ASH-3-7-2-9C 28...  36.2    1.5  
gb|KF137613.1|  Neofabraea sp. XY-2013 isolate 32-4-1 28S larg...  36.2    1.5  
gb|KF137612.1|  Neofabraea sp. XY-2013 isolate 56-7-1 28S larg...  36.2    1.5  
gb|KC834068.1|  Tricladium obesum strain CCM F-14598 18S ribos...  36.2    1.5  
gb|KC834067.1|  Tricladium chaetocladium strain VG 27-1 18S ri...  36.2    1.5  
gb|KC834065.1|  Mycofalcella calcarata strain CCM F-10289 18S ...  36.2    1.5  
gb|KC834058.1|  Gorgomyces hungaricus strain CCM F-12696 18S r...  36.2    1.5  
gb|KC834056.1|  Gyoerffyella entomobryoides strain CBS 268.63 ...  36.2    1.5  
gb|KC834051.1|  Flagellospora sp. 1 CCM F-20899 18S ribosomal ...  36.2    1.5  
gb|KC834049.1|  Flagellospora leucorhynchos strain CCM F-14183...  36.2    1.5  
gb|KC834047.1|  Filosporella fistucella strain CCM F-13091 18S...  36.2    1.5  
gb|KC834045.1|  Flagellospora curvula strain CB-M13 18S riboso...  36.2    1.5  
gb|KF112070.1|  Geotrichum candidum strain TOM_YEAST small sub...  36.2    1.5  
gb|KF611805.1|  Fungal sp. BM-103 28S ribosomal RNA gene, part...  36.2    1.5  
gb|KF611804.1|  Wickerhamia sp. BM-105 28S ribosomal RNA gene,...  36.2    1.5  
gb|KF611802.1|  Cladosporium cladosporioides isolate BM-102 28...  36.2    1.5  
gb|KC411454.1|  Uncultured Glomerales clone B18_38 large subun...  36.2    1.5  
gb|KC411451.1|  Uncultured Glomerales clone B18_35 large subun...  36.2    1.5  
gb|KC411449.1|  Uncultured Glomerales clone B18_33 large subun...  36.2    1.5  
gb|KC411443.1|  Uncultured Glomerales clone B18_27 large subun...  36.2    1.5  
gb|KC411424.1|  Uncultured Glomerales clone B18_02 large subun...  36.2    1.5  
gb|KC411258.1|  Uncultured Glomerales clone B08_39 large subun...  36.2    1.5  
gb|KC411182.1|  Uncultured Glomerales clone B04_12 large subun...  36.2    1.5  
gb|KC410970.1|  Uncultured Glomerales clone H3_52 large subuni...  36.2    1.5  
gb|KC410963.1|  Uncultured Glomerales clone H3_44 large subuni...  36.2    1.5  
gb|KC410962.1|  Uncultured Glomerales clone H3_43 large subuni...  36.2    1.5  
gb|KC410916.1|  Uncultured Glomerales clone H1_62 large subuni...  36.2    1.5  
gb|KF281607.1|  Candida tropicalis strain SSm-39 internal tran...  36.2    1.5  
gb|KC354516.1|  Aspergillus terreus strain AML02 18S ribosomal...  36.2    1.5  
gb|KF181220.1|  Phoma medicaginis strain MP38 28S ribosomal RN...  36.2    1.5  
gb|KF181219.1|  Phoma medicaginis strain MP22 28S ribosomal RN...  36.2    1.5  
gb|KF181218.1|  Chaetosphaeronema sp. MP13 ZW-2013 28S ribosom...  36.2    1.5  
gb|KF181217.1|  Podospora sp. L12 ZW-2013 28S ribosomal RNA ge...  36.2    1.5  
gb|KF181216.1|  Scopulariopsis sp. e ZW-2013 28S ribosomal RNA...  36.2    1.5  
gb|KF181215.1|  Colletotrichum destructivum strain 1212 28S ri...  36.2    1.5  
gb|KF181214.1|  Colletotrichum destructivum strain MP11 28S ri...  36.2    1.5  
gb|KF181213.1|  Plectosphaerella cucumerina strain 46 28S ribo...  36.2    1.5  
gb|KF181212.1|  Fusarium equiseti strain MP35 28S ribosomal RN...  36.2    1.5  
gb|KF181211.1|  Fusarium acuminatum strain MP31 28S ribosomal ...  36.2    1.5  
gb|KF181210.1|  Fusarium oxysporum strain L43 28S ribosomal RN...  36.2    1.5  
gb|KF181208.1|  Fusarium incarnatum strain 11 28S ribosomal RN...  36.2    1.5  
gb|KF181209.1|  Fusarium incarnatum strain L48 28S ribosomal R...  36.2    1.5  
gb|KF059241.1|  Metschnikowia reukaufii strain 3FAR2 internal ...  36.2    1.5  
gb|KF059240.1|  Metschnikowia reukaufii strain 27SREC3 interna...  36.2    1.5  
gb|KF059238.1|  Aureobasidium pullulans strain 7SREC1 small su...  36.2    1.5  
gb|KF059237.1|  Metschnikowia koreensis strain 7FAR3 internal ...  36.2    1.5  
gb|KF059236.1|  Metschnikowia koreensis strain 3FAR3 internal ...  36.2    1.5  
gb|KC994649.1|  Aspergillus flavus strain AFc40 18S ribosomal ...  36.2    1.5  
gb|KC994648.1|  Aspergillus flavus strain AFc25 18S ribosomal ...  36.2    1.5  
gb|KF033117.1|  Cashiella sticheri voucher PDD:102198 28S ribo...  36.2    1.5  
gb|KC964102.1|  Aspergillus parvisclerotigenus strain AFc36 18...  36.2    1.5  
gb|KC964101.1|  Aspergillus parvisclerotigenus strain AFc35 18...  36.2    1.5  
gb|KC964100.1|  Aspergillus novoparasiticus strain AFc32 18S r...  36.2    1.5  
gb|KC964099.1|  Aspergillus novoparasiticus strain AFc31 18S r...  36.2    1.5  
gb|JX560170.1|  Marcelleina parvispora voucher MT 23.01.2010 2...  36.2    1.5  
gb|JX560169.1|  Caloscypha incarnata voucher DHP 10-686 28S ri...  36.2    1.5  
gb|JX560168.1|  Caloscypha incarnata voucher AL 24.01.2011 28S...  36.2    1.5  
gb|JX560167.1|  Caloscypha incarnata voucher AL 18.01.2010 28S...  36.2    1.5  
gb|JX560166.1|  Caloscypha fulgens voucher DHP 08.05.94 28S ri...  36.2    1.5  
gb|KF040480.1|  Cladosporium cladosporioides strain HT-ITv36 i...  36.2    1.5  
gb|KF018918.1|  Curvularia lunata strain HT-ITV03 18S ribosoma...  36.2    1.5  
gb|JX556259.1|  Phomopsis saccharata strain CBS 116311 28S rib...  36.2    1.5  
gb|JX556258.1|  Ceratocystis albifundus strain STE-U 6534 28S ...  36.2    1.5  
gb|JX556248.1|  Uwebraunia dekkeri strain CPC 18199 28S riboso...  36.2    1.5  
gb|JX556247.1|  Uwebraunia dekkeri strain CPC 18203 28S riboso...  36.2    1.5  
gb|JX556237.1|  Teratosphaeria alistairii strain CPC 18251 28S...  36.2    1.5  
gb|JN604476.1|  Leptographium sp. HYL-2009b voucher OPF13 28S ...  36.2    1.5  
dbj|AB714562.1|  Rhytisma polaris gene for 28S ribosomal RNA, ...  36.2    1.5  
dbj|AB714561.1|  Rhytisma polaris gene for 28S ribosomal RNA, ...  36.2    1.5  
dbj|AB714560.1|  Rhytisma polaris gene for 28S ribosomal RNA, ...  36.2    1.5  
dbj|AB714557.1|  Rhytisma polaris gene for 28S ribosomal RNA, ...  36.2    1.5  
dbj|AB714556.1|  Rhytisma polaris gene for 28S ribosomal RNA, ...  36.2    1.5  
dbj|AB714555.1|  Rhytisma polaris gene for 28S ribosomal RNA, ...  36.2    1.5  
dbj|AB807616.1|  Cladophora flexuosa gene for 28S ribosomal RN...  36.2    1.5  
dbj|AB807615.1|  Cladophora opaca gene for 28S ribosomal RNA, ...  36.2    1.5  
dbj|AB807614.1|  Cladophora hutchinsioides gene for 28S riboso...  36.2    1.5  
dbj|AB807613.1|  Cladophora glomerata gene for 28S ribosomal R...  36.2    1.5  
dbj|AB807612.1|  Cladophora hutchinsiae gene for 28S ribosomal...  36.2    1.5  
dbj|AB807611.1|  Chaetomorpha ligustica gene for 28S ribosomal...  36.2    1.5  
dbj|AB807610.1|  Chaetomorpha sp. IK-2013 gene for 28S ribosom...  36.2    1.5  
dbj|AB807609.1|  Chaetomorpha sp. IK-2013 gene for 28S ribosom...  36.2    1.5  
dbj|AB807608.1|  Chaetomorpha sp. IK-2013 gene for 28S ribosom...  36.2    1.5  
dbj|AB807607.1|  Rhizoclonium sp. LB1523 gene for 28S ribosoma...  36.2    1.5  
dbj|AB807606.1|  Rhizoclonium lubricum gene for 28S ribosomal ...  36.2    1.5  
dbj|AB807605.1|  Rhizoclonium sp. 3 IK-2013 gene for 28S ribos...  36.2    1.5  
dbj|AB807604.1|  Rhizoclonium sp. 3 IK-2013 gene for 28S ribos...  36.2    1.5  
dbj|AB807603.1|  Rhizoclonium sp. 2 IK-2013 gene for 28S ribos...  36.2    1.5  
dbj|AB807602.1|  Rhizoclonium riparium gene for 28S ribosomal ...  36.2    1.5  
dbj|AB807601.1|  Rhizoclonium riparium gene for 28S ribosomal ...  36.2    1.5  
dbj|AB759114.1|  Pochonia chlamydosporia var. spinulospora gen...  36.2    1.5  
dbj|AB709833.1|  Pochonia rubescens gene for 28S rRNA, partial...  36.2    1.5  
dbj|AB709832.1|  Pochonia rubescens gene for 28S rRNA, partial...  36.2    1.5  
dbj|AB709831.1|  Pochonia boninensis gene for 28S rRNA, partia...  36.2    1.5  
dbj|AB709830.1|  Pochonia chlamydosporia var. spinulospora gen...  36.2    1.5  
dbj|AB709827.1|  Pochonia chlamydosporia var. spinulospora gen...  36.2    1.5  
dbj|AB709826.1|  Pochonia chlamydosporia var. spinulospora gen...  36.2    1.5  
dbj|AB709825.1|  Pochonia chlamydosporia var. spinulospora gen...  36.2    1.5  
dbj|AB709824.1|  Pochonia chlamydosporia var. ellipsospora gen...  36.2    1.5  
dbj|AB709822.1|  Pochonia chlamydosporia var. ellipsospora gen...  36.2    1.5  
dbj|AB709821.1|  Pochonia chlamydosporia var. ellipsospora gen...  36.2    1.5  
dbj|AB709820.1|  Metacordyceps chlamydosporia gene for 28S rRN...  36.2    1.5  
dbj|AB709819.1|  Metacordyceps chlamydosporia gene for 28S rRN...  36.2    1.5  
dbj|AB709818.1|  Metacordyceps chlamydosporia gene for 28S rRN...  36.2    1.5  
dbj|AB709817.1|  Metacordyceps chlamydosporia gene for 28S rRN...  36.2    1.5  
dbj|AB709816.1|  Metacordyceps chlamydosporia gene for 28S rRN...  36.2    1.5  
dbj|AB709815.1|  Metacordyceps chlamydosporia gene for 28S rRN...  36.2    1.5  
dbj|AB709814.1|  Pochonia chlamydosporia var. catenulata gene ...  36.2    1.5  
dbj|AB709813.1|  Pochonia chlamydosporia var. catenulata gene ...  36.2    1.5  
dbj|AB709812.1|  Pochonia chlamydosporia var. catenulata gene ...  36.2    1.5  
dbj|AB709811.1|  Pochonia chlamydosporia var. catenulata gene ...  36.2    1.5  
dbj|AB709810.1|  Pochonia chlamydosporia var. catenulata gene ...  36.2    1.5  
dbj|AB709809.1|  Pochonia bulbillosa gene for 28S rRNA, partia...  36.2    1.5  
dbj|AB709808.1|  Pochonia bulbillosa gene for 28S rRNA, partia...  36.2    1.5  
dbj|AB709807.1|  Pochonia bulbillosa gene for 28S rRNA, partia...  36.2    1.5  
gb|KF246549.1|  Candida molendinolei strain HAI-Y-403 26S ribo...  36.2    1.5  
gb|KF246548.1|  Candida molendinolei strain HAI-Y-400 26S ribo...  36.2    1.5  
gb|KF030979.1|  Fusarium solani strain ATCC62877 18S ribosomal...  36.2    1.5  
gb|KF030977.1|  Fusarium solani strain LMMM135 18S ribosomal R...  36.2    1.5  
gb|KF030978.1|  Fusarium solani strain LMMM134 18S ribosomal R...  36.2    1.5  
gb|KF512828.1|  Setophoma terrestris isolate NRRL 54670 intern...  36.2    1.5  
gb|KF512827.1|  Peyronellaea sp. NRRL 62785 5.8S ribosomal RNA...  36.2    1.5  
gb|KF512826.1|  Peyronellaea zeae-maydis isolate NRRL 62786 in...  36.2    1.5  
gb|KF512825.1|  Peyronellaea glomerata isolate NRRL 54807 inte...  36.2    1.5  
gb|KF512824.1|  Epicoccum nigrum isolate NRRL 54809 internal t...  36.2    1.5  
gb|KF512823.1|  Leptosphaeria sacchari isolate NRRL 54808 inte...  36.2    1.5  
gb|KF512822.1|  Parastagonospora nodorum isolate NRRL 62560 in...  36.2    1.5  
gb|KF512821.1|  Bipolaris sorokiniana isolate NRRL 62613 inter...  36.2    1.5  
gb|KF430640.1|  Trichothecium crotocinigenum isolate NRRL 6271...  36.2    1.5  
gb|KF017611.1|  Aspergillus versicolor isolate NRRL 62537 inte...  36.2    1.5  
gb|KC966372.1|  Uncultured fungus clone 127_NA9_P32_M19 18S ri...  36.2    1.5  
gb|KC966369.1|  Uncultured fungus clone 127_NA9_P32_C16 18S ri...  36.2    1.5  
gb|KC966368.1|  Uncultured fungus clone 127_NA9_P32_B15 18S ri...  36.2    1.5  
gb|KC966366.1|  Uncultured fungus clone 127_NA9_P31_P6 18S rib...  36.2    1.5  
gb|KC966365.1|  Uncultured fungus clone 127_NA9_P31_O21 18S ri...  36.2    1.5  
gb|KC966364.1|  Uncultured fungus clone 127_NA9_P31_M16 18S ri...  36.2    1.5  
gb|KC966363.1|  Uncultured fungus clone 127_NA9_P31_J15 18S ri...  36.2    1.5  
gb|KC966362.1|  Uncultured fungus clone 127_NA9_P31_G20 18S ri...  36.2    1.5  
gb|KC966361.1|  Uncultured fungus clone 127_NA9_P31_G11 18S ri...  36.2    1.5  
gb|KC966360.1|  Uncultured fungus clone 127_NA9_P31_F8 18S rib...  36.2    1.5  
gb|KC966358.1|  Uncultured fungus clone 127_NA8_P32_J18 18S ri...  36.2    1.5  
gb|KC966357.1|  Uncultured fungus clone 127_NA8_P31_J4 18S rib...  36.2    1.5  
gb|KC966355.1|  Uncultured fungus clone 127_NA6_P32_C6 18S rib...  36.2    1.5  
gb|KC966354.1|  Uncultured fungus clone 127_NA6_P31_N20 18S ri...  36.2    1.5  
gb|KC966352.1|  Uncultured fungus clone 127_NA5_P34_F7 18S rib...  36.2    1.5  
gb|KC966351.1|  Uncultured fungus clone 127_NA4_P32_P8 18S rib...  36.2    1.5  
gb|KC966350.1|  Uncultured fungus clone 127_NA4_P32_P3 18S rib...  36.2    1.5  
gb|KC966349.1|  Uncultured fungus clone 127_NA4_P32_L9 18S rib...  36.2    1.5  
gb|KC966348.1|  Uncultured fungus clone 127_NA4_P32_J7 18S rib...  36.2    1.5  
gb|KC966347.1|  Uncultured fungus clone 127_NA4_P32_B4 18S rib...  36.2    1.5  
gb|KC966346.1|  Uncultured fungus clone 127_NA4_P31_I16 18S ri...  36.2    1.5  
gb|KC966343.1|  Uncultured fungus clone 127_NA4_P31_B6 18S rib...  36.2    1.5  
gb|KC966342.1|  Uncultured fungus clone 127_NA3_P32_J16 18S ri...  36.2    1.5  
gb|KC966341.1|  Uncultured fungus clone 127_NA3_P31_D19 18S ri...  36.2    1.5  
gb|KC966340.1|  Uncultured fungus clone 127_NA3_P31_C9 18S rib...  36.2    1.5  
gb|KC966339.1|  Uncultured fungus clone 127_NA3_P31_C15 18S ri...  36.2    1.5  
gb|KC966337.1|  Uncultured fungus clone 127_NA2_P32_P11 18S ri...  36.2    1.5  
gb|KC966336.1|  Uncultured fungus clone 127_NA2_P32_K2 18S rib...  36.2    1.5  
gb|KC966333.1|  Uncultured fungus clone 127_NA2_P32_D16 18S ri...  36.2    1.5  
gb|KC966329.1|  Uncultured fungus clone 127_NA2_P31_D18 18S ri...  36.2    1.5  
gb|KC966327.1|  Uncultured fungus clone 127_NA1_P31_M12 18S ri...  36.2    1.5  
gb|KC966325.1|  Uncultured fungus clone 127_NA12_P32_P4 intern...  36.2    1.5  
gb|KC966324.1|  Uncultured fungus clone 127_NA12_P32_P12 18S r...  36.2    1.5  
gb|KC966320.1|  Uncultured fungus clone 127_NA12_P32_L7 18S ri...  36.2    1.5  
gb|KC966319.1|  Uncultured fungus clone 127_NA12_P32_L3 18S ri...  36.2    1.5  
gb|KC966316.1|  Uncultured fungus clone 127_NA12_P32_I19 18S r...  36.2    1.5  
gb|KC966313.1|  Uncultured fungus clone 127_NA12_P32_H8 18S ri...  36.2    1.5  
gb|KC966312.1|  Uncultured fungus clone 127_NA12_P32_G4 intern...  36.2    1.5  
gb|KC966311.1|  Uncultured fungus clone 127_NA12_P32_F12 18S r...  36.2    1.5  
gb|KC966309.1|  Uncultured fungus clone 127_NA12_P32_E12 18S r...  36.2    1.5  
gb|KC966306.1|  Uncultured fungus clone 127_NA12_P32_C4 18S ri...  36.2    1.5  
gb|KC966305.1|  Uncultured fungus clone 127_NA12_P32_B17 18S r...  36.2    1.5  
gb|KC966301.1|  Uncultured fungus clone 127_NA12_P31_N9 18S ri...  36.2    1.5  
gb|KC966299.1|  Uncultured fungus clone 127_NA12_P31_N22 18S r...  36.2    1.5  
gb|KC966298.1|  Uncultured fungus clone 127_NA12_P31_M18 18S r...  36.2    1.5  
gb|KC966296.1|  Uncultured fungus clone 127_NA12_P31_L16 18S r...  36.2    1.5  
gb|KC966294.1|  Uncultured fungus clone 127_NA12_P31_K23 18S r...  36.2    1.5  
gb|KC966293.1|  Uncultured fungus clone 127_NA12_P31_K19 18S r...  36.2    1.5  
gb|KC966290.1|  Uncultured fungus clone 127_NA12_P31_I13 18S r...  36.2    1.5  
gb|KC966288.1|  Uncultured fungus clone 127_NA12_P31_H4 18S ri...  36.2    1.5  
gb|KC966287.1|  Uncultured fungus clone 127_NA12_P31_F2 18S ri...  36.2    1.5  
gb|KC966286.1|  Uncultured fungus clone 127_NA12_P31_F1 18S ri...  36.2    1.5  
gb|KC966284.1|  Uncultured fungus clone 127_NA12_P31_E13 18S r...  36.2    1.5  
gb|KC966282.1|  Uncultured fungus clone 127_NA12_P31_B11 18S r...  36.2    1.5  
gb|KC966280.1|  Uncultured fungus clone 127_NA11_P31_A1 18S ri...  36.2    1.5  
gb|KC966277.1|  Uncultured fungus clone 127_NA10_P32_A10 18S r...  36.2    1.5  
gb|KC966274.1|  Uncultured fungus clone 127_NA10_P31_G1 intern...  36.2    1.5  
gb|KC966273.1|  Uncultured fungus clone 127_NA10_P31_D21 18S r...  36.2    1.5  
gb|KC966271.1|  Uncultured fungus clone 126_NA9_P32_N18 intern...  36.2    1.5  
gb|KC966270.1|  Uncultured fungus clone 126_NA9_P32_J6 18S rib...  36.2    1.5  
gb|KC966268.1|  Uncultured fungus clone 126_NA9_P32_B7 18S rib...  36.2    1.5  
gb|KC966267.1|  Uncultured fungus clone 126_NA9_P31_J23 18S ri...  36.2    1.5  
gb|KC966266.1|  Uncultured fungus clone 126_NA9_P31_G6 18S rib...  36.2    1.5  
gb|KC966265.1|  Uncultured fungus clone 126_NA8_P32_M10 18S ri...  36.2    1.5  
gb|KC966264.1|  Uncultured fungus clone 112_NA8_P32_P24 intern...  36.2    1.5  
gb|KC966263.1|  Uncultured fungus clone 126_NA8_P31_N7 18S rib...  36.2    1.5  
gb|KC966261.1|  Uncultured fungus clone 126_NA8_P31_C9 18S rib...  36.2    1.5  
gb|KC966260.1|  Uncultured fungus clone 126_NA8_P31_A18 18S ri...  36.2    1.5  
gb|KC966259.1|  Uncultured fungus clone 126_NA6_P32_G2 18S rib...  36.2    1.5  
gb|KC966257.1|  Uncultured fungus clone 126_NA5_P34_D8 18S rib...  36.2    1.5  
gb|KC966256.1|  Uncultured fungus clone 126_NA5_P33_L19 18S ri...  36.2    1.5  
gb|KC966255.1|  Uncultured fungus clone 126_NA5_P33_F11 18S ri...  36.2    1.5  
gb|KC966254.1|  Uncultured fungus clone 126_NA5_P33_B4 18S rib...  36.2    1.5  
gb|KC966253.1|  Uncultured fungus clone 126_NA4_P32_P4 18S rib...  36.2    1.5  
gb|KC966252.1|  Uncultured fungus clone 126_NA4_P32_M9 18S rib...  36.2    1.5  
gb|KC966250.1|  Uncultured fungus clone 126_NA4_P32_D10 18S ri...  36.2    1.5  
gb|KC966247.1|  Uncultured fungus clone 126_NA3_P31_N2 18S rib...  36.2    1.5  
gb|KC966245.1|  Uncultured fungus clone 126_NA3_P31_J9 18S rib...  36.2    1.5  
gb|KC966243.1|  Uncultured fungus clone 126_NA2_P32_O8 18S rib...  36.2    1.5  
gb|KC966242.1|  Uncultured fungus clone 126_NA2_P32_O11 18S ri...  36.2    1.5  
gb|KC966241.1|  Uncultured fungus clone 126_NA2_P32_N17 18S ri...  36.2    1.5  
gb|KC966240.1|  Uncultured fungus clone 126_NA2_P32_L17 18S ri...  36.2    1.5  
gb|KC966239.1|  Uncultured fungus clone 126_NA2_P32_K9 18S rib...  36.2    1.5  
gb|KC966237.1|  Uncultured fungus clone 126_NA2_P32_H15 18S ri...  36.2    1.5  
gb|KC966236.1|  Uncultured fungus clone 126_NA2_P32_E13 18S ri...  36.2    1.5  
gb|KC966234.1|  Uncultured fungus clone 126_NA2_P32_A23 18S ri...  36.2    1.5  
gb|KC966233.1|  Uncultured fungus clone 126_NA2_P31_O22 18S ri...  36.2    1.5  
gb|KC966232.1|  Uncultured fungus clone 126_NA2_P31_O20 18S ri...  36.2    1.5  
gb|KC966231.1|  Uncultured fungus clone 126_NA2_P31_M2 18S rib...  36.2    1.5  
gb|KC966230.1|  Uncultured fungus clone 126_NA2_P31_L7 18S rib...  36.2    1.5  
gb|KC966229.1|  Uncultured fungus clone 126_NA2_P31_L21 18S ri...  36.2    1.5  
gb|KC966228.1|  Uncultured fungus clone 126_NA2_P31_L1 18S rib...  36.2    1.5  
gb|KC966227.1|  Uncultured fungus clone 126_NA2_P31_J8 18S rib...  36.2    1.5  
gb|KC966226.1|  Uncultured fungus clone 126_NA2_P31_I14 18S ri...  36.2    1.5  
gb|KC966224.1|  Uncultured fungus clone 126_NA2_P31_G8 18S rib...  36.2    1.5  
gb|KC966223.1|  Uncultured fungus clone 126_NA2_P31_F6 18S rib...  36.2    1.5  
gb|KC966222.1|  Uncultured fungus clone 126_NA2_P31_D9 18S rib...  36.2    1.5  
gb|KC966220.1|  Uncultured fungus clone 126_NA2_P31_B18 18S ri...  36.2    1.5  
gb|KC966219.1|  Uncultured fungus clone 126_NA2_P31_A15 18S ri...  36.2    1.5  
gb|KC966218.1|  Uncultured fungus clone 126_NA12_P32_L2 18S ri...  36.2    1.5  
gb|KC966217.1|  Uncultured fungus clone 126_NA12_P32_I11 18S r...  36.2    1.5  
gb|KC966215.1|  Uncultured fungus clone 59_NA12_P31_K9 18S rib...  36.2    1.5  
gb|KC966214.1|  Uncultured fungus clone 126_NA12_P32_F8 18S ri...  36.2    1.5  
gb|KC966213.1|  Uncultured fungus clone 126_NA12_P32_B19 inter...  36.2    1.5  
gb|KC966212.1|  Uncultured fungus clone 126_NA12_P32_A2 18S ri...  36.2    1.5  
gb|KC966211.1|  Uncultured fungus clone 126_NA12_P31_O20 18S r...  36.2    1.5  
gb|KC966209.1|  Uncultured fungus clone 126_NA12_P31_M20 18S r...  36.2    1.5  
gb|KC966208.1|  Uncultured fungus clone 126_NA12_P31_G6 18S ri...  36.2    1.5  
gb|KC966207.1|  Uncultured fungus clone 126_NA12_P31_F19 18S r...  36.2    1.5  
gb|KC966206.1|  Uncultured fungus clone 126_NA12_P31_D18 18S r...  36.2    1.5  
gb|KC966204.1|  Uncultured fungus clone 126_NA11_P33_P16 18S r...  36.2    1.5  
gb|KC966203.1|  Uncultured fungus clone 126_NA11_P33_L13 18S r...  36.2    1.5  
gb|KC966201.1|  Uncultured fungus clone 126_NA10_P32_I17 inter...  36.2    1.5  
gb|KC966198.1|  Uncultured fungus clone 126_NA10_P32_E2 18S ri...  36.2    1.5  
gb|KC966197.1|  Uncultured fungus clone 126_NA10_P32_C19 18S r...  36.2    1.5  
gb|KC966193.1|  Uncultured fungus clone 126_NA10_P31_K18 18S r...  36.2    1.5  
gb|KC966190.1|  Uncultured fungus clone 123_NA9_P32_J8 18S rib...  36.2    1.5  
gb|KC966189.1|  Uncultured fungus clone 123_NA9_P32_J23 18S ri...  36.2    1.5  
gb|KC966188.1|  Uncultured fungus clone 123_NA9_P32_H9 18S rib...  36.2    1.5  
gb|KC966186.1|  Uncultured fungus clone 123_NA9_P31_P16 18S ri...  36.2    1.5  
gb|KC966185.1|  Uncultured fungus clone 123_NA9_P31_P15 18S ri...  36.2    1.5  
gb|KC966184.1|  Uncultured fungus clone 123_NA9_P31_K19 18S ri...  36.2    1.5  
gb|KC966183.1|  Uncultured fungus clone 123_NA9_P31_K12 18S ri...  36.2    1.5  
gb|KC966181.1|  Uncultured fungus clone 123_NA9_P31_E20 18S ri...  36.2    1.5  
gb|KC966180.1|  Uncultured fungus clone 123_NA9_P31_C3 18S rib...  36.2    1.5  
gb|KC966179.1|  Uncultured fungus clone 123_NA8_P31_I3 18S rib...  36.2    1.5  
gb|KC966177.1|  Uncultured fungus clone 123_NA7_P32_M15 18S ri...  36.2    1.5  
gb|KC966173.1|  Uncultured fungus clone 123_NA4_P32_L20 18S ri...  36.2    1.5  
gb|KC966172.1|  Uncultured fungus clone 123_NA4_P32_K10 18S ri...  36.2    1.5  
gb|KC966170.1|  Uncultured fungus clone 123_NA4_P32_E4 18S rib...  36.2    1.5  
gb|KC966169.1|  Uncultured fungus clone 123_NA4_P32_B3 18S rib...  36.2    1.5  
gb|KC966168.1|  Uncultured fungus clone 123_NA4_P31_G7 18S rib...  36.2    1.5  
gb|KC966167.1|  Uncultured fungus clone 123_NA4_P31_F3 18S rib...  36.2    1.5  
gb|KC966162.1|  Uncultured fungus clone 123_NA1_P32_L6 18S rib...  36.2    1.5  
gb|KC966161.1|  Uncultured fungus clone 123_NA1_P32_I21 18S ri...  36.2    1.5  
gb|KC966159.1|  Uncultured fungus clone 123_NA12_P32_C11 18S r...  36.2    1.5  
gb|KC966158.1|  Uncultured fungus clone 123_NA12_P32_B24 18S r...  36.2    1.5  
gb|KC966156.1|  Uncultured fungus clone 123_NA12_P31_C3 18S ri...  36.2    1.5  
gb|KC966155.1|  Uncultured fungus clone 123_NA11_P33_C5 18S ri...  36.2    1.5  
gb|KC966154.1|  Uncultured fungus clone 123_NA11_P31_O14 18S r...  36.2    1.5  
gb|KC966153.1|  Uncultured fungus clone 123_NA11_P31_E5 18S ri...  36.2    1.5  
gb|KC966152.1|  Uncultured fungus clone 123_NA11_P31_C23 18S r...  36.2    1.5  
gb|KC966151.1|  Uncultured fungus clone 123_NA10_P32_K6 18S ri...  36.2    1.5  
gb|KC966148.1|  Uncultured fungus clone 123_NA10_P32_J22 18S r...  36.2    1.5  
gb|KC966146.1|  Uncultured fungus clone 123_NA10_P32_E13 18S r...  36.2    1.5  
gb|KC966145.1|  Uncultured fungus clone 123_NA10_P31_O14 18S r...  36.2    1.5  
gb|KC966141.1|  Uncultured fungus clone 112_NA9_P32_P7 18S rib...  36.2    1.5  
gb|KC966138.1|  Uncultured fungus clone 112_NA9_P32_N11 18S ri...  36.2    1.5  
gb|KC966137.1|  Uncultured fungus clone 112_NA9_P32_N10 18S ri...  36.2    1.5  
gb|KC966134.1|  Uncultured fungus clone 112_NA9_P32_L4 18S rib...  36.2    1.5  
gb|KC966130.1|  Uncultured fungus clone 112_NA9_P32_F9 18S rib...  36.2    1.5  
gb|KC966128.1|  Uncultured fungus clone 112_NA9_P32_B5 18S rib...  36.2    1.5  
gb|KC966125.1|  Uncultured fungus clone 112_NA9_P32_A5 18S rib...  36.2    1.5  
gb|KC966123.1|  Uncultured fungus clone 112_NA9_P31_N13 18S ri...  36.2    1.5  
gb|KC966122.1|  Uncultured fungus clone 112_NA9_P31_N1 18S rib...  36.2    1.5  
gb|KC966120.1|  Uncultured fungus clone 112_NA9_P31_F4 18S rib...  36.2    1.5  
gb|KC966118.1|  Uncultured fungus clone 112_NA9_P31_E19 18S ri...  36.2    1.5  
gb|KC966117.1|  Uncultured fungus clone 112_NA9_P31_C15 18S ri...  36.2    1.5  
gb|KC966116.1|  Uncultured fungus clone 112_NA9_P31_B5 18S rib...  36.2    1.5  
gb|KC966113.1|  Uncultured fungus clone 112_NA8_P32_C18 intern...  36.2    1.5  
gb|KC966110.1|  Uncultured fungus clone 112_NA7_P32_E13 18S ri...  36.2    1.5  
gb|KC966109.1|  Uncultured fungus clone 112_NA7_P32_A1 18S rib...  36.2    1.5  
gb|KC966107.1|  Uncultured fungus clone 112_NA6_P32_H16 18S ri...  36.2    1.5  
gb|KC966106.1|  Uncultured fungus clone 112_NA6_P32_D13 18S ri...  36.2    1.5  
gb|KC966104.1|  Uncultured fungus clone 112_NA6_P32_B2 18S rib...  36.2    1.5  
gb|KC966103.1|  Uncultured fungus clone 112_NA6_P31_O5 18S rib...  36.2    1.5  
gb|KC966101.1|  Uncultured fungus clone 112_NA4_P32_K3 18S rib...  36.2    1.5  
gb|KC966098.1|  Uncultured fungus clone 112_NA4_P32_G7 18S rib...  36.2    1.5  
gb|KC966097.1|  Uncultured fungus clone 112_NA4_P32_G1 18S rib...  36.2    1.5  
gb|KC966096.1|  Uncultured fungus clone 112_NA4_P32_F17 18S ri...  36.2    1.5  
gb|KC966095.1|  Uncultured fungus clone 112_NA4_P32_C21 18S ri...  36.2    1.5  
gb|KC966093.1|  Uncultured fungus clone 112_NA4_P31_N4 18S rib...  36.2    1.5  
gb|KC966092.1|  Uncultured fungus clone 112_NA4_P31_L10 18S ri...  36.2    1.5  
gb|KC966091.1|  Uncultured fungus clone 112_NA4_P31_K18 18S ri...  36.2    1.5  
gb|KC966090.1|  Uncultured fungus clone 112_NA4_P31_H14 18S ri...  36.2    1.5  
gb|KC966089.1|  Uncultured fungus clone 112_NA4_P31_F23 18S ri...  36.2    1.5  
gb|KC966087.1|  Uncultured fungus clone 112_NA3_P32_O12 18S ri...  36.2    1.5  
gb|KC966086.1|  Uncultured fungus clone 112_NA3_P32_O11 18S ri...  36.2    1.5  
gb|KC966084.1|  Uncultured fungus clone 112_NA3_P32_N22 18S ri...  36.2    1.5  
gb|KC966082.1|  Uncultured fungus clone 112_NA3_P32_J21 18S ri...  36.2    1.5  
gb|KC966079.1|  Uncultured fungus clone 112_NA3_P31_P2 18S rib...  36.2    1.5  
gb|KC966078.1|  Uncultured fungus clone 112_NA3_P31_P17 18S ri...  36.2    1.5  
gb|KC966077.1|  Uncultured fungus clone 112_NA3_P31_N14 18S ri...  36.2    1.5  
gb|KC966076.1|  Uncultured fungus clone 112_NA3_P31_K17 18S ri...  36.2    1.5  
gb|KC966074.1|  Uncultured fungus clone 112_NA3_P31_H2 interna...  36.2    1.5  
gb|KC966073.1|  Uncultured fungus clone 112_NA3_P31_F8 18S rib...  36.2    1.5  
gb|KC966070.1|  Uncultured fungus clone 112_NA3_P31_B7 18S rib...  36.2    1.5  
gb|KC966069.1|  Uncultured fungus clone 112_NA3_P31_B13 18S ri...  36.2    1.5  
gb|KC966065.1|  Uncultured fungus clone 112_NA2_P31_N7 18S rib...  36.2    1.5  
gb|KC966062.1|  Uncultured fungus clone 112_NA2_P31_C13 18S ri...  36.2    1.5  
gb|KC966060.1|  Uncultured fungus clone 112_NA1_P32_P11 18S ri...  36.2    1.5  
gb|KC966057.1|  Uncultured fungus clone 112_NA12_P32_P20 18S r...  36.2    1.5  
gb|KC966054.1|  Uncultured fungus clone 112_NA12_P32_J17 18S r...  36.2    1.5  
gb|KC966053.1|  Uncultured fungus clone 112_NA12_P32_I8 18S ri...  36.2    1.5  
gb|KC966048.1|  Uncultured fungus clone 112_NA12_P32_A9 18S ri...  36.2    1.5  
gb|KC966047.1|  Uncultured fungus clone 112_NA12_P31_A18 18S r...  36.2    1.5  
gb|KC966046.1|  Uncultured fungus clone 112_NA12_P31_A13 18S r...  36.2    1.5  
gb|KC966042.1|  Uncultured fungus clone 112_NA11_P31_N8 18S ri...  36.2    1.5  
gb|KC966037.1|  Uncultured fungus clone 99_NA11_P33_E10 intern...  36.2    1.5  
gb|KC966035.1|  Uncultured fungus clone 106_NA9_P31_J14 18S ri...  36.2    1.5  
gb|KC966034.1|  Uncultured fungus clone 106_NA7_P32_M3 18S rib...  36.2    1.5  
gb|KC966033.1|  Uncultured fungus clone 106_NA7_P32_H17 18S ri...  36.2    1.5  
gb|KC966029.1|  Uncultured fungus clone 106_NA6_P32_A12 18S ri...  36.2    1.5  
gb|KC966028.1|  Uncultured fungus clone 106_NA6_P31_E18 18S ri...  36.2    1.5  
gb|KC966027.1|  Uncultured fungus clone 106_NA6_P31_C8 18S rib...  36.2    1.5  
gb|KC966026.1|  Uncultured fungus clone 106_NA6_P31_A14 18S ri...  36.2    1.5  
gb|KC966025.1|  Uncultured fungus clone 106_NA5_P34_O21 18S ri...  36.2    1.5  
gb|KC966024.1|  Uncultured fungus clone 106_NA5_P33_P13 18S ri...  36.2    1.5  
gb|KC966023.1|  Uncultured fungus clone 106_NA4_P32_M18 18S ri...  36.2    1.5  
gb|KC966022.1|  Uncultured fungus clone 106_NA4_P32_M14 18S ri...  36.2    1.5  
gb|KC966021.1|  Uncultured fungus clone 106_NA4_P32_L24 18S ri...  36.2    1.5  
gb|KC966020.1|  Uncultured fungus clone 106_NA4_P32_K18 18S ri...  36.2    1.5  
gb|KC966018.1|  Uncultured fungus clone 106_NA4_P32_H15 18S ri...  36.2    1.5  
gb|KC966015.1|  Uncultured fungus clone 106_NA4_P32_D14 18S ri...  36.2    1.5  
gb|KC966014.1|  Uncultured fungus clone 106_NA4_P31_I5 18S rib...  36.2    1.5  
gb|KC966008.1|  Uncultured fungus clone 106_NA3_P32_J20 18S ri...  36.2    1.5  
gb|KC966007.1|  Uncultured fungus clone 106_NA3_P32_D18 18S ri...  36.2    1.5  
gb|KC966006.1|  Uncultured fungus clone 106_NA3_P32_C18 18S ri...  36.2    1.5  
gb|KC966005.1|  Uncultured fungus clone 106_NA3_P32_A10 18S ri...  36.2    1.5  
gb|KC966003.1|  Uncultured fungus clone 106_NA3_P31_A8 18S rib...  36.2    1.5  
gb|KC966001.1|  Uncultured fungus clone 106_NA2_P32_N3 18S rib...  36.2    1.5  
gb|KC966000.1|  Uncultured fungus clone 106_NA2_P32_I11 18S ri...  36.2    1.5  
gb|KC965999.1|  Uncultured fungus clone 106_NA2_P32_A21 18S ri...  36.2    1.5  
gb|KC965998.1|  Uncultured fungus clone 106_NA2_P31_P18 18S ri...  36.2    1.5  
gb|KC965997.1|  Uncultured fungus clone 106_NA2_P31_N18 18S ri...  36.2    1.5  
gb|KC965995.1|  Uncultured fungus clone 106_NA2_P31_G1 18S rib...  36.2    1.5  
gb|KC965994.1|  Uncultured fungus clone 106_NA2_P31_C15 18S ri...  36.2    1.5  
gb|KC965993.1|  Uncultured fungus clone 106_NA1_P32_F16 18S ri...  36.2    1.5  
gb|KC965990.1|  Uncultured fungus clone 106_NA12_P32_J23 conta...  36.2    1.5  
gb|KC965989.1|  Uncultured fungus clone 106_NA12_P32_G20 18S r...  36.2    1.5  
gb|KC965987.1|  Uncultured fungus clone 106_NA12_P31_O9 18S ri...  36.2    1.5  
gb|KC965986.1|  Uncultured fungus clone 106_NA12_P31_O3 18S ri...  36.2    1.5  
gb|KC965985.1|  Uncultured fungus clone 106_NA12_P31_M2 18S ri...  36.2    1.5  
gb|KC965984.1|  Uncultured fungus clone 106_NA12_P31_L18 18S r...  36.2    1.5  
gb|KC965983.1|  Uncultured fungus clone 106_NA12_P31_I9 18S ri...  36.2    1.5  
gb|KC965981.1|  Uncultured fungus clone 106_NA11_P33_O19 18S r...  36.2    1.5  
gb|KC965980.1|  Uncultured fungus clone 106_NA11_P33_O15 18S r...  36.2    1.5  
gb|KC965979.1|  Uncultured fungus clone 106_NA11_P33_H8 18S ri...  36.2    1.5  
gb|KC965977.1|  Uncultured fungus clone 106_NA11_P33_F24 inter...  36.2    1.5  
gb|KC965976.1|  Uncultured fungus clone 106_NA11_P33_A24 18S r...  36.2    1.5  
gb|KC965975.1|  Uncultured fungus clone 106_NA11_P33_A13 18S r...  36.2    1.5  
gb|KC965974.1|  Uncultured fungus clone 106_NA11_P31_P20 18S r...  36.2    1.5  
gb|KC965972.1|  Uncultured fungus clone 106_NA11_P31_L22 18S r...  36.2    1.5  
gb|KC965971.1|  Uncultured fungus clone 106_NA11_P31_D9 18S ri...  36.2    1.5  
gb|KC965970.1|  Uncultured fungus clone 106_NA11_P31_C3 18S ri...  36.2    1.5  
gb|KC965968.1|  Uncultured fungus clone 106_NA10_P32_J10 18S r...  36.2    1.5  
gb|KC965967.1|  Uncultured fungus clone 106_NA10_P32_H3 18S ri...  36.2    1.5  
gb|KC965963.1|  Uncultured fungus clone 106_NA10_P31_A9 18S ri...  36.2    1.5  
gb|KC965961.1|  Uncultured fungus clone 103_NA8_P32_P11 18S ri...  36.2    1.5  
gb|KC965959.1|  Uncultured fungus clone 103_NA8_P32_L10 18S ri...  36.2    1.5  
gb|KC965957.1|  Uncultured fungus clone 103_NA8_P32_B16 18S ri...  36.2    1.5  
gb|KC965955.1|  Uncultured fungus clone 103_NA8_P31_K7 18S rib...  36.2    1.5  
gb|KC965954.1|  Uncultured fungus clone 103_NA8_P31_H22 18S ri...  36.2    1.5  
gb|KC965953.1|  Uncultured fungus clone 103_NA8_P31_H19 18S ri...  36.2    1.5  
gb|KC965952.1|  Uncultured fungus clone 103_NA8_P31_F3 18S rib...  36.2    1.5  
gb|KC965951.1|  Uncultured fungus clone 103_NA8_P31_F21 18S ri...  36.2    1.5  
gb|KC965950.1|  Uncultured fungus clone 103_NA8_P31_E6 18S rib...  36.2    1.5  
gb|KC965949.1|  Uncultured fungus clone 103_NA8_P31_E5 18S rib...  36.2    1.5  
gb|KC965947.1|  Uncultured fungus clone 103_NA8_P31_E24 18S ri...  36.2    1.5  
gb|KC965946.1|  Uncultured fungus clone 103_NA8_P31_C3 18S rib...  36.2    1.5  
gb|KC965944.1|  Uncultured fungus clone 103_NA8_P31_B17 18S ri...  36.2    1.5  
gb|KC965942.1|  Uncultured fungus clone 103_NA7_P32_J16 18S ri...  36.2    1.5  
gb|KC965939.1|  Uncultured fungus clone 103_NA7_P31_B2 18S rib...  36.2    1.5  
gb|KC965938.1|  Uncultured fungus clone 103_NA6_P32_H21 18S ri...  36.2    1.5  
gb|KC965936.1|  Uncultured fungus clone 103_NA6_P31_K14 18S ri...  36.2    1.5  
gb|KC965934.1|  Uncultured fungus clone 103_NA5_P34_P21 18S ri...  36.2    1.5  
gb|KC965932.1|  Uncultured fungus clone 103_NA3_P32_P22 18S ri...  36.2    1.5  
gb|KC965931.1|  Uncultured fungus clone 103_NA3_P31_P3 18S rib...  36.2    1.5  
gb|KC965928.1|  Uncultured fungus clone 103_NA3_P31_E14 18S ri...  36.2    1.5  
gb|KC965927.1|  Uncultured fungus clone 103_NA3_P31_A2 18S rib...  36.2    1.5  
gb|KC965926.1|  Uncultured fungus clone 103_NA2_P32_P18 18S ri...  36.2    1.5  
gb|KC965925.1|  Uncultured fungus clone 103_NA2_P32_P13 intern...  36.2    1.5  
gb|KC965924.1|  Uncultured fungus clone 103_NA2_P32_O20 intern...  36.2    1.5  
gb|KC965923.1|  Uncultured fungus clone 103_NA2_P32_G18 18S ri...  36.2    1.5  
gb|KC965922.1|  Uncultured fungus clone 103_NA2_P32_F24 18S ri...  36.2    1.5  
gb|KC965920.1|  Uncultured fungus clone 103_NA2_P32_A6 interna...  36.2    1.5  
gb|KC965918.1|  Uncultured fungus clone 103_NA2_P31_N8 18S rib...  36.2    1.5  
gb|KC965916.1|  Uncultured fungus clone 103_NA2_P31_N11 intern...  36.2    1.5  
gb|KC965915.1|  Uncultured fungus clone 103_NA2_P31_M9 18S rib...  36.2    1.5  
gb|KC965914.1|  Uncultured fungus clone 103_NA2_P31_L2 18S rib...  36.2    1.5  
gb|KC965913.1|  Uncultured fungus clone 103_NA2_P31_L14 18S ri...  36.2    1.5  
gb|KC965912.1|  Uncultured fungus clone 103_NA2_P31_I2 18S rib...  36.2    1.5  
gb|KC965911.1|  Uncultured fungus clone 103_NA2_P31_H6 18S rib...  36.2    1.5  
gb|KC965910.1|  Uncultured fungus clone 126_NA2_P32_P4 interna...  36.2    1.5  
gb|KC965908.1|  Uncultured fungus clone 103_NA2_P31_G10 18S ri...  36.2    1.5  
gb|KC965906.1|  Uncultured fungus clone 103_NA2_P31_E3 18S rib...  36.2    1.5  
gb|KC965905.1|  Uncultured fungus clone 103_NA2_P31_E10 18S ri...  36.2    1.5  
gb|KC965903.1|  Uncultured fungus clone 103_NA2_P31_D1 18S rib...  36.2    1.5  
gb|KC965902.1|  Uncultured fungus clone 99_NA12_P31_C24 intern...  36.2    1.5  
gb|KC965901.1|  Uncultured fungus clone 103_NA12_P32_N11 18S r...  36.2    1.5  
gb|KC965900.1|  Uncultured fungus clone 103_NA12_P32_M6 18S ri...  36.2    1.5  
gb|KC965899.1|  Uncultured fungus clone 23_NA12_P31_D24 18S ri...  36.2    1.5  
gb|KC965898.1|  Uncultured fungus clone 103_NA12_P32_L23 conta...  36.2    1.5  
gb|KC965897.1|  Uncultured fungus clone 103_NA12_P32_J3 18S ri...  36.2    1.5  
gb|KC965896.1|  Uncultured fungus clone 103_NA12_P32_H11 18S r...  36.2    1.5  
gb|KC965895.1|  Uncultured fungus clone 103_NA12_P32_E19 18S r...  36.2    1.5  
gb|KC965893.1|  Uncultured fungus clone 103_NA12_P32_D17 inter...  36.2    1.5  
gb|KC965892.1|  Uncultured fungus clone 103_NA12_P31_M8 18S ri...  36.2    1.5  
gb|KC965891.1|  Uncultured fungus clone 103_NA12_P31_M15 18S r...  36.2    1.5  
gb|KC965890.1|  Uncultured fungus clone 103_NA12_P31_I3 18S ri...  36.2    1.5  
gb|KC965888.1|  Uncultured fungus clone 103_NA12_P31_F5 18S ri...  36.2    1.5  
gb|KC965887.1|  Uncultured fungus clone 103_NA12_P31_C2 18S ri...  36.2    1.5  
gb|KC965886.1|  Uncultured fungus clone 103_NA11_P31_K6 intern...  36.2    1.5  
gb|KC965885.1|  Uncultured fungus clone 103_NA11_P31_G11 18S r...  36.2    1.5  
gb|KC965884.1|  Uncultured fungus clone 103_NA11_P31_E11 18S r...  36.2    1.5  
gb|KC965883.1|  Uncultured fungus clone 103_NA11_P31_B17 18S r...  36.2    1.5  
gb|KC965881.1|  Uncultured fungus clone 103_NA10_P32_O12 18S r...  36.2    1.5  
gb|KC965880.1|  Uncultured fungus clone 103_NA10_P32_K14 inter...  36.2    1.5  
gb|KC965879.1|  Uncultured fungus clone 103_NA10_P32_K12 18S r...  36.2    1.5  
gb|KC965878.1|  Uncultured fungus clone 103_NA10_P32_I9 18S ri...  36.2    1.5  
gb|KC965877.1|  Uncultured fungus clone 103_NA10_P32_F3 18S ri...  36.2    1.5  
gb|KC965875.1|  Uncultured fungus clone 103_NA10_P32_C13 18S r...  36.2    1.5  
gb|KC965873.1|  Uncultured fungus clone 103_NA10_P31_I9 18S ri...  36.2    1.5  
gb|KC965864.1|  Uncultured fungus clone 102_NA4_P32_B1 18S rib...  36.2    1.5  
gb|KC965863.1|  Uncultured fungus clone 102_NA3_P32_M3 18S rib...  36.2    1.5  
gb|KC965859.1|  Uncultured fungus clone 102_NA3_P31_B14 18S ri...  36.2    1.5  
gb|KC965858.1|  Uncultured fungus clone 102_NA2_P31_I21 18S ri...  36.2    1.5  
gb|KC965857.1|  Uncultured fungus clone 102_NA2_P31_D16 18S ri...  36.2    1.5  
gb|KC965855.1|  Uncultured fungus clone 102_NA1_P31_C8 18S rib...  36.2    1.5  
gb|KC965854.1|  Uncultured fungus clone 102_NA12_P32_P15 18S r...  36.2    1.5  
gb|KC965853.1|  Uncultured fungus clone 102_NA12_P32_E14 18S r...  36.2    1.5  
gb|KC965851.1|  Uncultured fungus clone 102_NA11_P33_F9 18S ri...  36.2    1.5  
gb|KC965850.1|  Uncultured fungus clone 102_NA11_P33_C4 18S ri...  36.2    1.5  
gb|KC965849.1|  Uncultured fungus clone 102_NA11_P31_A5 18S ri...  36.2    1.5  
gb|KC965841.1|  Uncultured fungus clone 99_NA9_P32_O5 18S ribo...  36.2    1.5  
gb|KC965840.1|  Uncultured fungus clone 99_NA9_P32_N24 18S rib...  36.2    1.5  
gb|KC965838.1|  Uncultured fungus clone 99_NA9_P32_M21 18S rib...  36.2    1.5  
gb|KC965837.1|  Uncultured fungus clone 99_NA9_P32_M1 18S ribo...  36.2    1.5  
gb|KC965836.1|  Uncultured fungus clone 99_NA9_P32_L7 18S ribo...  36.2    1.5  
gb|KC965834.1|  Uncultured fungus clone 99_NA9_P32_E2 18S ribo...  36.2    1.5  
gb|KC965832.1|  Uncultured fungus clone 99_NA9_P31_O2 18S ribo...  36.2    1.5  
gb|KC965831.1|  Uncultured fungus clone 99_NA9_P31_M17 18S rib...  36.2    1.5  
gb|KC965830.1|  Uncultured fungus clone 99_NA9_P31_L4 18S ribo...  36.2    1.5  
gb|KC965828.1|  Uncultured fungus clone 99_NA9_P31_I14 18S rib...  36.2    1.5  
gb|KC965827.1|  Uncultured fungus clone 99_NA9_P31_I1 18S ribo...  36.2    1.5  
gb|KC965826.1|  Uncultured fungus clone 99_NA9_P31_H17 18S rib...  36.2    1.5  
gb|KC965824.1|  Uncultured fungus clone 99_NA9_P31_F10 18S rib...  36.2    1.5  
gb|KC965823.1|  Uncultured fungus clone 99_NA9_P31_E18 18S rib...  36.2    1.5  
gb|KC965822.1|  Uncultured fungus clone 99_NA9_P31_B4 18S ribo...  36.2    1.5  
gb|KC965821.1|  Uncultured fungus clone 99_NA9_P31_A4 18S ribo...  36.2    1.5  
gb|KC965819.1|  Uncultured fungus clone 99_NA8_P32_H16 18S rib...  36.2    1.5  
gb|KC965817.1|  Uncultured fungus clone 99_NA8_P32_B3 18S ribo...  36.2    1.5  
gb|KC965814.1|  Uncultured fungus clone 99_NA8_P31_M17 18S rib...  36.2    1.5  
gb|KC965813.1|  Uncultured fungus clone 99_NA8_P31_K20 18S rib...  36.2    1.5  
gb|KC965806.1|  Uncultured fungus clone 99_NA4_P32_F8 18S ribo...  36.2    1.5  
gb|KC965805.1|  Uncultured fungus clone 99_NA4_P31_P18 18S rib...  36.2    1.5  
gb|KC965801.1|  Uncultured fungus clone 99_NA3_P32_O10 18S rib...  36.2    1.5  
gb|KC965797.1|  Uncultured fungus clone 99_NA3_P32_H7 18S ribo...  36.2    1.5  
gb|KC965795.1|  Uncultured fungus clone 99_NA3_P32_E3 18S ribo...  36.2    1.5  
gb|KC965793.1|  Uncultured fungus clone 99_NA3_P32_D20 18S rib...  36.2    1.5  
gb|KC965790.1|  Uncultured fungus clone 99_NA3_P32_C11 18S rib...  36.2    1.5  
gb|KC965789.1|  Uncultured fungus clone 99_NA3_P32_B7 18S ribo...  36.2    1.5  
gb|KC965786.1|  Uncultured fungus clone 99_NA3_P31_N8 18S ribo...  36.2    1.5  
gb|KC965785.1|  Uncultured fungus clone 99_NA3_P31_N3 18S ribo...  36.2    1.5  
gb|KC965784.1|  Uncultured fungus clone 99_NA3_P31_L21 18S rib...  36.2    1.5  
gb|KC965782.1|  Uncultured fungus clone 99_NA3_P31_F2 18S ribo...  36.2    1.5  
gb|KC965780.1|  Uncultured fungus clone 99_NA3_P31_D23 interna...  36.2    1.5  
gb|KC965778.1|  Uncultured fungus clone 99_NA3_P31_C17 interna...  36.2    1.5  
gb|KC965777.1|  Uncultured fungus clone 99_NA3_P31_B23 18S rib...  36.2    1.5  
gb|KC965776.1|  Uncultured fungus clone 99_NA3_P31_B15 18S rib...  36.2    1.5  
gb|KC965775.1|  Uncultured fungus clone 99_NA3_P31_B11 18S rib...  36.2    1.5  
gb|KC965774.1|  Uncultured fungus clone 99_NA3_P31_B1 18S ribo...  36.2    1.5  
gb|KC965772.1|  Uncultured fungus clone 99_NA2_P32_F18 18S rib...  36.2    1.5  
gb|KC965768.1|  Uncultured fungus clone 99_NA2_P31_F23 18S rib...  36.2    1.5  
gb|KC965767.1|  Uncultured fungus clone 99_NA1_P32_N4 18S ribo...  36.2    1.5  
gb|KC965766.1|  Uncultured fungus clone 99_NA1_P32_C24 18S rib...  36.2    1.5  
gb|KC965764.1|  Uncultured fungus clone 99_NA1_P31_A10 18S rib...  36.2    1.5  
gb|KC965763.1|  Uncultured fungus clone 99_NA12_P32_P22 18S ri...  36.2    1.5  
gb|KC965762.1|  Uncultured fungus clone 99_NA12_P32_N17 18S ri...  36.2    1.5  
gb|KC965759.1|  Uncultured fungus clone 99_NA12_P31_L15 18S ri...  36.2    1.5  
gb|KC965758.1|  Uncultured fungus clone 99_NA12_P31_J21 18S ri...  36.2    1.5  
gb|KC965757.1|  Uncultured fungus clone 99_NA12_P31_G18 18S ri...  36.2    1.5  
gb|KC965756.1|  Uncultured fungus clone 99_NA12_P31_E15 18S ri...  36.2    1.5  
gb|KC965755.1|  Uncultured fungus clone 99_NA11_P33_K18 18S ri...  36.2    1.5  
gb|KC965753.1|  Uncultured fungus clone 99_NA11_P33_F17 18S ri...  36.2    1.5  
gb|KC965752.1|  Uncultured fungus clone 99_NA11_P33_E11 18S ri...  36.2    1.5  
gb|KC965751.1|  Uncultured fungus clone 99_NA11_P33_C22 18S ri...  36.2    1.5  
gb|KC965750.1|  Uncultured fungus clone 99_NA11_P31_N22 18S ri...  36.2    1.5  
gb|KC965749.1|  Uncultured fungus clone 99_NA11_P31_M13 18S ri...  36.2    1.5  
gb|KC965748.1|  Uncultured fungus clone 99_NA11_P31_D18 18S ri...  36.2    1.5  
gb|KC965747.1|  Uncultured fungus clone 99_NA11_P31_B8 18S rib...  36.2    1.5  
gb|KC965745.1|  Uncultured fungus clone 99_NA11_P31_B23 18S ri...  36.2    1.5  
gb|KC965744.1|  Uncultured fungus clone 99_NA10_P32_H16 18S ri...  36.2    1.5  
gb|KC965743.1|  Uncultured fungus clone 99_NA10_P32_C23 18S ri...  36.2    1.5  
gb|KC965739.1|  Uncultured fungus clone 99_NA10_P31_F19 18S ri...  36.2    1.5  
gb|KC965738.1|  Uncultured fungus clone 91_NA8_P32_P17 18S rib...  36.2    1.5  
gb|KC965736.1|  Uncultured fungus clone 91_NA8_P32_M16 18S rib...  36.2    1.5  
gb|KC965733.1|  Uncultured fungus clone 91_NA8_P32_C3 18S ribo...  36.2    1.5  
gb|KC965730.1|  Uncultured fungus clone 91_NA8_P31_B15 18S rib...  36.2    1.5  
gb|KC965729.1|  Uncultured fungus clone 91_NA6_P31_H13 18S rib...  36.2    1.5  
gb|KC965728.1|  Uncultured fungus clone 87_NA10_P31_H21 intern...  36.2    1.5  
gb|KC965724.1|  Uncultured fungus clone 91_NA3_P32_N13 18S rib...  36.2    1.5  
gb|KC965722.1|  Uncultured fungus clone 91_NA3_P32_F23 18S rib...  36.2    1.5  
gb|KC965721.1|  Uncultured fungus clone 91_NA3_P32_C13 18S rib...  36.2    1.5  
gb|KC965720.1|  Uncultured fungus clone 91_NA3_P31_N6 18S ribo...  36.2    1.5  
gb|KC965719.1|  Uncultured fungus clone 91_NA3_P31_M13 18S rib...  36.2    1.5  
gb|KC965718.1|  Uncultured fungus clone 91_NA3_P31_M12 18S rib...  36.2    1.5  
gb|KC965717.1|  Uncultured fungus clone 91_NA3_P31_H4 18S ribo...  36.2    1.5  
gb|KC965716.1|  Uncultured fungus clone 91_NA3_P31_E11 18S rib...  36.2    1.5  
gb|KC965712.1|  Uncultured fungus clone 91_NA2_P31_O3 18S ribo...  36.2    1.5  
gb|KC965709.1|  Uncultured fungus clone 91_NA2_P31_H18 18S rib...  36.2    1.5  
gb|KC965708.1|  Uncultured fungus clone 91_NA2_P31_B10 18S rib...  36.2    1.5  
gb|KC965707.1|  Uncultured fungus clone 91_NA12_P32_N12 18S ri...  36.2    1.5  
gb|KC965705.1|  Uncultured fungus clone 91_NA12_P32_K22 18S ri...  36.2    1.5  
gb|KC965703.1|  Uncultured fungus clone 91_NA12_P32_H3 18S rib...  36.2    1.5  
gb|KC965700.1|  Uncultured fungus clone 91_NA12_P32_F18 18S ri...  36.2    1.5  
gb|KC965699.1|  Uncultured fungus clone 91_NA12_P32_F10 18S ri...  36.2    1.5  
gb|KC965698.1|  Uncultured fungus clone 91_NA12_P32_E5 18S rib...  36.2    1.5  
gb|KC965697.1|  Uncultured fungus clone 91_NA12_P32_D6 18S rib...  36.2    1.5  
gb|KC965696.1|  Uncultured fungus clone 91_NA12_P32_D20 18S ri...  36.2    1.5  
gb|KC965694.1|  Uncultured fungus clone 91_NA12_P32_C10 18S ri...  36.2    1.5  
gb|KC965693.1|  Uncultured fungus clone 91_NA12_P32_B6 18S rib...  36.2    1.5  
gb|KC965691.1|  Uncultured fungus clone 91_NA12_P31_P8 18S rib...  36.2    1.5  
gb|KC965690.1|  Uncultured fungus clone 91_NA12_P31_O19 18S ri...  36.2    1.5  
gb|KC965687.1|  Uncultured fungus clone 91_NA12_P31_M22 18S ri...  36.2    1.5  
gb|KC965686.1|  Uncultured fungus clone 91_NA12_P31_M19 18S ri...  36.2    1.5  
gb|KC965682.1|  Uncultured fungus clone 91_NA12_P31_G3 18S rib...  36.2    1.5  
gb|KC965681.1|  Uncultured fungus clone 91_NA12_P31_F8 18S rib...  36.2    1.5  
gb|KC965680.1|  Uncultured fungus clone 91_NA12_P31_F3 18S rib...  36.2    1.5  
gb|KC965679.1|  Uncultured fungus clone 91_NA12_P31_D1 18S rib...  36.2    1.5  
gb|KC965677.1|  Uncultured fungus clone 91_NA12_P31_C11 18S ri...  36.2    1.5  
gb|KC965674.1|  Uncultured fungus clone 91_NA11_P33_M5 18S rib...  36.2    1.5  
gb|KC965673.1|  Uncultured fungus clone 91_NA11_P33_G18 18S ri...  36.2    1.5  
gb|KC965671.1|  Uncultured fungus clone 91_NA11_P31_O16 18S ri...  36.2    1.5  
gb|KC965670.1|  Uncultured fungus clone 91_NA11_P31_N5 18S rib...  36.2    1.5  
gb|KC965669.1|  Uncultured fungus clone 91_NA11_P31_J9 18S rib...  36.2    1.5  
gb|KC965668.1|  Uncultured fungus clone 91_NA11_P31_J18 18S ri...  36.2    1.5  
gb|KC965667.1|  Uncultured fungus clone 91_NA11_P31_H10 18S ri...  36.2    1.5  
gb|KC965666.1|  Uncultured fungus clone 91_NA11_P31_F14 18S ri...  36.2    1.5  
gb|KC965665.1|  Uncultured fungus clone 91_NA11_P31_D12 18S ri...  36.2    1.5  
gb|KC965662.1|  Uncultured fungus clone 91_NA10_P32_E9 interna...  36.2    1.5  
gb|KC965661.1|  Uncultured fungus clone 91_NA10_P32_C18 18S ri...  36.2    1.5  
gb|KC965657.1|  Uncultured fungus clone 87_NA9_P31_P18 18S rib...  36.2    1.5  
gb|KC965655.1|  Uncultured fungus clone 87_NA8_P31_K4 18S ribo...  36.2    1.5  
gb|KC965653.1|  Uncultured fungus clone 87_NA6_P32_O2 18S ribo...  36.2    1.5  
gb|KC965652.1|  Uncultured fungus clone 87_NA6_P32_C22 18S rib...  36.2    1.5  
gb|KC965651.1|  Uncultured fungus clone 87_NA6_P31_I21 18S rib...  36.2    1.5  
gb|KC965650.1|  Uncultured fungus clone 87_NA5_P34_P14 18S rib...  36.2    1.5  
gb|KC965649.1|  Uncultured fungus clone 87_NA4_P31_K19 18S rib...  36.2    1.5  
gb|KC965648.1|  Uncultured fungus clone 87_NA3_P32_O7 18S ribo...  36.2    1.5  
gb|KC965647.1|  Uncultured fungus clone 87_NA3_P32_N8 18S ribo...  36.2    1.5  
gb|KC965645.1|  Uncultured fungus clone 87_NA3_P32_L11 18S rib...  36.2    1.5  
gb|KC965644.1|  Uncultured fungus clone 87_NA3_P32_K14 18S rib...  36.2    1.5  
gb|KC965643.1|  Uncultured fungus clone 87_NA3_P32_J2 18S ribo...  36.2    1.5  
gb|KC965642.1|  Uncultured fungus clone 87_NA3_P32_I17 18S rib...  36.2    1.5  
gb|KC965638.1|  Uncultured fungus clone 87_NA3_P31_H19 18S rib...  36.2    1.5  
gb|KC965635.1|  Uncultured fungus clone 87_NA2_P32_A19 interna...  36.2    1.5  
gb|KC965634.1|  Uncultured fungus clone 87_NA2_P32_A16 18S rib...  36.2    1.5  
gb|KC965633.1|  Uncultured fungus clone 87_NA2_P31_O13 18S rib...  36.2    1.5  
gb|KC965632.1|  Uncultured fungus clone 87_NA2_P31_M6 18S ribo...  36.2    1.5  
gb|KC965631.1|  Uncultured fungus clone 87_NA1_P32_N17 18S rib...  36.2    1.5  
gb|KC965630.1|  Uncultured fungus clone 87_NA1_P32_L14 18S rib...  36.2    1.5  
gb|KC965628.1|  Uncultured fungus clone 87_NA12_P32_M14 intern...  36.2    1.5  
gb|KC965627.1|  Uncultured fungus clone 87_NA12_P32_I5 18S rib...  36.2    1.5  
gb|KC965625.1|  Uncultured fungus clone 87_NA12_P32_B11 18S ri...  36.2    1.5  
gb|KC965624.1|  Uncultured fungus clone 87_NA12_P32_A16 18S ri...  36.2    1.5  
gb|KC965623.1|  Uncultured fungus clone 87_NA12_P31_P18 18S ri...  36.2    1.5  
gb|KC965622.1|  Uncultured fungus clone 87_NA12_P31_P15 18S ri...  36.2    1.5  
gb|KC965620.1|  Uncultured fungus clone 87_NA12_P31_D11 18S ri...  36.2    1.5  
gb|KC965619.1|  Uncultured fungus clone 87_NA12_P31_A8 18S rib...  36.2    1.5  
gb|KC965618.1|  Uncultured fungus clone 87_NA12_P31_C22 intern...  36.2    1.5  
gb|KC965617.1|  Uncultured fungus clone 87_NA11_P33_M23 18S ri...  36.2    1.5  
gb|KC965616.1|  Uncultured fungus clone 87_NA11_P33_D20 18S ri...  36.2    1.5  
gb|KC965615.1|  Uncultured fungus clone 87_NA11_P33_C1 18S rib...  36.2    1.5  
gb|KC965613.1|  Uncultured fungus clone 87_NA11_P33_A10 18S ri...  36.2    1.5  
gb|KC965612.1|  Uncultured fungus clone 87_NA11_P31_P9 18S rib...  36.2    1.5  
gb|KC965611.1|  Uncultured fungus clone 87_NA11_P31_N14 18S ri...  36.2    1.5  
gb|KC965610.1|  Uncultured fungus clone 87_NA11_P31_N11 18S ri...  36.2    1.5  
gb|KC965609.1|  Uncultured fungus clone 87_NA11_P31_M2 18S rib...  36.2    1.5  
gb|KC965608.1|  Uncultured fungus clone 87_NA11_P31_I4 18S rib...  36.2    1.5  
gb|KC965606.1|  Uncultured fungus clone 87_NA11_P31_G5 18S rib...  36.2    1.5  
gb|KC965605.1|  Uncultured fungus clone 87_NA11_P31_F21 18S ri...  36.2    1.5  
gb|KC965604.1|  Uncultured fungus clone 87_NA11_P31_E9 interna...  36.2    1.5  
gb|KC965600.1|  Uncultured fungus clone 87_NA10_P32_P13 18S ri...  36.2    1.5  
gb|KC965599.1|  Uncultured fungus clone 87_NA10_P32_O22 18S ri...  36.2    1.5  
gb|KC965595.1|  Uncultured fungus clone 87_NA10_P32_H4 18S rib...  36.2    1.5  
gb|KC965594.1|  Uncultured fungus clone 99_NA7_P31_K12 interna...  36.2    1.5  
gb|KC965593.1|  Uncultured fungus clone 87_NA10_P31_O20 18S ri...  36.2    1.5  
gb|KC965589.1|  Uncultured fungus clone 68_NA9_P32_P3 18S ribo...  36.2    1.5  
gb|KC965587.1|  Uncultured fungus clone 68_NA9_P32_K18 18S rib...  36.2    1.5  
gb|KC965584.1|  Uncultured fungus clone 68_NA9_P32_I13 18S rib...  36.2    1.5  
gb|KC965583.1|  Uncultured fungus clone 68_NA9_P32_D2 18S ribo...  36.2    1.5  
gb|KC965581.1|  Uncultured fungus clone 68_NA9_P31_L24 18S rib...  36.2    1.5  
gb|KC965580.1|  Uncultured fungus clone 68_NA9_P31_L1 18S ribo...  36.2    1.5  
gb|KC965579.1|  Uncultured fungus clone 68_NA9_P31_K3 18S ribo...  36.2    1.5  
gb|KC965578.1|  Uncultured fungus clone 68_NA9_P31_D23 18S rib...  36.2    1.5  
gb|KC965577.1|  Uncultured fungus clone 68_NA8_P32_N14 18S rib...  36.2    1.5  
gb|KC965575.1|  Uncultured fungus clone 68_NA8_P32_I4 18S ribo...  36.2    1.5  
gb|KC965574.1|  Uncultured fungus clone 68_NA8_P32_H3 18S ribo...  36.2    1.5  
gb|KC965571.1|  Uncultured fungus clone 68_NA8_P32_E16 18S rib...  36.2    1.5  
gb|KC965570.1|  Uncultured fungus clone 68_NA8_P32_C15 18S rib...  36.2    1.5  
gb|KC965569.1|  Uncultured fungus clone 68_NA8_P31_P17 18S rib...  36.2    1.5  
gb|KC965568.1|  Uncultured fungus clone 68_NA8_P31_M19 18S rib...  36.2    1.5  
gb|KC965565.1|  Uncultured fungus clone 68_NA8_P31_I4 18S ribo...  36.2    1.5  
gb|KC965560.1|  Uncultured fungus clone 68_NA8_P31_A19 interna...  36.2    1.5  
gb|KC965559.1|  Uncultured fungus clone 68_NA7_P32_N21 18S rib...  36.2    1.5  
gb|KC965557.1|  Uncultured fungus clone 68_NA6_P32_K7 18S ribo...  36.2    1.5  
gb|KC965556.1|  Uncultured fungus clone 68_NA6_P32_A2 18S ribo...  36.2    1.5  
gb|KC965555.1|  Uncultured fungus clone 68_NA6_P31_L4 18S ribo...  36.2    1.5  
gb|KC965554.1|  Uncultured fungus clone 68_NA5_P34_I1 18S ribo...  36.2    1.5  
gb|KC965553.1|  Uncultured fungus clone 68_NA5_P34_H7 18S ribo...  36.2    1.5  
gb|KC965552.1|  Uncultured fungus clone 68_NA5_P34_F1 internal...  36.2    1.5  
gb|KC965548.1|  Uncultured fungus clone 68_NA3_P32_O5 internal...  36.2    1.5  
gb|KC965547.1|  Uncultured fungus clone 68_NA3_P32_I13 18S rib...  36.2    1.5  
gb|KC965546.1|  Uncultured fungus clone 68_NA3_P31_M4 18S ribo...  36.2    1.5  
gb|KC965544.1|  Uncultured fungus clone 68_NA3_P31_L8 18S ribo...  36.2    1.5  
gb|KC965542.1|  Uncultured fungus clone 68_NA3_P31_K22 18S rib...  36.2    1.5  
gb|KC965541.1|  Uncultured fungus clone 68_NA3_P31_J18 18S rib...  36.2    1.5  
gb|KC965540.1|  Uncultured fungus clone 68_NA3_P31_F16 18S rib...  36.2    1.5  
gb|KC965539.1|  Uncultured fungus clone 68_NA2_P32_O22 18S rib...  36.2    1.5  
gb|KC965537.1|  Uncultured fungus clone 68_NA2_P32_H22 18S rib...  36.2    1.5  
gb|KC965535.1|  Uncultured fungus clone 68_NA2_P31_M14 18S rib...  36.2    1.5  
gb|KC965532.1|  Uncultured fungus clone 68_NA2_P31_H15 18S rib...  36.2    1.5  
gb|KC965531.1|  Uncultured fungus clone 68_NA2_P31_E18 18S rib...  36.2    1.5  
gb|KC965530.1|  Uncultured fungus clone 68_NA2_P31_D13 18S rib...  36.2    1.5  
gb|KC965524.1|  Uncultured fungus clone 68_NA12_P32_J5 18S rib...  36.2    1.5  
gb|KC965523.1|  Uncultured fungus clone 68_NA12_P32_I4 18S rib...  36.2    1.5  
gb|KC965520.1|  Uncultured fungus clone 68_NA12_P32_B8 18S rib...  36.2    1.5  
gb|KC965519.1|  Uncultured fungus clone 68_NA12_P31_O1 18S rib...  36.2    1.5  
gb|KC965517.1|  Uncultured fungus clone 68_NA12_P31_H1 18S rib...  36.2    1.5  
gb|KC965516.1|  Uncultured fungus clone 68_NA12_P31_F24 18S ri...  36.2    1.5  
gb|KC965515.1|  Uncultured fungus clone 68_NA12_P31_C14 18S ri...  36.2    1.5  
gb|KC965513.1|  Uncultured fungus clone 68_NA11_P33_L11 18S ri...  36.2    1.5  
gb|KC965510.1|  Uncultured fungus clone 68_NA11_P33_E21 18S ri...  36.2    1.5  
gb|KC965509.1|  Uncultured fungus clone 68_NA11_P31_M19 18S ri...  36.2    1.5  
gb|KC965508.1|  Uncultured fungus clone 2_NA11_P31_F6 18S ribo...  36.2    1.5  
gb|KC965507.1|  Uncultured fungus clone 68_NA11_P31_A9 18S rib...  36.2    1.5  
gb|KC965506.1|  Uncultured fungus clone 68_NA10_P32_N14 18S ri...  36.2    1.5  
gb|KC965505.1|  Uncultured fungus clone 68_NA10_P32_M2 18S rib...  36.2    1.5  
gb|KC965503.1|  Uncultured fungus clone 68_NA10_P32_J4 18S rib...  36.2    1.5  
gb|KC965502.1|  Uncultured fungus clone 68_NA10_P32_H7 18S rib...  36.2    1.5  
gb|KC965501.1|  Uncultured fungus clone 68_NA10_P32_G6 18S rib...  36.2    1.5  
gb|KC965500.1|  Uncultured fungus clone 68_NA10_P32_F9 18S rib...  36.2    1.5  
gb|KC965499.1|  Uncultured fungus clone 68_NA10_P32_F1 18S rib...  36.2    1.5  
gb|KC965498.1|  Uncultured fungus clone 68_NA10_P32_B17 18S ri...  36.2    1.5  
gb|KC965497.1|  Uncultured fungus clone 68_NA10_P31_N4 18S rib...  36.2    1.5  
gb|KC965496.1|  Uncultured fungus clone 68_NA10_P31_M14 18S ri...  36.2    1.5  
gb|KC965493.1|  Uncultured fungus clone 68_NA10_P31_A5 18S rib...  36.2    1.5  
gb|KC965492.1|  Uncultured fungus clone 68_NA10_P31_A21 18S ri...  36.2    1.5  
gb|KC965491.1|  Uncultured fungus clone 67_NA9_P32_P11 18S rib...  36.2    1.5  
gb|KC965481.1|  Uncultured fungus clone 67_NA8_P31_P5 18S ribo...  36.2    1.5  
gb|KC965480.1|  Uncultured fungus clone 67_NA8_P31_P7 internal...  36.2    1.5  
gb|KC965479.1|  Uncultured fungus clone 67_NA8_P31_I18 18S rib...  36.2    1.5  
gb|KC965474.1|  Uncultured fungus clone 67_NA7_P32_K3 18S ribo...  36.2    1.5  
gb|KC965473.1|  Uncultured fungus clone 67_NA7_P32_I1 18S ribo...  36.2    1.5  
gb|KC965466.1|  Uncultured fungus clone 67_NA7_P31_G21 18S rib...  36.2    1.5  
gb|KC965465.1|  Uncultured fungus clone 67_NA6_P32_B13 18S rib...  36.2    1.5  
gb|KC965464.1|  Uncultured fungus clone 67_NA6_P31_N16 18S rib...  36.2    1.5  
gb|KC965463.1|  Uncultured fungus clone 67_NA6_P31_G2 18S ribo...  36.2    1.5  
gb|KC965461.1|  Uncultured fungus clone 67_NA4_P31_P24 18S rib...  36.2    1.5  
gb|KC965460.1|  Uncultured fungus clone 67_NA4_P31_I12 18S rib...  36.2    1.5  
gb|KC965459.1|  Uncultured fungus clone 67_NA3_P32_O8 18S ribo...  36.2    1.5  
gb|KC965458.1|  Uncultured fungus clone 67_NA3_P32_K23 18S rib...  36.2    1.5  
gb|KC965457.1|  Uncultured fungus clone 67_NA3_P32_I3 18S ribo...  36.2    1.5  
gb|KC965456.1|  Uncultured fungus clone 67_NA3_P32_I20 18S rib...  36.2    1.5  
gb|KC965455.1|  Uncultured fungus clone 67_NA3_P32_I18 18S rib...  36.2    1.5  
gb|KC965454.1|  Uncultured fungus clone 67_NA3_P32_H24 18S rib...  36.2    1.5  
gb|KC965453.1|  Uncultured fungus clone 67_NA3_P32_G6 18S ribo...  36.2    1.5  
gb|KC965450.1|  Uncultured fungus clone 67_NA3_P32_F24 18S rib...  36.2    1.5  
gb|KC965448.1|  Uncultured fungus clone 67_NA3_P32_A19 18S rib...  36.2    1.5  
gb|KC965446.1|  Uncultured fungus clone 67_NA3_P31_O8 18S ribo...  36.2    1.5  
gb|KC965445.1|  Uncultured fungus clone 67_NA3_P31_N22 18S rib...  36.2    1.5  
gb|KC965444.1|  Uncultured fungus clone 67_NA3_P31_L19 18S rib...  36.2    1.5  
gb|KC965442.1|  Uncultured fungus clone 67_NA3_P31_H8 18S ribo...  36.2    1.5  
gb|KC965441.1|  Uncultured fungus clone 67_NA3_P31_H17 18S rib...  36.2    1.5  
gb|KC965440.1|  Uncultured fungus clone 67_NA3_P31_G1 18S ribo...  36.2    1.5  
gb|KC965438.1|  Uncultured fungus clone 67_NA3_P31_D24 18S rib...  36.2    1.5  
gb|KC965437.1|  Uncultured fungus clone 67_NA1_P31_E22 18S rib...  36.2    1.5  
gb|KC965436.1|  Uncultured fungus clone 67_NA1_P31_C10 18S rib...  36.2    1.5  
gb|KC965435.1|  Uncultured fungus clone 67_NA12_P32_M15 18S ri...  36.2    1.5  
gb|KC965434.1|  Uncultured fungus clone 67_NA12_P32_G16 18S ri...  36.2    1.5  
gb|KC965433.1|  Uncultured fungus clone 67_NA12_P32_F19 18S ri...  36.2    1.5  
gb|KC965432.1|  Uncultured fungus clone 67_NA12_P32_C17 18S ri...  36.2    1.5  
gb|KC965430.1|  Uncultured fungus clone 67_NA12_P31_I14 18S ri...  36.2    1.5  
gb|KC965428.1|  Uncultured fungus clone 67_NA10_P32_E14 18S ri...  36.2    1.5  
gb|KC965422.1|  Uncultured fungus clone 65_NA9_P32_B9 18S ribo...  36.2    1.5  
gb|KC965420.1|  Uncultured fungus clone 65_NA9_P31_M20 18S rib...  36.2    1.5  
gb|KC965419.1|  Uncultured fungus clone 65_NA9_P31_L16 18S rib...  36.2    1.5  
gb|KC965417.1|  Uncultured fungus clone 65_NA9_P31_G4 18S ribo...  36.2    1.5  
gb|KC965415.1|  Uncultured fungus clone 65_NA9_P31_C9 18S ribo...  36.2    1.5  
gb|KC965414.1|  Uncultured fungus clone 65_NA9_P31_A17 18S rib...  36.2    1.5  
gb|KC965413.1|  Uncultured fungus clone 65_NA7_P32_O15 18S rib...  36.2    1.5  
gb|KC965411.1|  Uncultured fungus clone 65_NA7_P31_E4 18S ribo...  36.2    1.5  
gb|KC965409.1|  Uncultured fungus clone 65_NA6_P32_B9 18S ribo...  36.2    1.5  
gb|KC965406.1|  Uncultured fungus clone 65_NA4_P31_M13 18S rib...  36.2    1.5  
gb|KC965405.1|  Uncultured fungus clone 65_NA4_P31_K21 18S rib...  36.2    1.5  
gb|KC965402.1|  Uncultured fungus clone 65_NA4_P31_F5 18S ribo...  36.2    1.5  
gb|KC965401.1|  Uncultured fungus clone 65_NA4_P31_B24 18S rib...  36.2    1.5  
gb|KC965400.1|  Uncultured fungus clone 65_NA4_P31_B14 18S rib...  36.2    1.5  
gb|KC965399.1|  Uncultured fungus clone 65_NA2_P32_N4 18S ribo...  36.2    1.5  
gb|KC965398.1|  Uncultured fungus clone 65_NA2_P32_M21 18S rib...  36.2    1.5  
gb|KC965396.1|  Uncultured fungus clone 65_NA2_P32_E2 18S ribo...  36.2    1.5  
gb|KC965395.1|  Uncultured fungus clone 65_NA2_P31_P6 18S ribo...  36.2    1.5  
gb|KC965394.1|  Uncultured fungus clone 65_NA2_P31_I11 18S rib...  36.2    1.5  
gb|KC965393.1|  Uncultured fungus clone 65_NA2_P31_D12 18S rib...  36.2    1.5  
gb|KC965390.1|  Uncultured fungus clone 65_NA12_P32_O13 intern...  36.2    1.5  
gb|KC965389.1|  Uncultured fungus clone 65_NA11_P33_J2 18S rib...  36.2    1.5  
gb|KC965386.1|  Uncultured fungus clone 64_NA9_P32_C22 18S rib...  36.2    1.5  
gb|KC965384.1|  Uncultured fungus clone 64_NA8_P32_O4 18S ribo...  36.2    1.5  
gb|KC965382.1|  Uncultured fungus clone 64_NA8_P31_M22 interna...  36.2    1.5  
gb|KC965375.1|  Uncultured fungus clone 64_NA7_P31_K3 18S ribo...  36.2    1.5  
gb|KC965372.1|  Uncultured fungus clone 64_NA4_P32_L15 18S rib...  36.2    1.5  
gb|KC965368.1|  Uncultured fungus clone 64_NA4_P32_C15 18S rib...  36.2    1.5  
gb|KC965367.1|  Uncultured fungus clone 64_NA4_P32_B11 18S rib...  36.2    1.5  
gb|KC965366.1|  Uncultured fungus clone 64_NA4_P31_L8 18S ribo...  36.2    1.5  
gb|KC965363.1|  Uncultured fungus clone 64_NA4_P31_F21 18S rib...  36.2    1.5  
gb|KC965360.1|  Uncultured fungus clone 64_NA3_P32_G24 18S rib...  36.2    1.5  
gb|KC965358.1|  Uncultured fungus clone 64_NA3_P32_C4 18S ribo...  36.2    1.5  
gb|KC965357.1|  Uncultured fungus clone 64_NA3_P31_E23 interna...  36.2    1.5  
gb|KC965356.1|  Uncultured fungus clone 64_NA3_P31_C19 18S rib...  36.2    1.5  
gb|KC965355.1|  Uncultured fungus clone 64_NA3_P31_C16 18S rib...  36.2    1.5  
gb|KC965353.1|  Uncultured fungus clone 64_NA2_P32_O19 18S rib...  36.2    1.5  
gb|KC965352.1|  Uncultured fungus clone 64_NA2_P32_J2 18S ribo...  36.2    1.5  
gb|KC965351.1|  Uncultured fungus clone 64_NA2_P32_C3 18S ribo...  36.2    1.5  
gb|KC965347.1|  Uncultured fungus clone 64_NA2_P31_H16 18S rib...  36.2    1.5  
gb|KC965344.1|  Uncultured fungus clone 64_NA1_P31_J23 18S rib...  36.2    1.5  
gb|KC965339.1|  Uncultured fungus clone 64_NA12_P31_N19 18S ri...  36.2    1.5  
gb|KC965337.1|  Uncultured fungus clone 64_NA12_P31_L3 18S rib...  36.2    1.5  
gb|KC965333.1|  Uncultured fungus clone 64_NA11_P31_L3 18S rib...  36.2    1.5  
gb|KC965331.1|  Uncultured fungus clone 64_NA11_P31_G23 18S ri...  36.2    1.5  
gb|KC965330.1|  Uncultured fungus clone 64_NA11_P31_B15 18S ri...  36.2    1.5  
gb|KC965328.1|  Uncultured fungus clone 64_NA10_P32_N7 18S rib...  36.2    1.5  
gb|KC965327.1|  Uncultured fungus clone 64_NA10_P32_M11 intern...  36.2    1.5  
gb|KC965325.1|  Uncultured fungus clone 64_NA10_P32_F15 18S ri...  36.2    1.5  
gb|KC965324.1|  Uncultured fungus clone 64_NA10_P31_L12 18S ri...  36.2    1.5  
gb|KC965323.1|  Uncultured fungus clone 64_NA10_P31_L1 18S rib...  36.2    1.5  
gb|KC965318.1|  Uncultured fungus clone 106_NA9_P32_O15 intern...  36.2    1.5  
gb|KC965317.1|  Uncultured fungus clone 59_NA9_P32_L19 18S rib...  36.2    1.5  
gb|KC965316.1|  Uncultured fungus clone 59_NA9_P32_L1 18S ribo...  36.2    1.5  
gb|KC965315.1|  Uncultured fungus clone 59_NA9_P32_K21 18S rib...  36.2    1.5  
gb|KC965314.1|  Uncultured fungus clone 59_NA9_P32_K12 18S rib...  36.2    1.5  
gb|KC965313.1|  Uncultured fungus clone 59_NA9_P32_K10 18S rib...  36.2    1.5  
gb|KC965311.1|  Uncultured fungus clone 59_NA9_P32_H4 18S ribo...  36.2    1.5
[truncated: 1,580,504 more chars]
