# Supplementary material for: Complementary Amplicon-Based Genomic Approaches for the Study of Fungal Communities in Humans
Source: PLoS One. 2015 Feb 23;10(2):e0116705. doi: 10.1371/journal.pone.0116705 (PMC4338280; doi:10.1371/journal.pone.0116705)
Supplement: S4 File — (TXT) [file pone.0116705.s011.txt]

BLASTN 2.2.29+
Reference: Stephen F. Altschul, Thomas L. Madden, Alejandro
A. Schaffer, Jinghui Zhang, Zheng Zhang, Webb Miller, and
David J. Lipman (1997), "Gapped BLAST and PSI-BLAST: a new
generation of protein database search programs", Nucleic
Acids Res. 25:3389-3402.


RID: P554K2MY01R


Database: Nucleotide collection (nt)
           22,335,882 sequences; 57,344,586,646 total letters
Query= 
Length=17


                                                                   Score     E
Sequences producing significant alignments:                       (Bits)  Value

gb|KJ410162.1|  Yamadazyma sp. 3 TO5.2.2 internal transcribed ...  34.2    5.8  
gb|KJ410145.1|  Candida cf. xylopsoci MA89.1 internal transcri...  34.2    5.8  
gb|KJ410143.1|  Candida cf. montana SU34.3.1 internal transcri...  34.2    5.8  
gb|KJ410139.1|  Barnettozyma sp. SU18.1.3 internal transcribed...  34.2    5.8  
gb|KJ659884.1|  Wickerhamomyces anomalus 18S ribosomal RNA gen...  34.2    5.8  
gb|KJ187033.1|  Candida albicans internal transcribed spacer 1...  34.2    5.8  
gb|KJ413945.1|  Candida sp. DMKU-CPN24(1) 18S ribosomal RNA ge...  34.2    5.8  
gb|KJ413944.1|  Candida sp. DMKU-UbN24(1) 18S ribosomal RNA ge...  34.2    5.8  
gb|KJ182930.1|  Uncultured eukaryote clone NS33T_80 18S riboso...  34.2    5.8  
gb|KJ182929.1|  Uncultured eukaryote clone NS33T_79 18S riboso...  34.2    5.8  
gb|KJ182928.1|  Uncultured eukaryote clone NS33T_78 18S riboso...  34.2    5.8  
gb|KJ182927.1|  Uncultured eukaryote clone NS33T_77 18S riboso...  34.2    5.8  
gb|KJ182926.1|  Uncultured eukaryote clone NS33T_76 18S riboso...  34.2    5.8  
gb|KJ182925.1|  Uncultured eukaryote clone NS33T_75 18S riboso...  34.2    5.8  
gb|KJ182924.1|  Uncultured eukaryote clone NS33T_74 18S riboso...  34.2    5.8  
gb|KJ182921.1|  Uncultured eukaryote clone NS33T_71 18S riboso...  34.2    5.8  
gb|KJ182920.1|  Uncultured eukaryote clone NS33T_70 18S riboso...  34.2    5.8  
gb|KJ182917.1|  Uncultured eukaryote clone NS33T_67 18S riboso...  34.2    5.8  
gb|KJ182915.1|  Uncultured eukaryote clone NS33T_65 18S riboso...  34.2    5.8  
gb|KJ182884.1|  Uncultured eukaryote clone NS33T_253 18S ribos...  34.2    5.8  
gb|KJ182844.1|  Uncultured eukaryote clone NS33T_209 18S ribos...  34.2    5.8  
gb|KJ182837.1|  Uncultured eukaryote clone NS32T_99 18S riboso...  34.2    5.8  
gb|KJ182836.1|  Uncultured eukaryote clone NS32T_98 18S riboso...  34.2    5.8  
gb|KJ182824.1|  Uncultured eukaryote clone NS32T_83 18S riboso...  34.2    5.8  
gb|KJ182821.1|  Uncultured eukaryote clone NS32T_80 internal t...  34.2    5.8  
gb|KJ182794.1|  Uncultured eukaryote clone NS32T_49 18S riboso...  34.2    5.8  
gb|KJ182774.1|  Uncultured eukaryote clone NS32T_26 18S riboso...  34.2    5.8  
gb|KJ182770.1|  Uncultured eukaryote clone NS32T_21 18S riboso...  34.2    5.8  
gb|KJ182761.1|  Uncultured eukaryote clone NS32T_12 18S riboso...  34.2    5.8  
gb|KJ182758.1|  Uncultured eukaryote clone NS32T_103 18S ribos...  34.2    5.8  
gb|KJ182757.1|  Uncultured eukaryote clone NS32T_102 18S ribos...  34.2    5.8  
gb|KJ182750.1|  Uncultured eukaryote clone NS32T_04 internal t...  34.2    5.8  
gb|KJ182607.1|  Uncultured eukaryote clone NS30T_51 18S riboso...  34.2    5.8  
gb|KJ182567.1|  Uncultured eukaryote clone NS30T_07 18S riboso...  34.2    5.8  
gb|KJ181717.1|  Uncultured eukaryote clone NS20T_241 18S ribos...  34.2    5.8  
gb|KJ181629.1|  Uncultured eukaryote clone NS19T_45 18S riboso...  34.2    5.8  
gb|KJ180580.1|  Uncultured eukaryote clone NS7T_270 18S riboso...  34.2    5.8  
gb|KJ180538.1|  Uncultured eukaryote clone NS7T_228 18S riboso...  34.2    5.8  
gb|KJ180535.1|  Uncultured eukaryote clone NS7T_225 18S riboso...  34.2    5.8  
gb|KJ180336.1|  Uncultured eukaryote clone NS4T_315 18S riboso...  34.2    5.8  
gb|KJ180332.1|  Uncultured eukaryote clone NS4T_311 18S riboso...  34.2    5.8  
gb|KJ180311.1|  Uncultured eukaryote clone NS4T_283 18S riboso...  34.2    5.8  
gb|KJ180306.1|  Uncultured eukaryote clone NS4T_276 18S riboso...  34.2    5.8  
gb|KJ180305.1|  Uncultured eukaryote clone NS4T_275 18S riboso...  34.2    5.8  
gb|KJ180298.1|  Uncultured eukaryote clone NS4T_268 18S riboso...  34.2    5.8  
gb|KJ180291.1|  Uncultured eukaryote clone NS4T_260 18S riboso...  34.2    5.8  
gb|KJ180281.1|  Uncultured eukaryote clone NS4T_248 18S riboso...  34.2    5.8  
gb|KJ180280.1|  Uncultured eukaryote clone NS4T_247 18S riboso...  34.2    5.8  
gb|KJ180270.1|  Uncultured eukaryote clone NS4T_235 18S riboso...  34.2    5.8  
gb|KJ180263.1|  Uncultured eukaryote clone NS4T_228 18S riboso...  34.2    5.8  
gb|KJ180261.1|  Uncultured eukaryote clone NS4T_226 18S riboso...  34.2    5.8  
gb|KJ180260.1|  Uncultured eukaryote clone NS4T_225 18S riboso...  34.2    5.8  
gb|KJ180242.1|  Uncultured eukaryote clone NS4T_203 18S riboso...  34.2    5.8  
gb|KJ173551.1|  Uncultured fungus clone UFCEIO-08 18S ribosoma...  34.2    5.8  
gb|KJ173550.1|  Uncultured fungus clone UFCEIO-07 18S ribosoma...  34.2    5.8  
gb|KJ162900.1|  Ilyonectria radicicola isolate CY8006 internal...  34.2    5.8  
gb|KJ194428.1|  Uncultured Basidiomycota clone CQ-Bas23 18S ri...  34.2    5.8  
gb|KJ194413.1|  Uncultured Basidiomycota clone Bas-OTUB5 18S r...  34.2    5.8  
gb|KJ194403.1|  Uncultured fungus clone WS-ITS21 18S ribosomal...  34.2    5.8  
gb|KJ194400.1|  Uncultured fungus clone WS-ITS10 18S ribosomal...  34.2    5.8  
gb|KJ194396.1|  Uncultured fungus clone WS-ITS3 18S ribosomal ...  34.2    5.8  
gb|KJ194394.1|  Uncultured fungus clone W-ITS136 18S ribosomal...  34.2    5.8  
gb|KJ194392.1|  Uncultured fungus clone W-ITS115 18S ribosomal...  34.2    5.8  
gb|KJ194384.1|  Uncultured fungus clone W-ITS14 18S ribosomal ...  34.2    5.8  
gb|KJ194383.1|  Uncultured fungus clone W-ITS9 18S ribosomal R...  34.2    5.8  
gb|KJ194382.1|  Uncultured fungus clone W-ITS5 18S ribosomal R...  34.2    5.8  
gb|KJ194381.1|  Uncultured fungus clone W-ITS3 18S ribosomal R...  34.2    5.8  
gb|KJ194378.1|  Uncultured fungus clone ITS-JK-97 18S ribosoma...  34.2    5.8  
gb|KJ194376.1|  Uncultured fungus clone ITS-JK-57 18S ribosoma...  34.2    5.8  
gb|KJ194374.1|  Uncultured fungus clone ITS-JK-49 18S ribosoma...  34.2    5.8  
gb|KJ194372.1|  Uncultured fungus clone ITS-JK-36 18S ribosoma...  34.2    5.8  
gb|KJ194369.1|  Uncultured fungus clone ITS-JK-3 18S ribosomal...  34.2    5.8  
gb|KJ194368.1|  Uncultured fungus clone ITS-JK-2 18S ribosomal...  34.2    5.8  
gb|KJ194366.1|  Uncultured fungus clone ITS-CW2-58 18S ribosom...  34.2    5.8  
gb|KJ194358.1|  Uncultured fungus clone ITS-CW1-19 18S ribosom...  34.2    5.8  
gb|KJ194356.1|  Uncultured fungus clone ITS-CW1-14 18S ribosom...  34.2    5.8  
gb|KJ194355.1|  Uncultured fungus clone ITS-CQ2-50 18S ribosom...  34.2    5.8  
gb|KJ194353.1|  Uncultured fungus clone ITS-CQ2-33 18S ribosom...  34.2    5.8  
gb|KJ194350.1|  Uncultured fungus clone ITS-CQ73 18S ribosomal...  34.2    5.8  
gb|KJ194346.1|  Uncultured fungus clone ITS-CQ27 18S ribosomal...  34.2    5.8  
gb|KJ194340.1|  Uncultured fungus clone ITS-CQ13 18S ribosomal...  34.2    5.8  
gb|KJ194336.1|  Uncultured fungus clone ITS-OTU13 18S ribosoma...  34.2    5.8  
gb|KJ194328.1|  Uncultured fungus clone ITS-OTU5 18S ribosomal...  34.2    5.8  
gb|KJ194324.1|  Uncultured fungus clone ITS-OTU1 18S ribosomal...  34.2    5.8  
gb|KJ194319.1|  Uncultured Ascomycota clone WS-Asco2 18S ribos...  34.2    5.8  
gb|KJ194316.1|  Uncultured Ascomycota clone W-Asco9 18S riboso...  34.2    5.8  
gb|KJ194312.1|  Uncultured Ascomycota clone JK-Asco76 18S ribo...  34.2    5.8  
gb|KJ194311.1|  Uncultured Ascomycota clone JK-Asco59 18S ribo...  34.2    5.8  
gb|KJ194308.1|  Uncultured Ascomycota clone JK-Asco19 18S ribo...  34.2    5.8  
gb|KJ194306.1|  Uncultured Ascomycota clone JK-Asco12 18S ribo...  34.2    5.8  
gb|KJ194303.1|  Uncultured Ascomycota clone CW-Asco14 18S ribo...  34.2    5.8  
gb|KJ194301.1|  Uncultured Ascomycota clone CW-Asco3 18S ribos...  34.2    5.8  
gb|KJ194299.1|  Uncultured Ascomycota clone CW-Asco1 18S ribos...  34.2    5.8  
gb|KJ194293.1|  Uncultured Ascomycota clone CQ-Asco4 18S ribos...  34.2    5.8  
gb|KJ194282.1|  Uncultured Ascomycota clone Asco-OTUA7 18S rib...  34.2    5.8  
gb|KJ194280.1|  Uncultured Ascomycota clone Asco-OTUA5 18S rib...  34.2    5.8  
gb|KJ411611.1|  Uncultured fungus clone TN_F17 contains 18S rR...  34.2    5.8  
gb|KJ411570.1|  Uncultured fungus clone AF_F31 18S ribosomal R...  34.2    5.8  
gb|KJ187757.1|  Wickerhamomyces anomalus isolate MS-4 internal...  34.2    5.8  
gb|KJ187754.1|  Candida parapsilosis isolate A-15 internal tra...  34.2    5.8  
gb|KJ187753.1|  Candida tropicalis isolate A-12 internal trans...  34.2    5.8  
gb|KJ183075.1|  Candida sp. Y4 18S ribosomal RNA gene, partial...  34.2    5.8  
emb|HG939421.1|  Saccharomycopsis malanga genomic DNA containi...  34.2    5.8  
emb|HG939419.1|  Saccharomycopsis capsularis genomic DNA conta...  34.2    5.8  
emb|HG797002.1|  Lactarius sp. SB95 genomic DNA containing 18S...  34.2    5.8  
emb|HG796925.1|  Pyronemataceae sp. SB120 genomic DNA containi...  34.2    5.8  
emb|HG796924.1|  Pyronemataceae sp. SB119 genomic DNA containi...  34.2    5.8  
emb|HG796922.1|  Pyronemataceae sp. SB117 genomic DNA containi...  34.2    5.8  
gb|KF962958.1|  Candida albicans internal transcribed spacer 1...  34.2    5.8  
gb|KJ540109.1|  Candida viswanathii strain ISF-IAUF-LBN1 inter...  34.2    5.8  
gb|KJ361497.1|  Candida sp. MM C_K_n 18S ribosomal RNA gene, p...  34.2    5.8  
gb|KJ361496.1|  Candida sp. MM 2_9_c 18S ribosomal RNA gene, p...  34.2    5.8  
gb|KJ361494.1|  Candida sp. MM C_K 18S ribosomal RNA gene, par...  34.2    5.8  
gb|KJ361493.1|  Meyerozyma sp. MM 20_T 18S ribosomal RNA gene,...  34.2    5.8  
gb|KJ361482.1|  Candida sp. MM 2_9_d 18S ribosomal RNA gene, p...  34.2    5.8  
gb|KF002729.1|  Tuber sinomonosporum voucher BJTCFan150 intern...  34.2    5.8  
gb|KJ095626.1|  Candida zeylanoides strain Kw2S3Y2 internal tr...  34.2    5.8  
gb|KJ095625.1|  Debaryomyces hansenii strain A1S6Y1 internal t...  34.2    5.8  
gb|KJ095624.1|  Debaryomyces hansenii strain Kw1S2Y2 internal ...  34.2    5.8  
gb|KJ095623.1|  Debaryomyces hansenii strain Kw3S5Y1 internal ...  34.2    5.8  
gb|KJ095622.1|  Debaryomyces hansenii strain A1S2Y1 internal t...  34.2    5.8  
gb|KJ095619.1|  Kazachstania sp. SD3S5Y1 internal transcribed ...  34.2    5.8  
gb|KJ095618.1|  Kazachstania sp. SD1S6Y1 18S ribosomal RNA gen...  34.2    5.8  
gb|KJ095617.1|  Hanseniaspora thailandica strain SD2S3Y1 inter...  34.2    5.8  
gb|KJ095616.1|  Candida oleophila strain SD3S2Y1 internal tran...  34.2    5.8  
gb|KJ095615.1|  Kazachstania sp. SD3S4Y1 internal transcribed ...  34.2    5.8  
gb|KJ095614.1|  Kazachstania sp. SD2S4Y1 internal transcribed ...  34.2    5.8  
gb|KJ095613.1|  Kazachstania sp. SD1S4Y1 internal transcribed ...  34.2    5.8  
gb|KJ095612.1|  Candida humilis strain SD3S5Y2 internal transc...  34.2    5.8  
gb|KJ095611.1|  Candida humilis strain SD2S5Y1 internal transc...  34.2    5.8  
gb|KJ152160.1|  Meyerozyma guilliermondii strain LCC05-1 inter...  34.2    5.8  
gb|KF913535.1|  Meyerozyma guilliermondii isolate SCSM12 inter...  34.2    5.8  
gb|KF913533.1|  Debaryomyces hansenii isolate HBLC10 internal ...  34.2    5.8  
gb|KF913531.1|  Meyerozyma guilliermondii isolate HBLA20 inter...  34.2    5.8  
gb|KF913530.1|  Meyerozyma guilliermondii isolate PFLC1 intern...  34.2    5.8  
gb|KF913529.1|  Meyerozyma guilliermondii isolate PFLK10 inter...  34.2    5.8  
gb|KF913517.1|  Meyerozyma caribbica isolate HBLA12 internal t...  34.2    5.8  
gb|KJ026145.1|  Bipolaris sorokiniana strain YT1-2-2 18S ribos...  34.2    5.8  
gb|KJ009319.1|  Candida glabrata strain CBS 12440 internal tra...  34.2    5.8  
gb|KJ170303.1|  Barnettozyma californica strain sn42H3 interna...  34.2    5.8  
gb|KJ128247.1|  Dekkera anomala strain DA-83B 18S ribosomal RN...  34.2    5.8  
gb|KJ128246.1|  Dekkera anomala strain DB-79B 18S ribosomal RN...  34.2    5.8  
gb|KJ128245.1|  Kazachstania unispora strain DA-98 18S ribosom...  34.2    5.8  
gb|KJ128244.1|  Kazachstania unispora strain DA-83A 18S riboso...  34.2    5.8  
gb|KJ128243.1|  Kazachstania unispora strain DA-72 18S ribosom...  34.2    5.8  
gb|KJ128242.1|  Kazachstania unispora strain DA-57 18S ribosom...  34.2    5.8  
gb|KJ023713.1|  Fungal sp. SNB-CN36A internal transcribed spac...  34.2    5.8  
gb|KJ020281.1|  Cyberlindnera sp. UFMGCLQCA-24SC-02 5.8S ribos...  34.2    5.8  
gb|KF999000.1|  Meyerozyma guilliermondii strain CEF-151 inter...  34.2    5.8  
gb|KF984346.1|  Uncultured Wickerhamomyces clone LZQZ-19 18S r...  34.2    5.8  
gb|KF984344.1|  Uncultured Phaffomycetaceae clone LZQZ-26 18S ...  34.2    5.8  
gb|KF984333.1|  Uncultured Pichia clone QCQZ-38 18S ribosomal ...  34.2    5.8  
gb|KF984332.1|  Uncultured Saccharomycetales clone HHQZ-38 18S...  34.2    5.8  
gb|KC585370.1|  Phaeolus schweinitzii voucher OKM-4435-T 18S r...  34.2    5.8  
gb|KC585369.1|  Phaeolus schweinitzii voucher FP-133218-Sp 18S...  34.2    5.8  
gb|KC585368.1|  Phaeolus schweinitzii voucher FP-102447-Sp 18S...  34.2    5.8  
gb|KF977189.1|  Suillus sp. MSR-2014a voucher PUN5538 18S ribo...  34.2    5.8  
gb|KF977188.1|  Suillus sp. MSR-2014a voucher PUN5534 18S ribo...  34.2    5.8  
gb|KF996527.1|  Phaeolus schweinitzii isolate TM2.1 18S riboso...  34.2    5.8  
gb|KF996526.1|  Phaeolus schweinitzii isolate PhaoCi 18S ribos...  34.2    5.8  
gb|KF996525.1|  Phaeolus schweinitzii isolate PG4 18S ribosoma...  34.2    5.8  
gb|KF996524.1|  Phaeolus schweinitzii isolate PCVV 18S ribosom...  34.2    5.8  
gb|KF996523.1|  Phaeolus schweinitzii isolate HHB-2054-5p 18S ...  34.2    5.8  
gb|KF996522.1|  Phaeolus schweinitzii isolate FP-94474-R 18S r...  34.2    5.8  
gb|KF996521.1|  Phaeolus schweinitzii isolate Bud-23-A 18S rib...  34.2    5.8  
gb|KF996520.1|  Phaeolus schweinitzii isolate 3-09 18S ribosom...  34.2    5.8  
gb|KF996519.1|  Phaeolus schweinitzii isolate CeMiCa 18S ribos...  34.2    5.8  
gb|KF992156.1|  Hanseniaspora uvarum strain HuW1 18S ribosomal...  34.2    5.8  
emb|HF583426.1|  Pichia sp. SW106 genomic DNA containing ITS1,...  34.2    5.8  
emb|HF583425.1|  Lachancea sp. FDE82 genomic DNA containing IT...  34.2    5.8  
emb|HF583424.1|  Lachancea sp. SW109 genomic DNA containing IT...  34.2    5.8  
gb|KF305831.1|  Candida glabrata strain LEMI8622E internal tra...  34.2    5.8  
gb|KF305830.1|  Candida glabrata strain LEMI8622D 18S ribosoma...  34.2    5.8  
gb|KF305829.1|  Candida glabrata strain LEMI8622C 18S ribosoma...  34.2    5.8  
gb|KF305828.1|  Candida glabrata strain LEMI8622B 18S ribosoma...  34.2    5.8  
gb|KF305827.1|  Candida glabrata strain LEMI8622A internal tra...  34.2    5.8  
gb|KF990141.1|  Debaryomyces hansenii strain LCC25 internal tr...  34.2    5.8  
gb|KF980889.1|  Hanseniaspora singularis internal transcribed ...  34.2    5.8  
gb|KF530479.1|  Saccharomyces uvarum strain CBS7001 internal t...  34.2    5.8  
gb|KF530462.1|  Saccharomyces cerevisiae x Saccharomyces eubay...  34.2    5.8  
gb|KF530458.1|  Saccharomyces eubayanus strain CRUB1593 intern...  34.2    5.8  
gb|KF530457.1|  Saccharomyces eubayanus strain CRUB1576 intern...  34.2    5.8  
gb|KF964549.1|  Kluyveromyces marxianus strain PAZ 18S ribosom...  34.2    5.8  
gb|KF606995.1|  Candida humilis strain UMY18 internal transcri...  34.2    5.8  
gb|KF606994.1|  Candida humilis strain UMY17 internal transcri...  34.2    5.8  
gb|KF606993.1|  Candida humilis strain UMY16 internal transcri...  34.2    5.8  
gb|KF606992.1|  Candida humilis strain UMY15 internal transcri...  34.2    5.8  
gb|KF606991.1|  Candida humilis strain UMY14 internal transcri...  34.2    5.8  
gb|KF606990.1|  Candida humilis strain UMY13 internal transcri...  34.2    5.8  
gb|KF606989.1|  Candida humilis strain UMY12 internal transcri...  34.2    5.8  
gb|KF606988.1|  Candida humilis strain UMY10 internal transcri...  34.2    5.8  
gb|KF606987.1|  Candida humilis strain UMY9 internal transcrib...  34.2    5.8  
gb|KF606986.1|  Candida humilis strain UMY8 internal transcrib...  34.2    5.8  
gb|KF606985.1|  Candida humilis strain UMY7 internal transcrib...  34.2    5.8  
gb|KF606984.1|  Candida humilis strain UMY6 internal transcrib...  34.2    5.8  
gb|KF606983.1|  Candida humilis strain UMY5 internal transcrib...  34.2    5.8  
gb|KF606982.1|  Candida humilis strain UMY4 internal transcrib...  34.2    5.8  
gb|KF606981.1|  Candida humilis strain UMY3 internal transcrib...  34.2    5.8  
gb|KF606980.1|  Candida humilis strain UMY2 internal transcrib...  34.2    5.8  
gb|KF606979.1|  Candida humilis strain UMY1 internal transcrib...  34.2    5.8  
gb|KJ175193.1|  Cryptococcus neoformans isolate JKMMVBHU2 18S ...  34.2    5.8  
gb|KJ175192.1|  Cryptococcus neoformans isolate JKMMVBHU1 18S ...  34.2    5.8  
gb|KJ175191.1|  Cryptococcus neoformans isolate JKMMVBHU3 18S ...  34.2    5.8  
gb|KF964048.1|  Pichia kudriavzevii strain BHUMMVJK2 18S ribos...  34.2    5.8  
gb|KF964047.1|  Candida tropicalis strain JKMMVBHU1 internal t...  34.2    5.8  
gb|KF313218.1|  Candida parapsilosis isolate CNM-CL7113 intern...  34.2    5.8  
gb|KF313217.1|  Candida orthopsilosis isolate CNM-CL8840 inter...  34.2    5.8  
gb|KF313216.1|  Candida metapsilosis isolate CNM-CL8774 intern...  34.2    5.8  
gb|KF313215.1|  Candida orthopsilosis isolate CNM-CL8601 inter...  34.2    5.8  
gb|KF313214.1|  Candida orthopsilosis isolate CNM-CL8292 inter...  34.2    5.8  
gb|KF313213.1|  Candida orthopsilosis isolate CNM-CL8282 inter...  34.2    5.8  
gb|KF313212.1|  Candida orthopsilosis isolate CNM-CL8273 inter...  34.2    5.8  
gb|KF313211.1|  Candida orthopsilosis isolate CNM-CL8157 inter...  34.2    5.8  
gb|KF313210.1|  Candida orthopsilosis isolate CNM-CL8066 inter...  34.2    5.8  
gb|KF313209.1|  Candida orthopsilosis isolate CNM-CL7778 inter...  34.2    5.8  
gb|KF313208.1|  Candida orthopsilosis isolate CNM-CL7716 inter...  34.2    5.8  
gb|KF313207.1|  Candida parapsilosis isolate CNM-CL7034 intern...  34.2    5.8  
gb|KF313206.1|  Candida parapsilosis isolate CNM-CL7625 intern...  34.2    5.8  
gb|KF313205.1|  Candida parapsilosis isolate CNM-CL7491 intern...  34.2    5.8  
gb|KF313204.1|  Candida orthopsilosis isolate CNM-CL7270 inter...  34.2    5.8  
gb|KF313203.1|  Candida orthopsilosis isolate CNM-CL7261 inter...  34.2    5.8  
gb|KF313202.1|  Candida parapsilosis isolate CNM-CL7146 intern...  34.2    5.8  
gb|KF313201.1|  Candida parapsilosis isolate CNM-CL7054 intern...  34.2    5.8  
gb|KF313200.1|  Candida orthopsilosis isolate CNM-CL7045 inter...  34.2    5.8  
gb|KF313199.1|  Candida parapsilosis isolate CNM-CL7038 intern...  34.2    5.8  
gb|KF313198.1|  Candida parapsilosis isolate CNM-CL7036 intern...  34.2    5.8  
gb|KF313197.1|  Candida parapsilosis isolate CNM-CL7000 intern...  34.2    5.8  
gb|KF313196.1|  Candida parapsilosis isolate CNM-CL6886 intern...  34.2    5.8  
gb|KF313195.1|  Candida orthopsilosis isolate CNM-CL6823 inter...  34.2    5.8  
gb|KF313194.1|  Candida metapsilosis strain ATCC 96144 interna...  34.2    5.8  
gb|KF313193.1|  Candida orthopsilosis strain ATCC 96139 intern...  34.2    5.8  
gb|KF313192.1|  Candida metapsilosis isolate CNM-CL5221 intern...  34.2    5.8  
gb|KF313191.1|  Candida metapsilosis isolate CNM-CL5144 intern...  34.2    5.8  
gb|KF313190.1|  Candida metapsilosis isolate CNM-CL4926 intern...  34.2    5.8  
gb|KF313189.1|  Candida metapsilosis isolate CNM-CL4886 intern...  34.2    5.8  
gb|KF313188.1|  Candida metapsilosis isolate CNM-CL4638 intern...  34.2    5.8  
gb|KF313187.1|  Candida metapsilosis isolate CNM-CL4438 intern...  34.2    5.8  
gb|KF313186.1|  Meyerozyma guilliermondii isolate NCPG3099 int...  34.2    5.8  
gb|KF313185.1|  Candida parapsilosis strain ATCC 22019 interna...  34.2    5.8  
gb|KF951085.1|  Candida albicans strain 7255 internal transcri...  34.2    5.8  
gb|KF951084.1|  Candida albicans strain 185 internal transcrib...  34.2    5.8  
gb|KF951083.1|  Candida albicans strain 224 internal transcrib...  34.2    5.8  
gb|KF951082.1|  Candida albicans strain 219 internal transcrib...  34.2    5.8  
gb|KF951081.1|  Candida albicans strain 198 internal transcrib...  34.2    5.8  
gb|KF951080.1|  Candida albicans strain 172 internal transcrib...  34.2    5.8  
gb|KF951079.1|  Candida albicans strain 162 internal transcrib...  34.2    5.8  
gb|KF951078.1|  Candida albicans strain 142 internal transcrib...  34.2    5.8  
gb|KF951077.1|  Candida albicans strain 107 internal transcrib...  34.2    5.8  
gb|KF951076.1|  Candida albicans strain 195 internal transcrib...  34.2    5.8  
gb|KF951075.1|  Candida albicans strain 050 internal transcrib...  34.2    5.8  
gb|KF951074.1|  Candida albicans strain 235 internal transcrib...  34.2    5.8  
gb|KF951073.1|  Candida albicans strain 181 internal transcrib...  34.2    5.8  
gb|KF951072.1|  Candida albicans strain 158 internal transcrib...  34.2    5.8  
gb|KF951071.1|  Candida albicans strain 069 internal transcrib...  34.2    5.8  
gb|KF951070.1|  Candida albicans strain 214 internal transcrib...  34.2    5.8  
gb|KF951069.1|  Candida albicans strain 190 internal transcrib...  34.2    5.8  
gb|KF951068.1|  Candida albicans strain 7278 internal transcri...  34.2    5.8  
gb|KF951067.1|  Candida albicans strain 132 internal transcrib...  34.2    5.8  
gb|KC456057.1|  Meyerozyma guilliermondii strain R9 18S riboso...  34.2    5.8  
gb|KJ186126.1|  Priceomyces sp. R-49567 18S ribosomal RNA gene...  34.2    5.8  
gb|KF939121.1|  Kuraishia capsulata strain 42-D-1 18S ribosoma...  34.2    5.8  
emb|HG916992.1|  Candida albicans genomic DNA containing 18S r...  34.2    5.8  
gb|KF878950.1|  Saccharomyces cerevisiae isolate IOC-1 interna...  34.2    5.8  
dbj|AB910265.1|  Saccharomyces cerevisiae genes for 18S rRNA, ...  34.2    5.8  
dbj|AB910264.1|  Saccharomyces cerevisiae genes for 18S rRNA, ...  34.2    5.8  
gb|KF893286.1|  Dicyma funiculosa strain CBS 124.80 internal t...  34.2    5.8  
gb|KF908255.1|  Candida membranifaciens isolate G internal tra...  34.2    5.8  
gb|KF908254.1|  Candida membranifaciens isolate F 18S ribosoma...  34.2    5.8  
gb|KF908252.1|  Candida membranifaciens isolate D internal tra...  34.2    5.8  
gb|KF877332.1|  Simocybe sp. SY-2014 internal transcribed spac...  34.2    5.8  
gb|KF806465.1|  Pichia kudriavzevii strain L9 18S ribosomal RN...  34.2    5.8  
gb|KF806464.1|  Candida tropicalis strain L6 18S ribosomal RNA...  34.2    5.8  
gb|KF806463.1|  Pichia kudriavzevii strain L1 18S ribosomal RN...  34.2    5.8  
gb|KF874487.1|  Candida nivariensis strain UMMC 145 internal t...  34.2    5.8  
gb|KF874486.1|  Candida nivariensis strain UMMC 139 internal t...  34.2    5.8  
gb|KF851354.1|  Kluyveromyces marxianus strain M11 26S ribosom...  34.2    5.8  
gb|KF851351.1|  Kluyveromyces marxianus strain P2 26S ribosoma...  34.2    5.8  
gb|KF825541.1|  Uncultured fungus clone 632b internal transcri...  34.2    5.8  
gb|KF953902.1|  Hanseniaspora uvarum strain SG internal transc...  34.2    5.8  
gb|KF953901.1|  Debaryomyces hansenii strain SF 18S ribosomal ...  34.2    5.8  
gb|KF953899.1|  Candida parapsilosis strain SC1 internal trans...  34.2    5.8  
gb|KF953898.1|  Hanseniaspora uvarum strain SB internal transc...  34.2    5.8  
gb|KF953897.1|  Issatchenkia terricola strain SA internal tran...  34.2    5.8  
gb|KF953895.1|  Saccharomyces cerevisiae strain S20 internal t...  34.2    5.8  
gb|KF953894.1|  Saccharomyces cerevisiae strain CP4 internal t...  34.2    5.8  
gb|KF953893.1|  Saccharomyces cerevisiae strain CP2 internal t...  34.2    5.8  
gb|KF953892.1|  Saccharomyces cerevisiae strain CP1 internal t...  34.2    5.8  
gb|KF803257.1|  Uncultured fungus clone 632a 18S ribosomal RNA...  34.2    5.8  
gb|KF803256.1|  Uncultured fungus clone 626 18S ribosomal RNA ...  34.2    5.8  
gb|KF803255.1|  Uncultured fungus clone 533 internal transcrib...  34.2    5.8  
gb|KF803254.1|  Uncultured fungus clone 527 18S ribosomal RNA ...  34.2    5.8  
gb|KJ160644.1|  Saccharomyces cerevisiae strain YC3 18S riboso...  34.2    5.8  
gb|KJ160643.1|  Saccharomyces cerevisiae strain YC2 18S riboso...  34.2    5.8  
gb|KJ160642.1|  Saccharomyces cerevisiae strain YC1 18S riboso...  34.2    5.8  
gb|KJ160641.1|  Torulaspora delbrueckii strain Y9-4 internal t...  34.2    5.8  
gb|KJ160640.1|  Torulaspora delbrueckii strain Y7-3 internal t...  34.2    5.8  
gb|KJ160637.1|  Saccharomyces cerevisiae strain Y5-6 18S ribos...  34.2    5.8  
gb|KJ160636.1|  Saccharomyces cerevisiae strain Y5-5 18S ribos...  34.2    5.8  
gb|KJ160635.1|  Kluyveromyces marxianus strain Y4-1 internal t...  34.2    5.8  
gb|KJ160634.1|  Saccharomyces cerevisiae strain Y2-7 internal ...  34.2    5.8  
gb|KJ160632.1|  Pichia kudriavzevii strain Y1-10 internal tran...  34.2    5.8  
gb|KJ160631.1|  Saccharomyces cerevisiae strain Y7-5 internal ...  34.2    5.8  
gb|KJ160630.1|  Saccharomyces cerevisiae strain YF2 18S riboso...  34.2    5.8  
gb|KJ160629.1|  Torulaspora delbrueckii strain Y7-4 internal t...  34.2    5.8  
gb|KJ160628.1|  Pichia kudriavzevii strain YE4 internal transc...  34.2    5.8  
gb|KJ160625.1|  Saccharomyces cerevisiae strain YG3 internal t...  34.2    5.8  
gb|KF959855.1|  Lodderomyces elongisporus clone STA89 18S ribo...  34.2    5.8  
gb|KF959853.1|  Kluyveromyces lactis clone STA63 18S ribosomal...  34.2    5.8  
gb|KF959852.1|  Meyerozyma guilliermondii clone STA53 internal...  34.2    5.8  
gb|KF959851.1|  Candida intermedia clone STA51 18S ribosomal R...  34.2    5.8  
gb|KF959849.1|  Candida dubliniensis clone STA170 18S ribosoma...  34.2    5.8  
gb|KF959848.1|  Meyerozyma guilliermondii clone STA134 interna...  34.2    5.8  
gb|KF959847.1|  Candida dubliniensis clone STA114 18S ribosoma...  34.2    5.8  
gb|KF959846.1|  Cyberlindnera fabianii clone STA109 18S riboso...  34.2    5.8  
gb|KF959842.1|  Candida dubliniensis clone STA25 18S ribosomal...  34.2    5.8  
gb|KF959839.1|  Pichia kudriavzevii clone STA200 18S ribosomal...  34.2    5.8  
gb|KF959838.1|  Pichia kudriavzevii clone STA197lsu 18S riboso...  34.2    5.8  
gb|KF959833.1|  Clavispora lusitaniae clone STA105 18S ribosom...  34.2    5.8  
gb|KF616842.1|  Candida orthopsilosis isolate A5-131 internal ...  34.2    5.8  
gb|KF616841.1|  Candida tropicalis isolate T5 internal transcr...  34.2    5.8  
gb|KF616840.1|  Candida tropicalis isolate T4 internal transcr...  34.2    5.8  
gb|KF616839.1|  Candida tropicalis isolate T3 internal transcr...  34.2    5.8  
gb|KF616838.1|  Candida tropicalis isolate T2 internal transcr...  34.2    5.8  
gb|KF616837.1|  Candida tropicalis isolate T1 internal transcr...  34.2    5.8  
gb|KF616836.1|  Candida tropicalis isolate 184A internal trans...  34.2    5.8  
gb|KF616835.1|  Candida tropicalis isolate C74 internal transc...  34.2    5.8  
gb|KF616834.1|  Candida tropicalis isolate A5 internal transcr...  34.2    5.8  
gb|KJ094019.1|  Candida albicans isolate MRC7 clone large inte...  34.2    5.8  
gb|KF772262.1|  Cribraria cancellata isolate HB19 internal tra...  34.2    5.8  
gb|KF718236.1|  Uncultured Meyerozyma clone C50O23 internal tr...  34.2    5.8  
gb|KF718235.1|  Uncultured Meyerozyma clone C320O23 internal t...  34.2    5.8  
gb|KF718234.1|  Uncultured Meyerozyma clone C1650O23 internal ...  34.2    5.8  
gb|KF768340.1|  Uncultured Candida clone CESenegal82 18S ribos...  34.2    5.8  
gb|KF768339.1|  Uncultured Candida clone CESenegal81 18S ribos...  34.2    5.8  
gb|KF768326.1|  Uncultured Clavispora clone CEIndia68 18S ribo...  34.2    5.8  
gb|KF768324.1|  Uncultured Candida clone CEIndia66 18S ribosom...  34.2    5.8  
gb|KF768314.1|  Uncultured Candida clone CEIndia56 18S ribosom...  34.2    5.8  
gb|KF768311.1|  Uncultured Debaryomyces clone CEPolynesia53 18...  34.2    5.8  
gb|KF768305.1|  Uncultured Saccharomycetales clone CEPolynesia...  34.2    5.8  
gb|KF768302.1|  Uncultured Clavispora clone CEPolynesia44 18S ...  34.2    5.8  
gb|KF768296.1|  Uncultured Candida clone CEPolynesia38 18S rib...  34.2    5.8  
gb|KF768287.1|  Uncultured Candida clone CEPolynesia29 18S rib...  34.2    5.8  
gb|KF768285.1|  Uncultured Candida clone CEAmazonia27 18S ribo...  34.2    5.8  
gb|KF768284.1|  Uncultured Candida clone CEAmazonia26 18S ribo...  34.2    5.8  
gb|KF768265.1|  Uncultured Candida clone CEAmazonia7 18S ribos...  34.2    5.8  
gb|KF768261.1|  Uncultured Clavispora clone CEAmazonia3 18S ri...  34.2    5.8  
gb|KF768260.1|  Uncultured Candida clone CEAmazonia2 18S ribos...  34.2    5.8  
gb|KF747757.1|  Meyerozyma caribbica strain YH5.6 18S ribosoma...  34.2    5.8  
gb|KF747756.1|  Candida quercitrusa strain YC7.8 18S ribosomal...  34.2    5.8  
gb|KF747754.1|  Hanseniaspora opuntiae strain YC1.4 18S riboso...  34.2    5.8  
gb|KF747752.1|  Meyerozyma guilliermondii strain YC1.2 18S rib...  34.2    5.8  
gb|KF747750.1|  Saccharomyces sp. YC9.13 18S ribosomal RNA gen...  34.2    5.8  
gb|KF741786.1|  Candida africana isolate VPCI 301/P/13 interna...  34.2    5.8  
gb|KF741785.1|  Candida africana isolate VPCI 84/P/13 18S ribo...  34.2    5.8  
gb|KF741784.1|  Candida africana isolate VPCI 896/P/12 interna...  34.2    5.8  
gb|KF741783.1|  Candida africana isolate VPCI 891/P/12 18S rib...  34.2    5.8  
dbj|AP012217.1|  Kluyveromyces marxianus DMKU3-1042 DNA, compl...  34.2    5.8  
gb|KF728823.1|  Hanseniaspora uvarum isolate B-NC-12-F31 inter...  34.2    5.8  
gb|KF728822.1|  Candida intermedia isolate B-NC-12-F29 interna...  34.2    5.8  
gb|KF728821.1|  Debaryomyces hansenii isolate B-NC-12-F28 inte...  34.2    5.8  
gb|KF728820.1|  Candida tropicalis isolate B-NC-12-F27 interna...  34.2    5.8  
gb|KF728819.1|  Debaryomyces hansenii isolate B-NC-12-F26 inte...  34.2    5.8  
gb|KF728818.1|  Hanseniaspora uvarum isolate B-NC-12-F25 inter...  34.2    5.8  
gb|KF728815.1|  Candida tropicalis isolate B-NC-12-F17 interna...  34.2    5.8  
gb|KF728814.1|  Candida intermedia isolate B-NC-12-F16 interna...  34.2    5.8  
gb|KF728813.1|  Lodderomyces elongisporus isolate B-NC-12-F15 ...  34.2    5.8  
gb|KF728809.1|  Hanseniaspora opuntiae isolate B-NC-12-F6 inte...  34.2    5.8  
gb|KF728808.1|  Hanseniaspora uvarum isolate B-NC-12-F4 intern...  34.2    5.8  
gb|KF728807.1|  Candida intermedia isolate B-NC-12-F3 internal...  34.2    5.8  
gb|KF728806.1|  Clavispora lusitaniae isolate B-NC-12-F2 inter...  34.2    5.8  
gb|KF728804.1|  Hanseniaspora uvarum isolate B-NC-12-OZ26 inte...  34.2    5.8  
gb|KF728803.1|  Hanseniaspora uvarum isolate B-NC-12-OZ25 inte...  34.2    5.8  
gb|KF728802.1|  Candida tropicalis isolate B-NC-12-OZ24 intern...  34.2    5.8  
gb|KF728801.1|  Meyerozyma caribbica isolate B-NC-12-OZ21 inte...  34.2    5.8  
gb|KF728800.1|  Candida quercitrusa isolate B-NC-12-OZ20 inter...  34.2    5.8  
gb|KF728799.1|  Debaryomyces nepalensis isolate B-NC-12-OZ19 i...  34.2    5.8  
gb|KF728798.1|  Saccharomyces cerevisiae isolate B-NC-12-OZ18 ...  34.2    5.8  
gb|KF728797.1|  Candida glabrata isolate B-NC-12-OZ17 internal...  34.2    5.8  
gb|KF728796.1|  Torulaspora delbrueckii isolate B-NC-12-OZ16 i...  34.2    5.8  
gb|KF728795.1|  Hanseniaspora uvarum isolate B-NC-12-OZ15 inte...  34.2    5.8  
gb|KF728794.1|  Meyerozyma caribbica isolate B-NC-12-OZ13 inte...  34.2    5.8  
gb|KF728793.1|  Hanseniaspora uvarum isolate B-NC-12-OZ12 inte...  34.2    5.8  
gb|KF728792.1|  Candida intermedia isolate B-NC-12-OZ09 intern...  34.2    5.8  
gb|KF728791.1|  Candida railenensis isolate B-NC-12-OZ08 inter...  34.2    5.8  
gb|KF728789.1|  Hanseniaspora uvarum isolate B-NC-12-OZ06 inte...  34.2    5.8  
gb|KF728788.1|  Hanseniaspora uvarum isolate B-NC-12-OZ05 inte...  34.2    5.8  
gb|KF728787.1|  Candida tropicalis isolate B-NC-12-OZ04 intern...  34.2    5.8  
gb|KF728786.1|  Saccharomyces cerevisiae isolate B-NC-12-OZ03 ...  34.2    5.8  
gb|KF728784.1|  Meyerozyma caribbica isolate B-NC-12-OZ01 inte...  34.2    5.8  
gb|KF728783.1|  Meyerozyma caribbica isolate B-NC-12-OM24 inte...  34.2    5.8  
gb|KF728782.1|  Meyerozyma guilliermondii isolate B-NC-12-OM20...  34.2    5.8  
gb|KF728779.1|  Pichia kudriavzevii isolate B-NC-12-OM17 inter...  34.2    5.8  
gb|KF728778.1|  Meyerozyma caribbica isolate B-NC-12-OM16 inte...  34.2    5.8  
gb|KF728776.1|  Wickerhamomyces anomalus isolate B-NC-12-OM14 ...  34.2    5.8  
gb|KF728775.1|  Candida natalensis isolate B-NC-12-OM13 intern...  34.2    5.8  
gb|KF728774.1|  Saccharomyces cerevisiae isolate B-NC-12-OM12 ...  34.2    5.8  
gb|KF728773.1|  Candida intermedia isolate B-NC-12-OM10 intern...  34.2    5.8  
gb|KF728772.1|  Pichia kudriavzevii isolate B-NC-12-OM09 inter...  34.2    5.8  
gb|KF728771.1|  Meyerozyma caribbica isolate B-NC-12-OM08 inte...  34.2    5.8  
gb|KF728770.1|  Torulaspora delbrueckii isolate B-NC-12-OM06 i...  34.2    5.8  
gb|KF728767.1|  Hanseniaspora uvarum isolate B-NC-12-OM02 inte...  34.2    5.8  
gb|KF728766.1|  Hanseniaspora uvarum isolate B-NC-12-OM01 inte...  34.2    5.8  
gb|KF958057.1|  Hanseniaspora uvarum strain Pleterje1-1 intern...  34.2    5.8  
gb|KF958054.1|  Kloeckera taiwanica strain ST-464 internal tra...  34.2    5.8  
gb|KF958053.1|  Hanseniaspora sp. NC-2013 strain UFMG POG 9.1 ...  34.2    5.8  
gb|KF958052.1|  Hanseniaspora sp. NC-2013 strain UFMG POG 13.2...  34.2    5.8  
gb|KF958051.1|  Hanseniaspora sp. NC-2013 strain UFMG POG 12 i...  34.2    5.8  
gb|KF958050.1|  Hanseniaspora sp. NC-2013 strain UFMG POG 13.1...  34.2    5.8  
gb|KF958049.1|  Hanseniaspora sp. NC-2013 strain UFMG POG J6.1...  34.2    5.8  
gb|KF958048.1|  Hanseniaspora sp. NC-2013 strain UFMG POG 6.1b...  34.2    5.8  
gb|KF958047.1|  Hanseniaspora sp. NC-2013 strain UFMG POG a.1 ...  34.2    5.8  
gb|KF958044.1|  Hanseniaspora opuntiae strain UNSW E90 interna...  34.2    5.8  
gb|KF958043.1|  Hanseniaspora opuntiae strain K111 internal tr...  34.2    5.8  
gb|KF958042.1|  Hanseniaspora opuntiae strain NCAIM Y.00727 in...  34.2    5.8  
gb|KF958041.1|  Hanseniaspora opuntiae strain MY970 internal t...  34.2    5.8  
gb|KF958039.1|  Hanseniaspora meyeri strain NCAIM Y.00725 inte...  34.2    5.8  
gb|KF958038.1|  Hanseniaspora meyeri strain CBS 8773 internal ...  34.2    5.8  
gb|KF958035.1|  Kloeckera hatyaiensis strain ST-476 internal t...  34.2    5.8  
gb|KF958034.1|  Hanseniaspora guilliermondii strain CBS 2567 i...  34.2    5.8  
gb|KF958033.1|  Hanseniaspora guilliermondii strain CBS 466 in...  34.2    5.8  
gb|KF728198.1|  Cyberlindnera sp. NYNU 1275 internal transcrib...  34.2    5.8  
gb|KF738151.1|  Hanseniaspora thailandica strain S1*-1Y7 18S r...  34.2    5.8  
gb|KF738150.1|  Hanseniaspora opuntiae strain S1*-2Y1 internal...  34.2    5.8  
gb|KF738149.1|  Candida parapsilosis strain S1*-5Y11 18S ribos...  34.2    5.8  
gb|KF738148.1|  Candida metapsilosis strain S1*-3Y17B 18S ribo...  34.2    5.8  
gb|KF738147.1|  Candida orthopsilosis strain S1*-3Y23 18S ribo...  34.2    5.8  
gb|KF274160.1|  Uncultured fungus clone 1_102 18S ribosomal RN...  34.2    5.8  
gb|KF274090.1|  Uncultured fungus clone 1_19 18S ribosomal RNA...  34.2    5.8  
gb|KF750640.1|  Meyerozyma caribbica strain LZ 5 18S ribosomal...  34.2    5.8  
gb|KF639814.1|  Uncultured Vuilleminia clone K-178-12-1 18S ri...  34.2    5.8  
gb|KF800570.1|  Uncultured fungus clone CMH479 18S ribosomal R...  34.2    5.8  
gb|KF800544.1|  Uncultured fungus clone CMH453 18S ribosomal R...  34.2    5.8  
gb|KF800492.1|  Uncultured fungus clone CMH401 18S ribosomal R...  34.2    5.8  
gb|KF800478.1|  Uncultured fungus clone CMH387 18S ribosomal R...  34.2    5.8  
gb|KF800457.1|  Uncultured fungus clone CMH366 18S ribosomal R...  34.2    5.8  
gb|KF800414.1|  Uncultured fungus clone CMH323 18S ribosomal R...  34.2    5.8  
gb|KF800338.1|  Uncultured fungus clone CMH247 18S ribosomal R...  34.2    5.8  
gb|KF800328.1|  Uncultured fungus clone CMH237 18S ribosomal R...  34.2    5.8  
gb|KF800314.1|  Uncultured fungus clone CMH223 18S ribosomal R...  34.2    5.8  
gb|KF800313.1|  Uncultured fungus clone CMH222 18S ribosomal R...  34.2    5.8  
gb|KF800205.1|  Uncultured fungus clone CMH114 18S ribosomal R...  34.2    5.8  
gb|KF800143.1|  Uncultured fungus clone CMH052 18S ribosomal R...  34.2    5.8  
gb|KF680528.1|  Candida albicans isolate MRC8 internal transcr...  34.2    5.8  
gb|KF680527.1|  Candida albicans isolate MRC12 internal transc...  34.2    5.8  
gb|KF680526.1|  Candida albicans isolate MRC22 internal transc...  34.2    5.8  
gb|KF680525.1|  Candida albicans isolate MRC28 internal transc...  34.2    5.8  
gb|JQ026379.2|  Scheffersomyces shehatae strain DCHZ internal ...  34.2    5.8  
ref|NR_077193.2|  Blastobotrys proliferans CBS 522.75 ITS regi...  34.2    5.8  
gb|KF617842.1|  Uncultured fungus clone 3263C17 18S ribosomal ...  34.2    5.8  
gb|KF617675.1|  Uncultured fungus clone 3254F23 18S ribosomal ...  34.2    5.8  
gb|KF617447.1|  Uncultured fungus clone 3264000 18S ribosomal ...  34.2    5.8  
gb|KF617347.1|  Uncultured fungus clone 3183N17 18S ribosomal ...  34.2    5.8  
gb|KF617340.1|  Uncultured fungus clone 3325N11 18S ribosomal ...  34.2    5.8  
gb|KF717373.1|  Saccharomycopsis fibuligera strain 3-1Y 18S ri...  34.2    5.8  
gb|JQ026363.2|  Scheffersomyces stipitis strain D141_1 18S rib...  34.2    5.8  
gb|JF693330.2|  Scheffersomyces stipitis strain D_LAR 18S ribo...  34.2    5.8  
emb|HG737349.1|  Scheffersomyces segobiensis genomic DNA conta...  34.2    5.8  
emb|HG329752.1|  Candida railenensis genomic DNA containing IT...  34.2    5.8  
emb|HG329751.1|  Candida railenensis genomic DNA containing IT...  34.2    5.8  
emb|HG329750.1|  Candida railenensis genomic DNA containing IT...  34.2    5.8  
emb|HG329749.1|  Candida railenensis genomic DNA containing IT...  34.2    5.8  
emb|HG329748.1|  Candida railenensis genomic DNA containing IT...  34.2    5.8  
emb|HG329747.1|  Peterozyma xylosa genomic DNA containing ITS1...  34.2    5.8  
emb|HG329746.1|  Peterozyma toletana genomic DNA containing IT...  34.2    5.8  
emb|HG329745.1|  Peterozyma toletana genomic DNA containing IT...  34.2    5.8  
emb|HG329744.1|  Peterozyma xylosa genomic DNA containing ITS1...  34.2    5.8  
emb|HF547351.1|  Wickerhamomyces sydowiorum genomic DNA contai...  34.2    5.8  
emb|HF547350.1|  Wickerhamomyces sydowiorum genomic DNA contai...  34.2    5.8  
emb|HF547349.1|  Wickerhamomyces sydowiorum genomic DNA contai...  34.2    5.8  
emb|HG796182.1|  Basidiomycota sp. JH 95 genomic DNA containin...  34.2    5.8  
gb|KF791566.1|  Hanseniaspora sp. GPBio03 internal transcribed...  34.2    5.8  
gb|KF726846.1|  Debaryomyces hansenii 18S ribosomal RNA gene, ...  34.2    5.8  
gb|KF735112.1|  Lachancea thermotolerans isolate BBMCZ7FA20 in...  34.2    5.8  
gb|KF735111.1|  Lachancea thermotolerans isolate BBS1FA19 inte...  34.2    5.8  
gb|KF735109.1|  Pichia membranifaciens isolate BBS2-4 internal...  34.2    5.8  
gb|HQ709445.1|  Marasmius sp. CYD-2011 strain GDGM 27251 18S r...  34.2    5.8  
gb|KF699362.1|  Candida molendinolei strain KL-18 internal tra...  34.2    5.8  
gb|KF699345.1|  Candida boidinii strain KL-1 internal transcri...  34.2    5.8  
gb|KF709584.1|  Uncultured endophytic fungus clone WFc8 18S ri...  34.2    5.8  
gb|KF709583.1|  Uncultured endophytic fungus clone WFc47 18S r...  34.2    5.8  
gb|KF709569.1|  Uncultured endophytic fungus clone WFc44 18S r...  34.2    5.8  
gb|KF709577.1|  Uncultured endophytic fungus clone WFc30 18S r...  34.2    5.8  
gb|KF709561.1|  Uncultured endophytic fungus clone WFc27 18S r...  34.2    5.8  
gb|KF742769.1|  Tuber sp. S-11-1-34 18S ribosomal RNA gene, pa...  34.2    5.8  
gb|KF742729.1|  Tuber sp. M-11-28-38 internal transcribed spac...  34.2    5.8  
gb|KF742722.1|  Tuber sp. G-10-2-18 internal transcribed space...  34.2    5.8  
gb|KF742721.1|  Tuber sp. G-10-2-23 internal transcribed space...  34.2    5.8  
gb|KF742720.1|  Tuber sp. G-10-2-13 18S ribosomal RNA gene, pa...  34.2    5.8  
gb|KF742719.1|  Tuber sp. G-10-2-10 18S ribosomal RNA gene, pa...  34.2    5.8  
gb|KF725624.1|  Fungal sp. AT1350 18S ribosomal RNA gene, part...  34.2    5.8  
gb|JX998720.1|  Uncultured Ascomycota clone ASC044_UMVE2R2_C2 ...  34.2    5.8  
gb|KF699850.1|  Suillus sp. MSR-2013 18S ribosomal RNA gene, p...  34.2    5.8  
gb|KF695405.1|  Wickerhamomyces sp. UFMG DC 123 internal trans...  34.2    5.8  
gb|GQ376082.2|  Candida glabrata isolate UOA/HCPF 0507 18S rib...  34.2    5.8  
gb|KF697074.1|  Sphenophorus levis clone ITS400pb_1 internal t...  34.2    5.8  
gb|KF879460.1|  Uncultured Suillus clone HVM8 18S ribosomal RN...  34.2    5.8  
gb|KF680225.1|  Candida sp. YS12A 18S ribosomal RNA gene, part...  34.2    5.8  
gb|KF669516.1|  Debaryomyces hansenii strain 135B internal tra...  34.2    5.8  
gb|KF666639.1|  Yamadazyma sp. TO77.4.1a internal transcribed ...  34.2    5.8  
gb|KF666635.1|  Candida sp. MA26.1.2 internal transcribed spac...  34.2    5.8  
gb|KF646211.1|  Kluyveromyces marxianus strain Y4-6 internal t...  34.2    5.8  
gb|KF646210.1|  Kluyveromyces marxianus strain Y4-2 internal t...  34.2    5.8  
gb|KF646206.1|  Kluyveromyces marxianus strain Y2-2 internal t...  34.2    5.8  
gb|KF646204.1|  Saccharomyces cerevisiae strain Y5-3 18S ribos...  34.2    5.8  
gb|KF646202.1|  Saccharomyces cerevisiae strain YM5 internal t...  34.2    5.8  
gb|KF646200.1|  Kluyveromyces lactis strain YM2 internal trans...  34.2    5.8  
gb|KF646199.1|  Pichia kudriavzevii strain YM1 internal transc...  34.2    5.8  
gb|KF646198.1|  Pichia kudriavzevii strain YF1 18S ribosomal R...  34.2    5.8  
gb|KF646197.1|  Debaryomyces hansenii strain YE3 18S ribosomal...  34.2    5.8  
gb|KF646194.1|  Saccharomyces cerevisiae strain Y9-3 18S ribos...  34.2    5.8  
gb|KF646191.1|  Pichia kudriavzevii strain Y7-7 18S ribosomal ...  34.2    5.8  
gb|KF646190.1|  Saccharomyces cerevisiae strain Y7-6 18S ribos...  34.2    5.8  
gb|KF646189.1|  Kluyveromyces marxianus strain Y7-2 internal t...  34.2    5.8  
gb|KF646188.1|  Kluyveromyces marxianus strain Y7-1 18S riboso...  34.2    5.8  
gb|KF646185.1|  Saccharomyces cerevisiae strain Y5-4 18S ribos...  34.2    5.8  
gb|KF646184.1|  Kluyveromyces lactis strain Y4-7 internal tran...  34.2    5.8  
gb|KF646183.1|  Kluyveromyces lactis strain Y4-5 internal tran...  34.2    5.8  
gb|KF646182.1|  Kluyveromyces lactis strain Y4-3 internal tran...  34.2    5.8  
gb|KF646180.1|  Kluyveromyces lactis strain Y3-3 18S ribosomal...  34.2    5.8  
gb|KF646179.1|  Saccharomyces cerevisiae strain Y2-5 internal ...  34.2    5.8  
gb|KF646178.1|  Saccharomyces cerevisiae strain Y2-3 internal ...  34.2    5.8  
gb|KF646177.1|  Kluyveromyces marxianus strain Y2-1 internal t...  34.2    5.8  
gb|KF646175.1|  Pichia kudriavzevii strain Y1-9 internal trans...  34.2    5.8  
gb|KF646174.1|  Kluyveromyces lactis strain Y1-6 internal tran...  34.2    5.8  
gb|KF646173.1|  Kluyveromyces lactis strain Y1-5 internal tran...  34.2    5.8  
gb|KF646171.1|  Kluyveromyces lactis strain Y1-3 internal tran...  34.2    5.8  
gb|KF646170.1|  Kluyveromyces marxianus strain 1-2 18S ribosom...  34.2    5.8  
gb|KF646169.1|  Kluyveromyces marxianus strain Y1-1 18S riboso...  34.2    5.8  
gb|KF646168.1|  Torulaspora delbrueckii strain YL internal tra...  34.2    5.8  
gb|KF646167.1|  Saccharomyces cerevisiae strain YG2 internal t...  34.2    5.8  
gb|KF646166.1|  Saccharomyces cerevisiae strain YG1 internal t...  34.2    5.8  
gb|KF646165.1|  Torulaspora delbrueckii strain YF3 internal tr...  34.2    5.8  
gb|KF646164.1|  Kluyveromyces marxianus strain Y8-3 internal t...  34.2    5.8  
gb|KF646163.1|  Kluyveromyces marxianus strain Y8-1 internal t...  34.2    5.8  
gb|KF646161.1|  Kluyveromyces lactis strain Y5-20 internal tra...  34.2    5.8  
gb|KF646160.1|  Kluyveromyces lactis strain Y5-19 internal tra...  34.2    5.8  
gb|KF646157.1|  Kluyveromyces lactis strain Y5-15 internal tra...  34.2    5.8  
gb|KF646156.1|  Kluyveromyces lactis strain Y5-14 internal tra...  34.2    5.8  
gb|KF646155.1|  Kluyveromyces lactis strain Y5-13 internal tra...  34.2    5.8  
gb|KF646150.1|  Kluyveromyces lactis strain Y4-8 internal tran...  34.2    5.8  
gb|KF646149.1|  Kluyveromyces lactis strain Y2-4 internal tran...  34.2    5.8  
gb|KF646144.1|  Pichia kudriavzevii strain Y1-11 internal tran...  34.2    5.8  
gb|KF646143.1|  Pichia kudriavzevii strain Y1-12 internal tran...  34.2    5.8  
emb|HG532090.1|  Clavispora lusitaniae genomic DNA containing ...  34.2    5.8  
emb|HG532088.1|  Saccharomyces cerevisiae genomic DNA containi...  34.2    5.8  
emb|HG532087.1|  Kluyveromyces marxianus genomic DNA containin...  34.2    5.8  
emb|HG532086.1|  Saccharomyces cerevisiae genomic DNA containi...  34.2    5.8  
emb|HG532084.1|  Candida humilis genomic DNA containing ITS1, ...  34.2    5.8  
emb|HG532083.1|  Kluyveromyces marxianus genomic DNA containin...  34.2    5.8  
emb|HG532081.1|  Candida humilis genomic DNA containing ITS1, ...  34.2    5.8  
gb|JX188248.1|  Yamadazyma mexicanum strain P45C009 internal t...  34.2    5.8  
gb|JX188246.1|  Wickerhamomyces anomalus strain RChB001 small ...  34.2    5.8  
gb|JX188245.1|  Wickerhamomyces anomalus strain P42B001 small ...  34.2    5.8  
gb|JX188244.1|  Wickerhamomyces anomalus strain P01A017 intern...  34.2    5.8  
gb|JX188192.1|  Meyerozyma guilliermondii strain P40D002 inter...  34.2    5.8  
gb|JX188191.1|  Meyerozyma guilliermondii strain P34D003 inter...  34.2    5.8  
gb|JX188190.1|  Meyerozyma caribbica strain P46A001 internal t...  34.2    5.8  
gb|JX188189.1|  Meyerozyma caribbica strain P43D001 internal t...  34.2    5.8  
gb|JX188166.1|  Hanseniaspora uvarum strain RChB002 internal t...  34.2    5.8  
gb|JX188165.1|  Hanseniaspora uvarum strain P43C012 internal t...  34.2    5.8  
gb|JX188164.1|  Hanseniaspora uvarum strain P43C012 internal t...  34.2    5.8  
gb|JX188163.1|  Hanseniaspora uvarum strain P43C011 internal t...  34.2    5.8  
gb|JX188162.1|  Hanseniaspora uvarum strain P43C011 internal t...  34.2    5.8  
gb|JX188160.1|  Hanseniaspora uvarum strain P34A006 small subu...  34.2    5.8  
gb|JX188159.1|  Hanseniaspora uvarum strain P34A006 small subu...  34.2    5.8  
gb|JX188110.1|  Candida saitoana strain P45A002 internal trans...  34.2    5.8  
gb|JX188109.1|  Candida saitoana strain P45A002 internal trans...  34.2    5.8  
gb|JX188108.1|  Candida railenensis strain RCaA001 internal tr...  34.2    5.8  
gb|JX188107.1|  Candida oleophila strain P40C007 small subunit...  34.2    5.8  
gb|JX188106.1|  Candida oleophila strain P40C006 internal tran...  34.2    5.8  
gb|KF650433.1|  Saccharomyces cerevisiae strain 0A03 18S ribos...  34.2    5.8  
gb|KF652102.1|  Nakaseomyces delphensis isolate 6H7 internal t...  34.2    5.8  
gb|KF619555.1|  Candida parapsilosis isolate 6H9 18S ribosomal...  34.2    5.8  
gb|KF619554.1|  Candida parapsilosis isolate 6H8 18S ribosomal...  34.2    5.8  
gb|KF619553.1|  Meyerozyma guilliermondii isolate 24H7 interna...  34.2    5.8  
gb|KF619552.1|  Meyerozyma guilliermondii isolate 24H6 interna...  34.2    5.8  
gb|KF619551.1|  Meyerozyma guilliermondii isolate 18H5 interna...  34.2    5.8  
gb|KF619550.1|  Meyerozyma guilliermondii isolate 18H1 18S rib...  34.2    5.8  
gb|KF619549.1|  Meyerozyma guilliermondii isolate 12H5 18S rib...  34.2    5.8  
gb|KF619548.1|  Meyerozyma guilliermondii isolate 12H1 interna...  34.2    5.8  
gb|KF619546.1|  Meyerozyma guilliermondii isolate 6H1 internal...  34.2    5.8  
gb|KF619545.1|  Meyerozyma guilliermondii isolate 0H7 18S ribo...  34.2    5.8  
gb|KF619544.1|  Meyerozyma guilliermondii isolate 0H1 internal...  34.2    5.8  
gb|KF601699.1|  Clavispora lusitaniae isolate HJM46412 interna...  34.2    5.8  
gb|KF633446.1|  Clavispora lusitaniae strain XJURML-1 internal...  34.2    5.8  
gb|KF646091.1|  Debaryomyces hansenii small subunit ribosomal ...  34.2    5.8  
gb|KF710038.1|  Meyerozyma guilliermondii isolate KDLYH4-4 18S...  34.2    5.8  
gb|KF710037.1|  Issatchenkia terricola isolate KDLYH4-3 intern...  34.2    5.8  
gb|KF710036.1|  Candida tropicalis isolate KDLYH4-2 internal t...  34.2    5.8  
gb|KF710035.1|  Saccharomyces cerevisiae isolate KDLYH4-1 18S ...  34.2    5.8  
gb|KF225479.1|  Saccharomyces cerevisiae strain ZJB-5074 18S r...  34.2    5.8  
gb|KF585022.1|  Ogataea sp. UFMG-CMY-253 internal transcribed ...  34.2    5.8  
gb|KF582611.1|  Kurtzmaniella sp. UFMG-TC20.1 18S ribosomal RN...  34.2    5.8  
gb|KF582610.1|  Kazachstania sp. UFMG-IC10.1 internal transcri...  34.2    5.8  
dbj|AB873192.1|  Uncultured Suillus genes for ITS1, 5.8S rRNA,...  34.2    5.8  
dbj|AB873191.1|  Uncultured Suillus genes for ITS1, 5.8S rRNA,...  34.2    5.8  
gb|KF568896.1|  Saccharomyces cerevisiae strain IBcyII interna...  34.2    5.8  
gb|KF530546.1|  Saccharomyces cerevisiae strain VQ internal tr...  34.2    5.8  
gb|KF530545.1|  Saccharomyces cerevisiae strain SAB internal t...  34.2    5.8  
gb|KF530544.1|  Saccharomyces cerevisiae strain PA internal tr...  34.2    5.8  
gb|KF530543.1|  Saccharomyces cerevisiae strain BQ internal tr...  34.2    5.8  
gb|JX656737.3|  Candida sp. DG-2013d strain CBS 12739 18S ribo...  34.2    5.8  
gb|JQ026339.2|  Scheffersomyces shehatae strain D46-2 internal...  34.2    5.8  
gb|HM627148.2|  Candida sp. DG-2013b strain D301 18S ribosomal...  34.2    5.8  
gb|KF113448.1|  Candida tropicalis voucher UFMG-HB-93.A 18S ri...  34.2    5.8  
gb|KF482482.1|  Suillus bovinus isolate Sbov 18S ribosomal RNA...  34.2    5.8  
gb|KF482481.1|  Suillus granulatus isolate Sgr internal transc...  34.2    5.8  
gb|KF476966.1|  Uncultured Suillus clone GW_24P_pine9_3 18S ri...  34.2    5.8  
gb|KF476962.1|  Uncultured Suillus clone GW_24P_pine5_3 18S ri...  34.2    5.8  
gb|KF476955.1|  Uncultured Suillus clone GW_24P_pine2_2 18S ri...  34.2    5.8  
emb|HG008748.1|  Debaryomyces sp. F0210-40LL4 genomic DNA cont...  34.2    5.8  
gb|KF459932.1|  Saccharomyces cerevisiae strain MGM/KSU4 inter...  34.2    5.8  
gb|KF459929.1|  Saccharomyces cerevisiae strain MGM/KSU1 inter...  34.2    5.8  
gb|KF573613.1|  Debaryomyces hansenii strain J11 18S ribosomal...  34.2    5.8  
gb|KF573611.1|  Debaryomyces nepalensis strain J5 18S ribosoma...  34.2    5.8  
gb|KF468812.1|  Saccharomyces cerevisiae strain Y28 internal t...  34.2    5.8  
gb|KF468811.1|  Saccharomyces cerevisiae strain W47 internal t...  34.2    5.8  
gb|KF441745.1|  Saccharomyces cerevisiae strain W3 internal tr...  34.2    5.8  
gb|KF441744.1|  Saccharomyces cerevisiae strain Y20 internal t...  34.2    5.8  
gb|KF441743.1|  Saccharomyces cerevisiae strain W41 internal t...  34.2    5.8  
gb|KF441742.1|  Saccharomyces cerevisiae strain Y25 internal t...  34.2    5.8  
gb|KF441741.1|  Saccharomyces cerevisiae strain W5 internal tr...  34.2    5.8  
gb|KF441740.1|  Saccharomyces cerevisiae strain Y14 internal t...  34.2    5.8  
gb|KF441739.1|  Saccharomyces cerevisiae strain Y10 internal t...  34.2    5.8  
gb|KF441738.1|  Saccharomyces cerevisiae strain Y30 internal t...  34.2    5.8  
gb|KF441737.1|  Saccharomyces cerevisiae strain Y9 internal tr...  34.2    5.8  
gb|KF441736.1|  Saccharomyces cerevisiae strain Y22 internal t...  34.2    5.8  
gb|KF441735.1|  Saccharomyces cerevisiae strain Y23 internal t...  34.2    5.8  
gb|KF441734.1|  Saccharomyces cerevisiae strain W37 internal t...  34.2    5.8  
gb|KF441733.1|  Saccharomyces cerevisiae strain Y24 internal t...  34.2    5.8  
gb|KF441732.1|  Saccharomyces cerevisiae strain Y26 internal t...  34.2    5.8  
gb|KF441731.1|  Saccharomyces cerevisiae strain W49 internal t...  34.2    5.8  
gb|KF441730.1|  Saccharomyces cerevisiae strain W4 internal tr...  34.2    5.8  
gb|KF441729.1|  Saccharomyces cerevisiae strain W38 internal t...  34.2    5.8  
gb|KF441728.1|  Saccharomyces cerevisiae strain Y29 internal t...  34.2    5.8  
gb|KF441727.1|  Saccharomyces cerevisiae strain Y27 internal t...  34.2    5.8  
gb|KF441726.1|  Saccharomyces cerevisiae strain W44 internal t...  34.2    5.8  
gb|KF441725.1|  Saccharomyces cerevisiae strain W16 internal t...  34.2    5.8  
gb|KF441724.1|  Saccharomyces cerevisiae strain W43 internal t...  34.2    5.8  
gb|KF441723.1|  Saccharomyces cerevisiae strain W21 internal t...  34.2    5.8  
gb|KF441722.1|  Saccharomyces cerevisiae strain W40 internal t...  34.2    5.8  
gb|KF441721.1|  Saccharomyces cerevisiae strain W30 internal t...  34.2    5.8  
gb|KF441720.1|  Saccharomyces cerevisiae strain W20 internal t...  34.2    5.8  
gb|KF441719.1|  Saccharomyces cerevisiae strain W24 internal t...  34.2    5.8  
gb|KF441718.1|  Saccharomyces cerevisiae strain W6 internal tr...  34.2    5.8  
gb|KF441717.1|  Saccharomyces cerevisiae strain W14 internal t...  34.2    5.8  
gb|KF441716.1|  Saccharomyces cerevisiae strain W48 internal t...  34.2    5.8  
gb|KF447149.1|  Saccharomyces cerevisiae 18S ribosomal RNA gen...  34.2    5.8  
gb|KF417745.1|  Pichia kudriavzevii isolate EXTON E23A interna...  34.2    5.8  
gb|KF417743.1|  Issatchenkia terricola isolate EXTON E21C inte...  34.2    5.8  
gb|KF417742.1|  Meyerozyma guilliermondii isolate EXTON E21B i...  34.2    5.8  
gb|KF417735.1|  Meyerozyma guilliermondii isolate EXTON E17C i...  34.2    5.8  
gb|KF417722.1|  Pichia kudriavzevii isolate EXTON E7B internal...  34.2    5.8  
gb|KF386005.1|  Candida tropicalis isolate 30 internal transcr...  34.2    5.8  
gb|KF386004.1|  Candida tropicalis isolate 29 internal transcr...  34.2    5.8  
gb|KF386003.1|  Candida albicans isolate 28 internal transcrib...  34.2    5.8  
gb|KF386002.1|  Candida albicans isolate 27 internal transcrib...  34.2    5.8  
gb|KF386001.1|  Candida parapsilosis isolate 26 internal trans...  34.2    5.8  
gb|KF386000.1|  Candida parapsilosis isolate 25 internal trans...  34.2    5.8  
gb|KF385999.1|  Candida albicans isolate 24 internal transcrib...  34.2    5.8  
gb|KF385998.1|  Candida parapsilosis isolate 23 internal trans...  34.2    5.8  
gb|KF385997.1|  Candida parapsilosis isolate 22 internal trans...  34.2    5.8  
gb|KF385996.1|  Candida parapsilosis isolate 21 internal trans...  34.2    5.8  
gb|KF385995.1|  Candida parapsilosis isolate 20 internal trans...  34.2    5.8  
gb|KF385994.1|  Candida orthopsilosis isolate 19 internal tran...  34.2    5.8  
gb|KF385993.1|  Meyerozyma guilliermondii isolate 18 internal ...  34.2    5.8  
gb|KF385992.1|  Candida orthopsilosis isolate 17 internal tran...  34.2    5.8  
gb|KF385991.1|  Candida albicans isolate 16 internal transcrib...  34.2    5.8  
gb|KF385990.1|  Candida albicans isolate 15 internal transcrib...  34.2    5.8  
gb|KF385989.1|  Candida orthopsilosis isolate 14 internal tran...  34.2    5.8  
gb|KF385988.1|  Candida tropicalis isolate 13 internal transcr...  34.2    5.8  
gb|KF385987.1|  Candida tropicalis isolate 12 internal transcr...  34.2    5.8  
gb|KF385985.1|  Candida tropicalis isolate 10 internal transcr...  34.2    5.8  
gb|KF385984.1|  Candida orthopsilosis isolate 9 18S ribosomal ...  34.2    5.8  
gb|KF385981.1|  Candida parapsilosis isolate 6 internal transc...  34.2    5.8  
gb|KF385980.1|  Candida parapsilosis isolate 5 internal transc...  34.2    5.8  
gb|KF385979.1|  Candida orthopsilosis isolate 4 internal trans...  34.2    5.8  
gb|KF385978.1|  Candida parapsilosis isolate 3 internal transc...  34.2    5.8  
gb|KF385977.1|  Candida parapsilosis isolate 2 internal transc...  34.2    5.8  
gb|KF385976.1|  Candida albicans isolate 1 internal transcribe...  34.2    5.8  
gb|KF421588.1|  Candida sp. UFMG-TO58.3 internal transcribed s...  34.2    5.8  
gb|KC152239.1|  Suillus sp. 1 RG-2012 voucher TB-2010-MEX 19 p...  34.2    5.8  
gb|KC152166.1|  Pseudohydnum sp. GO-2009-433 partial 18S ribos...  34.2    5.8  
gb|KF435592.1|  Fungal endophyte culture-collection STRI:ICBG-...  34.2    5.8  
gb|KF291220.1|  Hygrophorus piceae isolate AK-80 voucher LE 71...  34.2    5.8  
gb|KC111880.1|  Debaryomyces hansenii 26S ribosomal RNA gene, ...  34.2    5.8  
gb|KC009439.1|  Debaryomyces hansenii strain 6747-S9 5.8S ribo...  34.2    5.8  
gb|KC009117.1|  Debaryomyces hansenii strain 6814-R5 internal ...  34.2    5.8  
gb|KC009065.1|  Debaryomyces hansenii strain 6802-S7 internal ...  34.2    5.8  
gb|KC009064.1|  Debaryomyces hansenii strain 6802-S5 internal ...  34.2    5.8  
gb|KC009052.1|  Debaryomyces hansenii strain 6797-S6 internal ...  34.2    5.8  
gb|KC009031.1|  Debaryomyces hansenii strain 6794-R3 internal ...  34.2    5.8  
gb|KC009029.1|  Debaryomyces hansenii strain 6794-S4 internal ...  34.2    5.8  
gb|KC009022.1|  Debaryomyces hansenii strain 6792-R7 internal ...  34.2    5.8  
gb|KC009006.1|  Debaryomyces hansenii strain 6790-R6 internal ...  34.2    5.8  
gb|KC009002.1|  Debaryomyces hansenii strain 6790-S4 internal ...  34.2    5.8  
gb|KC008987.1|  Debaryomyces hansenii strain 6786-S6 internal ...  34.2    5.8  
gb|KC008975.1|  Debaryomyces maramus strain 6785-S3 internal t...  34.2    5.8  
gb|KC008929.1|  Debaryomyces hansenii strain 6745-S3 internal ...  34.2    5.8  
gb|KC008860.1|  Debaryomyces hansenii strain 41553-3 internal ...  34.2    5.8  
gb|KC008810.1|  Candida pseudoglaebosa strain 39144-S2 interna...  34.2    5.8  
gb|KF414526.1|  Saccharomyces cerevisiae strain TFS9 internal ...  34.2    5.8  
gb|KF306280.1|  Candida albicans strain 188I internal transcri...  34.2    5.8  
gb|KF306279.1|  Candida albicans strain FAFT3I internal transc...  34.2    5.8  
gb|KF414969.1|  Saccharomyces cerevisiae strain ARDMC1 interna...  34.2    5.8  
gb|KF569950.1|  Candida tropicalis strain PNY2013 18S ribosoma...  34.2    5.8  
gb|KF307728.1|  Candida orthopsilosis strain Y011 internal tra...  34.2    5.8  
dbj|AB861493.1|  Candida tropicalis genes for ITS1, 5.8S rRNA,...  34.2    5.8  
dbj|AB861492.1|  Candida tropicalis genes for ITS1, 5.8S rRNA,...  34.2    5.8  
dbj|AB861491.1|  Candida tropicalis genes for ITS1, 5.8S rRNA,...  34.2    5.8  
dbj|AB861490.1|  Candida tropicalis genes for ITS1, 5.8S rRNA,...  34.2    5.8  
dbj|AB861489.1|  Candida parapsilosis genes for ITS1, 5.8S rRN...  34.2    5.8  
dbj|AB861488.1|  Candida parapsilosis genes for ITS1, 5.8S rRN...  34.2    5.8  
dbj|AB861487.1|  Candida parapsilosis genes for ITS1, 5.8S rRN...  34.2    5.8  
dbj|AB861486.1|  Candida parapsilosis genes for ITS1, 5.8S rRN...  34.2    5.8  
dbj|AB861485.1|  Candida parapsilosis genes for ITS1, 5.8S rRN...  34.2    5.8  
dbj|AB861484.1|  Candida glabrata genes for ITS1, 5.8S rRNA, I...  34.2    5.8  
dbj|AB861483.1|  Candida glabrata genes for ITS1, 5.8S rRNA, I...  34.2    5.8  
dbj|AB861482.1|  Candida albicans genes for ITS1, 5.8S rRNA, I...  34.2    5.8  
dbj|AB861481.1|  Candida albicans genes for ITS1, 5.8S rRNA, I...  34.2    5.8  
dbj|AB861480.1|  Candida albicans genes for ITS1, 5.8S rRNA, I...  34.2    5.8  
dbj|AB861479.1|  Candida albicans genes for ITS1, 5.8S rRNA, I...  34.2    5.8  
dbj|AB861478.1|  Candida albicans genes for ITS1, 5.8S rRNA, I...  34.2    5.8  
dbj|AB861477.1|  Candida albicans genes for ITS1, 5.8S rRNA, I...  34.2    5.8  
dbj|AB861476.1|  Candida albicans genes for ITS1, 5.8S rRNA, I...  34.2    5.8  
gb|KF442632.1|  Saccharomyces cerevisiae strain ZJU internal t...  34.2    5.8  
gb|KF307731.1|  Debaryomyces hansenii strain J76 internal tran...  34.2    5.8  
gb|KF305817.1|  Uncultured Suillus clone MT3 18S ribosomal RNA...  34.2    5.8  
gb|KF305816.1|  Uncultured Suillus clone MT2 18S ribosomal RNA...  34.2    5.8  
gb|KF268226.1|  Pichia kudriavzevii strain LX_12 internal tran...  34.2    5.8  
dbj|AB858469.1|  Yamadazyma ubonensis genes for ITS1, 5.8S rRN...  34.2    5.8  
dbj|AB858468.1|  Yamadazyma ubonensis genes for ITS1, 5.8S rRN...  34.2    5.8  
emb|HE602697.1|  Tuber magnatum ITS2, isolate MAG                  34.2    5.8  
gb|KF268354.1|  Meyerozyma caribbica strain Kw3S2Y1 18S riboso...  34.2    5.8  
gb|KF268353.1|  Meyerozyma caribbica strain Kw1S7Y2 18S riboso...  34.2    5.8  
gb|KF268352.1|  Meyerozyma guilliermondii strain Kw2S11Y2 inte...  34.2    5.8  
gb|KF268351.1|  Meyerozyma guilliermondii strain A1S10Y1 18S r...  34.2    5.8  
gb|KF273868.1|  Debaryomyces hansenii strain R2 internal trans...  34.2    5.8  
gb|KF273867.1|  Debaryomyces hansenii strain J86 internal tran...  34.2    5.8  
gb|KF273866.1|  Debaryomyces hansenii strain J85 internal tran...  34.2    5.8  
gb|KF273864.1|  Debaryomyces hansenii strain LTB5 internal tra...  34.2    5.8  
gb|KF292218.1|  Debaryomyces hansenii strain J50 internal tran...  34.2    5.8  
gb|KF292217.1|  Meyerozyma guilliermondii strain OL22 internal...  34.2    5.8  
gb|KF292215.1|  Candida zeylanoides strain LJS2 internal trans...  34.2    5.8  
gb|KF292214.1|  Debaryomyces hansenii strain OL12 internal tra...  34.2    5.8  
gb|KF292213.1|  Debaryomyces hansenii strain J80 internal tran...  34.2    5.8  
gb|KF292212.1|  Debaryomyces hansenii strain SL32 internal tra...  34.2    5.8  
gb|KF292211.1|  Debaryomyces hansenii strain R25 internal tran...  34.2    5.8  
gb|KF292210.1|  Yamadazyma triangularis strain HDL19 internal ...  34.2    5.8  
gb|KC977491.1|  Meyerozyma caribbica strain L5 internal transc...  34.2    5.8  
gb|KF007251.1|  Uncultured Suillus clone 385 18S ribosomal RNA...  34.2    5.8  
gb|KF188462.1|  Candida parapsilosis strain 2735 internal tran...  34.2    5.8  
gb|KF188461.1|  Candida parapsilosis strain 2696 internal tran...  34.2    5.8  
gb|KC585058.1|  Candida albicans isolate RE59-2013 internal tr...  34.2    5.8  
gb|JX898597.1|  Uncultured Sympodiomyces clone BME_S07-05 inte...  34.2    5.8  
gb|JX675099.1|  Uncultured Trichosporon clone ACV_S04-27 inter...  34.2    5.8  
gb|JX675066.1|  Uncultured Debaryomyces clone BME_S02-16 inter...  34.2    5.8  
gb|KF020693.2|  Candida zeylanoides isolate AK21 18S ribosomal...  34.2    5.8  
gb|KF020691.2|  Candida parapsilosis isolate AK10C1 internal t...  34.2    5.8  
gb|KF219582.1|  Phaeocollybia lilacifolia voucher A202 1113 O1...  34.2    5.8  
gb|KF219581.1|  Phaeocollybia lilacifolia voucher Ex 199-M 18S...  34.2    5.8  
gb|KF219580.1|  Phaeocollybia lilacifolia voucher RLE 2006 043...  34.2    5.8  
gb|KF219579.1|  Phaeocollybia lilacifolia voucher A206 1114 O1...  34.2    5.8  
gb|KF219578.1|  Phaeocollybia lilacifolia voucher A 201 1031 Y...  34.2    5.8  
gb|KF219577.1|  Phaeocollybia lilacifolia voucher A 202 1204 O...  34.2    5.8  
gb|KF206337.1|  Truncocolumella sp. OSC 111948 18S ribosomal R...  34.2    5.8  
gb|KF153075.1|  Saccharomyces paradoxus strain LL12_006 intern...  34.2    5.8  
gb|KF153074.1|  Saccharomyces paradoxus strain LL12_021 intern...  34.2    5.8  
gb|KF153073.1|  Saccharomyces paradoxus strain LL12_020 intern...  34.2    5.8  
gb|KF153071.1|  Saccharomyces paradoxus strain LL12_018 intern...  34.2    5.8  
gb|KF153069.1|  Saccharomyces paradoxus strain LL12_016 intern...  34.2    5.8  
gb|KF153068.1|  Saccharomyces paradoxus strain LL12_003 intern...  34.2    5.8  
gb|KF153067.1|  Saccharomyces paradoxus strain LL12_002 intern...  34.2    5.8  
gb|KF153066.1|  Saccharomyces paradoxus strain LL12_015 intern...  34.2    5.8  
gb|KF153065.1|  Saccharomyces paradoxus strain LL12_014 intern...  34.2    5.8  
gb|KF153062.1|  Saccharomyces paradoxus strain LL12_029 intern...  34.2    5.8  
gb|KF153061.1|  Saccharomyces paradoxus strain LL12_012 intern...  34.2    5.8  
gb|KF153060.1|  Saccharomyces paradoxus strain LL12_001 intern...  34.2    5.8  
gb|KF153058.1|  Saccharomyces paradoxus strain LL12_007 intern...  34.2    5.8  
gb|KF153057.1|  Saccharomyces paradoxus strain LL12_005 intern...  34.2    5.8  
gb|KF153056.1|  Saccharomyces paradoxus strain LL12_004 intern...  34.2    5.8  
gb|KF153055.1|  Saccharomyces paradoxus strain LL12_009 intern...  34.2    5.8  
gb|KF057751.1|  Saccharomyces paradoxus strain LL12_028 intern...  34.2    5.8  
gb|KF057750.1|  Lachancea thermotolerans strain LL12_110 inter...  34.2    5.8  
gb|KF057749.1|  Lachancea thermotolerans strain LL12_109 inter...  34.2    5.8  
gb|KF057748.1|  Lachancea thermotolerans strain LL12_108 inter...  34.2    5.8  
gb|KF057747.1|  Lachancea thermotolerans strain LL12_107 inter...  34.2    5.8  
gb|KF057746.1|  Ogataea parapolymorpha strain LL12_106 interna...  34.2    5.8  
gb|KF057745.1|  Lachancea thermotolerans strain LL12_105 inter...  34.2    5.8  
gb|KF057744.1|  Lachancea thermotolerans strain LL12_104 inter...  34.2    5.8  
gb|KF057740.1|  Saccharomyces paradoxus strain LL11_011 intern...  34.2    5.8  
gb|KF057738.1|  Torulaspora delbrueckii strain LL11_155 intern...  34.2    5.8  
gb|KF057737.1|  Saccharomyces paradoxus strain LL11_010 intern...  34.2    5.8  
gb|KF057736.1|  Saccharomyces paradoxus strain LL11_009 intern...  34.2    5.8  
gb|KF057735.1|  Candida stellimalicola strain LL11_154 18S rib...  34.2    5.8  
gb|KF057734.1|  Candida sp. LL11_153 internal transcribed spac...  34.2    5.8  
gb|KF057731.1|  Torulaspora delbrueckii strain LL11_150 intern...  34.2    5.8  
gb|KF057730.1|  Yamadazyma phyllophila strain LL11_149 interna...  34.2    5.8  
gb|KF057727.1|  Fungal sp. OTU6 JBL-2013 strain LL11_146 18S r...  34.2    5.8  
gb|KF057726.1|  Fungal sp. OTU6 JBL-2013 strain LL11_145 18S r...  34.2    5.8  
gb|KF057725.1|  Nakazawaea holstii strain LL11_144 internal tr...  34.2    5.8  
gb|KF057724.1|  Nakazawaea holstii strain LL11_143 internal tr...  34.2    5.8  
gb|KF057723.1|  Candida boidinii strain LL11_142 internal tran...  34.2    5.8  
gb|KF057718.1|  Debaryomyces hansenii strain LL12_113 internal...  34.2    5.8  
gb|KF057717.1|  Saccharomyces paradoxus strain LL12_024 intern...  34.2    5.8  
gb|KF057715.1|  Saccharomyces paradoxus strain LL12_022 intern...  34.2    5.8  
gb|KF057713.1|  Saccharomyces paradoxus strain LL12_036 intern...  34.2    5.8  
gb|KF057712.1|  Saccharomyces paradoxus strain LL12_026 intern...  34.2    5.8  
gb|KF057711.1|  Saccharomyces paradoxus strain LL12_027 intern...  34.2    5.8  
gb|KF057708.1|  Wickerhamomyces anomalus strain LL11_035 inter...  34.2    5.8  
gb|KF057705.1|  Hanseniaspora osmophila strain LL11_032 18S ri...  34.2    5.8  
gb|KF057702.1|  Lachancea waltii strain LL12_063 internal tran...  34.2    5.8  
gb|KF057701.1|  Lachancea kluyveri strain LL12_062 internal tr...  34.2    5.8  
gb|KF057700.1|  Kazachstania aerobia strain LL12_061 internal ...  34.2    5.8  
gb|KF057699.1|  Torulaspora delbrueckii strain LL12_046 intern...  34.2    5.8  
gb|KF057698.1|  Fungal sp. LL12_060 internal transcribed space...  34.2    5.8  
gb|KF057697.1|  Lachancea kluyveri strain LL12_059 internal tr...  34.2    5.8  
gb|KF057695.1|  Lachancea thermotolerans strain LL12_057 inter...  34.2    5.8  
gb|KF057694.1|  Lachancea thermotolerans strain LL12_056 inter...  34.2    5.8  
gb|KF057693.1|  Lachancea kluyveri strain LL12_055 internal tr...  34.2    5.8  
gb|KF057692.1|  Torulaspora delbrueckii strain LL12_054 intern...  34.2    5.8  
gb|KF057691.1|  Torulaspora delbrueckii strain LL12_053 intern...  34.2    5.8  
gb|KF057689.1|  Torulaspora delbrueckii strain LL12_051 intern...  34.2    5.8  
gb|KF057686.1|  Candida sp. OTU4 JBL-2013 strain LL12_048 inte...  34.2    5.8  
gb|KF057684.1|  Wickerhamomyces anomalus strain LL12_076 inter...  34.2    5.8  
gb|KF057683.1|  Torulaspora delbrueckii strain LL12_090 intern...  34.2    5.8  
gb|KF057682.1|  Torulaspora delbrueckii strain LL12_089 intern...  34.2    5.8  
gb|KF057681.1|  Zygosaccharomyces rouxii strain LL12_088 inter...  34.2    5.8  
gb|KF057676.1|  Lachancea thermotolerans strain LL12_083 inter...  34.2    5.8  
gb|KF057675.1|  Wickerhamomyces anomalus strain LL12_075 inter...  34.2    5.8  
gb|KF057674.1|  Yamadazyma scolyti strain LL12_082 internal tr...  34.2    5.8  
gb|KF057673.1|  Lachancea kluyveri strain LL12_081 internal tr...  34.2    5.8  
gb|KF057671.1|  Torulaspora delbrueckii strain LL12_074 intern...  34.2    5.8  
gb|KF057669.1|  Lachancea thermotolerans strain LL12_073 inter...  34.2    5.8  
gb|KF057668.1|  Lachancea thermotolerans strain LL12_078 inter...  34.2    5.8  
gb|KF057666.1|  Meyerozyma guilliermondii strain LL12_111 inte...  34.2    5.8  
gb|KF057664.1|  Lachancea thermotolerans strain LL12_118 inter...  34.2    5.8  
gb|KF057663.1|  Lachancea thermotolerans strain LL12_117 inter...  34.2    5.8  
gb|KF057661.1|  Lachancea thermotolerans strain LL12_115 inter...  34.2    5.8  
gb|KF057660.1|  Torulaspora delbrueckii strain LL12_114 intern...  34.2    5.8  
gb|KF057659.1|  Lachancea thermotolerans strain LL12_068 inter...  34.2    5.8  
gb|KF057658.1|  Kazachstania servazzii strain LL12_071 interna...  34.2    5.8  
gb|KF057657.1|  Lachancea thermotolerans strain LL12_070 inter...  34.2    5.8  
gb|KF057656.1|  Lachancea kluyveri strain LL12_069 internal tr...  34.2    5.8  
gb|KF057655.1|  Torulaspora delbrueckii strain LL12_067 intern...  34.2    5.8  
gb|KF057654.1|  Kluyveromyces lactis strain LL12_066 internal ...  34.2    5.8  
gb|KF057653.1|  Torulaspora delbrueckii strain LL12_065 intern...  34.2    5.8  
gb|KF057652.1|  Kluyveromyces lactis strain LL12_064 internal ...  34.2    5.8  
gb|KF057651.1|  Wickerhamomyces anomalus strain LL12_045 inter...  34.2    5.8  
gb|KF057650.1|  Wickerhamomyces anomalus strain LL12_044 inter...  34.2    5.8  
gb|KF057649.1|  Lachancea thermotolerans strain LL12_032 inter...  34.2    5.8  
gb|KF057648.1|  Lachancea thermotolerans strain LL12_031 inter...  34.2    5.8  
gb|KF057647.1|  Lachancea thermotolerans strain LL12_035 inter...  34.2    5.8  
gb|KF057646.1|  Lachancea thermotolerans strain LL12_034 18S r...  34.2    5.8  
gb|KF057645.1|  Lachancea thermotolerans strain LL12_033 18S r...  34.2    5.8  
gb|KF057644.1|  Lachancea thermotolerans strain LL12_041 inter...  34.2    5.8  
gb|KF057643.1|  Lachancea thermotolerans strain LL12_040 inter...  34.2    5.8  
gb|KF057642.1|  Saccharomyces paradoxus strain LL12_030 intern...  34.2    5.8  
gb|KF057641.1|  Torulaspora delbrueckii strain LL12_039 intern...  34.2    5.8  
gb|KF057640.1|  Torulaspora delbrueckii strain LL12_038 intern...  34.2    5.8  
gb|KF057638.1|  Candida sp. OTU4 JBL-2013 strain LL12_091 inte...  34.2    5.8  
gb|KF057637.1|  Lachancea thermotolerans strain LL12_043 18S r...  34.2    5.8  
gb|KF057636.1|  Lachancea thermotolerans strain LL12_042 inter...  34.2    5.8  
gb|KF057635.1|  Saccharomyces paradoxus strain LL11_001 intern...  34.2    5.8  
gb|KF057629.1|  Candida sp. OTU3 JBL-2013 strain LL11_135 inte...  34.2    5.8  
gb|KF057627.1|  Fungal sp. LL11_133 18S ribosomal RNA gene, pa...  34.2    5.8  
gb|KF057626.1|  Wickerhamomyces anomalus strain LL11_132 18S r...  34.2    5.8  
gb|KF057623.1|  Hanseniaspora uvarum strain LL11_129 18S ribos...  34.2    5.8  
gb|KF057620.1|  Fungal sp. OTU2 JBL-2013 strain LL11_126 inter...  34.2    5.8  
gb|KF057619.1|  Fungal sp. LL11_125 18S ribosomal RNA gene, pa...  34.2    5.8  
gb|KF057615.1|  Candida boidinii strain LL11_121 internal tran...  34.2    5.8  
gb|KF057613.1|  Hanseniaspora uvarum strain LL11_119 internal ...  34.2    5.8  
gb|KF057612.1|  Pichia sp. LL11_118 18S ribosomal RNA gene, pa...  34.2    5.8  
gb|KF057609.1|  Saccharomyces paradoxus strain LL11_008 intern...  34.2    5.8  
gb|KF057608.1|  Torulaspora delbrueckii strain LL11_115 intern...  34.2    5.8  
gb|KF057607.1|  Saccharomyces paradoxus strain LL11_007 intern...  34.2    5.8  
gb|KF057606.1|  Kluyveromyces dobzhanskii strain LL11_114 inte...  34.2    5.8  
gb|KF057603.1|  Fungal sp. LL11_111 internal transcribed space...  34.2    5.8  
gb|KF057598.1|  Hanseniaspora uvarum strain LL11_106 18S ribos...  34.2    5.8  
gb|KF057596.1|  Wickerhamomyces anomalus strain LL11_104 18S r...  34.2    5.8  
gb|KF057594.1|  Pichia kudriavzevii strain LL11_102 18S riboso...  34.2    5.8  
gb|KF057593.1|  Candida boidinii strain LL11_101 internal tran...  34.2    5.8  
gb|KF057592.1|  Hanseniaspora uvarum strain LL11_100 internal ...  34.2    5.8  
gb|KF057588.1|  Hanseniaspora uvarum strain LL11_096 internal ...  34.2    5.8  
gb|KF057584.1|  Candida norvegica strain LL11_092 18S ribosoma...  34.2    5.8  
gb|KF057583.1|  Saccharomyces paradoxus strain LL11-006 intern...  34.2    5.8  
gb|KF057582.1|  Wickerhamomyces anomalus strain LL11_091 18S r...  34.2    5.8  
gb|KF057581.1|  Hanseniaspora uvarum strain LL11_090 internal ...  34.2    5.8  
gb|KF057579.1|  Hanseniaspora uvarum strain LL11_088 internal ...  34.2    5.8  
gb|KF057578.1|  Pichia kudriavzevii strain LL11_087 18S riboso...  34.2    5.8  
gb|KF057577.1|  Hanseniaspora uvarum strain LL11_086 internal ...  34.2    5.8  
gb|KF057573.1|  Hanseniaspora uvarum strain LL11_082 internal ...  34.2    5.8  
gb|KF057572.1|  Issatchenkia terricola strain LL11_081 18S rib...  34.2    5.8  
gb|KF057570.1|  Pichia kudriavzevii strain LL11_079 18S riboso...  34.2    5.8  
gb|KF057569.1|  Pichia kudriavzevii strain LL11_078 18S riboso...  34.2    5.8  
gb|KF057568.1|  Hanseniaspora uvarum strain LL11_077 internal ...  34.2    5.8  
gb|KF057567.1|  Hanseniaspora uvarum strain LL11_076 internal ...  34.2    5.8  
gb|KF057566.1|  Hanseniaspora uvarum strain LL11_075 internal ...  34.2    5.8  
gb|KF057564.1|  Hanseniaspora uvarum strain LL11_073 internal ...  34.2    5.8  
gb|KF057563.1|  Pichia kudriavzevii strain LL11_072 18S riboso...  34.2    5.8  
gb|KF057562.1|  Pichia kudriavzevii strain LL11_071 18S riboso...  34.2    5.8  
gb|KF057559.1|  Candida norvegica strain LL11_068 18S ribosoma...  34.2    5.8  
gb|KF057558.1|  Fungal sp. LL11_067 internal transcribed space...  34.2    5.8  
gb|KF057555.1|  Fungal sp. OTU2 JBL-2013 strain LL11_064 inter...  34.2    5.8  
gb|KF057553.1|  Candida sp. OTU3 JBL-2013 strain LL11_062 18S ...  34.2    5.8  
gb|KF057551.1|  Saccharomyces paradoxus strain LL11_006 intern...  34.2    5.8  
gb|KF057550.1|  Hanseniaspora uvarum strain LL11_060 internal ...  34.2    5.8  
gb|KF057547.1|  Pichia kudriavzevii strain LL11_057 18S riboso...  34.2    5.8  
gb|KF057538.1|  Wickerhamomyces anomalus strain LL11_048 18S r...  34.2    5.8  
gb|KF057537.1|  Hanseniaspora uvarum strain LL11_047 internal ...  34.2    5.8  
gb|KF057536.1|  Hanseniaspora uvarum strain LL11_046 internal ...  34.2    5.8  
gb|KF057533.1|  Yamadazyma phyllophila strain LL11_043 interna...  34.2    5.8  
gb|KF057532.1|  Debaryomyces hansenii strain LL11_042 internal...  34.2    5.8  
gb|KF057528.1|  Candida norvegica strain LL11_038 18S ribosoma...  34.2    5.8  
gb|KF057527.1|  Saccharomyces paradoxus strain LL11_005 intern...  34.2    5.8  
gb|KF057526.1|  Kluyveromyces dobzhanskii strain LL11_29 18S r...  34.2    5.8  
gb|KF057524.1|  Kluyveromyces dobzhanskii strain LL11_27 inter...  34.2    5.8  
gb|KF057522.1|  Kazachstania martiniae strain LL11_25 internal...  34.2    5.8  
gb|KF057520.1|  Wickerhamomyces anomalus strain LL12_037 inter...  34.2    5.8  
gb|KF057516.1|  Saccharomyces paradoxus strain LL11_002 intern...  34.2    5.8  
gb|KF057515.1|  Kazachstania aerobia strain LL11_014 internal ...  34.2    5.8  
gb|KF057514.1|  Saccharomyces paradoxus strain LL11_004 intern...  34.2    5.8  
gb|KF057513.1|  Kluyveromyces dobzhanskii strain LL11_019 inte...  34.2    5.8  
gb|KF057512.1|  Fungal sp. LL11_018 18S ribosomal RNA gene, pa...  34.2    5.8  
gb|KF057510.1|  Kazachstania aerobia strain LL11_016 internal ...  34.2    5.8  
gb|KF057509.1|  Torulaspora delbrueckii strain LL11_015 intern...  34.2    5.8  
gb|KF057507.1|  Hanseniaspora osmophila strain LL11_023 18S ri...  34.2    5.8  
gb|KF057506.1|  Lachancea thermotolerans strain LL11_022 18S r...  34.2    5.8  
gb|KF057505.1|  Saccharomyces paradoxus strain LL11_012 intern...  34.2    5.8  
gb|KF057504.1|  Kazachstania aerobia strain LL12_072 internal ...  34.2    5.8  
gb|KF057503.1|  Saccharomyces paradoxus strain LL12_025 intern...  34.2    5.8  
gb|KF057502.1|  Lachancea thermotolerans strain LL12_095 inter...  34.2    5.8  
gb|KF057501.1|  Lachancea thermotolerans strain LL12_094 inter...  34.2    5.8  
gb|KF057500.1|  Lachancea thermotolerans strain LL12_093 inter...  34.2    5.8  
gb|KF057499.1|  Ogataea parapolymorpha strain LL12_102 interna...  34.2    5.8  
gb|KF057498.1|  Lachancea thermotolerans strain LL12_101 inter...  34.2    5.8  
gb|KF057495.1|  Kluyveromyces lactis strain LL12_098 internal ...  34.2    5.8  
gb|KF020697.1|  Candida orthopsilosis isolate AK07 internal tr...  34.2    5.8  
gb|KF020692.1|  Candida parapsilosis isolate AK11C1 18S riboso...  34.2    5.8  
gb|KF281607.1|  Candida tropicalis strain SSm-39 internal tran...  34.2    5.8  
gb|KF483576.1|  Candida sp. AS-SmW-S5 18S ribosomal RNA gene, ...  34.2    5.8  
gb|KC607902.1|  Candida albicans strain 04 18S ribosomal RNA g...  34.2    5.8  
gb|KC846140.1|  Candida orthopsilosis strain LEMIH40 18S ribos...  34.2    5.8  
gb|JX656699.1|  Kazachstania sp. JK-2013 strain H 433 18S ribo...  34.2    5.8  
gb|KF486912.1|  Saccharomyces cerevisiae strain KML123 18S rib...  34.2    5.8  
gb|KF486911.1|  Saccharomyces cerevisiae strain KML87 18S ribo...  34.2    5.8  
gb|KF486910.1|  Saccharomyces cerevisiae strain KML2 18S ribos...  34.2    5.8  
gb|KF486909.1|  Saccharomyces cerevisiae strain KML4 18S ribos...  34.2    5.8  
gb|KF486908.1|  Saccharomyces cerevisiae strain KML18 18S ribo...  34.2    5.8  
gb|KF031309.1|  Pichia kudriavzevii clone URM4802 18S ribosoma...  34.2    5.8  
gb|KF031308.1|  Pichia kudriavzevii clone URM1059 18S ribosoma...  34.2    5.8  
gb|KF031307.1|  Candida albicans clone URM3627 18S ribosomal R...  34.2    5.8  
gb|KF031306.1|  Candida tropicalis clone URM4261 internal tran...  34.2    5.8  
gb|KF031305.1|  Candida tropicalis clone URM3719 18S ribosomal...  34.2    5.8  
gb|KF031304.1|  Candida tropicalis clone URM3624 18S ribosomal...  34.2    5.8  
gb|JX474857.1|  Uncultured Balsamia clone UE_ITA271 internal t...  34.2    5.8  
gb|JX474851.1|  Uncultured Trichophaea clone UE_ITA262 interna...  34.2    5.8  
gb|JX474850.1|  Uncultured Balsamia clone UE_ITA261 internal t...  34.2    5.8  
gb|JX474847.1|  Uncultured Balsamia clone UE_ITA254 internal t...  34.2    5.8  
gb|JX474846.1|  Uncultured Trichophaea clone UE_ITA250 interna...  34.2    5.8  
gb|JX474845.1|  Uncultured Balsamia clone UE_ITA248 internal t...  34.2    5.8  
gb|JX474840.1|  Uncultured Trichophaea clone UE_ITA242 18S rib...  34.2    5.8  
gb|JX474838.1|  Uncultured Trichophaea clone UE_ITA239 interna...  34.2    5.8  
gb|JX474829.1|  Uncultured Balsamia clone UE_ITA228 internal t...  34.2    5.8  
emb|HG328369.1|  Saccharomycopsis sp. CLIB 1455 genomic DNA co...  34.2    5.8  
gb|KF472173.1|  Meyerozyma guilliermondii isolate SZ-28 intern...  34.2    5.8  
gb|KF472172.1|  Hanseniaspora guilliermondii isolate SZ-26 int...  34.2    5.8  
gb|KF472171.1|  Hanseniaspora uvarum isolate SZ-24 internal tr...  34.2    5.8  
gb|KF472170.1|  Kluyveromyces marxianus isolate SZ-21 internal...  34.2    5.8  
gb|KF472169.1|  Clavispora lusitaniae isolate SZ-17 internal t...  34.2    5.8  
gb|KF472168.1|  Candida intermedia isolate SZ-13 internal tran...  34.2    5.8  
gb|KF472167.1|  Candida tropicalis isolate SZ-12 internal tran...  34.2    5.8  
gb|KC990357.1|  Candida orthopsilosis strain CAS09-0748 18S ri...  34.2    5.8  
gb|KC990356.1|  Candida orthopsilosis strain CAS08-0504 18S ri...  34.2    5.8  
gb|KC990355.1|  Candida orthopsilosis strain CAS08-0185 18S ri...  34.2    5.8  
gb|KC990354.1|  Candida orthopsilosis strain CAS08-0282 18S ri...  34.2    5.8  
gb|JQ764666.1|  Elmerina foliacea voucher Yuan 5691 internal t...  34.2    5.8  
gb|KF018556.1|  Saccharomyces cerevisiae strain SA79 internal ...  34.2    5.8  
gb|KC966273.1|  Uncultured fungus clone 127_NA10_P31_D21 18S r...  34.2    5.8  
gb|KC966208.1|  Uncultured fungus clone 126_NA12_P31_G6 18S ri...  34.2    5.8  
gb|KC966205.1|  Uncultured fungus clone 126_NA12_P31_C6 18S ri...  34.2    5.8  
gb|KC966084.1|  Uncultured fungus clone 112_NA3_P32_N22 18S ri...  34.2    5.8  
gb|KC966000.1|  Uncultured fungus clone 106_NA2_P32_I11 18S ri...  34.2    5.8  
gb|KC965994.1|  Uncultured fungus clone 106_NA2_P31_C15 18S ri...  34.2    5.8  
gb|KC965789.1|  Uncultured fungus clone 99_NA3_P32_B7 18S ribo...  34.2    5.8  
gb|KC965510.1|  Uncultured fungus clone 68_NA11_P33_E21 18S ri...  34.2    5.8  
gb|KC965270.1|  Uncultured fungus clone 59_NA12_P32_J6 18S rib...  34.2    5.8  
gb|KC965115.1|  Uncultured fungus clone 2_NA11_P33_P2 18S ribo...  34.2    5.8  
gb|KC581334.1|  Phaeolus schweinitzii voucher UBCF20358 18S ri...  34.2    5.8  
gb|KF209361.1|  Uncultured fungus clone kh77 18S ribosomal RNA...  34.2    5.8  
gb|KF209360.1|  Uncultured fungus clone kf45 18S ribosomal RNA...  34.2    5.8  
gb|KF209350.1|  Uncultured fungus clone kh14 18S ribosomal RNA...  34.2    5.8  
emb|HE584821.1|  Candida sp. FF-2011 genomic DNA containing 18...  34.2    5.8  
emb|HE584820.1|  Candida sp. FF-2011 genomic DNA containing 18...  34.2    5.8  
gb|KC978056.1|  Uncultured endophytic fungus clone T76 interna...  34.2    5.8  
emb|HG327899.1|  Uncultured fungus genomic DNA containing ITS1...  34.2    5.8  
gb|KF410863.1|  Candida nivariensis strain FC531 internal tran...  34.2    5.8  
gb|KC966727.1|  Candida parapsilosis isolate AK10C1-aajbvdu 18...  34.2    5.8  
gb|KC966726.1|  Candida parapsilosis isolate AK08-aajbvdu inte...  34.2    5.8  
gb|KC966725.1|  Candida parapsilosis isolate AK05-aajbvdu inte...  34.2    5.8  
gb|KC966724.1|  Candida orthopsilosis isolate AK04-aajbvdu int...  34.2    5.8  
gb|KC966722.1|  Candida tropicalis isolate AK2-aajbvdu interna...  34.2    5.8  
gb|KF479403.1|  Pichia kudriavzevii strain CMH6A 18S ribosomal...  34.2    5.8  
gb|KF468226.1|  Scheffersomyces stipitis strain E232 internal ...  34.2    5.8  
gb|KF468225.1|  Scheffersomyces stipitis strain E231 internal ...  34.2    5.8  
gb|KF468216.1|  Kluyveromyces lactis strain E222 internal tran...  34.2    5.8  
gb|KF468215.1|  Debaryomyces hansenii strain E221 internal tra...  34.2    5.8  
gb|KF468214.1|  Debaryomyces hansenii strain E220 internal tra...  34.2    5.8  
gb|KF468213.1|  Clavispora lusitaniae strain E219 internal tra...  34.2    5.8  
gb|KF468212.1|  Candida palmioleophila strain E218 internal tr...  34.2    5.8  
gb|KF468207.1|  Candida glabrata strain E213 internal transcri...  34.2    5.8  
gb|KF468205.1|  Candida tropicalis strain E211 internal transc...  34.2    5.8  
gb|KF468204.1|  Candida tropicalis strain E210 internal transc...  34.2    5.8  
gb|KF468203.1|  Candida tropicalis strain E209 internal transc...  34.2    5.8  
gb|KF468202.1|  Candida tropicalis strain E208 internal transc...  34.2    5.8  
gb|KF468201.1|  Candida tropicalis strain E207 internal transc...  34.2    5.8  
gb|KF468200.1|  Candida tropicalis strain E206 internal transc...  34.2    5.8  
gb|KF468199.1|  Candida tropicalis strain E205 internal transc...  34.2    5.8  
gb|KF468198.1|  Candida tropicalis strain E204 internal transc...  34.2    5.8  
gb|KF468197.1|  Candida tropicalis strain E203 internal transc...  34.2    5.8  
gb|KF468194.1|  Lachancea thermotolerans strain E194 internal ...  34.2    5.8  
gb|KF468193.1|  Wickerhamomyces anomalus strain E191 internal ...  34.2    5.8  
gb|KF468192.1|  Meyerozyma guilliermondii strain E188 internal...  34.2    5.8  
gb|KF468191.1|  Wickerhamomyces anomalus strain E186 internal ...  34.2    5.8  
gb|KF468190.1|  Kazachstania aerobia strain E178 internal tran...  34.2    5.8  
gb|KF468189.1|  Kluyveromyces lactis strain E177 internal tran...  34.2    5.8  
gb|KF468188.1|  Debaryomyces hansenii strain E151 internal tra...  34.2    5.8  
gb|KF468186.1|  Candida tropicalis strain E135 internal transc...  34.2    5.8  
gb|KF468182.1|  Candida tropicalis strain E77 internal transcr...  34.2    5.8  
gb|KF468183.1|  Candida tropicalis strain E80 internal transcr...  34.2    5.8  
gb|KF468184.1|  Candida tropicalis strain E91 internal transcr...  34.2    5.8  
gb|KF468181.1|  Candida tropicalis strain E74 internal transcr...  34.2    5.8  
gb|KF468180.1|  Candida tropicalis strain E71 internal transcr...  34.2    5.8  
gb|KF468179.1|  Candida tropicalis strain E66 internal transcr...  34.2    5.8  
gb|KF468178.1|  Candida tropicalis strain E65 internal transcr...  34.2    5.8  
gb|KF468177.1|  Candida tropicalis strain E63 internal transcr...  34.2    5.8  
gb|KF468175.1|  Candida tropicalis strain E20 internal transcr...  34.2    5.8  
gb|KC920876.1|  Uncultured Candida clone FUN50 18S ribosomal R...  34.2    5.8  
gb|KC987957.1|  Kluyveromyces lactis strain P41 internal trans...  34.2    5.8  
gb|KC987956.1|  Kluyveromyces marxianus strain BM4 internal tr...  34.2    5.8  
gb|KF277145.1|  Pichia kudriavzevii strain SSY 02 18S ribosoma...  34.2    5.8  
gb|KF277144.1|  Pichia kudriavzevii strain SDY 01 18S ribosoma...  34.2    5.8  
gb|KF159990.1|  Ascomycota sp. EF22 internal transcribed space...  34.2    5.8  
gb|KC881077.1|  Zygosaccharomyces rouxii strain ATCC 28252 18S...  34.2    5.8  
gb|KC881078.1|  Zygosaccharomyces rouxii strain ATCC 56076 18S...  34.2    5.8  
gb|KC881076.1|  Zygosaccharomyces siamensis strain ATCC 12572 ...  34.2    5.8  
gb|KC881075.1|  Zygosaccharomyces siamensis strain ATCC 10685 ...  34.2    5.8  
gb|KC881074.1|  Zygosaccharomyces bisporus strain ATCC 34890 1...  34.2    5.8  
gb|KC881068.1|  Saccharomyces kudriavzevii strain ATCC 2601 18...  34.2    5.8  
gb|KC881067.1|  Saccharomyces cerevisiae strain ATCC 18824 18S...  34.2    5.8  
gb|KF309067.1|  Candida albicans strain USM-K1 18S ribosomal R...  34.2    5.8  
gb|KC959474.1|  Spathaspora sp. UFMG-IO-27.1 internal transcri...  34.2    5.8  
gb|KC959473.1|  Spathaspora sp. UFMG-IA-35.1 internal transcri...  34.2    5.8  
gb|KF293846.1|  Meyerozyma guilliermondii strain F13-B 18S rib...  34.2    5.8  
gb|KC886644.1|  Pichia kudriavzevii strain Atz-EN-01 18S ribos...  34.2    5.8  
gb|JX427052.1|  Meyerozyma guilliermondii isolate SACCR 110747...  34.2    5.8  
gb|JX427051.1|  Meyerozyma guilliermondii isolate SACCR 010861...  34.2    5.8  
gb|JX427050.1|  Meyerozyma guilliermondii isolate SACCR 010858...  34.2    5.8  
gb|JQ991839.1|  Uncultured Suillus clone ECM214 18S ribosomal ...  34.2    5.8  
gb|KF297139.1|  Uncultured fungus clone 106_NA5_P34_C5 18S rib...  34.2    5.8  
gb|KF297002.1|  Uncultured fungus clone 87_NA6_P32_B22 18S rib...  34.2    5.8  
gb|KF049779.1|  Kluyveromyces marxianus isolate L4 internal tr...  34.2    5.8  
gb|KF049778.1|  Kluyveromyces marxianus isolate L3 internal tr...  34.2    5.8  
gb|KF049777.1|  Kluyveromyces marxianus isolate L1 internal tr...  34.2    5.8  
gb|KF055433.1|  Saccharomyces cerevisiae strain ABT-Y1J 18S ri...  34.2    5.8  
gb|KF055432.1|  Saccharomyces cerevisiae strain ABT-Y1S intern...  34.2    5.8  
gb|KC832476.1|  Ogataea sp. UFMG-CA7.2 internal transcribed sp...  34.2    5.8  
gb|KC905771.1|  Kluyveromyces marxianus strain TY16 18S riboso...  34.2    5.8  
gb|KC905770.1|  Pichia kudriavzevii strain TY11 18S ribosomal ...  34.2    5.8  
gb|KF313360.1|  Kluyveromyces sp. IIPE453 18S ribosomal RNA ge...  34.2    5.8  
gb|KC841145.1|  Pichia kudriavzevii isolate CP1-FM-CFTRI inter...  34.2    5.8  
gb|KC834825.1|  Saccharomyces sp. 98c 18S ribosomal RNA gene, ...  34.2    5.8  
gb|KC834824.1|  Saccharomyces sp. 96c 18S ribosomal RNA gene, ...  34.2    5.8  
gb|HQ871997.1|  Fungal endophyte isolate 64 18S ribosomal RNA ...  34.2    5.8  
gb|HQ871996.1|  Fungal endophyte isolate 33 18S ribosomal RNA ...  34.2    5.8  
gb|KF151197.1|  Candida sp. CBMA1.18 internal transcribed spac...  34.2    5.8  
gb|KC514818.1|  Phaeolus schweinitzii strain 209 internal tran...  34.2    5.8  
dbj|AB830593.1|  Saccharomyces cerevisiae genes for ITS1, 5.8S...  34.2    5.8  
dbj|AB830592.1|  Saccharomyces cerevisiae genes for ITS1, 5.8S...  34.2    5.8  
dbj|AB830591.1|  Saccharomyces cerevisiae genes for ITS1, 5.8S...  34.2    5.8  
gb|KC525855.1|  Uncultured Saccharomyces clone KH13-3627 18S r...  34.2    5.8  
gb|KC525854.1|  Uncultured Saccharomyces clone KH13-4335 18S r...  34.2    5.8  
gb|KC525853.1|  Uncultured Saccharomyces clone KH13-4452 18S r...  34.2    5.8  
gb|KC525850.1|  Uncultured Pichia clone RP13-2942 18S ribosoma...  34.2    5.8  
gb|KC525849.1|  Uncultured Pichia clone RP1-5365 18S ribosomal...  34.2    5.8  
gb|KC525848.1|  Uncultured Pichia clone MV-1-11626 18S ribosom...  34.2    5.8  
gb|KC525846.1|  Uncultured Pichia clone MG13-5304 18S ribosoma...  34.2    5.8  
gb|KC525844.1|  Uncultured Pichia clone JC1-2569 18S ribosomal...  34.2    5.8  
gb|KC525842.1|  Uncultured Pichia clone CS1-988 18S ribosomal ...  34.2    5.8  
gb|KC525841.1|  Uncultured Pichia clone KT-1-3447 18S ribosoma...  34.2    5.8  
gb|KC525821.1|  Uncultured Candida clone AR-L-16-7898 18S ribo...  34.2    5.8  
gb|KC525820.1|  Uncultured Candida clone AS1-4363 18S ribosoma...  34.2    5.8  
gb|KC525819.1|  Uncultured Candida clone TDX-L-16-6889 18S rib...  34.2    5.8  
gb|KC525818.1|  Uncultured Candida clone JB-L-16-22089 18S rib...  34.2    5.8  
gb|KC525817.1|  Uncultured Candida clone AS1-4026 18S ribosoma...  34.2    5.8  
gb|KC525816.1|  Uncultured Candida clone BD-L-16-15220 18S rib...  34.2    5.8  
gb|KC525815.1|  Uncultured Candida clone AR-L-16-5638 18S ribo...  34.2    5.8  
gb|KC525814.1|  Uncultured Candida clone EF1-834 18S ribosomal...  34.2    5.8  
gb|KC525813.1|  Uncultured Candida clone BD-L-16-13453 18S rib...  34.2    5.8  
gb|KC525812.1|  Uncultured Candida clone H11-2393 18S ribosoma...  34.2    5.8  
gb|KC525811.1|  Uncultured Candida clone IM-L-1-35689 18S ribo...  34.2    5.8  
gb|KC525810.1|  Uncultured Candida clone CS-L-1-8932 18S ribos...  34.2    5.8  
gb|KC525745.1|  Uncultured Debaryomyces clone BC13-2488 18S ri...  34.2    5.8  
gb|KC525744.1|  Uncultured Debaryomyces clone H17-4395 18S rib...  34.2    5.8  
gb|KC525743.1|  Uncultured Debaryomyces clone JC1-726 18S ribo...  34.2    5.8  
gb|KC525742.1|  Uncultured Debaryomyces clone H16-2697 18S rib...  34.2    5.8  
gb|KC525741.1|  Uncultured Debaryomyces clone BC1-1642 18S rib...  34.2    5.8  
gb|KC525738.1|  Uncultured Debaryomyces clone KM1-4548 18S rib...  34.2    5.8  
gb|KC525734.1|  Uncultured Debaryomyces clone RP13-2251 18S ri...  34.2    5.8  
gb|KC525730.1|  Uncultured Debaryomyces clone BC1-1410 18S rib...  34.2    5.8  
gb|KC525729.1|  Uncultured Debaryomyces clone TS13-15410 18S r...  34.2    5.8  
gb|KC525727.1|  Uncultured Candida clone KO1-5040 18S ribosoma...  34.2    5.8  
gb|KC525726.1|  Uncultured Candida clone KT-13-17434 18S ribos...  34.2    5.8  
gb|KC525725.1|  Uncultured Candida clone EF1-648 18S ribosomal...  34.2    5.8  
gb|KC525724.1|  Uncultured Candida clone IM-L-1-26305 18S ribo...  34.2    5.8  
gb|KC525721.1|  Uncultured Candida clone RB1-3961 18S ribosoma...  34.2    5.8  
gb|KC525720.1|  Uncultured Candida clone CW1-1301 18S ribosoma...  34.2    5.8  
gb|KC525719.1|  Uncultured Candida clone CS-L-1-15280 18S ribo...  34.2    5.8  
gb|KC525718.1|  Uncultured Candida clone TDX-L-1-4347 18S ribo...  34.2    5.8  
gb|KC525703.1|  Uncultured Candida clone JB-L-16-16680 18S rib...  34.2    5.8  
gb|KC525702.1|  Uncultured Candida clone WP-L-16-5108 18S ribo...  34.2    5.8  
gb|KC525701.1|  Uncultured Candida clone TDX-L-16-3030 18S rib...  34.2    5.8  
gb|KC525700.1|  Uncultured Candida clone TDX-L-1-9020 18S ribo...  34.2    5.8  
gb|KC525697.1|  Uncultured Candida clone SC1-4506 18S ribosoma...  34.2    5.8  
gb|KC525695.1|  Uncultured Candida clone RP1-603 18S ribosomal...  34.2    5.8  
gb|KC525693.1|  Uncultured Candida clone MM1-607 18S ribosomal...  34.2    5.8  
gb|KC525692.1|  Uncultured Candida clone MH1-1786 18S ribosoma...  34.2    5.8  
gb|KC525690.1|  Uncultured Candida clone MD-L-1-8787 18S ribos...  34.2    5.8  
gb|KC525689.1|  Uncultured Candida clone LGL16-620 18S ribosom...  34.2    5.8  
gb|KC525688.1|  Uncultured Candida clone KW-L-1-503 18S riboso...  34.2    5.8  
gb|KC525687.1|  Uncultured Candida clone KT-13-24675 18S ribos...  34.2    5.8  
gb|KC525686.1|  Uncultured Candida clone KO1-6305 18S ribosoma...  34.2    5.8  
gb|KC525685.1|  Uncultured Candida clone KH1-3772 18S ribosoma...  34.2    5.8  
gb|KC525684.1|  Uncultured Candida clone JC13-762 18S ribosoma...  34.2    5.8  
gb|KC525682.1|  Uncultured Candida clone JB-L-16-10202 18S rib...  34.2    5.8  
gb|KC525680.1|  Uncultured Candida clone HR-L-16-7342 18S ribo...  34.2    5.8  
gb|KC525679.1|  Uncultured Candida clone HR-L-1-10585 18S ribo...  34.2    5.8  
gb|KC525677.1|  Uncultured Candida clone H14-5470 18S ribosoma...  34.2    5.8  
gb|KC525676.1|  Uncultured Candida clone H13-1003 18S ribosoma...  34.2    5.8  
gb|KC525675.1|  Uncultured Candida clone H12-6095 18S ribosoma...  34.2    5.8  
gb|KC525673.1|  Uncultured Candida clone EF1-4715 18S ribosoma...  34.2    5.8  
gb|KC525672.1|  Uncultured Candida clone DN13-6309 18S ribosom...  34.2    5.8  
gb|KC525671.1|  Uncultured Candida clone DN1-4914 18S ribosoma...  34.2    5.8  
gb|KC525670.1|  Uncultured Candida clone DH1-4597 18S ribosoma...  34.2    5.8  
gb|KC525666.1|  Uncultured Candida clone BD-L-16-450 18S ribos...  34.2    5.8  
gb|KC525665.1|  Uncultured Candida clone BC1-553 18S ribosomal...  34.2    5.8  
gb|KC525664.1|  Uncultured Candida clone AS13-3763 18S ribosom...  34.2    5.8  
gb|KC525663.1|  Uncultured Candida clone AS1-6956 18S ribosoma...  34.2    5.8  
gb|KC525662.1|  Uncultured Candida clone AR-L-16-508 18S ribos...  34.2    5.8  
gb|KC525660.1|  Uncultured Candida clone AA-13-3666 18S riboso...  34.2    5.8  
gb|KC525659.1|  Uncultured Candida clone DN13-2895 18S ribosom...  34.2    5.8  
gb|KC525658.1|  Uncultured Candida clone DN1-7578 18S ribosoma...  34.2    5.8  
gb|KC525657.1|  Uncultured Candida clone KT-13-19494 18S ribos...  34.2    5.8  
gb|KC525656.1|  Uncultured Candida clone TD-L-16-3146 18S ribo...  34.2    5.8  
gb|KC525654.1|  Uncultured Candida clone TD-L-16-3956 18S ribo...  34.2    5.8  
gb|KC525653.1|  Uncultured Candida clone CS-L-1-5746 18S ribos...  34.2    5.8  
gb|KC525652.1|  Uncultured Candida clone KT-13-16063 18S ribos...  34.2    5.8  
gb|KC525650.1|  Uncultured Candida clone DN1-7443 18S ribosoma...  34.2    5.8  
gb|KC525649.1|  Uncultured Candida clone CS-L-1-12141 18S ribo...  34.2    5.8  
gb|KC525646.1|  Uncultured Candida clone CS-L-1-3116 18S ribos...  34.2    5.8  
gb|KC525644.1|  Uncultured Candida clone KT-13-27361 18S ribos...  34.2    5.8  
gb|KC525643.1|  Uncultured Candida clone KH13-4696 18S ribosom...  34.2    5.8  
gb|KC525642.1|  Uncultured Candida clone DN1-6685 18S ribosoma...  34.2    5.8  
gb|KC525641.1|  Uncultured Candida clone MG13-3509 18S ribosom...  34.2    5.8  
gb|KC525640.1|  Uncultured Candida clone DN1-7562 18S ribosoma...  34.2    5.8  
gb|KC525638.1|  Uncultured Candida clone SC1-4965 18S ribosoma...  34.2    5.8  
gb|KC525637.1|  Uncultured Candida clone LH13-1415 18S ribosom...  34.2    5.8  
gb|KC525636.1|  Uncultured Candida clone MM13-11102 18S riboso...  34.2    5.8  
gb|KC525635.1|  Uncultured Candida clone LH13-930 18S ribosoma...  34.2    5.8  
gb|KC525634.1|  Uncultured Candida clone MM13-7891 18S ribosom...  34.2    5.8  
gb|KC525633.1|  Uncultured Candida clone SC13-1409 18S ribosom...  34.2    5.8  
gb|KC525630.1|  Uncultured Candida clone SC1-6522 18S ribosoma...  34.2    5.8  
gb|KC525629.1|  Uncultured Candida clone WP-L-16-3138 18S ribo...  34.2    5.8  
gb|KC525628.1|  Uncultured Candida clone DN13-965 18S ribosoma...  34.2    5.8  
gb|KC525627.1|  Uncultured Candida clone DN1-4091 18S ribosoma...  34.2    5.8  
gb|KC525626.1|  Uncultured Candida clone WP-L-16-2277 18S ribo...  34.2    5.8  
gb|KC525611.1|  Uncultured Penicillium clone KT13-3608 18S rib...  34.2    5.8  
gb|KC525570.1|  Uncultured Cladosporium clone CSL1-10847 18S r...  34.2    5.8  
gb|KC525569.1|  Uncultured Cladosporium clone CSL1-7381 18S ri...  34.2    5.8  
gb|KC525568.1|  Uncultured Cladosporium clone MDL1-4911 18S ri...  34.2    5.8  
gb|KC525559.1|  Uncultured Cladosporium clone MH13-8226 18S ri...  34.2    5.8  
gb|KC525546.1|  Uncultured Cladosporium clone CS13-10300 18S r...  34.2    5.8  
gb|KC525524.1|  Uncultured Cladosporium clone H12-3311 18S rib...  34.2    5.8  
gb|KC525523.1|  Uncultured Cladosporium clone CSL1-2312 18S ri...  34.2    5.8  
gb|KC525522.1|  Uncultured Cladosporium clone JC1-718 18S ribo...  34.2    5.8  
gb|KC525520.1|  Uncultured Cladosporium clone EF13-2177 18S ri...  34.2    5.8  
gb|KC525501.1|  Uncultured Cladosporium clone H12-4546 18S rib...  34.2    5.8  
gb|KC525477.1|  Uncultured Cladosporium clone EF13-5562 18S ri...  34.2    5.8  
gb|KC525465.1|  Uncultured Ascomycota clone HRL16-1448 18S rib...  34.2    5.8  
gb|KC870065.1|  Hanseniaspora opuntiae isolate GK01 18S riboso...  34.2    5.8  
dbj|AB828583.1|  Candida parapsilosis gene for 18S rRNA, ITS1,...  34.2    5.8  
gb|KC797577.1|  Uncultured Pichia clone K-159-12-8 internal tr...  34.2    5.8  
gb|KC797570.1|  Uncultured Kluyveromyces clone K-249-12-16 int...  34.2    5.8  
gb|KC797569.1|  Uncultured Kluyveromyces clone K-159-12-1 inte...  34.2    5.8  
gb|KC797561.1|  Uncultured Debaryomyces clone K-227-12-55 inte...  34.2    5.8  
gb|KC797557.1|  Uncultured Candida clone K-159-12-23 internal ...  34.2    5.8  
gb|KC797556.1|  Uncultured Candida clone K-159-12-50 internal ...  34.2    5.8  
gb|KC818415.1|  Candida tropicalis strain JKMMVBHU internal tr...  34.2    5.8  
gb|KC768085.1|  Ogataea neopini isolate HG85 internal transcri...  34.2    5.8  
gb|KC768071.1|  Candida sp. HD4 18S ribosomal RNA gene, partia...  34.2    5.8  
gb|KC785564.1|  Uncultured Saccharomyces clone 038_G439WC.13-T...  34.2    5.8  
gb|KC785548.1|  Uncultured Clavispora clone 001 18S ribosomal ...  34.2    5.8  
gb|KC785544.1|  Uncultured Candida clone 277 18S ribosomal RNA...  34.2    5.8  
gb|KC917425.1|  Debaryomyces hansenii strain CDB80 5.8S riboso...  34.2    5.8  
gb|KC917423.1|  Saccharomyces cerevisiae strain CDB78 5.8S rib...  34.2    5.8  
gb|KC917418.1|  Debaryomyces hansenii strain CDB73 5.8S riboso...  34.2    5.8  
gb|KC917416.1|  Debaryomyces hansenii strain CDB71 5.8S riboso...  34.2    5.8  
gb|KC917414.1|  Saccharomyces cerevisiae strain CDB69 5.8S rib...  34.2    5.8  
gb|KC917412.1|  Debaryomyces hansenii strain CDB67 5.8S riboso...  34.2    5.8  
gb|KC917409.1|  Saccharomyces cerevisiae strain CDB64 5.8S rib...  34.2    5.8  
gb|KC917403.1|  Debaryomyces hansenii strain CDB58 5.8S riboso...  34.2    5.8  
gb|KC917402.1|  Clavispora lusitaniae strain CDB57 5.8S riboso...  34.2    5.8  
gb|KC917400.1|  Debaryomyces hansenii strain CDB55 5.8S riboso...  34.2    5.8  
gb|KC917399.1|  Clavispora lusitaniae strain CDB54 5.8S riboso...  34.2    5.8  
gb|KC917396.1|  Saccharomyces cerevisiae strain CDB51 5.8S rib...  34.2    5.8  
gb|KC917395.1|  Debaryomyces hansenii strain CDB50 5.8S riboso...  34.2    5.8  
gb|KC917388.1|  Clavispora lusitaniae strain CDB43 5.8S riboso...  34.2    5.8  
gb|KC917381.1|  Debaryomyces hansenii strain CDB36 5.8S riboso...  34.2    5.8  
gb|KC917380.1|  Clavispora lusitaniae strain CDB35 5.8S riboso...  34.2    5.8  
gb|KC917378.1|  Debaryomyces hansenii strain CDB33 5.8S riboso...  34.2    5.8  
gb|KC917365.1|  Debaryomyces hansenii strain CDB20 5.8S riboso...  34.2    5.8  
gb|KC917361.1|  Saccharomyces cerevisiae strain CDB16 5.8S rib...  34.2    5.8  
gb|KC917357.1|  Saccharomyces cerevisiae strain CDB12 5.8S rib...  34.2    5.8  
gb|KC917354.1|  Debaryomyces hansenii strain CDB9 5.8S ribosom...  34.2    5.8  
gb|KC917353.1|  Saccharomyces cerevisiae strain CDB8 5.8S ribo...  34.2    5.8  
gb|KC917351.1|  Debaryomyces hansenii strain CDB6 5.8S ribosom...  34.2    5.8  
gb|KC917346.1|  Meyerozyma guilliermondii strain CDB1 5.8S rib...  34.2    5.8  
gb|JX101632.1|  Kazachstania servazzii strain MY7 18S ribosoma...  34.2    5.8  
gb|JQ957012.1|  Wickerhamomyces anomalus strain FP/SU1 interna...  34.2    5.8  
gb|KC765138.1|  Issatchenkia terricola voucher ITV127 internal...  34.2    5.8  
gb|KC765135.1|  Pichia kudriavzevii voucher ITV133 internal tr...  34.2    5.8  
gb|KC765133.1|  Pichia kudriavzevii voucher ITV130 internal tr...  34.2    5.8  
gb|KC765132.1|  Pichia kudriavzevii voucher ITV129 internal tr...  34.2    5.8  
gb|KC765131.1|  Pichia kudriavzevii voucher ITV128 internal tr...  34.2    5.8  
gb|KC765130.1|  Pichia kudriavzevii voucher ITV126 internal tr...  34.2    5.8  
gb|KC765128.1|  Pichia kudriavzevii voucher ITV121 internal tr...  34.2    5.8  
gb|KC765126.1|  Saccharomyces cerevisiae voucher ITV138 intern...  34.2    5.8  
gb|KC765125.1|  Saccharomyces cerevisiae voucher ITV136 intern...  34.2    5.8  
gb|KC765124.1|  Saccharomyces cerevisiae voucher ITV131 intern...  34.2    5.8  
gb|KC765123.1|  Saccharomyces cerevisiae voucher ITV124 intern...  34.2    5.8  
gb|KC765122.1|  Candida tropicalis voucher ITV142 internal tra...  34.2    5.8  
gb|KC765121.1|  Candida stellimalicola voucher ITV118 internal...  34.2    5.8  
gb|CP006026.1|  Saccharomycetaceae sp. 'Ashbya aceri' chromoso...  34.2    5.8  
gb|JX892947.1|  Vuilleminia nilsii isolate MG171 18S ribosomal...  34.2    5.8  
gb|JX892945.1|  Vuilleminia nilsii isolate MG134 18S ribosomal...  34.2    5.8  
gb|JX892944.1|  Vuilleminia macrospora isolate MG200 18S ribos...  34.2    5.8  
gb|JX892942.1|  Vuilleminia macrospora isolate MG196 18S ribos...  34.2    5.8  
gb|JX892940.1|  Vuilleminia macrospora isolate MG167 18S ribos...  34.2    5.8  
emb|HG007840.1|  Candida aff. saitoana VKPM Y3988 genomic DNA ...  34.2    5.8  
gb|JX470333.1|  Marasmius puerariae voucher R. Kirschner & C.-...  34.2    5.8  
gb|KC876519.1|  Citeromyces matritensis strain 166 internal tr...  34.2    5.8  
gb|JX069772.1|  Meyerozyma guilliermondii strain Y-4 internal ...  34.2    5.8  
gb|JX069771.1|  Meyerozyma guilliermondii strain Y-2 internal ...  34.2    5.8  
gb|KC834765.1|  Debaryomyces sp. 50c 18S ribosomal RNA gene, p...  34.2    5.8  
gb|KC878463.1|  Candida boleticola strain IMBCIS 18S ribosomal...  34.2    5.8  
gb|KC810956.1|  Candida rhagii strain D43-Pir internal transcr...  34.2    5.8  
gb|KC810955.1|  Priceomyces sp. 3R 18S ribosomal RNA gene, par...  34.2    5.8  
gb|KC810952.1|  Candida atakaporum strain D43 internal transcr...  34.2    5.8  
gb|KC810950.1|  Candida sp. DG-2013d strain P8 18S ribosomal R...  34.2    5.8  
gb|KC810947.1|  Kluyveromyces dobzhanskii strain IMBR1R 18S ri...  34.2    5.8  
gb|KC601852.1|  Pichia kudriavzevii strain ATCC 6258 18S ribos...  34.2    5.8  
gb|KC608220.1|  Candida viswanathii strain TERI MS1 internal t...  34.2    5.8  
gb|KC574384.1|  Candida tropicalis strain PNY2013 18S ribosoma...  34.2    5.8  
gb|KC858280.1|  Candida parapsilosis strain AMS2 5.8S ribosoma...  34.2    5.8  
gb|KC858277.1|  Kluyveromyces lactis strain APS2 5.8S ribosoma...  34.2    5.8  
gb|KC597824.1|  Candida tropicalis strain KY7 internal transcr...  34.2    5.8  
gb|KC597822.1|  Candida tropicalis strain KY2 internal transcr...  34.2    5.8  
gb|KC597821.1|  Wickerhamomyces anomalus strain KY1 internal t...  34.2    5.8  
gb|KC556819.1|  Candida tropicalis isolate MS-5 18S ribosomal ...  34.2    5.8  
gb|KC556818.1|  Pichia kudriavzevii isolate MI-3 18S ribosomal...  34.2    5.8  
gb|KC556817.1|  Pichia kudriavzevii isolate MI-1 18S ribosomal...  34.2    5.8  
gb|KC556815.1|  Candida tropicalis isolate PS-2 18S ribosomal ...  34.2    5.8  
gb|KC556814.1|  Candida parapsilosis isolate A-16 18S ribosoma...  34.2    5.8  
gb|KC556813.1|  Candida tropicalis isolate A-13 18S ribosomal ...  34.2    5.8  
gb|KC556811.1|  Meyerozyma guilliermondii isolate A-8 18S ribo...  34.2    5.8  
gb|KC556809.1|  Meyerozyma caribbica isolate A-5 18S ribosomal...  34.2    5.8  
gb|KC556807.1|  Candida metapsilosis isolate A-2 18S ribosomal...  34.2    5.8  
gb|KC565734.1|  Colletotrichum capsici strain Cc11TNAU interna...  34.2    5.8  
gb|JQ966757.1|  Candida tropicalis strain SKO-1 18S ribosomal ...  34.2    5.8  
gb|JQ966755.1|  Candida tropicalis strain B5 18S ribosomal RNA...  34.2    5.8  
gb|JQ966754.1|  Candida tropicalis strain A2 18S ribosomal RNA...  34.2    5.8  
gb|KC865290.1|  Debaryomyces hansenii strain 296 internal tran...  34.2    5.8  
gb|KC865288.1|  Candida oleophila strain 155 internal transcri...  34.2    5.8  
gb|KC865287.1|  Torulaspora delbrueckii strain 337 internal tr...  34.2    5.8  
gb|KC479178.1|  Candida nivariensis isolate VPCI1028/12 18S ri...  34.2    5.8  
gb|KC479177.1|  Candida nivariensis isolate VPCI826/P/12 18S r...  34.2    5.8  
gb|KC479176.1|  Candida nivariensis isolate VPCI818/P/12 18S r...  34.2    5.8  
gb|KC479175.1|  Candida nivariensis isolate VPCI785/P/12 18S r...  34.2    5.8  
gb|KC479174.1|  Candida nivariensis isolate VPCI774/P/12 18S r...  34.2    5.8  
gb|KC535143.1|  Uncultured Pichia clone F9-K24 internal transc...  34.2    5.8  
gb|KC542314.1|  Candida natalensis strain UCMA3722 internal tr...  34.2    5.8  
gb|KC681899.1|  Saccharomycetales sp. UWOPS 91-445.1 small sub...  34.2    5.8  
gb|KC681898.1|  Saccharomycetales sp. G91-702.5 small subunit ...  34.2    5.8  
gb|KC681897.1|  Saccharomycetales sp. UWOPS 99-344.4 small sub...  34.2    5.8  
gb|KC681896.1|  Saccharomycetales sp. UWOPS 00-157.1 small sub...  34.2    5.8  
gb|HM627165.2|  Candida sp. DG-2013c strain D37R 18S ribosomal...  34.2    5.8  
dbj|AB774443.1|  Hyphopichia sp. DBOHF01HT08 genes for ITS1, 5...  34.2    5.8  
ref|NR_111725.1|  Candida takata ATCC MYA-4702 ITS region; fro...  34.2    5.8  
emb|HF952838.2|  Wickerhamomyces anomalus partial 26S rRNA gen...  34.2    5.8  
emb|HF952839.2|  Hyphopichia burtonii partial 26S rRNA gene, i...  34.2    5.8  
emb|HF952837.1|  Wickerhamomyces anomalus partial 26S rRNA gen...  34.2    5.8  
emb|HF952836.1|  Wickerhamomyces anomalus partial 26S rRNA gen...  34.2    5.8  
gb|HQ916868.1|  Candida sp. KP-2012 internal transcribed space...  34.2    5.8  
gb|JQ805028.1|  Uncultured fungus clone cerambycid_mycetome 18...  34.2    5.8  
gb|KC492133.1|  Tetrapisispora namnaoensis strain BCRC 23121 i...  34.2    5.8  
gb|KC492130.1|  Tetrapisispora sp. CFL-2013a strain NC2S06 int...  34.2    5.8  
gb|KC492131.1|  Tetrapisispora sp. CFL-2013a strain NC6S21 int...  34.2    5.8  
gb|KC492128.1|  Tetrapisispora sp. CFL-2013b strain TC1S05 int...  34.2    5.8  
gb|KC492129.1|  Tetrapisispora sp. CFL-2013b strain TC5S14 int...  34.2    5.8  
gb|KC118129.3|  Candida sp. CBS 12463 18S ribosomal RNA gene, ...  34.2    5.8  
gb|HM627147.2|  Candida sp. DG-2013b strain DZ3 18S ribosomal ...  34.2    5.8  
gb|JQ747698.1|  Fungal sp. F271 internal transcribed spacer 1,...  34.2    5.8  
gb|KC462060.1|  Wickerhamomyces anomalus strain BKR2 internal ...  34.2    5.8  
gb|KC462059.1|  Candida parapsilosis strain BKR1 internal tran...  34.2    5.8  
gb|KC777380.1|  Candida metapsilosis strain ATCC 96144 18S rib...  34.2    5.8  
gb|KC777379.1|  Candida parapsilosis strain Para/H-124 18S rib...  34.2    5.8  
gb|KC777378.1|  Candida parapsilosis strain Para/CC-105 18S ri...  34.2    5.8  
gb|KC777377.1|  Candida orthopsilosis strain Ortho/HP-179 18S ...  34.2    5.8  
gb|KC777376.1|  Candida orthopsilosis strain Ortho/H-152 18S r...  34.2    5.8  
gb|KC777375.1|  Candida metapsilosis strain Meta/M-18 18S ribo...  34.2    5.8  
gb|KC607750.1|  Saccharomyces cerevisiae strain FSHY7 18S ribo...  34.2    5.8  
gb|KC607749.1|  Kluyveromyces marxianus strain FSHY6 internal ...  34.2    5.8  
gb|KC756946.1|  Pichia kudriavzevii isolate B-WHX-12-12 intern...  34.2    5.8  
gb|KC412549.1|  Uncultured Suillus clone SJ-GS158 internal tra...  34.2    5.8  
gb|KC412548.1|  Uncultured Suillus clone SJ-LM243 internal tra...  34.2    5.8  
gb|KC412547.1|  Uncultured Suillus clone SJ-RO231 internal tra...  34.2    5.8  
gb|JX910353.1|  Meyerozyma caribbica isolate F4 18S ribosomal ...  34.2    5.8  
gb|KC544516.1|  Candida glabrata isolate B-WHX-12-32 18S ribos...  34.2    5.8  
gb|KC544515.1|  Kluyveromyces marxianus isolate B-WHX-12-45 in...  34.2    5.8  
gb|KC544514.1|  Kluyveromyces marxianus isolate B-WHX-12-41 18...  34.2    5.8  
gb|KC544513.1|  Kluyveromyces marxianus isolate B-WHX-12-44 18...  34.2    5.8  
gb|KC544512.1|  Kluyveromyces marxianus isolate B-WHX-12-25 18...  34.2    5.8  
gb|KC544511.1|  Hanseniaspora uvarum isolate B-WHX-12-14 inter...  34.2    5.8  
gb|KC544510.1|  Candida tropicalis isolate B-WHX-12-06 interna...  34.2    5.8  
gb|KC544508.1|  Pichia kudriavzevii isolate B-WHX-12-08 intern...  34.2    5.8  
gb|KC544506.1|  Aureobasidium pullulans isolate B-WHX-12-02 in...  34.2    5.8  
gb|KC544505.1|  Kluyveromyces marxianus isolate B-WHX-12-30 in...  34.2    5.8  
gb|KC544504.1|  Candida glabrata isolate B-WHX-12-27 18S ribos...  34.2    5.8  
gb|KC544503.1|  Pichia kudriavzevii isolate B-WHX-12-19 intern...  34.2    5.8  
gb|KC544502.1|  Pichia kudriavzevii isolate B-WHX-12-59 intern...  34.2    5.8  
gb|KC544501.1|  Saccharomyces cerevisiae isolate B-WHX-12-48 i...  34.2    5.8  
gb|KC544499.1|  Saccharomyces cerevisiae isolate B-WHX-12-05 i...  34.2    5.8  
gb|KC544498.1|  Candida tropicalis isolate B-WHX-12-29 interna...  34.2    5.8  
gb|KC544496.1|  Torulaspora delbrueckii isolate B-WHX-12-18 in...  34.2    5.8  
gb|KC544495.1|  Torulaspora delbrueckii isolate B-WHX-12-13 in...  34.2    5.8  
gb|KC544492.1|  Debaryomyces hansenii isolate B-WHX-12-10 inte...  34.2    5.8  
gb|KC544491.1|  Candida glabrata isolate B-WHX-12-46 internal ...  34.2    5.8  
gb|KC544490.1|  Saccharomyces cerevisiae isolate B-WHX-12-47 i...  34.2    5.8  
gb|KC544489.1|  Candida glabrata isolate B-WHX-12-42 internal ...  34.2    5.8  
gb|KC544488.1|  Candida tropicalis isolate B-WHX-12-62 interna...  34.2    5.8  
gb|KC544487.1|  Candida tropicalis isolate B-WHX-12-23 interna...  34.2    5.8  
gb|KC544486.1|  Saccharomyces cerevisiae isolate B-WHX-12-43 i...  34.2    5.8  
gb|KC544485.1|  Hanseniaspora opuntiae isolate B-WHX-12-39 int...  34.2    5.8  
gb|KC544484.1|  Saccharomyces cerevisiae isolate B-WHX-12-40 i...  34.2    5.8  
gb|KC544483.1|  Meyerozyma caribbica isolate B-WHX-12-26 inter...  34.2    5.8  
gb|KC544482.1|  Candida orthopsilosis isolate B-WHX-12-21 inte...  34.2    5.8  
gb|KC544480.1|  Wickerhamomyces anomalus isolate B-WHX-12-11 i...  34.2    5.8  
gb|KC544479.1|  Meyerozyma guilliermondii isolate B-WHX-12-04 ...  34.2    5.8  
gb|KC544478.1|  Meyerozyma guilliermondii isolate B-WHX-12-09 ...  34.2    5.8  
gb|KC621079.1|  Hyphopichia burtonii strain DQ9 internal trans...  34.2    5.8  
gb|KC621078.1|  Saccharomyces cerevisiae strain DQY7 18S ribos...  34.2    5.8  
gb|KC621077.1|  Saccharomyces cerevisiae strain DQY2 18S ribos...  34.2    5.8  
gb|KC339727.1|  Suillus grevillei internal transcribed spacer ...  34.2    5.8  
gb|KC339726.1|  Suillus sibiricus isolate 2269 internal transc...  34.2    5.8  
gb|KC339725.1|  Suillus grevillei isolate 2240 internal transc...  34.2    5.8  
gb|KC415251.1|  Candida tropicalis isolate Balki1 internal tra...  34.2    5.8  
gb|KC182136.1|  Candida parapsilosis strain TEMD69 internal tr...  34.2    5.8  
gb|KC182132.1|  Candida sinolaborantium strain TEMD39 18S ribo...  34.2    5.8  
gb|KC182129.1|  Candida sinolaborantium strain TEMD22 internal...  34.2    5.8  
gb|KC182126.1|  Saccharomyces cerevisiae strain TEMD14 interna...  34.2    5.8  
gb|KC182124.1|  Pichia kudriavzevii strain TEMD12 internal tra...  34.2    5.8  
gb|KC342945.1|  Saccharomyces cerevisiae strain JN40 internal ...  34.2    5.8  
gb|KC342944.1|  Saccharomyces cerevisiae strain JN39 internal ...  34.2    5.8  
gb|KC342943.1|  Saccharomyces cerevisiae strain JN38 internal ...  34.2    5.8  
gb|KC342942.1|  Saccharomyces cerevisiae strain JN37 internal ...  34.2    5.8  
gb|KC342941.1|  Saccharomyces cerevisiae strain JN36 internal ...  34.2    5.8  
gb|KC342940.1|  Saccharomyces cerevisiae strain JN35 internal ...  34.2    5.8  
gb|KC342939.1|  Saccharomyces cerevisiae strain JN34 internal ...  34.2    5.8  
gb|KC342938.1|  Saccharomyces cerevisiae strain JN33 internal ...  34.2    5.8  
gb|KC342937.1|  Saccharomyces cerevisiae strain JN32 internal ...  34.2    5.8  
gb|KC342936.1|  Saccharomyces cerevisiae strain JN31 internal ...  34.2    5.8  
gb|KC342935.1|  Saccharomyces cerevisiae strain JN30 internal ...  34.2    5.8  
gb|KC342934.1|  Saccharomyces cerevisiae strain JN29 internal ...  34.2    5.8  
gb|KC342933.1|  Saccharomyces cerevisiae strain JN28 internal ...  34.2    5.8  
gb|KC342932.1|  Saccharomyces cerevisiae strain JN27 internal ...  34.2    5.8  
gb|KC342931.1|  Saccharomyces cerevisiae strain JN26 internal ...  34.2    5.8  
gb|KC342930.1|  Saccharomyces cerevisiae strain JN25 internal ...  34.2    5.8  
gb|KC342929.1|  Saccharomyces cerevisiae strain JN24 internal ...  34.2    5.8  
gb|KC342928.1|  Saccharomyces cerevisiae strain JN23 internal ...  34.2    5.8  
gb|KC342927.1|  Saccharomyces cerevisiae strain JN22 internal ...  34.2    5.8  
gb|KC342926.1|  Saccharomyces cerevisiae strain JN21 internal ...  34.2    5.8  
gb|KC342925.1|  Saccharomyces cerevisiae strain JN20 internal ...  34.2    5.8  
gb|KC342924.1|  Saccharomyces cerevisiae strain JN19 internal ...  34.2    5.8  
gb|KC342923.1|  Saccharomyces cerevisiae strain JN18 internal ...  34.2    5.8  
gb|KC342922.1|  Saccharomyces cerevisiae strain JN17 internal ...  34.2    5.8  
gb|KC342921.1|  Saccharomyces cerevisiae strain JN16 internal ...  34.2    5.8  
gb|KC342920.1|  Saccharomyces cerevisiae strain JN15 internal ...  34.2    5.8  
gb|KC342919.1|  Saccharomyces cerevisiae strain JN14 internal ...  34.2    5.8  
gb|KC342917.1|  Saccharomyces cerevisiae strain JN12 internal ...  34.2    5.8  
gb|KC342916.1|  Saccharomyces cerevisiae strain JN11 internal ...  34.2    5.8  
gb|KC342915.1|  Saccharomyces cerevisiae strain JN10 internal ...  34.2    5.8  
gb|KC342914.1|  Saccharomyces cerevisiae strain JN9 internal t...  34.2    5.8  
gb|KC342913.1|  Saccharomyces cerevisiae strain JN8 internal t...  34.2    5.8  
gb|KC342912.1|  Saccharomyces cerevisiae strain JN7 internal t...  34.2    5.8  
gb|KC342911.1|  Saccharomyces cerevisiae strain JN6 internal t...  34.2    5.8  
gb|KC342910.1|  Saccharomyces cerevisiae strain JN5 internal t...  34.2    5.8  
gb|KC342909.1|  Saccharomyces cerevisiae strain JN4 internal t...  34.2    5.8  
gb|KC342908.1|  Saccharomyces cerevisiae strain JN3 internal t...  34.2    5.8  
gb|KC342907.1|  Saccharomyces cerevisiae strain JN2 internal t...  34.2    5.8  
gb|KC342906.1|  Saccharomyces cerevisiae strain JN1 internal t...  34.2    5.8  
gb|KC333874.1|  Neolecta vitellina voucher DJM1533 internal tr...  34.2    5.8  
emb|HE799681.2|  Ogataea sp. ZIM 2467 genomic DNA containing I...  34.2    5.8  
emb|HE799680.2|  Ogataea sp. ZIM 2466 genomic DNA containing I...  34.2    5.8  
emb|HF913624.1|  Ogataea sp. ZIM 2470 partial 5.8S rRNA gene, ...  34.2    5.8  
ref|NR_111865.1|  Scheffersomyces illinoinensis NRRL Y-48827 I...  34.2    5.8  
gb|KC479690.1|  Scheffersomyces virginianus strain NRRL Y-4882...  34.2    5.8  
gb|KC479689.1|  Scheffersomyces shehatae strain ATCC 60778 18S...  34.2    5.8  
gb|KC479688.1|  Scheffersomyces ergatensis strain ATCC 22589 1...  34.2    5.8  
gb|KC479687.1|  Candida palmioleophila strain ATCC 96299 18S r...  34.2    5.8  
gb|KC479686.1|  Candida glaebosa strain ATCC 22016 18S ribosom...  34.2    5.8  
gb|KC525857.1|  Candida zeylanoides isolate 2 18S ribosomal RN...  34.2    5.8  
gb|KC252963.1|  Meyerozyma guilliermondii strain S004a 18S rib...  34.2    5.8  
gb|KC252964.1|  Meyerozyma guilliermondii strain S007 18S ribo...  34.2    5.8  
gb|KC252951.1|  Candida tropicalis strain P018 internal transc...  34.2    5.8  
gb|KC252952.1|  Candida tropicalis strain P033 internal transc...  34.2    5.8  
gb|KC252953.1|  Candida tropicalis strain P034N internal trans...  34.2    5.8  
gb|KC515376.1|  Saccharomyces cerevisiae strain Sc24 18S ribos...  34.2    5.8  
gb|KC515375.1|  Saccharomyces cerevisiae strain Sc21 18S ribos...  34.2    5.8  
gb|KC515374.1|  Saccharomyces cerevisiae strain Sc20 18S ribos...  34.2    5.8  
gb|KC515373.1|  Saccharomyces cerevisiae strain Sc19 18S ribos...  34.2    5.8  
gb|KC515371.1|  Wickerhamomyces anomalus strain Sc17 18S ribos...  34.2    5.8  
gb|KC515369.1|  Saccharomyces cerevisiae strain Sc15 18S ribos...  34.2    5.8  
gb|KC515368.1|  Torulaspora delbrueckii strain Sc14 18S riboso...  34.2    5.8  
gb|KC515366.1|  Saccharomyces cerevisiae strain Sc12 18S ribos...  34.2    5.8  
gb|KC515365.1|  Saccharomyces cerevisiae strain Sc11 18S ribos...  34.2    5.8  
gb|KC515364.1|  Saccharomyces cerevisiae strain Sc10 18S ribos...  34.2    5.8  
gb|KC515363.1|  Saccharomyces cerevisiae strain Sc09 18S ribos...  34.2    5.8  
gb|KC515362.1|  Saccharomyces cerevisiae strain Sc08 18S ribos...  34.2    5.8  
gb|KC515361.1|  Saccharomyces cerevisiae strain Sc07 18S ribos...  34.2    5.8  
gb|KC515360.1|  Saccharomyces cerevisiae strain Sc06 18S ribos...  34.2    5.8  
gb|KC515359.1|  Saccharomyces cerevisiae strain Sc05 internal ...  34.2    5.8  
gb|KC515358.1|  Saccharomyces cerevisiae strain Sc04 18S ribos...  34.2    5.8  
gb|KC515357.1|  Saccharomyces cerevisiae strain Sc03 18S ribos...  34.2    5.8  
gb|KC515356.1|  Saccharomyces cerevisiae strain Sc02 18S ribos...  34.2    5.8  
gb|KC515355.1|  Saccharomyces cerevisiae strain Sc01 18S ribos...  34.2    5.8  
gb|KC461920.1|  Candida parapsilosis strain RCPF 1371/790 inte...  34.2    5.8  
gb|KC461916.1|  Candida tropicalis strain RCPF 1351/17 interna...  34.2    5.8  
gb|KC461909.1|  Meyerozyma guilliermondii strain RCPF 593/871 ...  34.2    5.8  
gb|KC461907.1|  Candida albicans strain RCPF 1353/1277 interna...  34.2    5.8  
gb|KC461906.1|  Candida dubliniensis strain RCPF 1307 internal...  34.2    5.8  
gb|KC252610.1|  Ogataea sp. NCAIM Y.01896 18S ribosomal RNA ge...  34.2    5.8  
gb|KC215111.1|  Meyerozyma guilliermondii strain DC-1-63 inter...  34.2    5.8  
gb|KC143744.1|  Uncultured Candida clone CEobese389 18S riboso...  34.2    5.8  
gb|KC143743.1|  Uncultured Candida clone CEobese388 18S riboso...  34.2    5.8  
gb|KC143742.1|  Uncultured Candida clone CEobese387 18S riboso...  34.2    5.8  
gb|KC143741.1|  Uncultured Candida clone CEobese386 18S riboso...  34.2    5.8  
gb|KC143739.1|  Uncultured Cladosporium clone CEobese384 18S r...  34.2    5.8  
gb|KC143740.1|  Uncultured Cladosporium clone CEobese385 18S r...  34.2    5.8  
gb|JX982235.1|  Debaryomyces hansenii strain CECT 11363 18S ri...  34.2    5.8  
dbj|AB793784.1|  Nakazawaea siamensis genes for 18S rRNA, ITS1...  34.2    5.8  
gb|KC182053.1|  Candida parapsilosis strain T4 18S ribosomal R...  34.2    5.8  
gb|KC176533.1|  Candida albicans strain CS-KW8723 18S ribosoma...  34.2    5.8  
gb|KC237294.1|  Meyerozyma guilliermondii strain DMRF-5 18S ri...  34.2    5.8  
ref|NR_111718.1|  Tuber pseudomagnatum BJTC FAN 163 ITS region...  34.2    5.8  
gb|KC422435.1|  Candida albicans strain Hb49 internal transcri...  34.2    5.8  
gb|KC422434.1|  Candida albicans strain Hb48 internal transcri...  34.2    5.8  
gb|KC422433.1|  Candida albicans strain Hb47 internal transcri...  34.2    5.8  
gb|KC422432.1|  Candida albicans strain Hb46 internal transcri...  34.2    5.8  
gb|KC422431.1|  Candida parapsilosis strain Hb44 internal tran...  34.2    5.8  
gb|KC422429.1|  Candida albicans strain Hb42 internal transcri...  34.2    5.8  
gb|KC422426.1|  Candida tropicalis strain Hb39 internal transc...  34.2    5.8  
gb|KC422425.1|  Candida albicans strain Hb38 internal transcri...  34.2    5.8  
gb|KC422424.1|  Candida albicans strain Hb37 internal transcri...  34.2    5.8  
gb|KC422423.1|  Meyerozyma caribbica strain Hb36b internal tra...  34.2    5.8  
gb|KC422422.1|  Candida albicans strain Hb35 internal transcri...  34.2    5.8  
gb|KC422421.1|  Candida albicans strain Hb34 internal transcri...  34.2    5.8  
gb|KC422420.1|  Candida parapsilosis strain Hb33 internal tran...  34.2    5.8  
gb|KC422419.1|  Candida albicans strain Hb32 internal transcri...  34.2    5.8  
gb|KC422418.1|  Candida albicans strain Hb31 internal transcri...  34.2    5.8  
gb|KC422417.1|  Candida albicans strain Hb30 internal transcri...  34.2    5.8  
gb|KC422416.1|  Candida albicans strain HB29b internal transcr...  34.2    5.8  
gb|KC422415.1|  Candida albicans strain Hb28 internal transcri...  34.2    5.8  
gb|KC422414.1|  Candida albicans strain Hb27 internal transcri...  34.2    5.8  
gb|KC422413.1|  Candida albicans strain Hb26 internal transcri...  34.2    5.8  
gb|KC422412.1|  Candida dubliniensis strain Hb23 internal tran...  34.2    5.8  
gb|KC422411.1|  Candida albicans strain Hb22 internal transcri...  34.2    5.8  
gb|KC422410.1|  Candida albicans strain Hb21 internal transcri...  34.2    5.8  
gb|KC422409.1|  Candida albicans strain Hb20 internal transcri...  34.2    5.8  
gb|KC422408.1|  Candida albicans strain Hb16 internal transcri...  34.2    5.8  
gb|KC422407.1|  Candida parapsilosis strain Hb14 internal tran...  34.2    5.8  
gb|KC422406.1|  Candida albicans strain Hb13 internal transcri...  34.2    5.8  
gb|KC422404.1|  Candida albicans strain Hb7b internal transcri...  34.2    5.8  
gb|KC422403.1|  Candida dubliniensis strain Hb3 internal trans...  34.2    5.8  
gb|KC588953.1|  Saccharomyces cerevisiae strain W28 internal t...  34.2    5.8  
gb|KC588952.1|  Saccharomyces cerevisiae strain W46 18S riboso...  34.2    5.8  
gb|KC315800.1|  Scheffersomyces shehatae strain IMB125 interna...  34.2    5.8  
gb|KC315799.1|  Candida sp. CBS 12442 18S ribosomal RNA gene, ...  34.2    5.8  
gb|KC609424.1|  Kluyveromyces lactis strain 91 18S ribosomal R...  34.2    5.8  
gb|KC609423.1|  Kluyveromyces lactis strain 90 18S ribosomal R...  34.2    5.8  
gb|KC182625.1|  Saccharomyces cerevisiae strain EBT6 internal ...  34.2    5.8  
gb|KC568565.1|  Wickerhamomyces anomalus strain 40 18S ribosom...  34.2    5.8  
gb|KC146361.1|  Candida dubliniensis strain ATCC 44508 18S rib...  34.2    5.8  
gb|KC146358.1|  Zygosaccharomyces rouxii strain ATCC 28253 18S...  34.2    5.8  
gb|KC148196.1|  Candida adriatica strain TY55 internal transcr...  34.2    5.8  
gb|KC148195.1|  Candida odintsovae strain TY54 internal transc...  34.2    5.8  
gb|KC148194.1|  Candida odintsovae strain TY42 internal transc...  34.2    5.8  
gb|KC148190.1|  Candida odintsovae strain TY17 internal transc...  34.2    5.8  
gb|KC148189.1|  Candida diddensiae strain TY12 internal transc...  34.2    5.8  
gb|KC542800.1|  Candida norvegica strain 93 18S ribosomal RNA ...  34.2    5.8  
gb|KC542799.1|  Saccharomyces cerevisiae strain W13 internal t...  34.2    5.8  
gb|KC139405.1|  Debaryomyces sp. QN5 internal transcribed spac...  34.2    5.8  
emb|HE687129.1|  Uncultured Suillus genomic DNA containing ITS...  34.2    5.8  
emb|HE687088.1|  Uncultured Pezizales genomic DNA containing I...  34.2    5.8  
emb|HE687086.1|  Uncultured Pezizales genomic DNA containing I...  34.2    5.8  
gb|KC329578.1|  Pichia kudriavzevii strain OVS 18S ribosomal R...  34.2    5.8  
gb|JX159675.1|  Uncultured Hanseniaspora clone CEgs1188 18S ri...  34.2    5.8  
gb|JX159674.1|  Uncultured Hanseniaspora clone CEgs1187 18S ri...  34.2    5.8  
gb|JX159672.1|  Uncultured Hanseniaspora clone CEgs1185 18S ri...  34.2    5.8  
gb|JX159670.1|  Uncultured Hanseniaspora clone CEgs1183 18S ri...  34.2    5.8  
gb|JX159669.1|  Uncultured Hanseniaspora clone CEgs1182 18S ri...  34.2    5.8  
gb|JX159668.1|  Uncultured Hanseniaspora clone CEgs1181 18S ri...  34.2    5.8  
gb|JX159667.1|  Uncultured Hanseniaspora clone CEgs1180 18S ri...  34.2    5.8  
gb|JX159666.1|  Uncultured Hanseniaspora clone CEgs1179 18S ri...  34.2    5.8  
gb|JX159665.1|  Uncultured Hanseniaspora clone CEgs1178 18S ri...  34.2    5.8  
gb|JX159664.1|  Uncultured Hanseniaspora clone CEgs1177 18S ri...  34.2    5.8  
gb|JX159662.1|  Uncultured Hanseniaspora clone CEgs1175 18S ri...  34.2    5.8  
gb|JX159658.1|  Uncultured Hanseniaspora clone CEgs1171 18S ri...  34.2    5.8  
gb|JX159655.1|  Uncultured Issatchenkia clone CEgs1168 18S rib...  34.2    5.8  
gb|JX159652.1|  Uncultured Candida clone CEgs1165 18S ribosoma...  34.2    5.8  
gb|JX159651.1|  Uncultured Candida clone CEgs1164 18S ribosoma...  34.2    5.8  
gb|JX159647.1|  Uncultured Alternaria clone CEgs101160 18S rib...  34.2    5.8  
gb|JX159645.1|  Uncultured Hanseniaspora clone CEgs10158 18S r...  34.2    5.8  
gb|JX159643.1|  Uncultured Candida clone CEgs1156 18S ribosoma...  34.2    5.8  
gb|JX159642.1|  Uncultured Hanseniaspora clone CEgs1155 18S ri...  34.2    5.8  
gb|JX159641.1|  Uncultured Hanseniaspora clone CEgs1154 18S ri...  34.2    5.8  
gb|JX159639.1|  Uncultured Hanseniaspora clone CEgs1152 18S ri...  34.2    5.8  
gb|JX159638.1|  Uncultured Hanseniaspora clone CEgs1151 18S ri...  34.2    5.8  
gb|JX159637.1|  Uncultured Hanseniaspora clone CEgs1150 18S ri...  34.2    5.8  
gb|JX159629.1|  Uncultured Hanseniaspora clone CEgs1142 18S ri...  34.2    5.8  
gb|JX159627.1|  Uncultured Hanseniaspora clone CEgs1140 18S ri...  34.2    5.8  
gb|JX159626.1|  Uncultured Hanseniaspora clone CEgs1139 18S ri...  34.2    5.8  
gb|JX159625.1|  Uncultured Hanseniaspora clone CEgs1138 18S ri...  34.2    5.8  
gb|JX159619.1|  Uncultured Hanseniaspora clone CEgs1132 18S ri...  34.2    5.8  
gb|JX159618.1|  Uncultured Hanseniaspora clone CEgs1131 18S ri...  34.2    5.8  
gb|JX159617.1|  Uncultured Hanseniaspora clone CEgs1130 18S ri...  34.2    5.8  
gb|JX159615.1|  Uncultured Hanseniaspora clone CEgs1128 18S ri...  34.2    5.8  
gb|JX159614.1|  Uncultured Candida clone CEgs1127 18S ribosoma...  34.2    5.8  
gb|JX159613.1|  Uncultured Candida clone CEgs1126 18S ribosoma...  34.2    5.8  
gb|JX159610.1|  Uncultured Hanseniaspora clone CEgs1123 18S ri...  34.2    5.8  
gb|JX159607.1|  Uncultured Hanseniaspora clone CEgs1120 18S ri...  34.2    5.8  
gb|JX159602.1|  Uncultured Hanseniaspora clone CEgs1115 18S ri...  34.2    5.8  
gb|JX159597.1|  Uncultured Hanseniaspora clone CEgs1110 18S ri...  34.2    5.8  
gb|JX159596.1|  Uncultured Hanseniaspora clone CEgs1109 18S ri...  34.2    5.8  
gb|JX159593.1|  Uncultured Hanseniaspora clone CEgs1106 18S ri...  34.2    5.8  
gb|JX159581.1|  Uncultured Hanseniaspora clone CEgs1094 18S ri...  34.2    5.8  
gb|JX159580.1|  Uncultured Hanseniaspora clone CEgs1093 18S ri...  34.2    5.8  
gb|JX159577.1|  Uncultured Hanseniaspora clone CEgs1090 18S ri...  34.2    5.8  
gb|JX159576.1|  Uncultured Hanseniaspora clone CEgs1089 18S ri...  34.2    5.8  
gb|JX159575.1|  Uncultured Candida clone CEgs1088 18S ribosoma...  34.2    5.8  
gb|JX159573.1|  Uncultured Issatchenkia clone CEgs1086 18S rib...  34.2    5.8  
gb|JX159568.1|  Uncultured Hanseniaspora clone CEgs1081 18S ri...  34.2    5.8  
gb|JX159564.1|  Uncultured Hanseniaspora clone CEgs1077 18S ri...  34.2    5.8  
gb|JX159562.1|  Uncultured Hanseniaspora clone CEgs1075 18S ri...  34.2    5.8  
gb|JX159552.1|  Uncultured Hanseniaspora clone CEgs1065 18S ri...  34.2    5.8  
gb|JX159547.1|  Uncultured Candida clone CEgs1060 18S ribosoma...  34.2    5.8  
gb|JX159546.1|  Uncultured Hanseniaspora clone CEgs1059 18S ri...  34.2    5.8  
gb|JX159545.1|  Uncultured Hanseniaspora clone CEgs1058 18S ri...  34.2    5.8  
gb|JX159544.1|  Uncultured Hanseniaspora clone CEgs1057 18S ri...  34.2    5.8  
gb|JX159540.1|  Uncultured Hanseniaspora clone CEgs1053 18S ri...  34.2    5.8  
gb|JX159534.1|  Uncultured Candida clone CEgs1047 18S ribosoma...  34.2    5.8  
gb|JX159531.1|  Uncultured Hanseniaspora clone CEgs1044 18S ri...  34.2    5.8  
gb|JX159527.1|  Uncultured Hanseniaspora clone CEgs1040 18S ri...  34.2    5.8  
gb|JX159526.1|  Uncultured Hanseniaspora clone CEgs1039 18S ri...  34.2    5.8  
gb|JX159523.1|  Uncultured Hanseniaspora clone CEgs1036 18S ri...  34.2    5.8  
gb|JX159519.1|  Uncultured Hanseniaspora clone CEgs1032 18S ri...  34.2    5.8  
gb|JX159516.1|  Uncultured Hanseniaspora clone CEgs1029 18S ri...  34.2    5.8  
gb|JX159513.1|  Uncultured Hanseniaspora clone CEgs1026 18S ri...  34.2    5.8  
gb|JX159508.1|  Uncultured Aspergillus clone CEgs1021 18S ribo...  34.2    5.8  
gb|KC118127.1|  Kazachstania sp. IMB190R 18S ribosomal RNA gen...  34.2    5.8  
gb|KC118125.1|  Kazachstania sp. IMBBR1 18S ribosomal RNA gene...  34.2    5.8  
gb|KC118123.1|  Kazachstania sp. DG-2013 strain IMB4R 18S ribo...  34.2    5.8  
gb|KC118120.1|  Scheffersomyces shehatae strain IMB52 18S ribo...  34.2    5.8  
gb|KC118119.1|  Scheffersomyces shehatae strain IMB45 18S ribo...  34.2    5.8  
gb|KC183731.1|  Saccharomyces cerevisiae strain Chicha 10 18S ...  34.2    5.8  
gb|KC183730.1|  Saccharomyces cerevisiae strain Chicha 09 18S ...  34.2    5.8  
gb|KC183729.1|  Saccharomyces cerevisiae strain Chicha 08 18S ...  34.2    5.8  
gb|KC183728.1|  Saccharomyces cerevisiae strain Chicha 07 18S ...  34.2    5.8  
gb|KC183727.1|  Saccharomyces cerevisiae strain Chicha 06 18S ...  34.2    5.8  
gb|KC183726.1|  Saccharomyces cerevisiae strain Chicha 05 18S ...  34.2    5.8  
gb|KC183725.1|  Saccharomyces cerevisiae strain Chicha 04 18S ...  34.2    5.8  
gb|KC183724.1|  Saccharomyces cerevisiae strain Chicha 03 18S ...  34.2    5.8  
gb|KC183723.1|  Saccharomyces cerevisiae strain Chicha 02 18S ...  34.2    5.8  
gb|KC183722.1|  Saccharomyces cerevisiae strain Chicha 01 18S ...  34.2    5.8  
gb|KC113311.1|  Candida parapsilosis isolate PKU Y8 18S riboso...  34.2    5.8  
gb|JX913861.1|  Candida tropicalis isolate a3 18S ribosomal RN...  34.2    5.8  
gb|JX913860.1|  Candida tropicalis isolate a1 18S ribosomal RN...  34.2    5.8  
gb|KC349934.1|  Hanseniaspora uvarum strain IMBT3 internal tra...  34.2    5.8  
gb|KC349930.1|  Candida rhagii strain D123 internal transcribe...  34.2    5.8  
gb|KC349927.1|  Candida sp. D141_4 internal transcribed spacer...  34.2    5.8  
gb|KC349926.1|  Scheffersomyces stipitis strain D161 internal ...  34.2    5.8  
gb|KC111450.1|  Meyerozyma caribbica strain JEY267 18S ribosom...  34.2    5.8  
gb|KC111446.1|  Hanseniaspora opuntiae strain JEY269 18S ribos...  34.2    5.8  
gb|KC111447.1|  Hanseniaspora opuntiae strain JEY270 18S ribos...  34.2    5.8  
gb|KC111445.1|  Hanseniaspora opuntiae strain JEY258 18S ribos...  34.2    5.8  
gb|KC111444.1|  Debaryomyces hansenii strain JEY420 18S riboso...  34.2    5.8  
gb|KC111442.1|  Candida palmioleophila strain JEY379 18S ribos...  34.2    5.8  
gb|KC111443.1|  Candida palmioleophila strain JEY380 18S ribos...  34.2    5.8  
gb|JX178600.1|  Uncultured Cortinarius clone Nothofagus_57.190...  34.2    5.8  
gb|JX907819.1|  Suillus variegatus isolate T1PK4 small subunit...  34.2    5.8  
gb|JX669838.1|  Trichaleurina javanica voucher TUR-A 195799 in...  34.2    5.8  
gb|KC119207.1|  Meyerozyma guilliermondii strain KAML05 18S ri...  34.2    5.8  
gb|KC119205.1|  Meyerozyma guilliermondii strain KAML03 18S ri...  34.2    5.8  
gb|JQ925646.1|  Tuber magnatum isolate GB13 18S ribosomal RNA ...  34.2    5.8  
gb|JQ925645.1|  Tuber magnatum isolate GB12 18S ribosomal RNA ...  34.2    5.8  
ref|NR_077194.1|  Candida caryicola CBS 8847 ITS region; from ...  34.2    5.8  
gb|KC113639.1|  Candida albicans strain ATCC MYA-4901 internal...  34.2    5.8  
gb|KC113638.1|  Saccharomyces cerevisiae strain ATCC MYA-4900 ...  34.2    5.8  
gb|KC113637.1|  Saccharomyces cerevisiae strain ATCC MYA-4899 ...  34.2    5.8  
gb|JQ791161.1|  Uncultured Suillus clone Morph_CS internal tra...  34.2    5.8  
gb|JQ791160.1|  Uncultured Suillus clone Morph_R 18S ribosomal...  34.2    5.8  
gb|JQ791159.1|  Uncultured Suillus clone Morph_BGF 18S ribosom...  34.2    5.8  
gb|JQ808010.1|  Kazachstania servazzii strain GY2 internal tra...  34.2    5.8  
gb|JQ808009.1|  Kazachstania bulderi strain HY internal transc...  34.2    5.8  
gb|JQ808008.1|  Kazachstania exigua strain WY3 internal transc...  34.2    5.8  
gb|JQ808007.1|  Pichia kudriavzevii strain WY1 internal transc...  34.2    5.8  
gb|JQ808006.1|  Kazachstania servazzii strain DY2 internal tra...  34.2    5.8  
gb|JQ808005.1|  Pichia kudriavzevii strain DY1 internal transc...  34.2    5.8  
gb|JQ808004.1|  Pichia kudriavzevii strain GY1 internal transc...  34.2    5.8  
gb|JQ796853.1|  Bacidia sipmanii voucher LG DNA 361 internal t...  34.2    5.8  
gb|KC290944.1|  Candida aquae-textoris isolate S527 internal t...  34.2    5.8  
gb|KC254083.1|  Saccharomyces cerevisiae culture-collection UO...  34.2    5.8  
gb|KC254082.1|  Saccharomyces cerevisiae culture-collection UO...  34.2    5.8  
gb|KC254081.1|  Saccharomyces boulardii culture-collection UOA...  34.2    5.8  
gb|KC254080.1|  Saccharomyces boulardii culture-collection UOA...  34.2    5.8  
gb|KC254079.1|  Saccharomyces boulardii culture-collection UOA...  34.2    5.8  
gb|KC254078.1|  Saccharomyces boulardii culture-collection UOA...  34.2    5.8  
gb|KC254077.1|  Saccharomyces boulardii culture-collection UOA...  34.2    5.8  
gb|KC254076.1|  Saccharomyces boulardii culture-collection UOA...  34.2    5.8  
gb|KC254075.1|  Saccharomyces boulardii culture-collection UOA...  34.2    5.8  
gb|KC254059.1|  Meyerozyma guilliermondii culture-collection U...  34.2    5.8  
gb|KC254058.1|  Meyerozyma guilliermondii culture-collection U...  34.2    5.8  
gb|KC254055.1|  Hanseniaspora uvarum culture-collection UOA/HC...  34.2    5.8  
gb|KC254018.1|  Clavispora lusitaniae culture-collection UOA/H...  34.2    5.8  
gb|KC254014.1|  Candida tropicalis culture-collection UOA/HCPF...  34.2    5.8  
gb|KC254013.1|  Candida tropicalis culture-collection UOA/HCPF...  34.2    5.8  
gb|KC254004.1|  Candida parapsilosis culture-collection UOA/HC...  34.2    5.8  
gb|KC253982.1|  Candida glabrata culture-collection UOA/HCPF<G...  34.2    5.8  
gb|KC253981.1|  Candida glabrata culture-collection UOA/HCPF<G...  34.2    5.8  
gb|KC253980.1|  Candida glabrata culture-collection UOA/HCPF<G...  34.2    5.8  
gb|KC253978.1|  Candida diddensiae culture-collection UOA/HCPF...  34.2    5.8  
gb|KC253977.1|  Candida albicans culture-collection UOA/HCPF<G...  34.2    5.8  
gb|KC253976.1|  Candida albicans culture-collection UOA/HCPF<G...  34.2    5.8  
gb|KC253975.1|  Candida albicans culture-collection UOA/HCPF<G...  34.2    5.8  
gb|JQ713977.1|  Scheffersomyces cryptocercus strain R6P1 inter...  34.2    5.8  
gb|JQ713976.1|  Scheffersomyces cryptocercus strain R6FM1 18S ...  34.2    5.8  
gb|JQ713975.1|  Scheffersomyces cryptocercus strain R5M1 inter...  34.2    5.8  
gb|JQ713974.1|  Scheffersomyces cryptocercus strain R5F7 inter...  34.2    5.8  
gb|JQ713973.1|  Scheffersomyces cryptocercus strain R5F3 inter...  34.2    5.8  
gb|JQ713972.1|  Scheffersomyces cryptocercus strain R6A1 inter...  34.2    5.8  
gb|JQ713971.1|  Scheffersomyces cryptocercus strain R7P2 inter...  34.2    5.8  
gb|JQ713970.1|  Scheffersomyces cryptocercus strain R7FM1 inte...  34.2    5.8  
gb|JQ713969.1|  Scheffersomyces cryptocercus strain R5P3 inter...  34.2    5.8  
gb|JQ713968.1|  Scheffersomyces cryptocercus strain R5P2 inter...  34.2    5.8  
gb|JQ713967.1|  Scheffersomyces cryptocercus strain R5A2 inter...  34.2    5.8  
gb|JQ713966.1|  Scheffersomyces cryptocercus strain R5M3 inter...  34.2    5.8  
gb|HQ856999.1|  Glomus etunicatum isolate MR202A-6 clone 6 5.8...  34.2    5.8  
gb|HQ856997.1|  Glomus etunicatum isolate MR202A-6 clone 31 5....  34.2    5.8  
gb|HQ856991.1|  Glomus etunicatum isolate CL372-2 clone 51 5.8...  34.2    5.8  
gb|HQ856988.1|  Glomus etunicatum isolate CL372-2 clone 34 5.8...  34.2    5.8  
gb|HQ856984.1|  Glomus etunicatum isolate CL372-2 clone 10 5.8...  34.2    5.8  
gb|HQ856982.1|  Glomus etunicatum isolate CL372-1 clone 8 5.8S...  34.2    5.8  
gb|HQ856979.1|  Glomus etunicatum isolate CL372-1 clone 21 5.8...  34.2    5.8  
gb|HQ856977.1|  Glomus etunicatum isolate CL372-1 clone 16 5.8...  34.2    5.8  
gb|HQ856972.1|  Glomus etunicatum isolate CA-OT135-6 clone 27 ...  34.2    5.8  
gb|HQ856971.1|  Glomus etunicatum isolate CA-OT135-6 clone 22 ...  34.2    5.8  
gb|HQ856970.1|  Glomus etunicatum isolate CA-OT135-6 clone 2 5...  34.2    5.8  
gb|HQ856969.1|  Glomus etunicatum isolate CA-OT135-6 clone 16 ...  34.2    5.8  
gb|HQ856968.1|  Glomus etunicatum isolate CA-OT135-6 clone 10 ...  34.2    5.8  
gb|HQ856967.1|  Glomus etunicatum isolate CA-OT135-4-2 clone 6...  34.2    5.8  
gb|HQ856966.1|  Glomus etunicatum isolate CA-OT135-4-2 clone 5...  34.2    5.8  
gb|HQ856964.1|  Glomus etunicatum isolate CA-OT135-4-2 clone 2...  34.2    5.8  
gb|HQ856931.1|  Glomus etunicatum isolate AU401A-4 clone 23 5....  34.2    5.8  
gb|HQ856928.1|  Glomus etunicatum isolate AU401A-2 clone 6 5.8...  34.2    5.8  
gb|HQ856926.1|  Glomus etunicatum isolate AU401A-2 clone 2 5.8...  34.2    5.8  
gb|HQ856923.1|  Glomus etunicatum isolate AU401A-1 clone 34 5....  34.2    5.8  
gb|HQ856918.1|  Glomus etunicatum isolate AU401A-1 clone 1 5.8...  34.2    5.8  
gb|JX111995.1|  Candida metapsilosis culture-collection UOA/HC...  34.2    5.8  
gb|JX960648.1|  Candida tropicalis strain RL1 internal transcr...  34.2    5.8  
gb|JQ292921.1|  Candida tropicalis strain LLR5.1 18S ribosomal...  34.2    5.8  
gb|JQ292920.1|  Candida tropicalis strain LR5.1 18S ribosomal ...  34.2    5.8  
gb|JQ292919.1|  Candida tropicalis strain LR4 18S ribosomal RN...  34.2    5.8  
gb|JQ292918.1|  Candida glabrata strain LR2 18S ribosomal RNA ...  34.2    5.8  
gb|JQ352304.1|  Uncultured fungus voucher LC et al. 1074 (ISC)...  34.2    5.8  
gb|JN105706.1|  Ganoderma sp. TRK-2012 strain GanoTK57 18S rib...  34.2    5.8  
gb|JN105700.1|  Ganoderma sp. TRK-2012 strain GanoTK33 18S rib...  34.2    5.8  
gb|JN105699.1|  Ganoderma sp. TRK-2012 strain GanoTK41 18S rib...  34.2    5.8  
gb|JN105698.1|  Ganoderma sp. TRK-2012 strain GanoTK32 18S rib...  34.2    5.8  
gb|JN105697.1|  Ganoderma sp. TRK-2012 strain GanoTK13 18S rib...  34.2    5.8  
gb|JN105696.1|  Ganoderma sp. TRK-2012 strain GanoTK30 18S rib...  34.2    5.8  
gb|JN105695.1|  Ganoderma sp. TRK-2012 strain GanoTK43 18S rib...  34.2    5.8  
gb|JN105694.1|  Ganoderma sp. TRK-2012 strain GanoTK52 18S rib...  34.2    5.8  
gb|JN105693.1|  Ganoderma sp. TRK-2012 strain GanoTK31 18S rib...  34.2    5.8  
gb|JN105692.1|  Ganoderma sp. TRK-2012 strain GanoTK74 18S rib...  34.2    5.8  
gb|JN105691.1|  Ganoderma sp. TRK-2012 strain GanoTK10 18S rib...  34.2    5.8  
gb|KC408999.1|  Lodderomyces elongisporus strain L7625A intern...  34.2    5.8  
gb|KC408998.1|  Pichia norvegensis strain L6058 internal trans...  34.2    5.8  
gb|KC408997.1|  Kluyveromyces marxianus strain L5945 internal ...  34.2    5.8  
gb|KC408995.1|  Candida intermedia strain L7085 internal trans...  34.2    5.8  
gb|KC408992.1|  Candida metapsilosis strain L7778 internal tra...  34.2    5.8  
gb|KC408991.1|  Candida metapsilosis strain L7685 internal tra...  34.2    5.8  
gb|KC408990.1|  Candida metapsilosis strain L8521 internal tra...  34.2    5.8  
gb|KC408989.1|  Candida orthopsilosis strain L6902 internal tr...  34.2    5.8  
gb|KC408988.1|  Candida orthopsilosis strain L6932 internal tr...  34.2    5.8  
gb|KC408987.1|  Candida orthopsilosis strain L3098 internal tr...  34.2    5.8  
gb|KC408986.1|  Candida parapsilosis strain L7717 internal tra...  34.2    5.8  
gb|KC408985.1|  Candida parapsilosis strain L6748 internal tra...  34.2    5.8  
gb|KC408984.1|  Wickerhamomyces anomalus strain L7713 internal...  34.2    5.8  
gb|KC408983.1|  Clavispora lusitaniae strain L7195 internal tr...  34.2    5.8  
gb|KC408982.1|  Clavispora lusitaniae strain L6236 internal tr...  34.2    5.8  
gb|KC408981.1|  Clavispora lusitaniae strain L7094 internal tr...  34.2    5.8  
gb|KC408980.1|  Clavispora lusitaniae strain L3903A internal t...  34.2    5.8  
gb|KC408979.1|  Pichia kudriavzevii strain L6918B internal tra...  34.2    5.8  
gb|KC408978.1|  Pichia kudriavzevii strain L8137 internal tran...  34.2    5.8  
gb|KC408977.1|  Pichia kudriavzevii strain L7870 internal tran...  34.2    5.8  
gb|KC408974.1|  Meyerozyma guilliermondii strain L5519 interna...  34.2    5.8  
gb|KC408973.1|  Meyerozyma guilliermondii strain L8067 interna...  34.2    5.8  
gb|KC408972.1|  Candida tropicalis strain L6761 internal trans...  34.2    5.8  
gb|KC408971.1|  Candida tropicalis strain L6714 internal trans...  34.2    5.8  
gb|KC408970.1|  Candida tropicalis strain L5142 internal trans...  34.2    5.8  
gb|KC408969.1|  Candida tropicalis strain L3968 internal trans...  34.2    5.8  
gb|KC408968.1|  Candida tropicalis strain L5126A internal tran...  34.2    5.8  
gb|KC408967.1|  Candida tropicalis strain L5009 internal trans...  34.2    5.8  
gb|KC408966.1|  Candida tropicalis strain L5008 internal trans...  34.2    5.8  
gb|KC408965.1|  Candida tropicalis strain L3803 internal trans...  34.2    5.8  
gb|KC408964.1|  Candida glabrata strain L5601 internal transcr...  34.2    5.8  
gb|KC408963.1|  Candida glabrata strain L8893 internal transcr...  34.2    5.8  
gb|KC408962.1|  Candida glabrata strain L7612 internal transcr...  34.2    5.8  
gb|KC408961.1|  Candida glabrata strain L7121 internal transcr...  34.2    5.8  
gb|KC408960.1|  Candida glabrata strain L6963 internal transcr...  34.2    5.8  
gb|KC408959.1|  Candida glabrata strain L6941 internal transcr...  34.2    5.8  
gb|KC408958.1|  Candida glabrata strain L6044 internal transcr...  34.2    5.8  
gb|KC408957.1|  Candida glabrata strain L5141 internal transcr...  34.2    5.8  
gb|KC408956.1|  Candida glabrata strain L5074 internal transcr...  34.2    5.8  
gb|KC408955.1|  Candida glabrata strain L3902A internal transc...  34.2    5.8  
gb|KC408954.1|  Candida glabrata strain L6930 internal transcr...  34.2    5.8  
gb|KC408953.1|  Candida albicans strain L8278 internal transcr...  34.2    5.8  
gb|KC408952.1|  Candida albicans strain L7631A internal transc...  34.2    5.8  
gb|KC408951.1|  Candida albicans strain L6421 internal transcr...  34.2    5.8  
gb|KC408950.1|  Candida albicans strain L3678 internal transcr...  34.2    5.8  
gb|KC408949.1|  Candida albicans strain L3804 internal transcr...  34.2    5.8  
gb|KC408948.1|  Candida albicans strain L3805 internal transcr...  34.2    5.8  
gb|KC408947.1|  Candida albicans strain L3677A internal transc...  34.2    5.8  
gb|KC408946.1|  Candida albicans strain L4031A internal transc...  34.2    5.8  
gb|KC408945.1|  Candida albicans strain L5078 internal transcr...  34.2    5.8  
gb|KC408944.1|  Candida albicans strain L4093A internal transc...  34.2    5.8  
gb|KC408943.1|  Candida albicans strain L4095 internal transcr...  34.2    5.8  
gb|KC408942.1|  Candida albicans strain L5604 internal transcr...  34.2    5.8  
gb|KC408941.1|  Candida albicans strain L5807 internal transcr...  34.2    5.8  
gb|KC408940.1|  Candida dubliniensis strain Lcd15 internal tra...  34.2    5.8  
gb|KC408939.1|  Candida dubliniensis strain Lcd5 internal tran...  34.2    5.8  
gb|JX886025.1|  Meyerozyma caribbica strain CDFA905 18S riboso...  34.2    5.8  
gb|JX886024.1|  Meyerozyma caribbica strain CDFA887 18S riboso...  34.2    5.8  
gb|KC341711.1|  Debaryomyces sp. QM-Y002/12 internal transcrib...  34.2    5.8  
gb|KC341975.1|  Aspergillus niger strain AL-30 internal transc...  34.2    5.8  
emb|HF559223.2|  Ogataea sp. ZIM 2476 partial 26S rRNA gene, s...  34.2    5.8  
gb|JX993814.1|  Candida railenensis isolate EGV80 18S ribosoma...  34.2    5.8  
gb|JX993812.1|  Meyerozyma guilliermondii isolate EGV73 18S ri...  34.2    5.8  
gb|JX993811.1|  Candida railenensis isolate EGVMH' 18S ribosom...  34.2    5.8  
gb|JX993809.1|  Candida railenensis isolate EGVMN' 18S ribosom...  34.2    5.8  
gb|JX993808.1|  Meyerozyma guilliermondii isolate EGV89 18S ri...  34.2    5.8  
gb|JX993807.1|  Meyerozyma guilliermondii isolate EGVMZC 18S r...  34.2    5.8  
dbj|AB771426.1|  Kluyveromyces marxianus genes for 18S rRNA, I...  34.2    5.8  
dbj|AB771424.1|  Kluyveromyces marxianus genes for 18S rRNA, I...  34.2    5.8  
ref|NR_111304.1|  Candida sophiae-reginae MUCL 29889 ITS regio...  34.2    5.8  
gb|EU343810.2|  Candida caryicola strain CBS 8847 18S ribosoma...  34.2    5.8  
emb|FR748141.1|  Pisolithus calongei genomic DNA containing 18...  34.2    5.8  
emb|FR748140.1|  Pisolithus calongei genomic DNA containing 18...  34.2    5.8  
emb|FR748120.1|  Pisolithus abditus genomic DNA containing 18S...  34.2    5.8  
emb|FR748119.1|  Pisolithus abditus genomic DNA containing 18S...  34.2    5.8  
gb|JX912562.1|  Candida albicans isolate PRIST 11 18S ribosoma...  34.2    5.8  
gb|JX981992.1|  Kazachstania servazzii strain THK-A118 interna...  34.2    5.8  
gb|JX981991.1|  Kazachstania servazzii strain THK-Y90 internal...  34.2    5.8  
gb|JX981990.1|  Kazachstania servazzii strain THK-Y88 internal...  34.2    5.8  
gb|JX981989.1|  Kazachstania servazzii strain THK-Y86 internal...  34.2    5.8  
gb|JX981988.1|  Kazachstania servazzii strain THK-Y82 internal...  34.2    5.8  
gb|JX981987.1|  Kazachstania servazzii strain THK-V18 internal...  34.2    5.8  
gb|JX981986.1|  Kazachstania servazzii strain THK-V16 internal...  34.2    5.8  
gb|JX981985.1|  Kazachstania servazzii strain THK-B308 interna...  34.2    5.8  
gb|JX981984.1|  Kazachstania servazzii strain THK-A782 interna...  34.2    5.8  
gb|JX981983.1|  Kazachstania servazzii strain THK-A779 interna...  34.2    5.8  
gb|JX981982.1|  Kazachstania servazzii strain THK-A119 interna...  34.2    5.8  
gb|JX847777.1|  Candida tropicalis isolate 1137 18S ribosomal ...  34.2    5.8  
gb|JX847763.1|  Candida tropicalis isolate S375 18S ribosomal ...  34.2    5.8  
gb|JX847762.1|  Pichia kudriavzevii isolate S381 18S ribosomal...  34.2    5.8  
gb|JX847761.1|  Candida tropicalis isolate S371 18S ribosomal ...  34.2    5.8  
dbj|AB725397.1|  Pichia sp. B3_2_3_SC12 genes for 18S rRNA, IT...  34.2    5.8  
dbj|AB725388.1|  Pichia sp. B1_1_3_SC14 genes for 18S rRNA, IT...  34.2    5.8  
gb|JQ070451.1|  Fungal sp. acwVHB37_12 internal transcribed sp...  34.2    5.8  
gb|JQ070450.1|  Fungal sp. acwVHB52_12 internal transcribed sp...  34.2    5.8  
emb|HF559222.1|  Ogataea sp. ZIM 2322 partial 5.8S rRNA gene, ...  34.2    5.8  
emb|HF558661.1|  Kazachstania piceae genomic DNA containing IT...  34.2    5.8  
emb|HF558653.1|  Candida cretensis genomic DNA containing 18S ...  34.2    5.8  
emb|HE998694.1|  Candida sp. OTU_002 genomic DNA containing IT...  34.2    5.8  
gb|JX868749.1|  Meyerozyma caribbica strain LVPEI.H1428_11 int...  34.2    5.8  
gb|JX868746.1|  Meyerozyma caribbica strain LVPEI.H1216_11 int...  34.2    5.8  
ref|NR_111798.1|  Wickerhamomyces lynferdii BCRC 22676 ITS reg...  34.2    5.8  
gb|JX679238.1|  Candida silvicultrix strain BCRC 2157 internal...  34.2    5.8  
gb|JX679235.1|  Wickerhamomyces anomalus strain BCRC 23405 int...  34.2    5.8  
gb|JX679236.1|  Wickerhamomyces anomalus strain BCRC 23406 int...  34.2    5.8  
gb|JX679227.1|  Wickerhamomyces anomalus strain BCRC 21684 int...  34.2    5.8  
gb|JX679223.1|  Wickerhamomyces anomalus strain BCRC 20857 int...  34.2    5.8  
gb|JX679224.1|  Wickerhamomyces anomalus strain BCRC 20858 int...  34.2    5.8  
gb|JX679225.1|  Wickerhamomyces anomalus strain BCRC 20866 int...  34.2    5.8  
ref|NR_111797.1|  Pichia myanmarensis BCRC 23287 ITS region; f...  34.2    5.8  
gb|JX679221.1|  Wickerhamomyces ciferrii strain BCRC 22408 int...  34.2    5.8  
gb|JX679220.1|  Wickerhamomyces subpelliculosa strain BCRC 224...  34.2    5.8  
gb|JX679218.1|  Wickerhamomyces subpelliculosa strain BCRC 225...  34.2    5.8  
gb|JX679219.1|  Wickerhamomyces subpelliculosa strain BCRC 224...  34.2    5.8  
gb|KC121052.1|  Saccharomycetales sp. Y5 internal transcribed ...  34.2    5.8  
gb|JX630965.1|  Uncultured Choiromyces clone AR1291 internal t...  34.2    5.8  
gb|JX630960.1|  Uncultured Choiromyces clone AR1293 internal t...  34.2    5.8  
gb|JX630958.1|  Uncultured Balsamia clone AR1166 internal tran...  34.2    5.8  
gb|JX630546.1|  Uncultured Geopora clone PP_D1_13_234 18S ribo...  34.2    5.8  
gb|JX681126.1|  Pichia kudriavzevii strain TR 18S ribosomal RN...  34.2    5.8  
dbj|AB747650.1|  Lipomyces doorenjongii genes for ITS1, 5.8S r...  34.2    5.8  
gb|JQ857022.1|  Candida sake isolate H14Cs internal transcribe...  34.2    5.8  
gb|JQ857021.1|  Wickerhamomyces anomalus isolate H1Wh internal...  34.2    5.8  
gb|JX270570.1|  Debaryomyces sp. 21IN03 18S ribosomal RNA, par...  34.2    5.8  
gb|JX270499.1|  Candida sp. 16WV03B 18S ribosomal RNA, partial...  34.2    5.8  
gb|JX270449.1|  Candida sp. 12NJ03 18S ribosomal RNA, partial ...  34.2    5.8  
gb|JX270435.1|  Debaryomyces sp. 10NY11 18S ribosomal RNA, par...  34.2    5.8  
gb|JX625376.1|  Uncultured Tuber clone M4TcP3 internal transcr...  34.2    5.8  
gb|JX573213.1|  Uncultured fungus clone 8CPy 18S ribosomal RNA...  34.2    5.8  
gb|JX573210.1|  Uncultured fungus clone 4CsPy 18S ribosomal RN...  34.2    5.8  
gb|JX573208.1|  Uncultured fungus clone 3CsPy 18S ribosomal RN...  34.2    5.8  
gb|JX573206.1|  Uncultured fungus clone 2CsPy 18S ribosomal RN...  34.2    5.8  
gb|JX965188.1|  Candida nitratophila strain CBS 2027 18S ribos...  34.2    5.8  
ref|NR_077064.1|  Candida suzukii CBS 9253 ITS region; from TY...  34.2    5.8  
gb|JX546583.1|  Candida nanaspora strain CBS 7200 18S ribosoma...  34.2    5.8  
gb|JX546582.1|  Ogataea wickerhamii strain CBS 4307 18S riboso...  34.2    5.8  
gb|JX546581.1|  Candida sp. CBS 12667 18S ribosomal RNA gene, ...  34.2    5.8  
gb|JX515596.1|  Lachancea lanzarotensis strain L2C-15 18S ribo...  34.2    5.8  
gb|JX546603.1|  Uncultured fungus clone S7 18S ribosomal RNA g...  34.2    5.8  
gb|JX683777.1|  Uncultured Suillus clone AO internal transcrib...  34.2    5.8  
emb|HF545671.1|  Candida parapsilosis genomic DNA containing I...  34.2    5.8  
emb|HF545670.1|  Saccharomyces cerevisiae genomic DNA containi...  34.2    5.8  
emb|HF545668.1|  Candida zeylanoides genomic DNA containing IT...  34.2    5.8  
emb|HF545664.1|  Candida zeylanoides genomic DNA containing IT...  34.2    5.8  
emb|HF545662.1|  Debaryomyces hansenii genomic DNA containing ...  34.2    5.8  
gb|JF794774.1|  Meyerozyma guilliermondii strain AUS_LFB_1Y_ML...  34.2    5.8  
gb|JX497730.1|  Saccharomyces cerevisiae isolate 28 18S riboso...  34.2    5.8  
gb|GU004307.1|  Pichia guilliermondii strain 14-J 18S ribosoma...  34.2    5.8  
gb|JX901426.1|  Uncultured Candida clone CEhiv42 internal tran...  34.2    5.8  
gb|JX901425.1|  Uncultured Clavispora clone CEhiv41 internal t...  34.2    5.8  
gb|JX901423.1|  Uncultured Clavispora clone CEhiv39 internal t...  34.2    5.8  
gb|JX901421.1|  Uncultured Clavispora clone CEhiv37 internal t...  34.2    5.8  
gb|JX901419.1|  Uncultured Clavispora clone CEhiv35 internal t...  34.2    5.8  
gb|JX901418.1|  Uncultured Candida clone CEhiv34 internal tran...  34.2    5.8  
gb|JX901417.1|  Uncultured Candida clone CEhiv33 internal tran...  34.2    5.8  
gb|JX901416.1|  Uncultured Clavispora clone CEhiv32 internal t...  34.2    5.8  
gb|JX901415.1|  Uncultured Candida clone CEhiv31 internal tran...  34.2    5.8  
gb|JX901414.1|  Uncultured Clavispora clone CEhiv30 internal t...  34.2    5.8  
gb|JX901413.1|  Uncultured Candida clone CEhiv29 internal tran...  34.2    5.8  
gb|JX901411.1|  Uncultured Clavispora clone CEhiv27 internal t...  34.2    5.8  
gb|JX901410.1|  Uncultured Clavispora clone CEhiv26 internal t...  34.2    5.8  
gb|JX901408.1|  Uncultured Clavispora clone CEhiv24 internal t...  34.2    5.8  
gb|JX901407.1|  Uncultured Clavispora clone CEhiv23 internal t...  34.2    5.8  
gb|JX901405.1|  Uncultured Candida clone CEhiv21 internal tran...  34.2    5.8  
gb|JX901404.1|  Uncultured Candida clone CEhiv20 internal tran...  34.2    5.8  
gb|JX901403.1|  Uncultured Candida clone CEhiv19 internal tran...  34.2    5.8  
gb|JX901402.1|  Uncultured Clavispora clone CEhiv18 internal t...  34.2    5.8  
gb|JX901401.1|  Uncultured Clavispora clone CEhiv17 internal t...  34.2    5.8  
gb|JX901400.1|  Uncultured Clavispora clone CEhiv16 internal t...  34.2    5.8  
gb|JX901399.1|  Uncultured Clavispora clone CEhiv15 internal t...  34.2    5.8  
gb|JX901398.1|  Uncultured Clavispora clone CEhiv14 internal t...  34.2    5.8  
gb|JX901397.1|  Uncultured Candida clone CEhiv13 internal tran...  34.2    5.8  
gb|JX901396.1|  Uncultured Clavispora clone CEhiv12 internal t...  34.2    5.8  
gb|JX901395.1|  Uncultured Candida clone CEhiv11 internal tran...  34.2    5.8  
gb|JX901393.1|  Uncultured Clavispora clone CEhiv9 internal tr...  34.2    5.8  
gb|JX901392.1|  Uncultured Clavispora clone CEhiv8 internal tr...  34.2    5.8  
gb|JX901391.1|  Uncultured Clavispora clone CEhiv7 internal tr...  34.2    5.8  
gb|JX901390.1|  Uncultured Clavispora clone CEhiv6 internal tr...  34.2    5.8  
gb|JX901389.1|  Uncultured Clavispora clone CEhiv5 internal tr...  34.2    5.8  
gb|JX901388.1|  Uncultured Clavispora clone CEhiv4 internal tr...  34.2    5.8  
gb|JX901387.1|  Uncultured Clavispora clone CEhiv3 internal tr...  34.2    5.8  
gb|JX901386.1|  Uncultured Clavispora clone CEhiv2 internal tr...  34.2    5.8  
gb|JX901385.1|  Uncultured Clavispora clone CEhiv1 internal tr...  34.2    5.8  
gb|JX566694.1|  Wickerhamomyces anomalus strain Y197-13 intern...  34.2    5.8  
emb|HE993757.1|  Candida glabrata genomic DNA containing 18S r...  34.2    5.8  
emb|HE993756.1|  Candida glabrata genomic DNA containing 18S r...  34.2    5.8  
gb|JX656744.1|  Candida sp. IMB-P5 18S ribosomal RNA gene, par...  34.2    5.8  
gb|JX656743.1|  Candida sp. DG-2013d strain CBS 12742 18S ribo...  34.2    5.8  
gb|JX656741.1|  Candida sp. IMB-P43 18S ribosomal RNA gene, pa...  34.2    5.8  
gb|JX656739.1|  Candida sp. IMB-711 internal transcribed space...  34.2    5.8  
gb|JX656733.1|  Candida sp. IMB-P1 18S ribosomal RNA gene, par...  34.2    5.8  
gb|JX656732.1|  Candida sp. DG-2013d strain CBS 12433 18S ribo...  34.2    5.8  
gb|JX656730.1|  Candida sp. IMB-X2 internal transcribed spacer...  34.2    5.8  
gb|JX656726.1|  Candida sp. DG-2013d strain CBS 12425T 18S rib...  34.2    5.8  
gb|JX455764.1|  Candida railenensis strain EGVMNH' 18S ribosom...  34.2    5.8  
gb|JX455763.1|  Candida railenensis strain EGV81 18S ribosomal...  34.2    5.8  
gb|JX455762.1|  Meyerozyma guilliermondii strain EGV71 interna...  34.2    5.8  
gb|JX455761.1|  Candida quercitrusa strain EGV28 18S ribosomal...  34.2    5.8  
gb|JX455760.1|  Candida railenensis strain EGV26 internal tran...  34.2    5.8  
gb|JX455759.1|  Candida quercitrusa strain EGV70 18S ribosomal...  34.2    5.8  
gb|JX455758.1|  Meyerozyma guilliermondii strain EGV65 interna...  34.2    5.8  
gb|JX455757.1|  Meyerozyma guilliermondii strain EGVMNH intern...  34.2    5.8  
gb|JX448364.1|  Uncultured Saccharomycetes clone AWW3 18S ribo...  34.2    5.8  
gb|JX448363.1|  Uncultured Pichia clone AWW2 18S ribosomal RNA...  34.2    5.8  
gb|JX458091.1|  Zygosaccharomyces parabailii strain ATCC 60483...  34.2    5.8  
gb|JX458108.1|  Zygosaccharomyces pseudobailii strain ATCC 110...  34.2    5.8  
gb|JX458109.1|  Zygosaccharomyces pseudobailii strain ATCC 560...  34.2    5.8  
gb|JX458107.1|  Zygosaccharomyces pseudobailii strain ATCC 369...  34.2    5.8  
gb|JX458105.1|  Zygosaccharomyces pseudobailii strain ATCC 233...  34.2    5.8  
gb|JX458106.1|  Zygosaccharomyces pseudobailii strain ATCC 260...  34.2    5.8  
gb|JX458104.1|  Zygosaccharomyces bailii strain ATCC 66825 18S...  34.2    5.8  
gb|JX458102.1|  Zygosaccharomyces bailii strain ATCC 42476 18S...  34.2    5.8  
gb|JX458103.1|  Zygosaccharomyces bailii strain ATCC 42477 18S...  34.2    5.8  
gb|JX458100.1|  Zygosaccharomyces bailii strain ATCC 8766 18S ...  34.2    5.8  
gb|JX458101.1|  Zygosaccharomyces bailii strain ATCC 11486 18S...  34.2    5.8  
gb|JX458099.1|  Zygosaccharomyces bailii strain ATCC 38924 18S...  34.2    5.8  
gb|JX458098.1|  Zygosaccharomyces bailii strain ATCC 58445 18S...  34.2    5.8  
gb|JX458097.1|  Zygosaccharomyces bailii strain ATCC 38923 18S...  34.2    5.8  
gb|JX458093.1|  Zygosaccharomyces parabailii strain ATCC 56535...  34.2    5.8  
gb|JX458095.1|  Zygosaccharomyces parabailii strain ATCC 8099 ...  34.2    5.8  
gb|JX458094.1|  Zygosaccharomyces parabailii strain ATCC 56075...  34.2    5.8  
gb|JX458096.1|  Zygosaccharomyces parabailii strain ATCC 36947...  34.2    5.8  
gb|JX458092.1|  Zygosaccharomyces parabailii strain ATCC 60484...  34.2    5.8  
gb|JX458129.1|  Zygosaccharomyces parabailii strain bioMerieux...  34.2    5.8  
gb|JX169808.1|  Candida sp. Y2 18S ribosomal RNA gene, partial...  34.2    5.8  
gb|JX169807.1|  Pichia sp. Y1 18S ribosomal RNA gene, partial ...  34.2    5.8  
gb|JX169806.1|  Candida sp. Y5 18S ribosomal RNA gene, partial...  34.2    5.8  
gb|JX463266.1|  Candida albicans isolate ICB 954 18S ribosomal...  34.2    5.8  
gb|JX463265.1|  Candida albicans isolate ICB 945 18S ribosomal...  34.2    5.8  
gb|JX463264.1|  Candida albicans isolate ICB 1082 18S ribosoma...  34.2    5.8  
gb|JX463263.1|  Candida albicans isolate ICB 1063 18S ribosoma...  34.2    5.8  
gb|JX463262.1|  Candida parapsilosis isolate ICB 1048 18S ribo...  34.2    5.8  
gb|JX463260.1|  Candida albicans isolate ICB 1041 18S ribosoma...  34.2    5.8  
gb|JX463259.1|  Candida parapsilosis isolate ICB 1039 18S ribo...  34.2    5.8  
gb|JX463258.1|  Candida albicans isolate ICB 1026 18S ribosoma...  34.2    5.8  
gb|JX463256.1|  Candida albicans isolate ICB 981 18S ribosomal...  34.2    5.8  
gb|JX463255.1|  Candida albicans isolate ICB 940 18S ribosomal...  34.2    5.8  
gb|JX463254.1|  Candida parapsilosis isolate ICB 936 18S ribos...  34.2    5.8  
gb|JX463253.1|  Candida albicans isolate ICB 931 18S ribosomal...  34.2    5.8  
gb|JX463252.1|  Candida parapsilosis isolate ICB 874 18S ribos...  34.2    5.8  
gb|JX463251.1|  Candida parapsilosis isolate ICB 834 18S ribos...  34.2    5.8  
gb|JX463250.1|  Candida albicans isolate ICB 810 18S ribosomal...  34.2    5.8  
gb|JX463249.1|  Candida parapsilosis isolate ICB 776 18S ribos...  34.2    5.8  
gb|JX463248.1|  Candida parapsilosis isolate ICB 772 18S ribos...  34.2    5.8  
gb|JX463246.1|  Candida parapsilosis isolate ICB 750 18S ribos...  34.2    5.8  
gb|JX463245.1|  Candida parapsilosis isolate ICB 745 18S ribos...  34.2    5.8  
gb|JX463241.1|  Candida parapsilosis isolate ICB 703 18S ribos...  34.2    5.8  
gb|JX463240.1|  Candida metapsilosis isolate ICB 689 18S ribos...  34.2    5.8  
gb|JX463239.1|  Candida metapsilosis isolate ICB 687 18S ribos...  34.2    5.8  
gb|JX463238.1|  Candida parapsilosis isolate ICB 682 18S ribos...  34.2    5.8  
gb|JX463233.1|  Candida albicans isolate ICB 965 18S ribosomal...  34.2    5.8  
gb|JX463232.1|  Candida parapsilosis isolate ICB 751 18S ribos...  34.2    5.8  
gb|JX463231.1|  Candida parapsilosis isolate ICB 710 18S ribos...  34.2    5.8  
gb|JX463230.1|  Candida parapsilosis isolate ICB 699 18S ribos...  34.2    5.8  
gb|JX463229.1|  Candida parapsilosis isolate ICB 680 internal ...  34.2    5.8  
gb|JX316753.1|  Saccharomycopsis fibuligera strain YW12 18S ri...  34.2    5.8  
gb|JX464197.1|  Cyberlindnera jadinii strain F-8 internal tran...  34.2    5.8  
gb|JX464196.1|  Saccharomycopsis malanga strain F-7 internal t...  34.2    5.8  
gb|JX464195.1|  Saccharomyces cerevisiae strain F-6 internal t...  34.2    5.8  
gb|JX464193.1|  Torulaspora delbrueckii strain F-4 internal tr...  34.2    5.8  
emb|HE578141.1|  Pisolithus calongei 18S rRNA gene (partial), ...  34.2    5.8  
emb|HE578140.1|  Pisolithus calongei 18S rRNA gene (partial), ...  34.2    5.8  
gb|JX292102.1|  Candida sp. NYNU 1215 18S ribosomal RNA gene, ...  34.2    5.8  
gb|JX292100.1|  Candida sp. NYNU 1204 18S ribosomal RNA gene, ...  34.2    5.8  
gb|JX402046.1|  Pyrenophora tritici-repentis strain A179 inter...  34.2    5.8  
gb|JX402045.1|  Pyrenophora tritici-repentis strain A194 inter...  34.2    5.8  
gb|JX310379.1|  Ramaria abietina voucher OSC 140661 18S riboso...  34.2    5.8  
gb|JX310378.1|  Ramaria abietina voucher OSC 134649 18S riboso...  34.2    5.8  
gb|JQ863246.1|  Pichia sp. P34709 18S ribosomal RNA gene, part...  34.2    5.8  
gb|JX270065.1|  Uncultured marine fungus clone S24D3-18 5.8S r...  34.2    5.8  
gb|JX270057.1|  Uncultured marine fungus clone S24D3-5 5.8S ri...  34.2    5.8  
gb|JX270054.1|  Uncultured marine fungus clone S24D3-2 5.8S ri...  34.2    5.8  
gb|JX270013.1|  Uncultured marine fungus clone S24D1-14 5.8S r...  34.2    5.8  
gb|JX270012.1|  Uncultured marine fungus clone S24D1-13 5.8S r...  34.2    5.8  
gb|JX043107.1|  Uncultured ectomycorrhizal fungus clone C2_EA2...  34.2    5.8  
gb|JX043106.1|  Uncultured ectomycorrhizal fungus clone G1_GF1...  34.2    5.8  
gb|JX043105.1|  Uncultured ectomycorrhizal fungus clone C2_FA2...  34.2    5.8  
gb|JX043104.1|  Uncultured ectomycorrhizal fungus clone C2_FB1...  34.2    5.8  
gb|JX043103.1|  Uncultured ectomycorrhizal fungus clone C2_EF2...  34.2    5.8  
gb|JX043102.1|  Uncultured ectomycorrhizal fungus clone C2_EG8...  34.2    5.8  
gb|JX042694.1|  Uncultured ectomycorrhizal fungus clone C1_AH9...  34.2    5.8  
gb|JX042693.1|  Uncultured ectomycorrhizal fungus clone C1_AB4...  34.2    5.8  
gb|JX042691.1|  Uncultured ectomycorrhizal fungus clone C1_BE9...  34.2    5.8  
gb|JX257177.1|  Candida sp. Quan internal transcribed spacer 1...  34.2    5.8  
emb|HE984156.1|  Zygosaccharomyces sp. NCYC 3042 genomic DNA c...  34.2    5.8  
dbj|AB742046.1|  Kazachstania servazzii genes for 18S rRNA, IT...  34.2    5.8  
dbj|AB742045.1|  Kazachstania servazzii genes for 18S rRNA, IT...  34.2    5.8  
dbj|AB742044.1|  Kazachstania servazzii genes for 18S rRNA, IT...  34.2    5.8  
dbj|AB742043.1|  Kazachstania servazzii genes for 18S rRNA, IT...  34.2    5.8  
gb|JX245059.1|  Candida pseudorugosa strain CBS 10433 18S ribo...  34.2    5.8  
gb|JX245058.1|  Candida sp. Envir-L231 18S ribosomal RNA gene,...  34.2    5.8  
gb|JX245057.1|  Candida sp. Envir-L230 18S ribosomal RNA gene,...  34.2    5.8  
emb|HE978314.1|  Kazachstania naganishii CBS 8797 chromosome 1...  34.2    5.8  
gb|JX234568.1|  Torulaspora delbrueckii isolate BB-MV:3FA5 18S...  34.2    5.8  
gb|JX174415.1|  Kluyveromyces marxianus isolate KDLYH1-1 18S r...  34.2    5.8  
gb|JX174414.1|  Pichia kudriavzevii isolate KDLYL17-1 18S ribo...  34.2    5.8  
gb|JX174410.1|  Wickerhamomyces anomalus isolate KDLYL8-1 18S ...  34.2    5.8  
gb|JX515995.1|  Metschnikowia sp. 11-1129 18S ribosomal RNA ge...  34.2    5.8  
gb|JX515973.1|  Candida sp. 11-507 18S ribosomal RNA gene, par...  34.2    5.8  
gb|JX515971.1|  Ogataea sp. 11-486 internal transcribed spacer...  34.2    5.8  
gb|JX515969.1|  Ogataea sp. 11-483 18S ribosomal RNA gene, par...  34.2    5.8  
gb|JX242996.1|  Cyberlindnera saturnus strain IBB F12 internal...  34.2    5.8  
gb|JX316614.1|  Uncultured fungus clone MM106 internal transcr...  34.2    5.8  
gb|JX316592.1|  Uncultured fungus clone MM001x internal transc...  34.2    5.8  
gb|JX316463.1|  Uncultured fungus clone CHA19 internal transcr...  34.2    5.8  
gb|JX316459.1|  Uncultured fungus clone CHA01z internal transc...  34.2    5.8  
gb|JX204288.1|  Candida sp. NYNU 1216 18S ribosomal RNA gene, ...  34.2    5.8  
gb|JN391311.1|  Clavispora lusitaniae isolate PUMY045 18S ribo...  34.2    5.8  
gb|JN391310.1|  Clavispora lusitaniae isolate PUMY044 18S ribo...  34.2    5.8  
gb|JN391309.1|  Clavispora lusitaniae isolate PUMY043 18S ribo...  34.2    5.8  
gb|JN391307.1|  Clavispora lusitaniae isolate PUMY041 18S ribo...  34.2    5.8  
gb|JN391308.1|  Clavispora lusitaniae isolate PUMY042 18S ribo...  34.2    5.8  
gb|JN391305.1|  Candida tropicalis isolate PUMY038 18S ribosom...  34.2    5.8  
gb|JN391306.1|  Candida tropicalis isolate PUMY039 18S ribosom...  34.2    5.8  
gb|JN391291.1|  Candida parapsilosis isolate PUMY024 18S ribos...  34.2    5.8  
gb|JN391292.1|  Candida parapsilosis isolate PUMY025 18S ribos...  34.2    5.8  
gb|JN391290.1|  Candida orthopsilosis isolate PUMY022 18S ribo...  34.2    5.8  
gb|JN391289.1|  Candida nivariensis isolate PUMY019 18S riboso...  34.2    5.8  
gb|JN391288.1|  Candida metapsilosis isolate PUMY018 18S ribos...  34.2    5.8  
gb|JN391286.1|  Pichia kudriavzevii isolate PUMY016 18S riboso...  34.2    5.8  
gb|JN391287.1|  Pichia kudriavzevii isolate PUMY017 18S riboso...  34.2    5.8  
gb|JN391285.1|  Pichia kudriavzevii isolate PUMY015 18S riboso...  34.2    5.8  
gb|JN391284.1|  Kluyveromyces marxianus isolate PUMY014 18S ri...  34.2    5.8  
gb|JN391283.1|  Candida intermedia isolate PUMY013 18S ribosom...  34.2    5.8  
gb|JN391282.1|  Meyerozyma guilliermondii isolate PUMY012 18S ...  34.2    5.8  
gb|JN391280.1|  Candida glabrata isolate PUMY008 18S ribosomal...  34.2    5.8  
gb|JN391278.1|  Candida glabrata isolate PUMY006 18S ribosomal...  34.2    5.8  
gb|JN391279.1|  Candida glabrata isolate PUMY007 18S ribosomal...  34.2    5.8  
gb|JN391276.1|  Candida glabrata isolate PUMY004 18S ribosomal...  34.2    5.8  
gb|JN391277.1|  Candida glabrata isolate PUMY005 18S ribosomal...  34.2    5.8  
gb|JN391274.1|  Candida glabrata isolate PUMY002 18S ribosomal...  34.2    5.8  
gb|JN391275.1|  Candida glabrata isolate PUMY003 18S ribosomal...  34.2    5.8  
gb|JN391273.1|  Candida dubliniensis isolate PUMY001 18S ribos...  34.2    5.8  
gb|JX406307.1|  Candida sp. VVT-2012 strain DBT 176 18S riboso...  34.2    5.8  
gb|JX406303.1|  Candida sp. VVT-2012 strain DBT 172 internal t...  34.2    5.8  
gb|JX406302.1|  Candida sp. VVT-2012 strain DBT 171 internal t...  34.2    5.8  
gb|JX406300.1|  Candida sp. VVT-2012 strain DBT 169 internal t...  34.2    5.8  
gb|JX406299.1|  Candida sp. VVT-2012 strain DBT 168 internal t...  34.2    5.8  
gb|JX406298.1|  Candida sp. VVT-2012 strain DBT 167 internal t...  34.2    5.8  
gb|JX406297.1|  Candida sp. VVT-2012 strain DBT 166 internal t...  34.2    5.8  
gb|JX406296.1|  Candida sp. VVT-2012 strain DBT 165 internal t...  34.2    5.8  
gb|JX406295.1|  Candida sp. VVT-2012 strain DBT 164 internal t...  34.2    5.8  
gb|JX406293.1|  Candida sp. VVT-2012 strain DBT 162 internal t...  34.2    5.8  
gb|JX406292.1|  Candida sp. VVT-2012 strain DBT 161 internal t...  34.2    5.8  
gb|JX406291.1|  Candida sp. VVT-2012 strain DBT 160 internal t...  34.2    5.8  
gb|JX406290.1|  Candida sp. VVT-2012 strain DBT 159 internal t...  34.2    5.8  
gb|JX406289.1|  Candida sp. VVT-2012 strain DBT 158 internal t...  34.2    5.8  
gb|JX406288.1|  Candida sp. VVT-2012 strain DBT 157 internal t...  34.2    5.8  
gb|JX406287.1|  Candida sp. VVT-2012 strain DBT 156 internal t...  34.2    5.8  
gb|JX406286.1|  Candida sp. VVT-2012 strain DBT 155 internal t...  34.2    5.8  
gb|JX406285.1|  Candida sp. VVT-2012 strain DBT 154 internal t...  34.2    5.8  
gb|JX406284.1|  Candida sp. VVT-2012 strain DBT 153 internal t...  34.2    5.8  
gb|JX406283.1|  Candida sp. VVT-2012 strain DBT 152 internal t...  34.2    5.8  
gb|JX406282.1|  Candida sp. VVT-2012 strain DBT 151 internal t...  34.2    5.8  
gb|JX406281.1|  Cyberlindnera jadinii strain NCIM 3055 interna...  34.2    5.8  
gb|JX406280.1|  Candida tropicalis strain NCIM 3110 5.8S ribos...  34.2    5.8  
gb|JN544520.1|  Uncultured Suillus clone W5 18S ribosomal RNA ...  34.2    5.8  
gb|JN544504.1|  Uncultured Suillus clone S9 18S ribosomal RNA ...  34.2    5.8  
gb|JN544503.1|  Uncultured Suillus clone S8 18S ribosomal RNA ...  34.2    5.8  
gb|JN544487.1|  Uncultured Suillus clone S20 18S ribosomal RNA...  34.2    5.8  
gb|JN544486.1|  Uncultured Suillus clone S19 18S ribosomal RNA...  34.2    5.8  
gb|JN544482.1|  Uncultured Suillus clone NW1 18S ribosomal RNA...  34.2    5.8  
gb|JN544476.1|  Uncultured Suillus clone K17 18S ribosomal RNA...  34.2    5.8  
gb|JN544462.1|  Uncultured Suillus clone A9 18S ribosomal RNA ...  34.2    5.8  
gb|JN388003.1|  Vuilleminia sp. MGN-2011 isolate MG95 internal...  34.2    5.8  
gb|JN388002.1|  Vuilleminia sp. MGN-2011 isolate MG98 internal...  34.2    5.8  
gb|JN388001.1|  Vuilleminia sp. MGN-2011 isolate MG100 interna...  34.2    5.8  
gb|JN388000.1|  Vuilleminia sp. MGN-2011 isolate MG96 internal...  34.2    5.8  
gb|JN387999.1|  Vuilleminia sp. MGN-2011 isolate MG139 interna...  34.2    5.8  
gb|JN387998.1|  Vuilleminia sp. MGN-2011 isolate MG97 internal...  34.2    5.8  
gb|JN387997.1|  Vuilleminia sp. MGN-2011 isolate MG121 interna...  34.2    5.8  
gb|JN387996.1|  Vuilleminia coryli isolate MG136 internal tran...  34.2    5.8  
gb|JN387995.1|  Vuilleminia coryli isolate MG135 internal tran...  34.2    5.8  
gb|JX171189.1|  Pichia sp. ANT03-414 18S ribosomal RNA gene, p...  34.2    5.8  
gb|JQ753773.1|  Suillus variegatus 18S ribosomal RNA gene, par...  34.2    5.8  
gb|JX141369.1|  Saccharomyces cerevisiae strain F2 internal tr...  34.2    5.8  
gb|JX141368.1|  Saccharomyces cerevisiae strain F1 internal tr...  34.2    5.8  
emb|HE580273.2|  Naumovozyma dairenensis CBS 421 chromosome 7,...  34.2    5.8  
emb|HE862239.1|  Candida santamariae genomic DNA containing 18...  34.2    5.8  
emb|HE862238.1|  Candida santamariae genomic DNA containing 18...  34.2    5.8  
gb|JX129176.1|  Candida sp. TH4 18S ribosomal RNA gene, partia...  34.2    5.8  
gb|JX129175.1|  Candida sp. TH1 18S ribosomal RNA gene, partia...  34.2    5.8  
emb|HE965028.1|  Issatchenkia terricola genomic DNA containing...  34.2    5.8  
emb|HE965027.1|  Issatchenkia terricola genomic DNA containing...  34.2    5.8  
emb|HE965025.1|  Pichia kudriavzevii genomic DNA containing IT...  34.2    5.8  
emb|HE965024.1|  Ogataea sp. 1KUT28 genomic DNA containing ITS...  34.2    5.8  
gb|JQ686188.1|  Laetiporus persicinus strain CBS 274.92 18S ri...  34.2    5.8  
gb|JX094782.1|  Ogataea polymorpha strain ATCC 204205 18S ribo...  34.2    5.8  
gb|JX094781.1|  Candida albicans strain ATCC 96901 18S ribosom...  34.2    5.8  
gb|JX094780.1|  Candida albicans strain ATCC 76485 18S ribosom...  34.2    5.8  
gb|JX094777.1|  Dekkera bruxellensis strain ATCC 56866 18S rib...  34.2    5.8  
gb|JX094776.1|  Saccharomyces cerevisiae strain ATCC 46740 18S...  34.2    5.8  
gb|JN858082.1|  Suillus tomentosus isolate DISP12 internal tra...  34.2    5.8  
gb|JQ791102.1|  Candida vaughaniae strain CPPACv07 5.8S riboso...  34.2    5.8  
gb|JX029936.1|  Suillus sp. H22 18S ribosomal RNA gene, partia...  34.2    5.8  
gb|JQ927546.1|  Cyberlindnera jadinii strain YD341 internal tr...  34.2    5.8  
gb|JQ927545.1|  Candida stellimalicola strain YD124 internal t...  34.2    5.8  
gb|JQ927544.1|  Candida stellimalicola strain YD121 internal t...  34.2    5.8  
gb|JQ993388.1|  Kazachstania sp. 4 MES-2012 18S ribosomal RNA ...  34.2    5.8  
gb|JQ993387.1|  Kazachstania sp. 3 MES-2012 18S ribosomal RNA ...  34.2    5.8  
gb|JQ993384.1|  Kazachstania sp. 2 MES-2012 18S ribosomal RNA ...  34.2    5.8  
gb|JQ993383.1|  Candida parapsilosis strain IWBT-Y838 18S ribo...  34.2    5.8  
gb|JQ993382.1|  Kazachstania sp. 1 MES-2012 18S ribosomal RNA ...  34.2    5.8  
gb|JQ993381.1|  Meyerozyma caribbica strain IWBT-Y836 18S ribo...  34.2    5.8  
gb|JQ993374.1|  Candida sp. IWBT-Y818 18S ribosomal RNA gene, ...  34.2    5.8  
gb|JQ993370.1|  Issatchenkia terricola strain IWBT-Y809 18S ri...  34.2    5.8  
gb|JX174992.1|  Uncultured fungus isolate FIGWASP 055 internal...  34.2    5.8  
gb|JX174991.1|  Uncultured fungus isolate FIGWASP 010 internal...  34.2    5.8  
gb|JX174843.1|  Uncultured fungus isolate FICUS 115 internal t...  34.2    5.8  
gb|JX174766.1|  Uncultured fungus isolate FICUS 038 internal t...  34.2    5.8  
gb|JX174765.1|  Uncultured fungus isolate FICUS 037 internal t...  34.2    5.8  
gb|JX174763.1|  Uncultured fungus isolate FICUS 035 internal t...  34.2    5.8  
gb|JX174759.1|  Uncultured fungus isolate FICUS 031 internal t...  34.2    5.8  
gb|JX174745.1|  Uncultured fungus isolate FICUS 017 internal t...  34.2    5.8  
gb|JX174743.1|  Uncultured fungus isolate FICUS 015 internal t...  34.2    5.8  
gb|JX174741.1|  Uncultured fungus isolate FICUS 013 internal t...  34.2    5.8  
gb|JX174740.1|  Uncultured fungus isolate FICUS 012 internal t...  34.2    5.8  
gb|JX174737.1|  Uncultured fungus isolate FICUS 009 internal t...  34.2    5.8  
gb|JX174735.1|  Uncultured fungus isolate FICUS 007 internal t...  34.2    5.8  
gb|JX174733.1|  Uncultured fungus isolate FICUS 005 internal t...  34.2    5.8  
gb|JX174732.1|  Uncultured fungus isolate FICUS 004 internal t...  34.2    5.8  
gb|JX174731.1|  Uncultured fungus isolate FICUS 003 internal t...  34.2    5.8  
gb|JX174730.1|  Uncultured fungus isolate FICUS 002 internal t...  34.2    5.8  
dbj|AB736148.1|  Metschnikowia sp. K70 genes for ITS1, 5.8S rR...  34.2    5.8  
gb|JX087438.1|  Naumovozyma sp. QMW-2012 isolate BW21 18S ribo...  34.2    5.8  
gb|JX087439.1|  Naumovozyma sp. QMW-2012 isolate BW22 18S ribo...  34.2    5.8  
dbj|AB693157.1|  Meyerozyma sp. Y-42 genes for ITS1, 5.8S rRNA...  34.2    5.8  
gb|JQ770449.1|  Uncultured Candida 5.8S ribosomal RNA gene, pa...  34.2    5.8  
gb|JQ770447.1|  Uncultured Kluyveromyces clone Hi35 5.8S ribos...  34.2    5.8  
gb|JQ770446.1|  Uncultured Kluyveromyces clone Gi7 5.8S riboso...  34.2    5.8  
gb|JQ770445.1|  Uncultured Kluyveromyces clone E4i32 5.8S ribo...  34.2    5.8  
gb|JQ770444.1|  Uncultured Kluyveromyces clone D3i23 5.8S ribo...  34.2    5.8  
gb|JQ770443.1|  Uncultured Kluyveromyces clone Ci3 5.8S riboso...  34.2    5.8  
gb|JQ770442.1|  Uncultured Kluyveromyces clone C3i22 5.8S ribo...  34.2    5.8  
gb|JQ770441.1|  Uncultured Kluyveromyces clone A211 5.8S ribos...  34.2    5.8  
gb|JQ770440.1|  Uncultured Candida clone I6 5.8S ribosomal RNA...  34.2    5.8  
gb|JQ770439.1|  Uncultured Candida clone c32 5.8S ribosomal RN...  34.2    5.8  
gb|JQ770438.1|  Uncultured Candida clone I10 5.8S ribosomal RN...  34.2    5.8  
gb|JQ770437.1|  Uncultured Candida clone I3 5.8S ribosomal RNA...  34.2    5.8  
gb|JQ770436.1|  Uncultured Candida clone I1 5.8S ribosomal RNA...  34.2    5.8  
gb|JQ770435.1|  Uncultured Candida clone I12 5.8S ribosomal RN...  34.2    5.8  
gb|JQ770434.1|  Uncultured Kluyveromyces clone I38 5.8S riboso...  34.2    5.8  
gb|JQ770433.1|  Uncultured fungus clone I4 5.8S ribosomal RNA ...  34.2    5.8  
gb|JQ770432.1|  Uncultured Candida clone I2i 5.8S ribosomal RN...  34.2    5.8  
gb|JQ770431.1|  Uncultured Candida clone I9 5.8S ribosomal RNA...  34.2    5.8  
gb|JQ770430.1|  Uncultured Candida clone I5 5.8S ribosomal RNA...  34.2    5.8  
gb|JQ770429.1|  Uncultured Candida clone I2 5.8S ribosomal RNA...  34.2    5.8  
gb|JQ770428.1|  Uncultured Candida clone I8 5.8S ribosomal RNA...  34.2    5.8  
gb|JQ770427.1|  Uncultured Candida clone I11 5.8S ribosomal RN...  34.2    5.8  
gb|JQ770426.1|  Uncultured Candida clone I14 5.8S ribosomal RN...  34.2    5.8  
gb|JQ770425.1|  Uncultured Kluyveromyces clone I28 5.8S riboso...  34.2    5.8  
gb|JQ770424.1|  Uncultured Candida clone I13 5.8S ribosomal RN...  34.2    5.8  
gb|JQ770423.1|  Uncultured Kluyveromyces clone I31 5.8S riboso...  34.2    5.8  
gb|JQ770422.1|  Uncultured Kluyveromyces clone I18 5.8S riboso...  34.2    5.8  
gb|JQ770421.1|  Uncultured Kluyveromyces clone I37 5.8S riboso...  34.2    5.8  
gb|JX087962.1|  Tuber magnatum isolate 7N internal transcribed...  34.2    5.8  
gb|JX087961.1|  Tuber magnatum isolate 8N internal transcribed...  34.2    5.8  
gb|JX087960.1|  Tuber magnatum isolate 6N internal transcribed...  34.2    5.8  
gb|JX087959.1|  Tuber magnatum isolate 5N internal transcribed...  34.2    5.8  
gb|JX087958.1|  Tuber magnatum isolate 3N internal transcribed...  34.2    5.8  
gb|JX087957.1|  Tuber magnatum isolate 2N internal transcribed...  34.2    5.8  
gb|JX087956.1|  Tuber magnatum isolate 2A internal transcribed...  34.2    5.8  
gb|JX087955.1|  Tuber magnatum isolate 48 internal transcribed...  34.2    5.8  
gb|JX087954.1|  Tuber magnatum isolate 16 internal transcribed...  34.2    5.8  
gb|JX087953.1|  Tuber magnatum isolate 15 internal transcribed...  34.2    5.8  
gb|JX087952.1|  Tuber magnatum isolate 13 internal transcribed...  34.2    5.8  
gb|JX087951.1|  Tuber magnatum isolate 10 internal transcribed...  34.2    5.8  
gb|JX087950.1|  Tuber magnatum isolate 9 internal transcribed ...  34.2    5.8  
gb|JQ815893.1|  Candida albicans strain KDX-CA-002 5.8S riboso...  34.2    5.8  
dbj|AB734095.1|  Ogataea wangdongensis enes for ITS1, 5.8S rRN...  34.2    5.8  
dbj|AB734094.1|  Ogataea wangdongensis enes for ITS1, 5.8S rRN...  34.2    5.8  
dbj|AB734051.1|  Yamadazyma phyllophila genes for ITS1, 5.8S r...  34.2    5.8  
dbj|AB734050.1|  Yamadazyma phyllophila genes for ITS1, 5.8S r...  34.2    5.8  
dbj|AB734049.1|  Yamadazyma siamensis genes for ITS1, 5.8S rRN...  34.2    5.8  
gb|JQ585715.1|  Candida metapsilosis strain LEMI7661 internal ...  34.2    5.8  
gb|JQ585714.1|  Candida metapsilosis strain LEMI8448 18S ribos...  34.2    5.8  
gb|JQ585713.1|  Candida orthopsilosis strain LEMI2365 18S ribo...  34.2    5.8  
gb|JQ585711.1|  Candida orthopsilosis strain LEMI2590 18S ribo...  34.2    5.8  
gb|JQ585710.1|  Candida orthopsilosis strain LEMI2728 18S ribo...  34.2    5.8  
gb|JQ585709.1|  Candida orthopsilosis strain LEMI2373 18S ribo...  34.2    5.8  
gb|JQ585707.1|  Candida orthopsilosis strain LEMI3004 18S ribo...  34.2    5.8  
gb|JQ585706.1|  Candida orthopsilosis strain LEMI2343 18S ribo...  34.2    5.8  
gb|JQ585705.1|  Candida orthopsilosis strain LEMI2352 18S ribo...  34.2    5.8  
gb|JQ585704.1|  Candida orthopsilosis strain LEMI2327 18S ribo...  34.2    5.8  
gb|JN997459.1|  Candida parapsilosis strain LEMI7662 18S ribos...  34.2    5.8  
gb|JN989537.1|  Candida parapsilosis strain LEMI7672 18S ribos...  34.2    5.8  
gb|JN989536.1|  Candida parapsilosis strain LEMI7659 18S ribos...  34.2    5.8  
gb|JN989535.1|  Candida parapsilosis strain LEMI7687 18S ribos...  34.2    5.8  
gb|JN989534.1|  Candida parapsilosis strain LEMI7673 18S ribos...  34.2    5.8  
gb|JN989533.1|  Candida parapsilosis strain LEMI7658 18S ribos...  34.2    5.8  
gb|JN989532.1|  Candida parapsilosis strain LEMI7676 18S ribos...  34.2    5.8  
gb|JN989531.1|  Candida parapsilosis strain LEMI7686 18S ribos...  34.2    5.8  
gb|JN989530.1|  Candida parapsilosis strain LEMI7657 18S ribos...  34.2    5.8  
gb|JN989529.1|  Candida parapsilosis strain LEMI7667 18S ribos...  34.2    5.8  
gb|JN989528.1|  Candida parapsilosis strain LEMI7678 18S ribos...  34.2    5.8  
gb|JN989527.1|  Candida parapsilosis strain LEMI8318 18S ribos...  34.2    5.8  
gb|JN989526.1|  Candida parapsilosis strain LEMI3511 18S ribos...  34.2    5.8  
gb|JN989525.1|  Candida parapsilosis strain LEMI7679 18S ribos...  34.2    5.8  
gb|JN989524.1|  Candida parapsilosis strain LEMI7669 18S ribos...  34.2    5.8  
gb|JN989523.1|  Candida parapsilosis strain LEMI7668 18S ribos...  34.2    5.8  
gb|JN989522.1|  Candida parapsilosis strain LEMI7670 18S ribos...  34.2    5.8  
gb|JN989521.1|  Candida parapsilosis strain LEMI7675 18S ribos...  34.2    5.8  
gb|JN989520.1|  Candida parapsilosis strain LEMI7663 internal ...  34.2    5.8  
gb|JN989519.1|  Candida parapsilosis strain LEMI7677 18S ribos...  34.2    5.8  
gb|JN989518.1|  Candida parapsilosis strain LEMI7660 18S ribos...  34.2    5.8  
gb|JN989517.1|  Candida parapsilosis strain LEMI7671 18S ribos...  34.2    5.8  
gb|JN989516.1|  Candida parapsilosis strain LEMI7666 18S ribos...  34.2    5.8  
gb|JN989515.1|  Candida metapsilosis strain LEMI7685 18S ribos...  34.2    5.8  
gb|JN989514.1|  Candida metapsilosis strain LEMI7684 18S ribos...  34.2    5.8  
gb|JN989513.1|  Candida metapsilosis strain LEMI7680 18S ribos...  34.2    5.8  
gb|JN989512.1|  Candida orthopsilosis strain LEMI3817 18S ribo...  34.2    5.8  
gb|JN989511.1|  Candida orthopsilosis strain LEMI7683 18S ribo...  34.2    5.8  
gb|JN989510.1|  Candida orthopsilosis strain LEMI7681 18S ribo...  34.2    5.8  
gb|JN989509.1|  Candida orthopsilosis strain LEMI7674 18S ribo...  34.2    5.8  
gb|JN989508.1|  Candida orthopsilosis strain LEMI7664 18S ribo...  34.2    5.8  
gb|JN989507.1|  Candida orthopsilosis strain LEMI7682 18S ribo...  34.2    5.8  
gb|JN989506.1|  Candida orthopsilosis strain LEMI6353 18S ribo...  34.2    5.8  
gb|JN989505.1|  Candida orthopsilosis strain LEMI3986 18S ribo...  34.2    5.8  
gb|JN989504.1|  Candida orthopsilosis strain LEMI3523 18S ribo...  34.2    5.8  
gb|JN989503.1|  Candida orthopsilosis strain LEMI3499 18S ribo...  34.2    5.8  
gb|JN989502.1|  Candida orthopsilosis strain LEMI3494 18S ribo...  34.2    5.8  
gb|JN989501.1|  Candida orthopsilosis strain LEMI3341 18S ribo...  34.2    5.8  
gb|JN989500.1|  Candida orthopsilosis strain LEMI3308 18S ribo...  34.2    5.8  
gb|JN989499.1|  Candida orthopsilosis strain LEMI3206 18S ribo...  34.2    5.8  
gb|JN989498.1|  Candida orthopsilosis strain LEMI3204 internal...  34.2    5.8  
gb|JN989497.1|  Candida orthopsilosis strain LEMI3098 18S ribo...  34.2    5.8  
gb|JN989496.1|  Candida orthopsilosis strain LEMI3092 18S ribo...  34.2    5.8  
gb|JN980100.1|  Candida orthopsilosis strain LEMI3011 18S ribo...  34.2    5.8  
gb|JN980099.1|  Candida orthopsilosis strain LEMI2932 18S ribo...  34.2    5.8  
gb|JN980098.1|  Candida orthopsilosis strain LEMI2904 18S ribo...  34.2    5.8  
emb|HE863823.1|  Candida aff. naeodendra/diddensiae Y151 genom...  34.2    5.8  
emb|HE716762.1|  Candida sp. JC-2012 genomic DNA containing 18...  34.2    5.8  
emb|HE716761.1|  Candida sp. JC-2012 genomic DNA containing 18...  34.2    5.8  
emb|HE716756.1|  Candida pseudorugosa genomic DNA containing 1...  34.2    5.8  
emb|HE716755.1|  Candida pseudorugosa genomic DNA containing 1...  34.2    5.8  
gb|JN016738.1|  Wickerhamomyces anomalus strain DMic 113926 in...  34.2    5.8  
gb|JN016739.1|  Wickerhamomyces anomalus strain DMic 113927 in...  34.2    5.8  
gb|JN016737.1|  Wickerhamomyces anomalus strain DMic 113925 in...  34.2    5.8  
gb|JN016732.1|  Candida orthopsilosis strain DMic 113916 inter...  34.2    5.8  
gb|JN016731.1|  Candida parapsilosis strain DMic 113908 intern...  34.2    5.8  
gb|JN016730.1|  Candida parapsilosis strain DMic 113905 intern...  34.2    5.8  
gb|JN016729.1|  Candida parapsilosis strain DMic 113915 intern...  34.2    5.8  
gb|JN016728.1|  Candida parapsilosis strain DMic 982797 intern...  34.2    5.8  
gb|JN016727.1|  Candida parapsilosis strain DMic 982804 intern...  34.2    5.8  
gb|JN016726.1|  Candida parapsilosis strain DMic 113914 intern...  34.2    5.8  
gb|JN016725.1|  Candida parapsilosis strain DMic 113913 intern...  34.2    5.8  
gb|JN016724.1|  Candida parapsilosis strain DMic 113954 intern...  34.2    5.8  
gb|JN016723.1|  Candida parapsilosis strain DMic 113912 intern...  34.2    5.8  
gb|JN016722.1|  Candida parapsilosis strain DMic 113911 intern...  34.2    5.8  
gb|JN016721.1|  Candida parapsilosis strain DMic 113910 intern...  34.2    5.8  
gb|JN016720.1|  Candida parapsilosis strain DMic 113909 intern...  34.2    5.8  
gb|JN016719.1|  Candida parapsilosis strain DMic 113907 intern...  34.2    5.8  
gb|JN016718.1|  Candida parapsilosis strain DMic 113906 intern...  34.2    5.8  
gb|JN016717.1|  Candida parapsilosis strain DMic 113904 intern...  34.2    5.8  
gb|JN016716.1|  Candida parapsilosis strain DMic 113903 intern...  34.2    5.8  
gb|JN008164.1|  Clavispora lusitaniae strain DMic 113950 inter...  34.2    5.8  
gb|JN008165.1|  Clavispora lusitaniae strain DMic 113949 inter...  34.2    5.8  
gb|JN008161.1|  Clavispora lusitaniae strain DMic 972577 inter...  34.2    5.8  
gb|JN008162.1|  Clavispora lusitaniae strain DMic 113948 inter...  34.2    5.8  
gb|JN008157.1|  Clavispora lusitaniae strain DMic 113952 inter...  34.2    5.8  
gb|JN008158.1|  Clavispora lusitaniae strain DMic 113900 inter...  34.2    5.8  
gb|JN008156.1|  Pichia kudriavzevii strain DMic 951705 interna...  34.2    5.8  
gb|JN008153.1|  Pichia kudriavzevii strain DMic 113895 interna...  34.2    5.8  
gb|JN008154.1|  Pichia kudriavzevii strain DMic 113896 interna...  34.2    5.8  
gb|JN008155.1|  Pichia kudriavzevii strain DMic 113898 interna...  34.2    5.8  
gb|JN008152.1|  Kluyveromyces marxianus strain DMic 113893 int...  34.2    5.8  
gb|JN008151.1|  Kluyveromyces marxianus strain DMic 972728 int...  34.2    5.8  
gb|JN008150.1|  Kluyveromyces marxianus strain DMic 113894 int...  34.2    5.8  
gb|JN008149.1|  Kluyveromyces marxianus strain DMic 113892 int...  34.2    5.8  
gb|JN008142.1|  Debaryomyces hansenii var. hansenii strain DMi...  34.2    5.8  
gb|JN008141.1|  Debaryomyces hansenii var. hansenii strain DMi...  34.2    5.8  
gb|JN008140.1|  Debaryomyces hansenii var. hansenii strain DMi...  34.2    5.8  
gb|JN008130.1|  Meyerozyma guilliermondii strain DMic 113934 i...  34.2    5.8  
gb|JN008131.1|  Meyerozyma guilliermondii strain DMic 113930 i...  34.2    5.8  
gb|JN008132.1|  Meyerozyma guilliermondii strain DMic 113935 i...  34.2    5.8  
gb|JN008138.1|  Meyerozyma guilliermondii strain DMic 113956 i...  34.2    5.8  
gb|JN008129.1|  Candida glabrata strain DMic 982882 internal t...  34.2    5.8  
gb|JN008128.1|  Candida glabrata strain DMic 113887 internal t...  34.2    5.8  
gb|JN008127.1|  Candida glabrata strain DMic 113886 internal t...  34.2    5.8  
gb|JN008126.1|  Candida glabrata strain DMic 113885 internal t...  34.2    5.8  
gb|JN008125.1|  Candida glabrata strain DMic 113884 internal t...  34.2    5.8  
gb|JN008124.1|  Candida albicans strain DMic 113878 internal t...  34.2    5.8  
gb|JN008114.1|  Candida albicans strain DMic 113873 internal t...  34.2    5.8  
gb|JN008113.1|  Candida albicans strain DMic 031971 internal t...  34.2    5.8  
gb|JN008112.1|  Candida albicans strain DMic 113869 internal t...  34.2    5.8  
gb|JN183452.1|  Candida bituminiphila isolate WM10.229 18S rib...  34.2    5.8  
gb|JN183445.1|  Meyerozyma caribbica isolate WM10.15 18S ribos...  34.2    5.8  
gb|JN183444.1|  Meyerozyma guilliermondii isolate WM10.14 18S ...  34.2    5.8  
gb|JN183443.1|  Candida nivariensis isolate WM10.13 18S riboso...  34.2    5.8  
gb|JQ901938.1|  Candida parapsilosis strain NU2M51 clone 4 int...  34.2    5.8  
gb|JQ901937.1|  Candida parapsilosis strain NU2M51 clone 3 int...  34.2    5.8  
gb|JQ901936.1|  Candida parapsilosis strain NU2M51 clone 2 int...  34.2    5.8  
gb|JQ901935.1|  Candida parapsilosis strain NU2M51 clone 1 int...  34.2    5.8  
gb|JQ901934.1|  Candida sp. LCF-90 strain NU3M73 internal tran...  34.2    5.8  
gb|JQ901933.1|  Candida sp. LCF-75 strain ND1M71 internal tran...  34.2    5.8  
gb|JQ901931.1|  Wickerhamomyces ciferrii strain NU17L71 intern...  34.2    5.8  
gb|JQ901930.1|  Candida albicans strain NF5L82 internal transc...  34.2    5.8  
gb|JQ901929.1|  Candida sp. LCF-123 strain NC2L71 clone 4 inte...  34.2    5.8  
gb|JQ901928.1|  Candida sp. LCF-123 strain NC2L71 clone 3 inte...  34.2    5.8  
gb|JQ901927.1|  Candida sp. LCF-123 strain NC2L71 clone 2 inte...  34.2    5.8  
gb|JQ901926.1|  Candida sp. LCF-123 strain NC2L71 clone 1 inte...  34.2    5.8  
gb|JQ901925.1|  Candida sp. LCF-23 strain NU17L72 clone 4 inte...  34.2    5.8  
gb|JQ901924.1|  Candida sp. LCF-23 strain NU17L72 clone 3 inte...  34.2    5.8  
gb|JQ901923.1|  Candida sp. LCF-23 strain NU17L72 clone 2 inte...  34.2    5.8  
gb|JQ901922.1|  Candida sp. LCF-23 strain NU17L72 clone 1 inte...  34.2    5.8  
gb|JQ901921.1|  Candida sp. LCF-122 strain NU26L72 internal tr...  34.2    5.8  
gb|JQ901920.1|  Candida sp. LCF-121 strain NU21L71 internal tr...  34.2    5.8  
gb|JQ901918.1|  Candida sp. LCF-119 strain NU11L72 internal tr...  34.2    5.8  
gb|JQ901917.1|  Yamadazyma sp. LCF-06 strain NU12L72 internal ...  34.2    5.8  
gb|JQ901916.1|  Pichia sp. LCF-28 strain NU24L72 internal tran...  34.2    5.8  
gb|JQ901915.1|  Candida sp. LCF-120 strain NU20L75 internal tr...  34.2    5.8  
gb|JQ901913.1|  Candida tropicalis strain NC8W75 internal tran...  34.2    5.8  
gb|JQ901909.1|  Scheffersomyces stipitis strain NY4W01 interna...  34.2    5.8  
gb|JQ901908.1|  Candida sp. LCF-165 strain NC2W72 internal tra...  34.2    5.8  
gb|JQ901907.1|  Candida sp. LCF-165 strain NC1W71 internal tra...  34.2    5.8  
gb|JQ901906.1|  Wickerhamomyces sp. LCF-22 strain NU2W75 inter...  34.2    5.8  
gb|JQ901905.1|  Candida sp. LCF-112 strain NU4W71 clone 4 inte...  34.2    5.8  
gb|JQ901904.1|  Candida sp. LCF-112 strain NU4W71 clone 3 inte...  34.2    5.8  
gb|JQ901903.1|  Candida sp. LCF-112 strain NU4W71 clone 2 inte...  34.2    5.8  
gb|JQ901902.1|  Candida sp. LCF-112 strain NU4W71 clone 1 inte...  34.2    5.8  
gb|JQ901896.1|  Candida albicans strain NU16S51 internal trans...  34.2    5.8  
gb|JQ901895.1|  Candida sp. LCF-112 strain NF17S80 clone 4 int...  34.2    5.8  
gb|JQ901894.1|  Candida sp. LCF-112 strain NF17S80 clone 3 int...  34.2    5.8  
gb|JQ901893.1|  Candida sp. LCF-112 strain NF17S80 clone 2 int...  34.2    5.8  
gb|JQ901892.1|  Candida sp. LCF-112 strain NF17S80 clone 1 int...  34.2    5.8  
gb|JQ901891.1|  Candida sp. LCF-125 strain NN15S71 internal tr...  34.2    5.8  
gb|JQ901890.1|  Candida sp. LCF-116 strain NU15S71 internal tr...  34.2    5.8  
gb|JQ901889.1|  Candida sp. LCF-115 strain NU8S73 internal tra...  34.2    5.8  
gb|JQ863227.1|  Kluyveromyces sp. HF12172 18S ribosomal RNA ge...  34.2    5.8  
gb|JQ888210.1|  Suillus variegatus voucher DG86 18S ribosomal ...  34.2    5.8  
gb|JQ888208.1|  Suillus flavidus voucher DG66 18S ribosomal RN...  34.2    5.8  
gb|JQ888207.1|  Suillus bovinus voucher DG69 18S ribosomal RNA...  34.2    5.8  
ref|NR_111722.1|  Candida theae ATCC MYA-4746 ITS region; from...  34.2    5.8  
ref|NR_111721.1|  Candida hungchunana ATCC MYA-4701 ITS region...  34.2    5.8  
ref|NR_111720.1|  Candida taoyuanica ATCC MYA-4700 ITS region;...  34.2    5.8  
gb|JQ861272.1|  Kazachstania sp. MAL-2012 internal transcribed...  34.2    5.8  
gb|JQ970424.1|  Saccharomyces cerevisiae strain ZJ2 18S riboso...  34.2    5.8  
gb|JQ970423.1|  Saccharomyces cerevisiae strain YN6 18S riboso...  34.2    5.8  
gb|JQ970422.1|  Saccharomyces cerevisiae strain YN5 18S riboso...  34.2    5.8  
gb|JQ970421.1|  Saccharomyces cerevisiae strain YN4 18S riboso...  34.2    5.8  
gb|JQ970420.1|  Saccharomyces cerevisiae strain YN3 18S riboso...  34.2    5.8  
gb|JQ970419.1|  Saccharomyces cerevisiae strain YN2 18S riboso...  34.2    5.8  
gb|JQ970418.1|  Saccharomyces cerevisiae strain YN1 18S riboso...  34.2    5.8  
gb|JQ970417.1|  Saccharomyces cerevisiae strain XJ7 18S riboso...  34.2    5.8  
gb|JQ970416.1|  Saccharomyces cerevisiae strain XJ6 18S riboso...  34.2    5.8  
gb|JQ970415.1|  Saccharomyces cerevisiae strain XJ5 18S riboso...  34.2    5.8  
gb|JQ970414.1|  Saccharomyces cerevisiae strain XJ4 18S riboso...  34.2    5.8  
gb|JQ970413.1|  Saccharomyces cerevisiae strain XJ3 18S riboso...  34.2    5.8  
gb|JQ970412.1|  Saccharomyces cerevisiae strain XJ2 18S riboso...  34.2    5.8  
gb|JQ970411.1|  Saccharomyces cerevisiae strain SX11 18S ribos...  34.2    5.8  
gb|JQ970410.1|  Saccharomyces cerevisiae strain SX10 18S ribos...  34.2    5.8  
gb|JQ970409.1|  Saccharomyces cerevisiae strain SX9 18S riboso...  34.2    5.8  
gb|JQ970408.1|  Saccharomyces cerevisiae strain SX8 18S riboso...  34.2    5.8  
gb|JQ970407.1|  Saccharomyces cerevisiae strain SX7 18S riboso...  34.2    5.8  
gb|JQ970406.1|  Saccharomyces cerevisiae strain SX6 18S riboso...  34.2    5.8  
gb|JQ970405.1|  Saccharomyces cerevisiae strain SX5 18S riboso...  34.2    5.8  
gb|JQ970404.1|  Saccharomyces cerevisiae strain SX4 18S riboso...  34.2    5.8  
gb|JQ970403.1|  Saccharomyces cerevisiae strain SX2 18S riboso...  34.2    5.8  
gb|JQ970402.1|  Saccharomyces cerevisiae strain SX1 18S riboso...  34.2    5.8  
gb|JQ970401.1|  Saccharomyces cerevisiae strain SD4 18S riboso...  34.2    5.8  
gb|JQ970400.1|  Saccharomyces cerevisiae strain SD3 18S riboso...  34.2    5.8  
gb|JQ970399.1|  Saccharomyces cerevisiae strain SD2 18S riboso...  34.2    5.8  
gb|JQ970398.1|  Saccharomyces cerevisiae strain SD1 18S riboso...  34.2    5.8  
gb|JQ970397.1|  Saccharomyces cerevisiae strain NX3 18S riboso...  34.2    5.8  
gb|JQ970396.1|  Saccharomyces cerevisiae strain NX1 18S riboso...  34.2    5.8  
gb|JQ970395.1|  Saccharomyces cerevisiae strain JL5 18S riboso...  34.2    5.8  
gb|JQ970394.1|  Saccharomyces cerevisiae strain JL3 18S riboso...  34.2    5.8  
gb|JQ970393.1|  Saccharomyces cerevisiae strain JL2 18S riboso...  34.2    5.8  
gb|JQ970392.1|  Saccharomyces cerevisiae strain HN18 18S ribos...  34.2    5.8  
gb|JQ970391.1|  Saccharomyces cerevisiae strain HN17 18S ribos...  34.2    5.8  
gb|JQ970390.1|  Saccharomyces cerevisiae strain HN16 18S ribos...  34.2    5.8  
gb|JQ970389.1|  Saccharomyces cerevisiae strain HN15 18S ribos...  34.2    5.8  
gb|JQ970388.1|  Saccharomyces cerevisiae strain HN13 18S ribos...  34.2    5.8  
gb|JQ970387.1|  Saccharomyces cerevisiae strain HN12 18S ribos...  34.2    5.8  
gb|JQ970386.1|  Saccharomyces cerevisiae strain HN11 18S ribos...  34.2    5.8  
gb|JQ970385.1|  Saccharomyces cerevisiae strain HN10 18S ribos...  34.2    5.8  
gb|JQ970384.1|  Saccharomyces cerevisiae strain HN9 18S riboso...  34.2    5.8  
gb|JQ970383.1|  Saccharomyces cerevisiae strain HN8 18S riboso...  34.2    5.8  
gb|JQ970382.1|  Saccharomyces cerevisiae strain HN7 18S riboso...  34.2    5.8  
gb|JQ970381.1|  Saccharomyces cerevisiae strain HN6 18S riboso...  34.2    5.8  
gb|JQ970380.1|  Saccharomyces cerevisiae strain HN5 18S riboso...  34.2    5.8  
gb|JQ970379.1|  Saccharomyces cerevisiae strain HN4 18S riboso...  34.2    5.8  
gb|JQ970378.1|  Saccharomyces cerevisiae strain HN3 18S riboso...  34.2    5.8  
gb|JQ970377.1|  Saccharomyces cerevisiae strain HN2 18S riboso...  34.2    5.8  
gb|JQ970376.1|  Saccharomyces cerevisiae strain HN1 18S riboso...  34.2    5.8  
gb|JQ970375.1|  Saccharomyces cerevisiae strain HLJ2 18S ribos...  34.2    5.8  
gb|JQ970374.1|  Saccharomyces cerevisiae strain HLJ1 18S ribos...  34.2    5.8  
gb|JQ970373.1|  Saccharomyces cerevisiae strain FJ12 18S ribos...  34.2    5.8  
gb|JQ970372.1|  Saccharomyces cerevisiae strain FJ11 18S ribos...  34.2    5.8  
gb|JQ970371.1|  Saccharomyces cerevisiae strain FJ10 18S ribos...  34.2    5.8  
gb|JQ970370.1|  Saccharomyces cerevisiae strain FJ9 18S riboso...  34.2    5.8  
gb|JQ970369.1|  Saccharomyces cerevisiae strain FJ8 18S riboso...  34.2    5.8  
gb|JQ970368.1|  Saccharomyces cerevisiae strain FJ6 18S riboso...  34.2    5.8  
gb|JQ970367.1|  Saccharomyces cerevisiae strain FJ5 18S riboso...  34.2    5.8  
gb|JQ970366.1|  Saccharomyces cerevisiae strain FJ4 18S riboso...  34.2    5.8  
gb|JQ970365.1|  Saccharomyces cerevisiae strain FJ3 18S riboso...  34.2    5.8  
gb|JQ970364.1|  Saccharomyces cerevisiae strain FJ2 18S riboso...  34.2    5.8  
gb|JQ970363.1|  Saccharomyces cerevisiae strain FJ1 18S riboso...  34.2    5.8  
gb|JQ970362.1|  Saccharomyces cerevisiae strain BJ26 18S ribos...  34.2    5.8  
gb|JQ970361.1|  Saccharomyces cerevisiae strain BJ25 18S ribos...  34.2    5.8  
gb|JQ970360.1|  Saccharomyces cerevisiae strain BJ24 18S ribos...  34.2    5.8  
gb|JQ970359.1|  Saccharomyces cerevisiae strain BJ23 18S ribos...  34.2    5.8  
gb|JQ970358.1|  Saccharomyces cerevisiae strain BJ21 18S ribos...  34.2    5.8  
gb|JQ970357.1|  Saccharomyces cerevisiae strain BJ20 18S ribos...  34.2    5.8  
gb|JQ970356.1|  Saccharomyces cerevisiae strain BJ19 18S ribos...  34.2    5.8  
gb|JQ970355.1|  Saccharomyces cerevisiae strain BJ18 18S ribos...  34.2    5.8  
gb|JQ970354.1|  Saccharomyces cerevisiae strain BJ17 18S ribos...  34.2    5.8  
gb|JQ970353.1|  Saccharomyces cerevisiae strain BJ16 18S ribos...  34.2    5.8  
gb|JQ970352.1|  Saccharomyces cerevisiae strain BJ14 18S ribos...  34.2    5.8  
gb|JQ970351.1|  Saccharomyces cerevisiae strain BJ13 18S ribos...  34.2    5.8  
gb|JQ970350.1|  Saccharomyces cerevisiae strain BJ12 18S ribos...  34.2    5.8  
gb|JQ970349.1|  Saccharomyces cerevisiae strain BJ11 18S ribos...  34.2    5.8  
gb|JQ970348.1|  Saccharomyces cerevisiae strain BJ10 18S ribos...  34.2    5.8  
gb|JQ970347.1|  Saccharomyces cerevisiae strain BJ9 18S riboso...  34.2    5.8  
gb|JQ970346.1|  Saccharomyces cerevisiae strain BJ8 18S riboso...  34.2    5.8  
gb|JQ970345.1|  Saccharomyces cerevisiae strain BJ7 18S riboso...  34.2    5.8  
gb|JQ970344.1|  Saccharomyces cerevisiae strain BJ4 18S riboso...  34.2    5.8  
gb|JQ970343.1|  Saccharomyces cerevisiae strain BJ3 18S riboso...  34.2    5.8  
gb|JQ970342.1|  Saccharomyces cerevisiae strain BJ2 18S riboso...  34.2    5.8  
gb|JQ970341.1|  Saccharomyces cerevisiae strain BJ1 18S riboso...  34.2    5.8  
emb|HE860439.1|  Candida albicans genomic DNA containing 18S r...  34.2    5.8  
emb|HE860438.1|  Candida albicans genomic DNA containing 18S r...  34.2    5.8  
gb|JQ716926.1|  Torulaspora delbrueckii strain K4 internal tra...  34.2    5.8  
gb|JQ716924.1|  Cyberlindnera jadinii strain K1 internal trans...  34.2    5.8  
gb|JQ081759.1|  Uncultured fungus clone ASSC056 internal trans...  34.2    5.8  
gb|JQ081756.1|  Uncultured fungus clone ASSC053 internal trans...  34.2    5.8  
gb|JQ910880.1|  Uncultured fungus clone FE3 18S ribosomal RNA ...  34.2    5.8  
ref|XM_003726840.1|  PREDICTED: Strongylocentrotus purpuratus ...  34.2    5.8  
gb|JQ951603.1|  Candida tropicalis strain CCTCC M 2011495 18S ...  34.2    5.8  
gb|JQ685733.1|  Suillus collinitus isolate ScG1 18S ribosomal ...  34.2    5.8  
gb|JQ685728.1|  Suillus granulatus isolate SGH2 18S ribosomal ...  34.2    5.8  
gb|JQ726611.1|  Wickerhamomyces sp. UFLA CHYB2.03 18S ribosoma...  34.2    5.8  
gb|JQ726609.1|  Saccharomyces cerevisiae 18S ribosomal RNA gen...  34.2    5.8  
gb|JQ726607.1|  Pichia kudriavzevii 18S ribosomal RNA gene, pa...  34.2    5.8  
gb|JQ726606.1|  Hanseniaspora uvarum 18S ribosomal RNA gene, p...  34.2    5.8  
gb|JQ726605.1|  Schwanniomyces etchellsii 18S ribosomal RNA ge...  34.2    5.8  
gb|JQ726604.1|  Candida xylopsoci 18S ribosomal RNA gene, part...  34.2    5.8  
gb|JQ726603.1|  Candida orthopsilosis 18S ribosomal RNA gene, ...  34.2    5.8  
gb|JQ726602.1|  Candida intermedia 18S ribosomal RNA gene, par...  34.2    5.8  
gb|JQ726601.1|  Candida inconspicua 18S ribosomal RNA gene, pa...  34.2    5.8  
gb|JQ726600.1|  Candida humilis 18S ribosomal RNA gene, partia...  34.2    5.8  
gb|JQ768412.1|  Saccharomyces cerevisiae strain K2 internal tr...  34.2    5.8  
gb|JQ904699.1|  Candida tropicalis strain VITLN02 internal tra...  34.2    5.8  
dbj|AB700464.1|  Uncultured mycorrhizal fungus genes for 18S r...  34.2    5.8  
dbj|AB700459.1|  Uncultured mycorrhizal fungus genes for 18S r...  34.2    5.8  
gb|JQ754438.1|  Saccharomyces cerevisiae strain MNC26Y interna...  34.2    5.8  
gb|JQ754437.1|  Saccharomyces cerevisiae strain MNC22Y interna...  34.2    5.8  
gb|JQ754436.1|  Saccharomyces cerevisiae strain MNC21Y interna...  34.2    5.8  
gb|JQ754435.1|  Pichia kudriavzevii strain MNC20Y internal tra...  34.2    5.8  
gb|JQ754434.1|  Cyberlindnera fabianii strain MNC18Y internal ...  34.2    5.8  
gb|JQ754433.1|  Cyberlindnera fabianii strain MNC17Y internal ...  34.2    5.8  
gb|JQ754432.1|  Cyberlindnera fabianii strain MNC14Y internal ...  34.2    5.8  
gb|JQ754431.1|  Cyberlindnera fabianii strain MNC11Y internal ...  34.2    5.8  
gb|JQ754430.1|  Clavispora lusitaniae strain MNC10Y internal t...  34.2    5.8  
gb|JQ754429.1|  Cyberlindnera fabianii strain MNC9Y internal t...  34.2    5.8  
gb|JQ754428.1|  Cyberlindnera fabianii strain MNC3Y internal t...  34.2    5.8  
gb|JQ754427.1|  Cyberlindnera fabianii strain MNC2Y 18S riboso...  34.2    5.8  
gb|JX047334.1|  Saccharomyces cerevisiae strain MK 18S ribosom...  34.2    5.8  
gb|JQ867380.1|  Meyerozyma guilliermondii strain CASMB-SEF 13 ...  34.2    5.8  
gb|JQ867378.1|  Meyerozyma guilliermondii strain CASMB-SEF 11 ...  34.2    5.8  
gb|JQ712009.1|  Suillus sp. RT-2012 isolate FFP1129 18S riboso...  34.2    5.8  
gb|JQ712007.1|  Suillus sp. RT-2012 isolate FFP1062 18S riboso...  34.2    5.8  
gb|JQ712005.1|  Suillus sp. RT-2012 isolate FFP996 internal tr...  34.2    5.8  
gb|JQ712003.1|  Suillus sp. RT-2012 isolate FFP985 18S ribosom...  34.2    5.8  
gb|JQ711994.1|  Suillus sp. RT-2012 isolate FFP790 18S ribosom...  34.2    5.8  
gb|JQ711992.1|  Suillus sp. RT-2012 isolate FFP734 18S ribosom...  34.2    5.8  
gb|JQ711988.1|  Suillus sp. RT-2012 isolate FFP568 internal tr...  34.2    5.8  
gb|JQ711983.1|  Suillus sp. RT-2012 isolate FFP420 18S ribosom...  34.2    5.8  
gb|JQ711974.1|  Suillus sp. RT-2012 isolate FFP234 18S ribosom...  34.2    5.8  
gb|JQ711970.1|  Suillus sp. RT-2012 isolate FFP107 internal tr...  34.2    5.8  
gb|JQ711966.1|  Suillus tomentosus isolate FFP1150 internal tr...  34.2    5.8  
gb|JQ711964.1|  Suillus sp. RT-2012 isolate FFP953 18S ribosom...  34.2    5.8  
gb|JQ711962.1|  Suillus flavidus isolate FFP909 internal trans...  34.2    5.8  
gb|JQ711950.1|  Suillus sp. RT-2012 isolate FFP444 18S ribosom...  34.2    5.8  
gb|JQ711948.1|  Suillus sp. RT-2012 isolate FFP334 internal tr...  34.2    5.8  
gb|JQ711938.1|  Suillus sp. RT-2012 isolate FFP1168 internal t...  34.2    5.8  
gb|JQ711932.1|  Suillus variegatus isolate FFP1112 internal tr...  34.2    5.8  
gb|JQ711926.1|  Suillus variegatus isolate FFP1068 18S ribosom...  34.2    5.8  
gb|JQ711916.1|  Suillus flavidus isolate FFP1010 internal tran...  34.2    5.8  
gb|JQ711908.1|  Suillus flavidus isolate FFP962 18S ribosomal ...  34.2    5.8  
gb|JQ711905.1|  Suillus tomentosus isolate FFP952 18S ribosoma...  34.2    5.8  
gb|JQ711888.1|  Suillus sp. RT-2012 isolate FFP30 18S ribosoma...  34.2    5.8  
gb|JQ711885.1|  Suillus flavidus isolate FFP886 18S ribosomal ...  34.2    5.8  
gb|JQ711881.1|  Suillus sp. RT-2012 isolate FFP848 18S ribosom...  34.2    5.8  
gb|JQ711874.1|  Suillus sp. RT-2012 isolate FFP770 18S ribosom...  34.2    5.8  
gb|JQ711871.1|  Suillus flavidus isolate FFP757 18S ribosomal ...  34.2    5.8  
gb|JQ711869.1|  Suillus flavidus isolate FFP753 internal trans...  34.2    5.8  
gb|JQ711867.1|  Suillus variegatus isolate FFP712 18S ribosoma...  34.2    5.8  
gb|JQ711863.1|  Suillus flavidus isolate FFP620 internal trans...  34.2    5.8  
gb|JQ711850.1|  Suillus flavidus isolate FFP496 internal trans...  34.2    5.8  
gb|JQ711821.1|  Suillus sp. RT-2012 isolate FFP638 18S ribosom...  34.2    5.8  
gb|JQ711788.1|  Suillus sp. RT-2012 isolate FFP352 18S ribosom...  34.2    5.8  
gb|JQ711764.1|  Suillus tomentosus isolate FFP106B internal tr...  34.2    5.8  
gb|JQ711763.1|  Suillus tomentosus isolate FFP106A internal tr...  34.2    5.8  
gb|JQ713553.1|  Candida sp. TEM39YL internal transcribed space...  34.2    5.8  
gb|JQ697543.1|  Candida glaebosa isolate MY11_12 18S ribosomal...  34.2    5.8  
gb|JQ697540.1|  Candida parapsilosis isolate MY11_5 18S riboso...  34.2    5.8  
gb|JQ697525.1|  Candida parapsilosis isolate MD32_4 18S riboso...  34.2    5.8  
gb|JQ666781.1|  Uncultured soil fungus clone BE48 18S ribosoma...  34.2    5.8  
gb|JQ666388.1|  Uncultured soil fungus clone BL69 18S ribosoma...  34.2    5.8  
gb|JQ912667.1|  Debaryomyces hansenii 18S ribosomal RNA gene, ...  34.2    5.8  
gb|JQ760408.1|  Saccharomycetes sp. genotype 371 isolate FL073...  34.2    5.8  
gb|JQ760406.1|  Saccharomycetes sp. genotype 371 isolate FL073...  34.2    5.8  
gb|JQ759934.1|  Dothideomycetes sp. genotype 225 isolate FL007...  34.2    5.8  
gb|JQ665432.1|  Debaryomyces sp. R140 18S ribosomal RNA gene, ...  34.2    5.8  
gb|JQ665431.1|  Debaryomyces sp. R81 18S ribosomal RNA gene, p...  34.2    5.8  
gb|JQ665430.1|  Debaryomyces sp. R99 18S ribosomal RNA gene, p...  34.2    5.8  
gb|JQ665429.1|  Debaryomyces sp. R100 18S ribosomal RNA gene, ...  34.2    5.8  
gb|JQ665428.1|  Debaryomyces sp. R126 18S ribosomal RNA gene, ...  34.2    5.8  
gb|JQ665426.1|  Debaryomyces nepalensis strain R305 18S riboso...  34.2    5.8  
gb|JQ665421.1|  Candida orthopsilosis strain S493 18S ribosoma...  34.2    5.8  
gb|JQ665420.1|  Candida orthopsilosis strain R95 18S ribosomal...  34.2    5.8  
gb|JQ665419.1|  Candida metapsilosis strain R38 18S ribosomal ...  34.2    5.8  
gb|JQ665418.1|  Candida orthopsilosis strain R56 18S ribosomal...  34.2    5.8  
gb|JQ665415.1|  Candida oceani strain R89 18S ribosomal RNA ge...  34.2    5.8  
gb|JQ665414.1|  Candida parapsilosis strain R20 18S ribosomal ...  34.2    5.8  
gb|JQ665412.1|  Candida spencermartinsiae strain R28w 18S ribo...  34.2    5.8  
gb|JQ657788.1|  Gomphales sp. TU108295 small subunit ribosomal...  34.2    5.8  
emb|HE806320.1|  Tetrapisispora blattae CBS 6284 chromosome 5,...  34.2    5.8  
emb|HE806319.1|  Tetrapisispora blattae CBS 6284 chromosome 4,...  34.2    5.8  
gb|JQ586259.1|  Kluyveromyces marxianus strain M2 internal tra...  34.2    5.8  
gb|JQ586258.1|  Clavispora lusitaniae strain N3 internal trans...  34.2    5.8  
gb|JN048885.1|  Barssia sp. AH39116 18S ribosomal RNA gene, pa...  34.2    5.8  
gb|JQ963285.1|  Candida parapsilosis strain LEMI8879 18S ribos...  34.2    5.8  
gb|JQ963284.1|  Candida parapsilosis strain LEMI8602 18S ribos...  34.2    5.8  
gb|JQ963283.1|  Candida parapsilosis strain LEMI8319 18S ribos...  34.2    5.8  
gb|JQ963282.1|  Candida parapsilosis strain LEMI7955 18S ribos...  34.2    5.8  
gb|JQ963281.1|  Candida parapsilosis strain LEMI7891 18S ribos...  34.2    5.8  
gb|JQ963280.1|  Candida parapsilosis strain LEMI7868 internal ...  34.2    5.8  
gb|JQ963279.1|  Candida parapsilosis strain LEMI7810 18S ribos...  34.2    5.8  
gb|JQ963278.1|  Candida parapsilosis strain LEMI7806 18S ribos...  34.2    5.8  
gb|JQ963277.1|  Candida parapsilosis strain LEMI7625 18S ribos...  34.2    5.8  
gb|JQ952742.1|  Candida parapsilosis strain LEMI6823 18S ribos...  34.2    5.8  
gb|JQ952741.1|  Candida parapsilosis strain LEMI6822 18S ribos...  34.2    5.8  
gb|JQ952735.1|  Candida parapsilosis strain LEMI5647 18S ribos...  34.2    5.8  
gb|JQ952738.1|  Candida parapsilosis strain LEMI6635 18S ribos...  34.2    5.8  
gb|JQ952737.1|  Candida parapsilosis strain LEMI6021 18S ribos...  34.2    5.8  
gb|JQ952736.1|  Candida parapsilosis strain LEMI6000 18S ribos...  34.2    5.8  
gb|JQ952739.1|  Candida parapsilosis strain LEMI6813 18S ribos...  34.2    5.8  
gb|JQ765678.1|  Uncultured Capnodiales isolate FC7.1 internal ...  34.2    5.8  
gb|JQ766526.1|  Meyerozyma guilliermondii isolate SM-EF 9 18S ...  34.2    5.8  
gb|JQ425391.1|  Pichia kudriavzevii strain AUMC 7770 18S ribos...  34.2    5.8  
gb|JQ425390.1|  Schwanniomyces pseudopolymorphus strain AUMC 7...  34.2    5.8  
gb|JQ425359.1|  Debaryomyces hansenii strain AUMC 7264 18S rib...  34.2    5.8  
gb|JQ425358.1|  Debaryomyces hansenii strain AUMC 7751 18S rib...  34.2    5.8  
gb|JQ425357.1|  Hanseniaspora occidentalis strain AUMC 7758 18...  34.2    5.8  
gb|JQ425356.1|  Meyerozyma guilliermondii strain AUMC 7771 18S...  34.2    5.8  
gb|JQ425355.1|  Candida sp. AUMC 7768 18S ribosomal RNA gene, ...  34.2    5.8  
gb|JQ425354.1|  Candida parapsilosis strain AUMC 7750 18S ribo...  34.2    5.8  
gb|JQ425353.1|  Debaryomyces hansenii strain AUMC 7263 18S rib...  34.2    5.8  
gb|JQ425352.1|  Issatchenkia sp. AUMC 7766 18S ribosomal RNA g...  34.2    5.8  
gb|JQ425351.1|  Pichia kudriavzevii strain AUMC 7769 18S ribos...  34.2    5.8  
gb|JQ425349.1|  Meyerozyma caribbica strain AUMC 7262 18S ribo...  34.2    5.8  
gb|JQ425347.1|  Schwanniomyces pseudopolymorphus strain AUMC 7...  34.2    5.8  
gb|JQ425346.1|  Kluyveromyces marxianus strain AUMC 7259 18S r...  34.2    5.8  
gb|JQ425345.1|  Kluyveromyces marxianus strain AUMC 7258 18S r...  34.2    5.8  
gb|FJ917626.1|  Marasmius sp. RR-2010b voucher BRNM 714683 18S...  34.2    5.8  
gb|FJ904992.1|  Marasmius siccus voucher VA 08.69 18S ribosoma...  34.2    5.8  
gb|FJ904991.1|  Marasmius siccus voucher KG 156 18S ribosomal ...  34.2    5.8  
gb|FJ904990.1|  Marasmius siccus voucher KG 148 18S ribosomal ...  34.2    5.8  
gb|FJ904989.1|  Marasmius siccus voucher KG 144 18S ribosomal ...  34.2    5.8  
gb|FJ904988.1|  Marasmius siccus voucher KG 119 18S ribosomal ...  34.2    5.8  
gb|FJ904987.1|  Marasmius siccus voucher KG 099 18S ribosomal ...  34.2    5.8  
gb|FJ904986.1|  Marasmius siccus voucher KG 039 18S ribosomal ...  34.2    5.8  
gb|FJ904985.1|  Marasmius siccus voucher KG 028 18S ribosomal ...  34.2    5.8  
gb|JQ647916.1|  Candida sojae strain CBS 7871 18S ribosomal RN...  34.2    5.8  
gb|JQ647915.1|  Candida sp. HN-26 18S ribosomal RNA gene, part...  34.2    5.8  
ref|NR_111029.1|  Wickerhamomyces siamensis DMKU RK359 ITS reg...  34.2    5.8  
dbj|AB714256.1|  Candida sp. K102 genes for 18S rRNA, ITS1, 5....  34.2    5.8  
dbj|AB714255.1|  Candida sp. K29 genes for 18S rRNA, ITS1, 5.8...  34.2    5.8  
dbj|AB714254.1|  Candida sp. LM016 genes for 18S rRNA, ITS1, 5...  34.2    5.8  
dbj|AB714253.1|  Candida sp. LN06 genes for 18S rRNA, ITS1, 5....  34.2    5.8  
dbj|AB714252.1|  Candida sp. ST-236 genes for 18S rRNA, ITS1, ...  34.2    5.8  
dbj|AB714251.1|  Candida sp. DMKU-RK512 genes for 18S rRNA, IT...  34.2    5.8  
dbj|AB714250.1|  Candida sp. DMKU-RK326 genes for 18S rRNA, IT...  34.2    5.8  
dbj|AB714249.1|  Candida sp. DMKU-RK411 genes for 18S rRNA, IT...  34.2    5.8  
gb|JF927020.1|  Uncultured fungus clone OTU35-S-70-MCQM-a 18S ...  34.2    5.8  
gb|JF927016.1|  Uncultured fungus clone OTU33-S-104-VCQM-c 18S...  34.2    5.8  
gb|JF927015.1|  Uncultured fungus clone OTU33-S-101-VCQM-c 18S...  34.2    5.8  
gb|JF927014.1|  Uncultured fungus clone OTU32-S-174-MCQM-c 18S...  34.2    5.8  
gb|JF927009.1|  Uncultured fungus clone OTU32-S-164-MCQM-c 18S...  34.2    5.8  
gb|JF927010.1|  Uncultured fungus clone OTU32-S-166-MCQM-c 18S...  34.2    5.8  
gb|JF927011.1|  Uncultured fungus clone OTU32-S-169-MCQM-c 18S...  34.2    5.8  
gb|JF927012.1|  Uncultured fungus clone OTU32-S-170-MCQM-c 18S...  34.2    5.8  
gb|JF927013.1|  Uncultured fungus clone OTU32-S-173-MCQM-c 18S...  34.2    5.8  
gb|JF927006.1|  Uncultured fungus clone OTU32-S-153-MCQM-c 18S...  34.2    5.8  
gb|JF927007.1|  Uncultured fungus clone OTU32-S-158-MCQM-c 18S...  34.2    5.8  
gb|JF927004.1|  Uncultured fungus clone OTU32-S-146-MCQM-c 18S...  34.2    5.8  
gb|JF927005.1|  Uncultured fungus clone OTU32-S-150-MCQM-c 18S...  34.2    5.8  
gb|JF927003.1|  Uncultured fungus clone OTU32-R-39-p12-MCQB-a ...  34.2    5.8  
gb|JF927002.1|  Uncultured fungus clone OTU32-R-250-p7-MCQM-d ...  34.2    5.8  
gb|JF926999.1|  Uncultured fungus clone OTU32-R-133-p12-MCQB-b...  34.2    5.8  
gb|JF926998.1|  Uncultured fungus clone OTU32-R-101-p7-MCQM-b ...  34.2    5.8  
gb|JF926953.1|  Uncultured fungus clone OTU11-S-68-MCQM-a 18S ...  34.2    5.8  
gb|JF715200.1|  Saccharomyces cerevisiae strain D3A 18S riboso...  34.2    5.8  
gb|JF715199.1|  Saccharomyces cerevisiae strain C2M 18S riboso...  34.2    5.8  
gb|JF715197.1|  Pichia kudriavzevii strain D1C 18S ribosomal R...  34.2    5.8  
gb|JF715196.1|  Pichia kudriavzevii strain Y16 18S ribosomal R...  34.2    5.8  
gb|JF715195.1|  Pichia kudriavzevii strain Y4 18S ribosomal RN...  34.2    5.8  
gb|JF715194.1|  Kluyveromyces marxianus strain Y15 18S ribosom...  34.2    5.8  
gb|JF715193.1|  Kluyveromyces marxianus strain Y12 18S ribosom...  34.2    5.8  
gb|JF715192.1|  Kluyveromyces marxianus strain Y9 18S ribosoma...  34.2    5.8  
gb|JF715191.1|  Kluyveromyces marxianus strain Y2 18S ribosoma...  34.2    5.8  
gb|JF715190.1|  Candida parapsilosis strain YD2 18S ribosomal ...  34.2    5.8  
gb|JF715189.1|  Candida parapsilosis strain YD1 18S ribosomal ...  34.2    5.8  
emb|HE681107.1|  Debaryomyces vindobonensis genomic DNA contai...  34.2    5.8  
emb|HE681106.1|  Debaryomyces vindobonensis genomic DNA contai...  34.2    5.8  
emb|HE681100.1|  Debaryomyces hansenii genomic DNA containing ...  34.2    5.8  
emb|HE681101.1|  Debaryomyces hansenii genomic DNA containing ...  34.2    5.8  
emb|HE681098.1|  Debaryomyces fabryi genomic DNA containing 18...  34.2    5.8  
emb|HE681099.1|  Debaryomyces hansenii genomic DNA containing ...  34.2    5.8  
gb|JQ768048.1|  Candida tropicalis strain PSRM6 internal trans...  34.2    5.8  
gb|JQ410479.1|  Hanseniaspora osmophila isolate 62 internal tr...  34.2    5.8  
gb|JQ410477.1|  Saccharomyces cerevisiae isolate 33 18S riboso...  34.2    5.8  
emb|HE799687.1|  Ogataea sp. ZIM 2473 genomic DNA containing I...  34.2    5.8  
emb|HE799685.1|  Candida sp. ZIM 2471 genomic DNA containing I...  34.2    5.8  
emb|HE799682.1|  Candida adriatica genomic DNA containing ITS1...  34.2    5.8  
emb|HE799678.1|  Candida molendinolei genomic DNA containing I...  34.2    5.8  
emb|HE799676.1|  Candida zeylanoides genomic DNA containing IT...  34.2    5.8  
emb|HE799675.1|  Candida zeylanoides genomic DNA containing IT...  34.2    5.8  
emb|HE799673.1|  Candida zeylanoides genomic DNA containing IT...  34.2    5.8  
emb|HE799671.1|  Torulaspora delbrueckii genomic DNA containin...  34.2    5.8  
emb|HE799670.1|  Candida parapsilosis genomic DNA containing I...  34.2    5.8  
emb|HE799667.1|  Kluyveromyces lactis genomic DNA containing I...  34.2    5.8  
emb|HE799666.1|  Debaryomyces hansenii genomic DNA containing ...  34.2    5.8  
emb|HE799661.1|  Debaryomyces hansenii genomic DNA containing ...  34.2    5.8  
emb|HE799660.1|  Debaryomyces hansenii genomic DNA containing ...  34.2    5.8  
emb|HE799658.1|  Pichia exigua genomic DNA containing ITS1, 5....  34.2    5.8  
emb|HE799657.1|  Debaryomyces hansenii genomic DNA containing ...  34.2    5.8  
gb|JN890165.1|  Uncultured fungus clone MBD03GadID 18S ribosom...  34.2    5.8  
gb|JN890123.1|  Uncultured fungus clone MAH04GadID 18S ribosom...  34.2    5.8  
gb|JN890088.1|  Uncultured fungus clone MAD11GadID 18S ribosom...  34.2    5.8  
gb|JN890083.1|  Uncultured fungus clone MAD06GadID 18S ribosom...  34.2    5.8  
gb|JN890076.1|  Uncultured fungus clone MAC10GadID 18S ribosom...  34.2    5.8  
gb|JN890069.1|  Uncultured fungus clone MAC01GadID 18S ribosom...  34.2    5.8  
gb|JQ418546.1|  Saccharomyces cerevisiae strain BAPY3 18S ribo...  34.2    5.8  
gb|JQ318638.1|  Uncultured Pyronemataceae clone LP110050 18S r...  34.2    5.8  
gb|JQ678820.1|  Candida albicans strain C1-2 18S ribosomal RNA...  34.2    5.8  
gb|JQ678819.1|  Candida albicans strain C1-1 18S ribosomal RNA...  34.2    5.8  
gb|JQ292809.1|  Candida tropicalis 18S ribosomal RNA gene, par...  34.2    5.8  
gb|JQ292807.1|  Meyerozyma caribbica 18S ribosomal RNA gene, p...  34.2    5.8  
emb|FR819719.1|  Candida rugopelliculosa genomic DNA containin...  34.2    5.8  
ref|NR_077074.1|  Candida xylopsoci CBS 6037 ITS region; from ...  34.2    5.8  
emb|FR819717.1|  Candida diversa genomic DNA containing 18S rR...  34.2    5.8  
emb|FR819716.1|  Saturnispora zaruensis genomic DNA containing...  34.2    5.8  
emb|FR819715.1|  Saturnispora zaruensis genomic DNA containing...  34.2    5.8  
emb|FR819714.1|  Lodderomyces elongisporus genomic DNA contain...  34.2    5.8  
emb|FR819713.1|  Kuraishia capsulata genomic DNA containing 18...  34.2    5.8  
emb|FR819712.1|  Pichia scolyi genomic DNA containing 18S rRNA...  34.2    5.8  
ref|NR_111434.1|  Candida multigemmis CBS 6524 ITS region; fro...  34.2    5.8  
gb|JQ247580.1|  Hanseniaspora uvarum strain NBAII Y73 internal...  34.2    5.8  
gb|JQ247716.1|  Candida sp. CBS 12509 internal transcribed spa...  34.2    5.8  
gb|JQ247717.1|  Candida sp. CBS 12510 internal transcribed spa...  34.2    5.8  
gb|JQ247718.1|  Candida sp. CBS 12511 internal transcribed spa...  34.2    5.8  
gb|JQ241272.1|  Wickerhamomyces anomalus strain CZS2-Y4 intern...  34.2    5.8  
gb|JQ640572.1|  Candida tropicalis strain R11 internal transcr...  34.2    5.8  
gb|JQ640569.1|  Sporopachydermia lactativora strain KB3 18S ri...  34.2    5.8  
gb|JQ235066.1|  Candida intermedia isolate P-23 small subunit ...  34.2    5.8  
gb|JQ083436.1|  Meyerozyma caribbica 18S ribosomal RNA gene, p...  34.2    5.8  
gb|JQ083435.1|  Kluyveromyces marxianus 18S ribosomal RNA gene...  34.2    5.8  
gb|JQ083434.1|  Candida sp. AUMC 7767 18S ribosomal RNA gene, ...  34.2    5.8  
gb|JQ083432.1|  Pichia kudriavzevii 18S ribosomal RNA gene, pa...  34.2    5.8  
dbj|AB704715.1|  Wickerhamomyces xylosica genes for 18S rRNA, ...  34.2    5.8  
dbj|AB704714.1|  Candida phayaonensis genes for 18S rRNA, ITS1...  34.2    5.8  
gb|JQ177144.1|  Uncultured Suillus isolate SE65 18S ribosomal ...  34.2    5.8  
gb|JQ086359.1|  Metarhizium flavoviride isolate IPLB2 small su...  34.2    5.8  
gb|JQ086358.1|  Metarhizium flavoviride isolate IPLB1 small su...  34.2    5.8  
gb|JQ277730.1|  Saccharomyces cerevisiae strain YJM789 35S rib...  34.2    5.8  
gb|JQ219159.1|  Lodderomyces elongisporus isolate Y85 internal...  34.2    5.8  
gb|JQ039902.1|  Saccharomyces cerevisiae strain 6G2l internal ...  34.2    5.8  
dbj|AB696985.2|  Candida sakaeoensis genes for ITS1, 5.8S rRNA...  34.2    5.8  
gb|JF345209.1|  Candida sp. DMic 103837 18S ribosomal RNA gene...  34.2    5.8  
gb|JF345210.1|  Candida sp. DMic 103838 18S ribosomal RNA gene...  34.2    5.8  
emb|HE681725.1|  Candida orthopsilosis Co 90-125, chromosome 7...  34.2    5.8  
emb|HE681721.1|  Candida orthopsilosis Co 90-125, chromosome 3...  34.2    5.8  
gb|JN974905.1|  Meyerozyma guilliermondii internal transcribed...  34.2    5.8  
gb|JQ342083.1|  Cyberlindnera fabianii strain BZR42 18S riboso...  34.2    5.8  
emb|HE664093.1|  Zygosaccharomyces rouxii genomic DNA containi...  34.2    5.8  
emb|HE664089.1|  Zygosaccharomyces rouxii genomic DNA containi...  34.2    5.8  
emb|HE664091.1|  Zygosaccharomyces rouxii genomic DNA containi...  34.2    5.8  
emb|HE664090.1|  Zygosaccharomyces rouxii genomic DNA containi...  34.2    5.8  
emb|HE664092.1|  Zygosaccharomyces rouxii genomic DNA containi...  34.2    5.8  
emb|HE664088.1|  Zygosaccharomyces rouxii genomic DNA containi...  34.2    5.8  
emb|HE664087.1|  Zygosaccharomyces rouxii genomic DNA containi...  34.2    5.8  
emb|HE650140.1|  Candida tropicalis genomic DNA containing ITS...  34.2    5.8  
emb|HE650139.1|  Cyberlindnera fabianii genomic DNA containing...  34.2    5.8  
gb|JQ070126.1|  Saccharomyces cerevisiae strain ATCC MYA-4852 ...  34.2    5.8  
gb|JQ070104.1|  Candida albicans strain ATCC 28367 internal tr...  34.2    5.8  
gb|JQ070103.1|  Candida dubliniensis strain ATCC MYA-646 inter...  34.2    5.8  
gb|JQ070102.1|  Saccharomyces cerevisiae strain ATCC 200970 in...  34.2    5.8  
gb|JQ070096.1|  Pichia norvegensis strain ATCC 20686 internal ...  34.2    5.8  
gb|JQ070087.1|  Saccharomyces cerevisiae strain ATCC MYA-1110 ...  34.2    5.8  
gb|JQ070086.1|  Saccharomyces boulardii strain ATCC MYA-796 in...  34.2    5.8  
gb|JQ070085.1|  Saccharomyces cerevisiae strain ATCC 200089 in...  34.2    5.8  
gb|JQ070083.1|  Saccharomyces paradoxus strain ATCC 76856 inte...  34.2    5.8  
gb|JQ070080.1|  Saccharomyces cerevisiae strain ATCC 46697 int...  34.2    5.8  
gb|JQ070075.1|  Candida glabrata strain ATCC 2001 internal tra...  34.2    5.8  
gb|JQ364949.1|  Candida albicans strain KDX-CA-002 internal tr...  34.2    5.8  
gb|JN872840.1|  Pichia occidentalis isolate ZJB-09162 18S ribo...  34.2    5.8  
dbj|AB695388.2|  Cyberlindnera samutprakarnensis genes for ITS...  34.2    5.8  
dbj|AB686645.2|  Candida thasaenensis genes for ITS1, 5.8S rRN...  34.2    5.8  
ref|NR_111028.1|  Candida thasaenensis CBS 12529 ITS region; f...  34.2    5.8  
emb|FN562426.3|  Amoebozoa sp. SZA28 18S rRNA gene, isolate SZA28  34.2    5.8  
emb|FR686593.2|  Debaryomyces hansenii genomic DNA containing ...  34.2    5.8  
gb|JQ366008.1|  Candida orthopsilosis isolate 110 18S ribosoma...  34.2    5.8  
gb|JQ366007.1|  Candida orthopsilosis isolate 105 18S ribosoma...  34.2    5.8  
gb|JQ366006.1|  Candida orthopsilosis isolate 77 18S ribosomal...  34.2    5.8  
gb|JQ366005.1|  Candida orthopsilosis isolate 65 18S ribosomal...  34.2    5.8  
gb|JQ366004.1|  Candida orthopsilosis isolate 35 18S ribosomal...  34.2    5.8  
gb|JN581130.1|  Metschnikowia sp. 356 18S ribosomal RNA gene, ...  34.2    5.8  
gb|JN581126.1|  Candida sp. Da7-1 18S ribosomal RNA gene, inte...  34.2    5.8  
gb|JN581119.1|  Metschnikowia sp. ZB145 18S ribosomal RNA gene...  34.2    5.8  
gb|JF433922.1|  Candida bolitotheri strain BG00-8-15-1-1 inter...  34.2    5.8  
gb|JN861754.1|  Debaryomyces hansenii strain A4 internal trans...  34.2    5.8  
gb|JQ039905.1|  Meyerozyma guilliermondii 18S ribosomal RNA ge...  34.2    5.8  
gb|JN897397.1|  Uncultured fungus clone BSE-15 18S ribosomal R...  34.2    5.8  
gb|JQ026997.1|  Uncultured Orbiliaceae clone HD9 5.8S ribosoma...  34.2    5.8  
gb|JN839959.1|  Wickerhamomyces anomalus strain SX1 18S riboso...  34.2    5.8  
dbj|AB617518.1|  Candida sp. ELP19 genes for ITS1, 5.8S rRNA, ...  34.2    5.8  
gb|JQ327833.1|  Dekkera bruxellensis voucher Bb_FS_USJ3 18S ri...  34.2    5.8  
gb|JQ327832.1|  Dekkera bruxellensis voucher Bb_FS_USJ2 18S ri...  34.2    5.8  
gb|JQ327831.1|  Dekkera bruxellensis voucher Bb_FS_USJ1 18S ri...  34.2    5.8  
gb|JQ327830.1|  Dekkera bruxellensis voucher Bb_Tou_Fr2 18S ri...  34.2    5.8  
gb|JQ327829.1|  Dekkera bruxellensis voucher Bb_Tou_Fr1 18S ri...  34.2    5.8  
gb|JQ313130.1|  Uncultured fungus clone 187_GKG40MV01BXWVM 5.8...  34.2    5.8  
gb|JQ313014.1|  Uncultured fungus clone 110_GKG40MV01AZNUF 5.8...  34.2    5.8  
gb|JQ312989.1|  Uncultured fungus clone 96_GKG40MV01A2G8U 5.8S...  34.2    5.8  
gb|JQ312935.1|  Uncultured fungus clone 106_GKG40MV01BIGGJ 5.8...  34.2    5.8  
gb|JQ312905.1|  Uncultured fungus clone 177_GKG40MV01B65GM 5.8...  34.2    5.8  
gb|JQ312832.1|  Uncultured fungus clone 144_GKG40MV01ASK5H 5.8...  34.2    5.8  
gb|JQ312825.1|  Uncultured fungus clone 161_GKG40MV01BKX0E 5.8...  34.2    5.8  
gb|JQ312758.1|  Uncultured fungus clone 153_GKG40MV01A1RPU 5.8...  34.2    5.8  
gb|JQ312688.1|  Uncultured fungus clone 90_GKG40MV01B3JXE 5.8S...  34.2    5.8  
gb|JN837100.1|  Saccharomyces cerevisiae strain X68-2 18S ribo...  34.2    5.8  
gb|JN837099.1|  Saccharomyces cerevisiae strain X14-3 18S ribo...  34.2    5.8  
gb|JN837098.1|  Debaryomyces hansenii strain X70-3 internal tr...  34.2    5.8  
gb|JN837097.1|  Debaryomyces hansenii strain X70-2 internal tr...  34.2    5.8  
gb|JN837096.1|  Debaryomyces hansenii strain X70-1 internal tr...  34.2    5.8  
dbj|AB614121.1|  Lipomyces starkeyi genes for ITS1, 5.8S rRNA,...  34.2    5.8  
emb|HE660080.1|  Torulaspora delbrueckii partial 5.8S rRNA gen...  34.2    5.8  
emb|HE660072.1|  Issatchenkia scutulata var. exigua partial 26...  34.2    5.8  
emb|HE660057.1|  Debaryomyces hansenii partial 5.8S rRNA gene,...  34.2    5.8  
gb|JN675337.1|  Candida zeylanoides strain IDR1100015725 inter...  34.2    5.8  
gb|JN675336.1|  Candida tropicalis strain IDR1000041571 intern...  34.2    5.8  
gb|JN675335.1|  Candida tropicalis strain IDR1000030267 intern...  34.2    5.8  
gb|JN675334.1|  Candida tropicalis strain IDR1000028827 intern...  34.2    5.8  
gb|JN675333.1|  Candida tropicalis strain IDR1000011559 intern...  34.2    5.8  
gb|JN675332.1|  Candida tropicalis strain IDR1000011224 intern...  34.2    5.8  
gb|JN675330.1|  Candida parapsilosis strain IDR1100005108 inte...  34.2    5.8  
gb|JN675329.1|  Candida parapsilosis strain IDR1100000868 inte...  34.2    5.8  
gb|JN675328.1|  Candida parapsilosis strain IDR1100000866 inte...  34.2    5.8  
gb|JN675327.1|  Candida parapsilosis strain IDR1000035235 inte...  34.2    5.8  
gb|JN675326.1|  Candida parapsilosis strain IDR1000033082 5.8S...  34.2    5.8  
gb|JN675325.1|  Candida parapsilosis strain IDR1000030294-YW i...  34.2    5.8  
gb|JN675324.1|  Candida parapsilosis strain IDR1000030294-YR i...  34.2    5.8  
gb|JN675323.1|  Candida parapsilosis strain IDR1000029267 inte...  34.2    5.8  
gb|JN675322.1|  Candida parapsilosis strain IDR1000014362 inte...  34.2    5.8  
gb|JN675321.1|  Candida parapsilosis strain IDR1000026490-37 i...  34.2    5.8  
gb|JN675320.1|  Candida nivariensis strain IDR1100006818 inter...  34.2    5.8  
gb|JN675319.1|  Candida nivariensis strain IDR1100004444 inter...  34.2    5.8  
gb|JN675318.1|  Candida nivariensis strain IDR1100004443 inter...  34.2    5.8  
gb|JN675317.1|  Clavispora lusitaniae strain IDR1000017228 int...  34.2    5.8  
gb|JN675314.1|  Pichia kudriavzevii strain IDR1100011726 inter...  34.2    5.8  
gb|JN675313.1|  Kluyveromyces marxianus strain IDR1000017230 i...  34.2    5.8  
gb|JN675312.1|  Meyerozyma guilliermondii strain IDR1100007968...  34.2    5.8  
gb|JN675311.1|  Meyerozyma guilliermondii strain IDR1100007969...  34.2    5.8  
gb|JN675310.1|  Candida glabrata strain IDR1100016048 internal...  34.2    5.8  
gb|JN675309.1|  Candida glabrata strain IDR1100007967 internal...  34.2    5.8  
gb|JN675308.1|  Candida glabrata strain IDR1100007966 internal...  34.2    5.8  
gb|JN675307.1|  Candida glabrata strain IDR1000039650 internal...  34.2    5.8  
gb|JN675306.1|  Candida glabrata strain IDR1000026614 5.8S rib...  34.2    5.8  
gb|JN675305.1|  Candida glabrata strain IDR1000007067 5.8S rib...  34.2    5.8  
dbj|AB696581.1|  Debaryomyces hansenii genes for 5.8S rRNA, IT...  34.2    5.8  
gb|JN636809.1|  Candida sp. G1 internal transcribed spacer 1, ...  34.2    5.8  
dbj|AB682912.2|  Candida wangnamkhiaoensis genes for ITS1, 5.8...  34.2    5.8  
gb|JN638819.1|  Candida dubliniensis strain IDR100004219602 in...  34.2    5.8  
gb|JN638818.1|  Candida dubliniensis strain IDR1000004001 5.8S...  34.2    5.8  
gb|JN638817.1|  Candida diddensiae strain IDR1100013871 5.8S r...  34.2    5.8  
gb|JN638815.1|  Candida albicans strain IDR1000023435 5.8S rib...  34.2    5.8  
gb|JN638814.1|  Candida albicans strain IDR1100022658M 5.8S ri...  34.2    5.8  
gb|JN638813.1|  Candida albicans strain IDR1100038275 internal...  34.2    5.8  
gb|JN638812.1|  Candida albicans strain IDR1100015723 internal...  34.2    5.8  
gb|JN638811.1|  Candida albicans strain IDR1000004818 5.8S rib...  34.2    5.8  
gb|JN638810.1|  Candida albicans strain IDR1100004817 5.8S rib...  34.2    5.8  
gb|JN638809.1|  Candida albicans strain IDR1000001748 internal...  34.2    5.8  
gb|JN638808.1|  Candida albicans strain IDR1000042335 internal...  34.2    5.8  
gb|JN638807.1|  Candida albicans strain IDR100004219601 intern...  34.2    5.8  
gb|JN638806.1|  Candida albicans strain IDR100003138901 intern...  34.2    5.8  
gb|JN638805.1|  Candida albicans strain IDR1000028093Y interna...  34.2    5.8  
gb|JN638804.1|  Candida albicans strain IDR1000026614 internal...  34.2    5.8  
gb|JN638803.1|  Candida albicans strain IDR1000021981 5.8S rib...  34.2    5.8  
gb|JN638802.1|  Candida albicans strain IDR1000009154 5.8S rib...  34.2    5.8  
gb|JF506841.1|  Uncultured Ascomycota clone LMAC24a-10 interna...  34.2    5.8  
gb|JF506836.1|  Uncultured Trichophaea clone VAC15b-10 18S rib...  34.2    5.8  
emb|HE649390.1|  Ilyonectria radicicola genomic DNA containing...  34.2    5.8  
gb|JN198031.1|  Uncultured ectomycorrhizal fungus clone L7220a...  34.2    5.8  
gb|JN198028.1|  Uncultured ectomycorrhizal fungus clone L7217 ...  34.2    5.8  
gb|JN882321.1|  Candida albicans strain ATCC MYA-4787 18S ribo...  34.2    5.8  
gb|JN882319.1|  Candida albicans strain ATCC MYA-4785 18S ribo...  34.2    5.8  
gb|JN882320.1|  Candida albicans strain ATCC MYA-4786 18S ribo...  34.2    5.8  
gb|JN882318.1|  Candida albicans strain ATCC MYA-4784 18S ribo...  34.2    5.8  
gb|JN882317.1|  Candida albicans strain ATCC MYA-4783 18S ribo...  34.2    5.8  
gb|JN882316.1|  Candida albicans strain ATCC MYA-4782 18S ribo...  34.2    5.8  
gb|JN882315.1|  Candida albicans strain ATCC MYA-4781 18S ribo...  34.2    5.8  
gb|JN882314.1|  Candida albicans strain ATCC MYA-4780 18S ribo...  34.2    5.8  
gb|JN882313.1|  Candida albicans strain ATCC MYA-4779 18S ribo...  34.2    5.8  
gb|JN943138.1|  Lipomyces doorenjongii strain CBS 7542 interna...  34.2    5.8  
gb|JQ393031.1|  Uncultured Boletopsis clone 1_61P4 18S ribosom...  34.2    5.8  
gb|CP002711.1|  Ashbya gossypii FDAG1 chromosome VII, complete...  34.2    5.8  
gb|JQ023169.1|  Candida orthopsilosis isolate 1719 18S ribosom...  34.2    5.8  
gb|JQ023170.1|  Candida orthopsilosis isolate 1807 18S ribosom...  34.2    5.8  
gb|JQ073892.1|  Pichia sp. RT 18S ribosomal RNA gene, partial ...  34.2    5.8  
gb|JN599149.1|  Saccharomyces cerevisiae strain KDLYS9-6 18S r...  34.2    5.8  
gb|JN599148.1|  Saccharomyces cerevisiae strain KDLYS9-5 18S r...  34.2    5.8  
gb|JQ026377.1|  Hanseniaspora uvarum strain DB2 internal trans...  34.2    5.8  
gb|JQ026376.1|  Scheffersomyces shehatae strain D306 internal ...  34.2    5.8  
gb|JQ026374.1|  Scheffersomyces shehatae strain DUN1 internal ...  34.2    5.8  
gb|JQ026373.1|  Candida kruisii strain D30k internal transcrib...  34.2    5.8  
gb|JQ026372.1|  Candida zeylanoides strain D205_2 internal tra...  34.2    5.8  
gb|JQ026369.1|  Meyerozyma guilliermondii strain D171 18S ribo...  34.2    5.8  
gb|JQ026362.1|  Debaryomyces hansenii strain D139-41 18S ribos...  34.2    5.8  
gb|JQ026358.1|  Candida schatavii strain D96W internal transcr...  34.2    5.8  
gb|JQ026346.1|  Saccharomyces cerevisiae strain D53 internal t...  34.2    5.8  
gb|JQ026341.1|  Candida atakaporum strain D47_1 internal trans...  34.2    5.8  
gb|JQ026342.1|  Candida atakaporum strain D47-3 internal trans...  34.2    5.8  
gb|JQ026343.1|  Candida atakaporum strain D49s internal transc...  34.2    5.8  
gb|JQ026335.1|  Scheffersomyces shehatae strain D44 internal t...  34.2    5.8  
gb|JQ026334.1|  Scheffersomyces shehatae strain D42_pir intern...  34.2    5.8  
gb|JQ026333.1|  Candida atakaporum strain D43 internal transcr...  34.2    5.8  
gb|JQ026331.1|  Debaryomyces hansenii strain D34_1 internal tr...  34.2    5.8  
gb|JQ026330.1|  Scheffersomyces shehatae strain D10 internal t...  34.2    5.8  
gb|JQ026329.1|  Candida atakaporum strain D8R internal transcr...  34.2    5.8  
gb|JN974767.1|  Meyerozyma guilliermondii isolate PH5 internal...  34.2    5.8  
emb|HE650828.1|  Kazachstania africana CBS 2517 chromosome 8, ...  34.2    5.8  
emb|HE650694.1|  Kluyveromyces marxianus genomic DNA containin...  34.2    5.8  
emb|HE650693.1|  Kluyveromyces marxianus genomic DNA containin...  34.2    5.8  
emb|HE650691.1|  Kluyveromyces marxianus genomic DNA containin...  34.2    5.8  
gb|JN403044.1|  Saccharomyces sp. BTPJ1 18S ribosomal RNA gene...  34.2    5.8  
gb|JN887371.1|  Saccharomyces cerevisiae/ Pachysolen tannophil...  34.2    5.8  
gb|JN887370.1|  Saccharomyces cerevisiae/ Pachysolen tannophil...  34.2    5.8  
gb|JN159661.1|  Candida tropicalis strain BR internal transcri...  34.2    5.8  
gb|JN159660.1|  Candida tropicalis strain S5 internal transcri...  34.2    5.8  
gb|JN159659.1|  Candida albicans strain 21A internal transcrib...  34.2    5.8  
emb|HE612109.1|  Pichia scolyti genomic DNA containing 18S rRN...  34.2    5.8  
emb|HE612108.1|  Pichia scolyti genomic DNA containing 18S rRN...  34.2    5.8  
emb|HE612107.1|  Candida tenuis genomic DNA containing 18S rRN...  34.2    5.8  
emb|HE612106.1|  Candida tenuis genomic DNA containing 18S rRN...  34.2    5.8  
emb|HE612105.1|  Candida tenuis genomic DNA containing 18S rRN...  34.2    5.8  
emb|HE612104.1|  Candida tenuis genomic DNA containing 18S rRN...  34.2    5.8  
emb|FN556015.1|  Wickerhamomyces anomalus genomic DNA containi...  34.2    5.8  
emb|FN556014.1|  Wickerhamomyces anomalus genomic DNA containi...  34.2    5.8  
emb|FN556013.1|  Wickerhamomyces anomalus genomic DNA containi...  34.2    5.8  
gb|JN009854.1|  Pichia kudriavzevii strain 2A 18S ribosomal RN...  34.2    5.8  
gb|JN009853.1|  Candida tropicalis strain 4S 18S ribosomal RNA...  34.2    5.8  
gb|JN392243.1|  Tuber sphaerospermum voucher AH38988 internal ...  34.2    5.8  
gb|JN255518.1|  Meyerozyma sp. AL-V isolate AL-V-73 18S riboso...  34.2    5.8  
gb|JN255517.1|  Meyerozyma sp. AL-V isolate AL-V-72 18S riboso...  34.2    5.8  
gb|JN255516.1|  Meyerozyma sp. AL-V isolate AL-V-71 18S riboso...  34.2    5.8  
gb|JN255515.1|  Meyerozyma sp. AL-V isolate AL-V-70 18S riboso...  34.2    5.8  
gb|JN255514.1|  Meyerozyma sp. AL-V isolate AL-V-69 18S riboso...  34.2    5.8  
gb|JN255512.1|  Meyerozyma sp. AL-V isolate AL-V-67 18S riboso...  34.2    5.8  
gb|JN255511.1|  Meyerozyma sp. AL-V isolate AL-V-66 18S riboso...  34.2    5.8  
gb|JN255509.1|  Meyerozyma sp. AL-V isolate AL-V-64 18S riboso...  34.2    5.8  
gb|JN255508.1|  Meyerozyma sp. AL-V isolate AL-V-63 18S riboso...  34.2    5.8  
gb|JN255507.1|  Meyerozyma sp. AL-V isolate AL-V-62 18S riboso...  34.2    5.8  
gb|JN255506.1|  Meyerozyma sp. AL-V isolate AL-V-61 18S riboso...  34.2    5.8  
gb|JN255505.1|  Meyerozyma sp. AL-V isolate AL-V-60 18S riboso...  34.2    5.8  
gb|JN255504.1|  Meyerozyma sp. AL-V isolate AL-V-59 18S riboso...  34.2    5.8  
gb|JN255503.1|  Meyerozyma sp. AL-V isolate AL-V-58 18S riboso...  34.2    5.8  
gb|JN255502.1|  Meyerozyma sp. AL-V isolate AL-V-57 18S riboso...  34.2    5.8  
gb|JN255501.1|  Meyerozyma sp. AL-V isolate AL-V-56 18S riboso...  34.2    5.8  
gb|JN255500.1|  Meyerozyma sp. AL-V isolate AL-V-55 18S riboso...  34.2    5.8  
gb|JN255499.1|  Meyerozyma sp. AL-V isolate AL-V-54 18S riboso...  34.2    5.8  
gb|JN255498.1|  Meyerozyma sp. AL-V isolate AL-V-52 18S riboso...  34.2    5.8  
gb|JN255496.1|  Meyerozyma sp. AL-V isolate AL-V-50 18S riboso...  34.2    5.8  
gb|JN255495.1|  Meyerozyma sp. AL-V isolate AL-V-49 18S riboso...  34.2    5.8  
gb|JN255494.1|  Meyerozyma sp. AL-V isolate AL-V-47 18S riboso...  34.2    5.8  
gb|JN255493.1|  Meyerozyma sp. AL-V isolate AL-V-46 18S riboso...  34.2    5.8  
gb|JN255492.1|  Meyerozyma sp. AL-V isolate AL-V-45 18S riboso...  34.2    5.8  
gb|JN255491.1|  Meyerozyma sp. AL-V isolate AL-V-44 18S riboso...  34.2    5.8  
gb|JN255490.1|  Meyerozyma sp. AL-V isolate AL-V-42 18S riboso...  34.2    5.8  
gb|JN255487.1|  Meyerozyma sp. AL-V isolate AL-V-39 18S riboso...  34.2    5.8  
gb|JN255486.1|  Meyerozyma sp. AL-V isolate AL-V-38 18S riboso...  34.2    5.8  
gb|JN255484.1|  Meyerozyma sp. AL-V isolate AL-V-36 18S riboso...  34.2    5.8  
gb|JN255483.1|  Meyerozyma sp. AL-V isolate AL-V-35 18S riboso...  34.2    5.8  
gb|JN255482.1|  Meyerozyma sp. AL-V isolate AL-V-34 18S riboso...  34.2    5.8  
gb|JN255480.1|  Meyerozyma sp. AL-V isolate AL-V-32 18S riboso...  34.2    5.8  
gb|JN255479.1|  Meyerozyma sp. AL-V isolate AL-V-31 18S riboso...  34.2    5.8  
gb|JN255478.1|  Meyerozyma sp. AL-V isolate AL-V-30 18S riboso...  34.2    5.8  
gb|JN255476.1|  Meyerozyma sp. AL-V isolate AL-V-28 18S riboso...  34.2    5.8  
gb|JN255475.1|  Meyerozyma sp. AL-V isolate AL-V-27 18S riboso...  34.2    5.8  
gb|JN255473.1|  Meyerozyma sp. AL-V isolate AL-V-25 18S riboso...  34.2    5.8  
gb|JN255472.1|  Meyerozyma sp. AL-V isolate AL-V-24 18S riboso...  34.2    5.8  
gb|JN255471.1|  Meyerozyma sp. AL-V isolate AL-V-23 18S riboso...  34.2    5.8  
gb|JN255469.1|  Meyerozyma sp. AL-V isolate AL-V-21 18S riboso...  34.2    5.8  
gb|JN255468.1|  Meyerozyma sp. AL-V isolate AL-V-20 18S riboso...  34.2    5.8  
gb|JN255467.1|  Meyerozyma sp. AL-V isolate AL-V-19 18S riboso...  34.2    5.8  
gb|JN255466.1|  Meyerozyma sp. AL-V isolate AL-V-18 18S riboso...  34.2    5.8  
gb|JN255465.1|  Meyerozyma sp. AL-V isolate AL-V-17 18S riboso...  34.2    5.8  
gb|JN255464.1|  Meyerozyma sp. AL-V isolate AL-V-16 18S riboso...  34.2    5.8  
gb|JN255463.1|  Meyerozyma sp. AL-V isolate AL-V-15 18S riboso...  34.2    5.8  
gb|JN255462.1|  Meyerozyma sp. AL-V isolate AL-V-14 18S riboso...  34.2    5.8  
gb|JN255460.1|  Meyerozyma sp. AL-V isolate AL-V-12 18S riboso...  34.2    5.8  
gb|JN255459.1|  Meyerozyma sp. AL-V isolate AL-V-10 18S riboso...  34.2    5.8  
gb|JN255458.1|  Meyerozyma sp. AL-V isolate AL-V-9 18S ribosom...  34.2    5.8  
gb|JN255457.1|  Meyerozyma sp. AL-V isolate AL-V-8 18S ribosom...  34.2    5.8  
gb|JN255456.1|  Meyerozyma sp. AL-V isolate AL-V-7 18S ribosom...  34.2    5.8  
gb|JN255455.1|  Meyerozyma sp. AL-V isolate AL-V-6 18S ribosom...  34.2    5.8  
gb|JN255454.1|  Meyerozyma sp. AL-V isolate AL-V-5 18S ribosom...  34.2    5.8  
gb|JN255453.1|  Meyerozyma sp. AL-V isolate AL-V-4 18S ribosom...  34.2    5.8  
gb|JN255452.1|  Meyerozyma sp. AL-V isolate AL-V-3 18S ribosom...  34.2    5.8  
gb|JN561256.1|  Eukaryote XCL-2011 isolate F3-01 18S ribosomal...  34.2    5.8  
gb|JN561258.1|  Eukaryote XCL-2011 isolate F4-01 18S ribosomal...  34.2    5.8  
gb|JQ038035.1|  Candida sp. 11-487 18S ribosomal RNA gene, par...  34.2    5.8  
gb|JN674449.1|  Lachancea fermentati strain SHM1 internal tran...  34.2    5.8  
gb|JN569124.1|  Clavispora lusitaniae strain L-Lac-H3 internal...  34.2    5.8  
gb|JN569123.1|  Clavispora lusitaniae strain L-Lac-F2 internal...  34.2    5.8  
gb|HQ695011.1|  Candida spencermartinsiae strain CBS11939 5.8S...  34.2    5.8  
gb|GU266259.1|  Marasmius torquescens voucher BRNM 714918 inte...  34.2    5.8  
gb|GU266258.1|  Marasmius torquescens voucher BRNM 691427 inte...  34.2    5.8  
gb|JN562719.1|  Wickerhamomyces anomalus strain NRRL Y-1785 in...  34.2    5.8  
gb|JF921981.1|  Candida parapsilosis isolate AUS_LFB_S-3y_ML_M...  34.2    5.8  
gb|JF921980.1|  Candida parapsilosis isolate AUS_LFB_S2y_ML_MA...  34.2    5.8  
gb|JF921979.1|  Candida parapsilosis isolate AUS_LFB_S1y_ML_MA...  34.2    5.8  
gb|JF921978.1|  Meyerozyma guilliermondii isolate AUS_LFB_5Y_M...  34.2    5.8  
gb|JF921977.1|  Candida palmioleophila isolate AUS_LFB_4Y_ML_M...  34.2    5.8  
gb|JF921976.1|  Meyerozyma guilliermondii isolate AUS_LFB_3Y_M...  34.2    5.8  
gb|JF921975.1|  Meyerozyma guilliermondii isolate AUS_LFB_2Y_M...  34.2    5.8  
gb|JN600649.1|  Hanseniaspora sp. 325 internal transcribed spa...  34.2    5.8  
gb|JN600648.1|  Hanseniaspora sp. 307 internal transcribed spa...  34.2    5.8  
gb|JN571423.1|  Hanseniaspora sp. 316 internal transcribed spa...  34.2    5.8  
gb|HQ680959.1|  Candida quercitrusa isolate 17a/3 internal tra...  34.2    5.8  
gb|JN542555.1|  Candida tropicalis strain PHB5 18S ribosomal R...  34.2    5.8  
gb|JQ283678.1|  Candida orthopsilosis strain BEPY7 internal tr...  34.2    5.8  
gb|JN943272.1|  Candida bolitotheri strain BG99-8-11-1-3 inter...  34.2    5.8  
gb|JN943271.1|  Candida bolitotheri strain BG10-06-11-60A-5-1 ...  34.2    5.8  
gb|JN943270.1|  Candida bokatorum strain BG02-7-14-001F-2-1 in...  34.2    5.8  
gb|JN943269.1|  Candida chickasaworum strain M02-1-18-1-7 inte...  34.2    5.8  
gb|JN943268.1|  Candida choctaworum strain BG99-2-5-2-1-2 inte...  34.2    5.8  
gb|JN943267.1|  Candida choctaworum strain BG99-2-5-7-1-2 inte...  34.2    5.8  
gb|JN943266.1|  Candida yuchorum strain BG01-8-26-001A-1-1 int...  34.2    5.8  
gb|JN943265.1|  Scheffersomyces stipitis strain BG10-06-11-29A...  34.2    5.8  
gb|JN943264.1|  Candida shehatae strain NRRL Y-12858 internal ...  34.2    5.8  
gb|JN943263.1|  Candida shehatae strain NRRL YB-2264 internal ...  34.2    5.8  
gb|JN943262.1|  Candida lignosa strain NRRL Y-12856 internal t...  34.2    5.8  
gb|JN943261.1|  Scheffersomyces stipitis strain W07-11-15-9-2-...  34.2    5.8  
gb|JN943260.1|  Candida cf. shehatae W07-09-15-1-3-2 internal ...  34.2    5.8  
gb|JN943258.1|  Scheffersomyces stipitis strain BG10-06-16-04-...  34.2    5.8  
ref|NR_111693.1|  Scheffersomyces stipitis CBS 5773 ITS region...  34.2    5.8  
gb|JN851059.1|  Debaryomyces hansenii strain SCSGAF0208 18S ri...  34.2    5.8  
gb|JN851033.1|  Debaryomyces subglobosus strain SCSGAF0120 18S...  34.2    5.8  
gb|JN850992.1|  Debaryomyces subglobosus strain SCSGAF0030 18S...  34.2    5.8  
gb|JN695916.1|  Pichia sp. TCL 18S ribosomal RNA gene, partial...  34.2    5.8  
gb|JN943596.1|  Marasmius siccus strain NN050245 internal tran...  34.2    5.8  
gb|JN835455.1|  Candida boidinii isolate 6H3 18S ribosomal RNA...  34.2    5.8  
gb|JN835453.1|  Wickerhamomyces anomalus isolate 6H1 18S ribos...  34.2    5.8  
gb|JN835450.1|  Saccharomyces cerevisiae isolate 6F1 18S ribos...  34.2    5.8  
gb|JN835448.1|  Candida diddensiae isolate 6Aol internal trans...  34.2    5.8  
gb|JN835447.1|  Candida diddensiae isolate 6A1l 18S ribosomal ...  34.2    5.8  
gb|JF781492.1|  Wickerhamomyces sp. S532Y19 internal transcrib...  34.2    5.8  
gb|JF781490.1|  Debaryomyces sp. Z8Y41 internal transcribed sp...  34.2    5.8  
gb|JF781489.1|  Wickerhamomyces sp. Z8Y28 internal transcribed...  34.2    5.8  
gb|JF781488.1|  Debaryomyces sp. Z8Y11 internal transcribed sp...  34.2    5.8  
gb|JF781487.1|  Debaryomyces sp. S432Y301 internal transcribed...  34.2    5.8  
gb|JF781486.1|  Wickerhamomyces sp. S543Y41 internal transcrib...  34.2    5.8  
gb|JF781485.1|  Wickerhamomyces sp. S542Y38 internal transcrib...  34.2    5.8  
gb|JF781484.1|  Debaryomyces sp. S633Y26 internal transcribed ...  34.2    5.8  
gb|JF781483.1|  Debaryomyces sp. H9Y14 internal transcribed sp...  34.2    5.8  
gb|JF781482.1|  Wickerhamomyces sp. W8Y2 internal transcribed ...  34.2    5.8  
gb|JF781481.1|  Candida sp. S542Y39 internal transcribed space...  34.2    5.8  
gb|JF781480.1|  Wickerhamomyces sp. Z8Y23 internal transcribed...  34.2    5.8  
gb|JF781479.1|  Debaryomyces sp. Z8Y16 internal transcribed sp...  34.2    5.8  
gb|JF781478.1|  Wickerhamomyces sp. Z5Y30 internal transcribed...  34.2    5.8  
gb|JF781477.1|  Lodderomyces sp. Z9Y91 internal transcribed sp...  34.2    5.8  
gb|JF781476.1|  Debaryomyces sp. Z8Y14 internal transcribed sp...  34.2    5.8  
gb|JF781475.1|  Wickerhamomyces sp. H4Y33 internal transcribed...  34.2    5.8  
gb|JF781474.1|  Debaryomyces sp. S443Y46 internal transcribed ...  34.2    5.8  
gb|JF781473.1|  Wickerhamomyces sp. S531Y32 internal transcrib...  34.2    5.8  
gb|JF781472.1|  Wickerhamomyces sp. S532Y18 internal transcrib...  34.2    5.8  
gb|JF781471.1|  Debaryomyces sp. S423Y10 internal transcribed ...  34.2    5.8  
gb|JF781470.1|  Wickerhamomyces sp. S512Y39 internal transcrib...  34.2    5.8  
gb|JF781469.1|  Debaryomyces sp. S632Y24 internal transcribed ...  34.2    5.8  
gb|JF781468.1|  Debaryomyces sp. Z9Y5 internal transcribed spa...  34.2    5.8  
gb|JF781467.1|  Wickerhamomyces sp. H1Y23 internal transcribed...  34.2    5.8  
gb|JF781465.1|  Wickerhamomyces sp. W8Y5 internal transcribed ...  34.2    5.8  
gb|JF781464.1|  Debaryomyces sp. Z9Y20 internal transcribed sp...  34.2    5.8  
gb|JF781463.1|  Debaryomyces sp. H8Y20 internal transcribed sp...  34.2    5.8  
gb|JF781462.1|  Debaryomyces sp. SZ8Y9 internal transcribed sp...  34.2    5.8  
gb|JF781460.1|  Debaryomyces sp. W8Y20 internal transcribed sp...  34.2    5.8  
gb|JF781458.1|  Wickerhamomyces sp. H9Y2 internal transcribed ...  34.2    5.8  
gb|JF781457.1|  Lodderomyces sp. W8Y18 internal transcribed sp...  34.2    5.8  
gb|JF781456.1|  Wickerhamomyces sp. H9Y12 internal transcribed...  34.2    5.8  
gb|JF781455.1|  Debaryomyces sp. Z8Y17 internal transcribed sp...  34.2    5.8  
gb|JF781454.1|  Debaryomyces sp. W8B64 internal transcribed sp...  34.2    5.8  
gb|JF781453.1|  Wickerhamomyces sp. H6Y19 internal transcribed...  34.2    5.8  
gb|JF781452.1|  Wickerhamomyces sp. W8Y13 internal transcribed...  34.2    5.8  
gb|JF781451.1|  Debaryomyces sp. W8Y19 internal transcribed sp...  34.2    5.8  
gb|JF781449.1|  Saccharomyces sp. Z5Y33 internal transcribed s...  34.2    5.8  
gb|JF781448.1|  Wickerhamomyces sp. Z5Y39 internal transcribed...  34.2    5.8  
gb|JF781447.1|  Debaryomyces sp. S532Y21 internal transcribed ...  34.2    5.8  
gb|JF781446.1|  Wickerhamomyces sp. W8Y10 internal transcribed...  34.2    5.8  
gb|JF781445.1|  Debaryomyces sp. S633Y37 internal transcribed ...  34.2    5.8  
gb|JF781444.1|  Wickerhamomyces sp. Z4Y32 internal transcribed...  34.2    5.8  
gb|JF781443.1|  Toxocara sp. Z8Y10 internal transcribed spacer...  34.2    5.8  
gb|JF781442.1|  Wickerhamomyces sp. W8Y6 internal transcribed ...  34.2    5.8  
gb|JF781441.1|  Debaryomyces sp. H8Y12 internal transcribed sp...  34.2    5.8  
gb|JF781440.1|  Debaryomyces sp. G8M28 internal transcribed sp...  34.2    5.8  
gb|JF781439.1|  Wickerhamomyces sp. S522Y18 internal transcrib...  34.2    5.8  
gb|JF781438.1|  Debaryomyces sp. S422Y44 internal transcribed ...  34.2    5.8  
gb|JF781437.1|  Wickerhamomyces sp. W8Y9 internal transcribed ...  34.2    5.8  
gb|JF781436.1|  Zygosaccharomyces sp. H5Y25 internal transcrib...  34.2    5.8  
gb|JF781435.1|  Wickerhamomyces sp. H9Y10 internal transcribed...  34.2    5.8  
gb|JF781434.1|  Debaryomyces sp. H9Y30 internal transcribed sp...  34.2    5.8  
gb|JF781433.1|  Wickerhamomyces sp. Z9Y6 internal transcribed ...  34.2    5.8  
gb|JF781432.1|  Debaryomyces sp. S532Y20 internal transcribed ...  34.2    5.8  
gb|JF781431.1|  Wickerhamomyces sp. H9Y7 internal transcribed ...  34.2    5.8  
gb|JF781430.1|  Debaryomyces sp. S633Y27 internal transcribed ...  34.2    5.8  
gb|JF781429.1|  Wickerhamomyces sp. S542Y40 internal transcrib...  34.2    5.8  
gb|JF781427.1|  Debaryomyces sp. S633Y25 internal transcribed ...  34.2    5.8  
gb|JF781426.1|  Debaryomyces sp. Z8Y19 internal transcribed sp...  34.2    5.8  
gb|JF781425.1|  Candida sp. Z8Y15 internal transcribed spacer ...  34.2    5.8  
gb|JF781424.1|  Debaryomyces sp. Z9Y7 internal transcribed spa...  34.2    5.8  
gb|JF781421.1|  Debaryomyces sp. S422Y8 internal transcribed s...  34.2    5.8  
gb|JF781417.1|  Saccharomyces sp. Z5Y36 internal transcribed s...  34.2    5.8  
gb|JF781416.1|  Debaryomyces sp. W8Y17 internal transcribed sp...  34.2    5.8  
gb|JF781415.1|  Debaryomyces sp. W8Y4 internal transcribed spa...  34.2    5.8  
gb|JF781414.1|  Lodderomyces sp. W8Y16 internal transcribed sp...  34.2    5.8  
gb|JF781413.1|  Lodderomyces sp. W8Y14 internal transcribed sp...  34.2    5.8  
gb|JF781412.1|  Saccharomyces sp. Z5Y40 internal transcribed s...  34.2    5.8  
gb|JF781411.1|  Wickerhamomyces sp. Z5Y38 internal transcribed...  34.2    5.8  
gb|JF781410.1|  Debaryomyces sp. Z8Y18 internal transcribed sp...  34.2    5.8  
gb|JF781409.1|  Debaryomyces sp. Z8Y25 internal transcribed sp...  34.2    5.8  
gb|JF781408.1|  Lodderomyces sp. H5Y27 internal transcribed sp...  34.2    5.8  
gb|JF781407.1|  Debaryomyces sp. H7Y35 internal transcribed sp...  34.2    5.8  
gb|JF781406.1|  Candida sp. H6Y34 internal transcribed spacer ...  34.2    5.8  
gb|JF781405.1|  Wickerhamomyces sp. H9Y13 internal transcribed...  34.2    5.8  
gb|JF781404.1|  Debaryomyces sp. Z8Y26 internal transcribed sp...  34.2    5.8  
gb|JF781402.1|  Debaryomyces sp. W8Y8 internal transcribed spa...  34.2    5.8  
gb|JF781401.1|  Wickerhamomyces sp. H9Y11 internal transcribed...  34.2    5.8  
gb|JF781400.1|  Issatchenkia sp. H9Y8 internal transcribed spa...  34.2    5.8  
gb|JF781399.1|  Wickerhamomyces sp. H9Y3 internal transcribed ...  34.2    5.8  
gb|JF781398.1|  Wickerhamomyces sp. H9Y1 internal transcribed ...  34.2    5.8  
gb|JN253181.1|  Candida nivariensis strain 8966607 internal tr...  34.2    5.8  
gb|JN942793.1|  Geastrum cf. triplex C KH-2011 strain B205 int...  34.2    5.8  
gb|HQ616662.1|  Marasmius cf. ferrugineus BRNM 724480 18S ribo...  34.2    5.8  
gb|HQ607384.1|  Marasmius siccus voucher BRNM 552709 18S ribos...  34.2    5.8  
gb|JN900497.1|  Candida diddensiae 18S ribosomal RNA gene, par...  34.2    5.8  
gb|JN214481.1|  Clavaria neonigrita voucher Ceska06112010 18S ...  34.2    5.8  
emb|HE616749.1|  Torulaspora delbrueckii CBS 1146 chromosome 8...  34.2    5.8  
gb|HQ677915.1|  Saccharomyces cerevisiae 18S ribosomal RNA gen...  34.2    5.8  
gb|HQ677914.1|  Wickerhamomyces anomalus 18S ribosomal RNA gen...  34.2    5.8  
gb|HQ677913.1|  Cyberlindnera fabianii 18S ribosomal RNA gene,...  34.2    5.8  
gb|HQ677912.1|  Meyerozyma caribbica 18S ribosomal RNA gene, p...  34.2    5.8  
gb|HQ677911.1|  Saccharomycopsis fibuligera 18S ribosomal RNA ...  34.2    5.8  
gb|JN944023.1|  Wickerhamomyces anomalus strain WM 03.6 intern...  34.2    5.8  
gb|JN944022.1|  Meyerozyma guilliermondii strain WM 1090 inter...  34.2    5.8  
gb|JN942645.1|  Candida albicans strain Ph288 internal transcr...  34.2    5.8  
gb|JN942646.1|  Candida albicans strain Ph159 internal transcr...  34.2    5.8  
gb|JN942642.1|  Candida glabrata strain Ph395 internal transcr...  34.2    5.8  
gb|JN942643.1|  Candida glabrata strain Ph67 internal transcri...  34.2    5.8  
gb|JN942638.1|  Meyerozyma guilliermondii strain Ph146 interna...  34.2    5.8  
gb|JN942637.1|  Meyerozyma guilliermondii strain Ph390 interna...  34.2    5.8  
gb|JN942634.1|  Candida tropicalis strain Ph365 internal trans...  34.2    5.8  
gb|JN942633.1|  Candida tropicalis strain Ph378 internal trans...  34.2    5.8  
gb|JN942629.1|  Candida parapsilosis strain Ph347 internal tra...  34.2    5.8  
gb|JN942630.1|  Candida parapsilosis strain Ph321 internal tra...  34.2    5.8  
gb|AF203418.2|  Candida sp. UWO(PS)95-697.4 internal transcrib...  34.2    5.8  
gb|JN942672.1|  Debaryomyces fabryi strain JCM 2104 internal t...  34.2    5.8  
ref|NR_077067.1|  Debaryomyces prosopidis JCM 9913 ITS region;...  34.2    5.8  
ref|NR_077068.1|  Debaryomyces udenii JCM 7855 ITS region; fro...  34.2    5.8  
gb|JN942655.1|  Debaryomyces coudertii strain JCM 2387 interna...  34.2    5.8  
gb|JN942654.1|  Debaryomyces nepalensis strain JCM 2095 intern...  34.2    5.8  
gb|JN942653.1|  Debaryomyces subglobosus strain JCM 2166 inter...  34.2    5.8  
gb|JN942651.1|  Debaryomyces subglobosus strain JCM 1989 inter...  34.2    5.8  
gb|JN942650.1|  Debaryomyces maramus strain JCM 1528 internal ...  34.2    5.8  
gb|JN831706.1|  Spathaspora sp. BG090908.5.1.1.1.2 internal tr...  34.2    5.8  
gb|JN831705.1|  Spathaspora sp. BG090908.4.1.1.2.20 internal t...  34.2    5.8  
gb|JN831704.1|  Spathaspora sp. BG090803.1.7.9.2.11 internal t...  34.2    5.8  
gb|JN831703.1|  Spathaspora sp. BG090803.1.7.9.2.8 internal tr...  34.2    5.8  
gb|JN831702.1|  Spathaspora sp. BG090803.1.7.9.1.5 internal tr...  34.2    5.8  
gb|JN831701.1|  Spathaspora sp. BG090803.1.7.9.1.4 internal tr...  34.2    5.8  
gb|JN831700.1|  Spathaspora sp. BG090803.1.7.9.1.3 internal tr...  34.2    5.8  
gb|JN831699.1|  Spathaspora sp. BG090815.8.3.1.3.16 internal t...  34.2    5.8  
gb|JN831698.1|  Scheffersomyces sp. BG090802.1.2.1.2.16 intern...  34.2    5.8  
gb|JN831696.1|  Scheffersomyces sp. BG090802.1.2.1.1.1 interna...  34.2    5.8  
gb|JN831695.1|  Spathaspora sp. BG090809.6.7.3.3.31 internal t...  34.2    5.8  
gb|JN831694.1|  Spathaspora sp. BG090809.6.7.3.2.22 internal t...  34.2    5.8  
gb|JN831693.1|  Spathaspora sp. BG090809.6.7.3.2.16 internal t...  34.2    5.8  
gb|JN831692.1|  Spathaspora sp. BG090809.6.7.3.2.13 internal t...  34.2    5.8  
gb|JN831691.1|  Candida shehatae strain BG090908.4.1.1.3.25 in...  34.2    5.8  
gb|JN831690.1|  Scheffersomyces stipitis strain BG090802.1.2.1...  34.2    5.8  
gb|JN831689.1|  Scheffersomyces stipitis strain BG090908.4.1.1...  34.2    5.8  
gb|JN831688.1|  Scheffersomyces stipitis strain BG090816.9.1.1...  34.2    5.8  
gb|JN831687.1|  Scheffersomyces stipitis strain BG090815.8.5.1...  34.2    5.8  
gb|JN831686.1|  Scheffersomyces sp. BG090809.6.7.3.3.35 intern...  34.2    5.8  
gb|JN831685.1|  Scheffersomyces sp. BG090815.8.3.1.3.25 intern...  34.2    5.8  
gb|JN831684.1|  Scheffersomyces sp. BG090815.8.3.1.3.20 intern...  34.2    5.8  
gb|JN831683.1|  Scheffersomyces sp. BG090802.1.2.1.1.6 interna...  34.2    5.8  
gb|JN831682.1|  Scheffersomyces sp. BG090809.6.7.3.1.9 interna...  34.2    5.8  
gb|JN831681.1|  Scheffersomyces sp. BG090809.6.7.3.1.7 interna...  34.2    5.8  
gb|JN831680.1|  Scheffersomyces sp. BG090809.6.7.3.1.6 interna...  34.2    5.8  
gb|JN831679.1|  Candida shehatae strain BG090815.8.3.1.1.2 int...  34.2    5.8  
gb|JN831678.1|  Candida shehatae strain BG090808.5.4.1.3.26 in...  34.2    5.8  
gb|JN831677.1|  Candida shehatae strain BG090808.5.4.1.3.27 in...  34.2    5.8  
gb|JN831676.1|  Candida shehatae strain BG090816.9.10.1A.1.11 ...  34.2    5.8  
gb|JN831675.1|  Candida shehatae strain BG090816.9.10.1A.1.9 i...  34.2    5.8  
gb|JN831674.1|  Candida shehatae strain BG090816.9.1.1.2.7 int...  34.2    5.8  
gb|JN831673.1|  Candida shehatae strain BG090815.8.5.1.2.13 in...  34.2    5.8  
gb|JN831672.1|  Candida shehatae strain BG090815.8.5.1.1.9 int...  34.2    5.8  
gb|JN831671.1|  Candida shehatae strain BG090809.6.8.4.3.36 in...  34.2    5.8  
gb|JN831670.1|  Candida ergatensis strain BG090815.8.6.1.2.13 ...  34.2    5.8  
gb|JN831669.1|  Candida ergatensis strain BG090809.6.8.4.3.28 ...  34.2    5.8  
gb|JN831668.1|  Candida coipomoensis strain BG090809.6.8.4.3.3...  34.2    5.8  
gb|JN831667.1|  Candida tropicalis strain BG090819.10.1.1.2.19...  34.2    5.8  
gb|JN831666.1|  Lodderomyces sp. BG090819.10.1.1.3.32 internal...  34.2    5.8  
gb|JN831665.1|  Candida parapsilosis strain BG090816.9.1.1.3.1...  34.2    5.8  
gb|JN831664.1|  Candida parapsilosis strain BG090809.6.8.4.1.1...  34.2    5.8  
gb|JN559754.1|  Pichia sp. RG 5.8S ribosomal RNA gene, partial...  34.2    5.8  
gb|JN209855.1|  Wickerhamomyces anomalus isolate TKH2A13 inter...  34.2    5.8  
gb|JN209853.1|  Clavispora lusitaniae isolate TS4A2 18S riboso...  34.2    5.8  
gb|JN209851.1|  Cyberlindnera jadinii isolate TS4B1 internal t...  34.2    5.8  
gb|JN209849.1|  Ogataea polymorpha isolate TKP3B2 internal tra...  34.2    5.8  
gb|JN209848.1|  Cyberlindnera fabianii isolate TKP2B2 internal...  34.2    5.8  
ref|NR_111590.1|  Candida lignicola ATCC MYA-4674 ITS region; ...  34.2    5.8  
gb|HQ652073.1|  Candida sophiae-reginae strain ATCC 58899 18S ...  34.2    5.8  
gb|HQ652072.1|  Candida shehatae strain ATCC 201078 18S riboso...  34.2    5.8  
gb|HQ652071.1|  Candida shehatae strain ATCC 66604 18S ribosom...  34.2    5.8  
gb|HQ652070.1|  Candida coipomoensis strain ATCC 58904 18S rib...  34.2    5.8  
gb|HQ652069.1|  Candida shehatae strain ATCC 58780 18S ribosom...  34.2    5.8  
ref|NR_111589.1|  Candida fluviatilis ATCC 38621 ITS region; f...  34.2    5.8  
gb|HQ652067.1|  Candida saitoana strain ATCC 36584 18S ribosom...  34.2    5.8  
ref|NR_111588.1|  Candida pseudoglaebosa ATCC 28472 ITS region...  34.2    5.8  
gb|HQ652065.1|  Candida shehatae strain ATCC 22984 18S ribosom...  34.2    5.8  
ref|NR_111587.1|  Scheffersomyces insectosa ATCC 66611 ITS reg...  34.2    5.8  
gb|HQ652063.1|  Candida lignosa strain ATCC 58779 18S ribosoma...  34.2    5.8  
gb|HQ652062.1|  Candida shehatae strain ATCC 34887 18S ribosom...  34.2    5.8  
gb|HQ652061.1|  Candida shehatae strain MY10-052 18S ribosomal...  34.2    5.8  
gb|HQ652060.1|  Scheffersomyces stipitis strain ATCC 58376 18S...  34.2    5.8  
gb|HQ652054.1|  Scheffersomyces stipitis strain EH028 18S ribo...  34.2    5.8  
gb|HQ652053.1|  Scheffersomyces stipitis strain EH001 18S ribo...  34.2    5.8  
gb|HQ652052.1|  Candida sp. ATCC MYA-4654 18S ribosomal RNA ge...  34.2    5.8  
gb|HQ652051.1|  Candida sp. ATCC MYA-4653 18S ribosomal RNA ge...  34.2    5.8  
gb|HQ652050.1|  Candida sp. ATCC MYA-4652 18S ribosomal RNA ge...  34.2    5.8  
gb|HQ652049.1|  Candida sp. ATCC MYA-4651 18S ribosomal RNA ge...  34.2    5.8  
gb|HQ652048.1|  Candida sp. ATCC MYA-4650 18S ribosomal RNA ge...  34.2    5.8  
gb|HQ652047.1|  Candida ergatensis strain EH072 18S ribosomal ...  34.2    5.8  
gb|HQ652046.1|  Candida ergatensis strain ATCC MYA-4655 18S ri...  34.2    5.8  
gb|HQ652044.1|  Candida coipomoensis strain EH077 18S ribosoma...  34.2    5.8  
gb|HQ652043.1|  Candida coipomoensis strain ATCC MYA-4656 18S ...  34.2    5.8  
gb|HQ652041.1|  Candida coipomoensis strain EH150 18S ribosoma...  34.2    5.8  
gb|HQ652037.1|  Candida coipomoensis strain EH095 18S ribosoma...  34.2    5.8  
gb|HQ652035.1|  Candida coipomoensis strain EH092 18S ribosoma...  34.2    5.8  
gb|HQ652031.1|  Candida coipomoensis strain EH080 18S ribosoma...  34.2    5.8  
gb|HQ652030.1|  Candida coipomoensis strain ATCC MYA-4657 18S ...  34.2    5.8  
gb|HQ876047.1|  Candida gosingica strain ATCC MYA-4750 18S rib...  34.2    5.8  
gb|HQ876046.1|  Scheffersomyces segobiensis strain ATCC 58375 ...  34.2    5.8  
gb|HQ876045.1|  Candida oleophila strain ATCC 28137 18S riboso...  34.2    5.8  
gb|HQ876044.1|  Scheffersomyces spartinae strain ATCC 18866 18...  34.2    5.8  
gb|HQ876043.1|  Candida albicans strain ATCC 18804 18S ribosom...  34.2    5.8  
ref|NR_111593.1|  Lodderomyces elongisporus ATCC 11503 ITS reg...  34.2    5.8  
ref|NR_111592.1|  Spathaspora arborariae ATCC MYA-4684 ITS reg...  34.2    5.8  
gb|HM589318.1|  Debaryomyces sp. BEA-2010 isolate B3 18S ribos...  34.2    5.8  
gb|HM589317.1|  Debaryomyces sp. BEA-2010 isolate B2 18S ribos...  34.2    5.8  
gb|HM589316.1|  Debaryomyces sp. BEA-2010 isolate B1 18S ribos...  34.2    5.8  
gb|JN942909.1|  Debaryomyces hansenii strain DAOM 216364 inter...  34.2    5.8  
gb|JN942846.1|  Hanseniaspora valbyensis strain DAOM 216366 in...  34.2    5.8  
gb|JN942845.1|  Kluyveromyces marxianus strain DAOM 216361 int...  34.2    5.8  
gb|JN942844.1|  Wickerhamomyces anomalus strain DAOM 216362 in...  34.2    5.8  
gb|JN942842.1|  Saccharomyces cerevisiae strain DAOM 216365 in...  34.2    5.8  
gb|JN942840.1|  Zygosaccharomyces bailii strain DAOM 209005 in...  34.2    5.8  
dbj|AB682913.1|  Candida sp. SSK6 genes for ITS1, 5.8S rRNA, I...  34.2    5.8  
dbj|AB682911.1|  Candida wangnamkhiaoensis genes for ITS1, 5.8...  34.2    5.8  
emb|HE612864.1|  Tetrapisispora phaffii CBS 4417 chromosome 9,...  34.2    5.8  
dbj|AB683055.1|  Saccharomyces cerevisiae genes for ITS1, 5.8S...  34.2    5.8  
gb|CP002500.1|  Eremothecium cymbalariae DBVPG#7215 chromosome...  34.2    5.8  
emb|FO082054.1|  Pichia sorbitophila strain CBS 7064 chromosom...  34.2    5.8  
gb|JN162678.1|  Candida tropicalis strain Wu1 18S ribosomal RN...  34.2    5.8  
gb|JN797503.1|  Candida orthopsilosis strain LT24 18S ribosoma...  34.2    5.8  
gb|JN797502.1|  Candida orthopsilosis strain LT18 18S ribosoma...  34.2    5.8  
gb|JN129996.1|  Saccharomyces cerevisiae strain Y6 internal tr...  34.2    5.8  
gb|JN104528.1|  Debaryomyces subglobosus strain CZ21 18S ribos...  34.2    5.8  
gb|JN688670.1|  Candida sp. DBVPG 5510 internal transcribed sp...  34.2    5.8  
gb|JN688669.1|  Candida sp. DBVPG 5509 internal transcribed sp...  34.2    5.8  
gb|JN688668.1|  Candida sp. DBVPG 5508 internal transcribed sp...  34.2    5.8  
gb|JN119754.1|  Suillus sibiricus strain SS5302 internal trans...  34.2    5.8  
gb|JN119753.1|  Suillus sibiricus strain SS5314 internal trans...  34.2    5.8  
gb|JN119752.1|  Suillus sibiricus strain EA17193 internal tran...  34.2    5.8  
gb|JN119751.1|  Suillus sibiricus strain EA24104 internal tran...  34.2    5.8  
gb|JN119750.1|  Suillus sibiricus strain EA24040 internal tran...  34.2    5.8  
gb|JN119749.1|  Suillus sibiricus strain EA23904 internal tran...  34.2    5.8  
gb|JN119748.1|  Suillus sibiricus strain EA15194 internal tran...  34.2    5.8  
gb|JN887919.1|  Saccharomyces cerevisiae strain Wu-Y2 18S ribo...  34.2    5.8  
gb|JF289157.1|  Uncultured fungus clone L046937-122-075-F06-un...  34.2    5.8  
gb|JN093147.1|  Saccharomyces cerevisiae isolate AUS-LFB-MA-YC...  34.2    5.8  
gb|JN093146.1|  Saccharomyces cerevisiae isolate AUS-LFB-MA-YC...  34.2    5.8  
gb|JN093145.1|  Candida glabrata isolate AUS-LFB-MA-YC4 18S ri...  34.2    5.8  
gb|JN093144.1|  Candida albicans isolate AUS-LFB-MA-YC3 18S ri...  34.2    5.8  
gb|JN093143.1|  Saccharomyces cerevisiae isolate AUS-LFB-MA-YC...  34.2    5.8  
gb|JN093142.1|  Saccharomyces cerevisiae isolate AUS-LFB-MA-YC...  34.2    5.8  
gb|JN167992.1|  Candida orthopsilosis isolate Y-19 18S ribosom...  34.2    5.8  
gb|JN167991.1|  Candida orthopsilosis isolate Y-18 18S ribosom...  34.2    5.8  
gb|JN003573.1|  Candida palmioleophila internal transcribed sp...  34.2    5.8  
dbj|AB677949.1|  Meyerozyma guilliermondii DNA, ITS2, partial ...  34.2    5.8  
gb|JN714127.1|  Candida viswanathii isolate KA-2011 clone 600_...  34.2    5.8  
gb|JN882343.1|  Candida albicans strain NRRL Y-12983 18S ribos...  34.2    5.8  
gb|JN882342.1|  Candida glabrata strain NRRL Y-65 internal tra...  34.2    5.8  
gb|JN882341.1|  Candida nivariensis strain NRRL Y-48269 18S ri...  34.2    5.8  
gb|JN882340.1|  Candida bracarensis strain NRRL Y-48270 18S ri...  34.2    5.8  
gb|JN882339.1|  Candida bracarensis strain OAHPPFR1228 18S rib...  34.2    5.8  
gb|JN882338.1|  Candida bracarensis strain OAHPPFR1227 18S rib...  34.2    5.8  
emb|HE574658.1|  Candida sp. ZIM 2329 18S rRNA gene (partial),...  34.2    5.8  
emb|HE574656.1|  Candida sp. ZIM 2279 18S rRNA gene (partial),...  34.2    5.8  
emb|HE574655.1|  Candida sp. ZIM 2280 18S rRNA gene (partial),...  34.2    5.8  
emb|HE574653.1|  Candida sp. NCAIM Y.01995 18S rRNA gene (part...  34.2    5.8  
emb|HE574652.1|  Candida sp. ZIM 2219 18S rRNA gene (partial),...  34.2    5.8  
emb|HE605209.1|  Candida parapsilosis strain CDC317 annotated ...  34.2    5.8  
emb|FR686595.1|  Debaryomyces hansenii genomic DNA containing ...  34.2    5.8  
emb|FR686594.1|  Debaryomyces hansenii genomic DNA containing ...  34.2    5.8  
gb|JN652971.1|  Uncultured Truncocolumella clone vial141 inter...  34.2    5.8  
gb|JN093141.1|  Candida sp. enrichment culture clone Wu1 inter...  34.2    5.8  
gb|JN021100.1|  Suillus tomentosus voucher TRTC156486 internal...  34.2    5.8  
gb|JN084128.1|  Pichia sp. SO 18S ribosomal RNA gene, partial ...  34.2    5.8  
gb|JN084126.1|  Hanseniaspora sp. R2 18S ribosomal RNA gene, p...  34.2    5.8  
gb|JN084125.1|  Hanseniaspora sp. R1 18S ribosomal RNA gene, p...  34.2    5.8  
gb|JN084124.1|  Saccharomycetales sp. WB 18S ribosomal RNA gen...  34.2    5.8  
gb|JF748089.1|  Uncultured Pyronemataceae clone LP100023 inter...  34.2    5.8  
gb|JN637464.1|  Candida sp. DAPES1933 internal transcribed spa...  34.2    5.8  
gb|JN637463.1|  Candida sp. LCF963 internal transcribed spacer...  34.2    5.8  
ref|NR_077069.1|  Candida aaseri CBS 1913 ITS region; from TYP...  34.2    5.8  
gb|JN241687.1|  Candida aaseri strain CBS 6421 18S ribosomal R...  34.2    5.8  
gb|JN241686.1|  Candida pseudoaaseri strain CBS 11170 18S ribo...  34.2    5.8  
gb|JF920160.1|  Pichia kudriavzevii strain PYPA4 internal tran...  34.2    5.8  
gb|JF920159.1|  Meyerozyma guilliermondii strain PYSS1 interna...  34.2    5.8  
gb|JF920158.1|  Candida parapsilosis strain PYDP3 internal tra...  34.2    5.8  
gb|JF920157.1|  Torulaspora delbrueckii internal transcribed s...  34.2    5.8  
gb|JF927948.1|  Pichia kudriavzevii strain S34 internal transc...  34.2    5.8  
gb|JF927947.1|  Hanseniaspora uvarum strain N1 internal transc...  34.2    5.8  
emb|HE580229.1|  Saccharomyces kudriavzevii genomic DNA contai...  34.2    5.8  
gb|JF923536.1|  Ogataea sp. D124 18S ribosomal RNA gene, parti...  34.2    5.8  
gb|JF896575.1|  Candida inconspicua strain Z-HS62 internal tra...  34.2    5.8  
gb|JF896574.1|  Candida xylopsoci strain Z-HS51 internal trans...  34.2    5.8  
gb|JF896573.1|  Pichia kudriavzevii strain Z-HS33 internal tra...  34.2    5.8  
gb|JF896572.1|  Pichia kudriavzevii strain Z-HS25 internal tra...  34.2    5.8  
gb|JF896569.1|  Candida tropicalis strain Z-HS1 internal trans...  34.2    5.8  
gb|HQ122937.1|  Pichia kudriavzevii isolate Y1-SSD 18S ribosom...  34.2    5.8  
gb|JF909923.1|  Candida sp. BIBHUCPB 16 18S ribosomal RNA gene...  34.2    5.8  
gb|JF906006.1|  Fungal sp. KK9L3 internal transcribed spacer 1...  34.2    5.8  
gb|JF691063.1|  Uncultured Saccharomycetales clone FM028.3 int...  34.2    5.8  
gb|JF691002.1|  Uncultured Saccharomycetales clone FM004.3 int...  34.2    5.8  
gb|JN606311.1|  Candida albicans isolate ZB088 18S ribosomal R...  34.2    5.8  
gb|JN606310.1|  Candida albicans isolate ZB086 18S ribosomal R...  34.2    5.8  
gb|JN606309.1|  Candida albicans isolate ZB085 18S ribosomal R...  34.2    5.8  
gb|JN606308.1|  Candida albicans isolate ZB081 18S ribosomal R...  34.2    5.8  
gb|JN606307.1|  Candida albicans isolate ZB080 18S ribosomal R...  34.2    5.8  
gb|JN606306.1|  Candida albicans isolate ZB079 18S ribosomal R...  34.2    5.8  
gb|JN606305.1|  Candida albicans isolate ZB078 18S ribosomal R...  34.2    5.8  
gb|JN606303.1|  Candida albicans isolate ZB070 18S ribosomal R...  34.2    5.8  
gb|JN606302.1|  Candida albicans isolate ZB065a 18S ribosomal ...  34.2    5.8  
gb|JN606301.1|  Candida albicans isolate ZB064 18S ribosomal R...  34.2    5.8  
gb|JN606298.1|  Candida albicans isolate ZB059a 18S ribosomal ...  34.2    5.8  
gb|JN606296.1|  Candida albicans isolate ZB053a 18S ribosomal ...  34.2    5.8  
gb|JN606295.1|  Candida albicans isolate ZB046a 18S ribosomal ...  34.2    5.8  
gb|JN606294.1|  Candida albicans isolate ZB042a 18S ribosomal ...  34.2    5.8  
gb|JN606290.1|  Candida albicans isolate ZB034a 18S ribosomal ...  34.2    5.8  
gb|JN606289.1|  Candida albicans isolate ZB032b 18S ribosomal ...  34.2    5.8  
gb|JN606287.1|  Candida albicans isolate ZB030a 18S ribosomal ...  34.2    5.8  
gb|JN606277.1|  Candida albicans isolate ZB013 18S ribosomal R...  34.2    5.8  
gb|JN606276.1|  Candida albicans isolate ZB011a 18S ribosomal ...  34.2    5.8  
gb|JN606275.1|  Candida albicans isolate ZB009a 18S ribosomal ...  34.2    5.8  
gb|JN606274.1|  Candida albicans isolate ZB008a 18S ribosomal ...  34.2    5.8  
gb|JN606273.1|  Candida albicans isolate ZB006a 18S ribosomal ...  34.2    5.8  
gb|JN606272.1|  Candida albicans isolate ZB005 18S ribosomal R...  34.2    5.8  
gb|JN606271.1|  Candida albicans isolate ZB002 18S ribosomal R...  34.2    5.8  
gb|JN606270.1|  Candida albicans isolate ZB001a 18S ribosomal ...  34.2    5.8  
gb|JN606269.1|  Candida albicans isolate ZA057a 18S ribosomal ...  34.2    5.8  
gb|JN606268.1|  Candida albicans isolate ZA054a 18S ribosomal ...  34.2    5.8  
gb|JN606265.1|  Candida albicans isolate ZA046a 18S ribosomal ...  34.2    5.8  
gb|JN606264.1|  Meyerozyma guilliermondii isolate ZA045 18S ri...  34.2    5.8  
gb|JN606263.1|  Candida albicans isolate ZA041a 18S ribosomal ...  34.2    5.8  
gb|JN606262.1|  Candida albicans isolate ZA040a 18S ribosomal ...  34.2    5.8  
gb|JN606261.1|  Candida albicans isolate ZA034 18S ribosomal R...  34.2    5.8  
gb|JN606260.1|  Candida albicans isolate ZA032a 18S ribosomal ...  34.2    5.8  
gb|JN606259.1|  Candida tropicalis isolate ZA030 18S ribosomal...  34.2    5.8  
gb|JN606258.1|  Candida albicans isolate ZA026a 18S ribosomal ...  34.2    5.8  
gb|JN606257.1|  Candida albicans isolate ZA025a 18S ribosomal ...  34.2    5.8  
gb|JN606256.1|  Candida albicans isolate ZA024a 18S ribosomal ...  34.2    5.8  
gb|JN606255.1|  Candida albicans isolate ZA023a 18S ribosomal ...  34.2    5.8  
gb|JN606254.1|  Candida albicans isolate ZA022a 18S ribosomal ...  34.2    5.8  
gb|JN606253.1|  Candida tropicalis isolate ZA021 18S ribosomal...  34.2    5.8  
gb|JN606252.1|  Candida albicans isolate ZA014 18S ribosomal R...  34.2    5.8  
gb|JN606251.1|  Lodderomyces elongisporus isolate ZA013a 18S r...  34.2    5.8  
gb|JN606250.1|  Candida albicans isolate ZA011a 18S ribosomal ...  34.2    5.8  
gb|JN606249.1|  Candida albicans isolate ZA010a 18S ribosomal ...  34.2    5.8  
gb|JN606248.1|  Candida albicans isolate ZA008a 18S ribosomal ...  34.2    5.8  
gb|JN606247.1|  Candida albicans isolate ZA004a 18S ribosomal ...  34.2    5.8  
gb|JN606246.1|  Candida albicans isolate ZA003a 18S ribosomal ...  34.2    5.8  
gb|JN606245.1|  Candida albicans isolate ZA002a 18S ribosomal ...  34.2    5.8  
dbj|AB568369.1|  Debaryomyces sp. SB92 genes for ITS1, 5.8S rR...  34.2    5.8  
dbj|AB568368.1|  Debaryomyces sp. SB91 genes for ITS1, 5.8S rR...  34.2    5.8  
dbj|AB568367.1|  Debaryomyces sp. HB79 genes for ITS1, 5.8S rR...  34.2    5.8  
dbj|AB568366.1|  Candida cf. fermenticarens MS-2010 genes for ...  34.2    5.8  
dbj|AB568350.1|  Pichia kudriavzevii genes for ITS1, 5.8S rRNA...  34.2    5.8  
dbj|AB568349.1|  Candida orthopsilosis genes for ITS1, 5.8S rR...  34.2    5.8  
dbj|AB568348.1|  Priceomyces melissophilus genes for ITS1, 5.8...  34.2    5.8  
dbj|AB565764.1|  Candida lundiana genes for ITS1, 5.8S rRNA an...  34.2    5.8  
dbj|AB568370.1|  Meyerozyma guilliermondii genes for ITS1, 5.8...  34.2    5.8  
gb|JF922865.1|  Candida tropicalis isolate RGAUOCAS4 internal ...  34.2    5.8  
gb|JF922864.1|  Candida tropicalis isolate RGAUOCAS3 internal ...  34.2    5.8  
gb|JF922863.1|  Candida tropicalis isolate RGAUOCAS2 internal ...  34.2    5.8  
gb|JF922862.1|  Candida tropicalis isolate RGAUOCAS1 internal ...  34.2    5.8  
gb|JF813190.1|  Kazachstania sp. CBS 11951 internal transcribe...  34.2    5.8  
gb|HQ259644.1|  Uncultured ectomycorrhizal fungus clone R3_55_...  34.2    5.8  
gb|HQ259643.1|  Uncultured ectomycorrhizal fungus clone R3_4_1...  34.2    5.8  
gb|HQ259642.1|  Uncultured ectomycorrhizal fungus clone R3_2_2...  34.2    5.8  
gb|HQ259641.1|  Uncultured ectomycorrhizal fungus clone R2_24_...  34.2    5.8  
gb|HQ259640.1|  Uncultured ectomycorrhizal fungus clone R2_20_...  34.2    5.8  
gb|JF710627.1|  Debaryomyces sp. FZT01 18S ribosomal RNA gene,...  34.2    5.8  
gb|JF714647.1|  Candida tropicalis isolate XY-19 18S ribosomal...  34.2    5.8  
gb|JF786689.1|  Saccharomyces uvarum strain UCD 51-206 interna...  34.2    5.8  
gb|JF786688.1|  Saccharomyces uvarum strain UCD 61-137 interna...  34.2    5.8  
gb|JF786687.1|  Saccharomyces uvarum strain NCAIM 01116 intern...  34.2    5.8  
gb|JF786686.1|  Saccharomyces uvarum strain NCAIM 01107 intern...  34.2    5.8  
gb|JF786685.1|  Saccharomyces uvarum strain NCAIM 00868 intern...  34.2    5.8  
gb|JF786684.1|  Saccharomyces uvarum strain NCAIM 00789 intern...  34.2    5.8  
gb|JF786683.1|  Saccharomyces uvarum strain NCAIM 00677 intern...  34.2    5.8  
gb|JF786682.1|  Saccharomyces uvarum strain UWOPS 99-808-3 int...  34.2    5.8  
gb|JF786681.1|  Saccharomyces uvarum strain UWOPS 99-807-1-1 i...  34.2    5.8  
gb|JF786680.1|  Saccharomyces uvarum strain CRUB 1595 internal...  34.2    5.8  
gb|JF786679.1|  Saccharomyces bayanus strain NBRC 0539 interna...  34.2    5.8  
gb|JF786678.1|  Saccharomyces bayanus strain CBS 3008 internal...  34.2    5.8  
gb|JF786677.1|  Saccharomyces bayanus strain DBVPG 6347 intern...  34.2    5.8  
gb|JF786676.1|  Saccharomyces bayanus strain CBS 378 internal ...  34.2    5.8  
gb|JF786675.1|  Saccharomyces bayanus strain CBS 1505 internal...  34.2    5.8  
gb|JF786674.1|  Saccharomyces bayanus strain NBRC 1948 interna...  34.2    5.8  
gb|JF786673.1|  Saccharomyces eubayanus strain CRUB 1568 inter...  34.2    5.8  
gb|JF712906.1|  Meyerozyma guilliermondii isolate cp20 18S rib...  34.2    5.8  
gb|JF712905.1|  Meyerozyma guilliermondii isolate cp15 18S rib...  34.2    5.8  
gb|JF712904.1|  Meyerozyma guilliermondii isolate cp1 18S ribo...  34.2    5.8  
gb|JF497134.1|  Uncultured fungus clone ABP_31 18S ribosomal R...  34.2    5.8  
gb|JF497125.1|  Uncultured fungus clone ABP_22 18S ribosomal R...  34.2    5.8  
emb|HE574643.1|  Candida sp. CLIB 1309 genomic DNA containing ...  34.2    5.8  
emb|HE574642.1|  Candida sp. CLIB 1308 genomic DNA containing ...  34.2    5.8  
emb|HE574641.1|  Candida nyonsensis genomic DNA containing ITS...  34.2    5.8  
emb|HE574640.1|  Candida sp. CLIB 1156 genomic DNA containing ...  34.2    5.8  
dbj|AB663086.1|  Candida sp. NY7122 genes for ITS1, 5.8S rRNA,...  34.2    5.8  
emb|FR690146.1|  Wickerhamomyces sp. NRRL Y-10997 18S rRNA gen...  34.2    5.8  
emb|FR690145.1|  Wickerhamomyces sydowiorum 18S rRNA gene (par...  34.2    5.8  
emb|FR690144.1|  Wickerhamomyces sydowiorum 18S rRNA gene (par...  34.2    5.8  
gb|JF508436.1|  Clavispora lusitaniae isolate GK11 18S ribosom...  34.2    5.8  
gb|JF508435.1|  Candida parapsilosis isolate GK10 18S ribosoma...  34.2    5.8  
gb|JF508434.1|  Candida parapsilosis isolate GK9 18S ribosomal...  34.2    5.8  
gb|JF508433.1|  Meyerozyma guilliermondii isolate GK8 18S ribo...  34.2    5.8  
gb|JF508432.1|  Meyerozyma guilliermondii isolate GK7 18S ribo...  34.2    5.8  
gb|JF508431.1|  Meyerozyma guilliermondii isolate GK6 18S ribo...  34.2    5.8  
gb|JF508430.1|  Meyerozyma guilliermondii isolate GK5 18S ribo...  34.2    5.8  
gb|JF508429.1|  Meyerozyma guilliermondii isolate GK4 18S ribo...  34.2    5.8  
gb|JF508428.1|  Meyerozyma guilliermondii isolate GK3 18S ribo...  34.2    5.8  
gb|JF508427.1|  Meyerozyma guilliermondii isolate GK2 18S ribo...  34.2    5.8  
gb|JF508426.1|  Meyerozyma guilliermondii isolate GK1 18S ribo...  34.2    5.8  
emb|FR687300.1|  Wickerhamomyces sp. GY7L12 18S rRNA gene (par...  34.2    5.8  
gb|JF908784.1|  Boletopsis grisea voucher 17164 18S ribosomal ...  34.2    5.8  
gb|JF908727.1|  Suillus viscidus voucher 18626 18S ribosomal R...  34.2    5.8  
gb|JF908726.1|  Suillus placidus voucher 18279 18S ribosomal R...  34.2    5.8  
gb|JF908724.1|  Suillus sibiricus voucher 18022 18S ribosomal ...  34.2    5.8  
gb|JF908723.1|  Suillus viscidus voucher 17767 18S ribosomal R...  34.2    5.8  
gb|JF826438.1|  Candida sp. UFMG-HDM26.3 internal transcribed ...  34.2    5.8  
gb|JN564486.1|  Debaryomyces sp. E9634A internal transcribed s...  34.2    5.8  
gb|JN169123.1|  Candida albicans strain SS02 18S ribosomal RNA...  34.2    5.8  
emb|HE574639.1|  Torulaspora sp. APSS 805 genomic DNA containi...  34.2    5.8  
gb|GQ280333.2|  Candida albicans isolate ZB074 18S ribosomal R...  34.2    5.8  
gb|GQ280317.2|  Candida albicans isolate ZB044 18S ribosomal R...  34.2    5.8  
gb|GQ280312.2|  Candida albicans isolate ZB029 18S ribosomal R...  34.2    5.8  
gb|GQ280309.2|  Candida albicans isolate ZB026 18S ribosomal R...  34.2    5.8  
gb|GQ280305.2|  Candida albicans isolate ZB017 18S ribosomal R...  34.2    5.8  
gb|FJ662391.2|  Candida albicans isolate ZA005 18S ribosomal R...  34.2    5.8  
gb|JN099272.1|  Spathaspora sp. HMD1.1 internal transcribed sp...  34.2    5.8  
gb|JN099271.1|  Spathaspora sp. HMD19.3 internal transcribed s...  34.2    5.8  
gb|JN099270.1|  Spathaspora sp. XMD16.2 internal transcribed s...  34.2    5.8  
gb|JN099269.1|  Spathaspora sp. XMD23.2 internal transcribed s...  34.2    5.8  
gb|JN099268.1|  Candida sp. HMD23.3 internal transcribed space...  34.2    5.8  
gb|HQ905439.1|  Saccharomycetes sp. Y23 MMH-2011 internal tran...  34.2    5.8  
gb|HQ436458.1|  Kluyveromyces lactis isolate FCOT-36 internal ...  34.2    5.8  
gb|HQ436457.1|  Kluyveromyces lactis isolate FCOT-27 internal ...  34.2    5.8  
gb|HQ436456.1|  Meyerozyma guilliermondii isolate FCOT-22 inte...  34.2    5.8  
dbj|AB615568.1|  Uncultured fungus genes for 18S rRNA, ITS1, 5...  34.2    5.8  
dbj|AB565769.1|  Zygosaccharomyces siamensis genes for ITS1, 5...  34.2    5.8  
dbj|AB565770.1|  Zygosaccharomyces siamensis genes for ITS1, 5...  34.2    5.8  
dbj|AB565768.1|  Zygosaccharomyces siamensis genes for ITS1, 5...  34.2    5.8  
gb|JF300841.1|  Uncultured fungus clone N159 18S ribosomal RNA...  34.2    5.8  
gb|JF300822.1|  Uncultured fungus clone N263 18S ribosomal RNA...  34.2    5.8  
gb|JF300818.1|  Uncultured fungus clone N239 18S ribosomal RNA...  34.2    5.8  
gb|JF300763.1|  Uncultured fungus clone N260 18S ribosomal RNA...  34.2    5.8  
ref|NR_111610.1|  Candida gosingica ATCC MYA-4750 ITS region; ...  34.2    5.8  
ref|NR_111609.1|  Debaryomyces renaii ATCC MYA-4749 ITS region...  34.2    5.8  
ref|NR_111608.1|  Lachancea dasiensis ATCC MYA-4748 ITS region...  34.2    5.8  
ref|NR_111607.1|  Kazachstania wufongensis ATCC MYA-4747 ITS r...  34.2    5.8  
gb|HQ999969.1|  Kazachstania sp. ATCC MYA-4659 18S ribosomal R...  34.2    5.8  
gb|HQ999968.1|  Candida coipomoensis strain ATCC MYA-4657 18S ...  34.2    5.8  
gb|HQ999967.1|  Candida coipomoensis strain ATCC MYA-4656 18S ...  34.2    5.8  
gb|HQ999966.1|  Candida ergatensis strain ATCC MYA-4655 18S ri...  34.2    5.8  
gb|HQ999965.1|  Candida sp. ATCC MYA-4654 18S ribosomal RNA ge...  34.2    5.8  
gb|HQ999964.1|  Candida sp. ATCC MYA-4653 18S ribosomal RNA ge...  34.2    5.8  
gb|HQ999963.1|  Candida sp. ATCC MYA-4652 18S ribosomal RNA ge...  34.2    5.8  
gb|HQ999962.1|  Candida sp. ATCC MYA-4651 18S ribosomal RNA ge...  34.2    5.8  
gb|JF899333.1|  Saccharomyces cerevisiae strain 277 internal t...  34.2    5.8  
gb|JF758886.1|  Pleurotus eryngii strain pl.n0025 18S ribosoma...  34.2    5.8  
gb|JN201976.1|  Suillus sp. XS-2011a voucher SHI-261 18S ribos...  34.2    5.8  
gb|JN201975.1|  Suillus sp. XS-2011a voucher SHI-697B 18S ribo...  34.2    5.8  
gb|JN201974.1|  Suillus sp. XS-2011a voucher SHI-697A 18S ribo...  34.2    5.8  
gb|JN201973.1|  Suillus sp. XS-2011b voucher SHI-616 18S ribos...  34.2    5.8  
gb|JN201972.1|  Suillus sp. XS-2011b voucher SHI-597 18S ribos...  34.2    5.8  
emb|HE576754.1|  Naumovozyma castellii CBS 4309 chromosome 3, ...  34.2    5.8  
emb|FR670786.1|  Wickerhamomyces sydowiorum 18S rRNA gene (par...  34.2    5.8  
emb|FR670785.1|  Wickerhamomyces sp. Bq 164 18S rRNA gene (par...  34.2    5.8  
emb|HE575669.1|  Torulaspora sp. AP 18 genomic DNA containing ...  34.2    5.8  
emb|HE575668.1|  Torulaspora sp. PBA 22 genomic DNA containing...  34.2    5.8  
gb|JN164664.1|  Pichia kudriavzevii strain H21L 18S ribosomal ...  34.2    5.8  
gb|HQ905435.1|  Wickerhamomyces anomalus strain MTCC 4133 smal...  34.2    5.8  
gb|HQ909096.1|  Saccharomyces cerevisiae strain KDLYC9-255 int...  34.2    5.8  
gb|HQ909094.1|  Hanseniaspora vineae strain KDLYC3-11 internal...  34.2    5.8  
gb|HQ909093.1|  Meyerozyma caribbica strain KDLYC36-9 internal...  34.2    5.8  
gb|HQ909091.1|  Hanseniaspora uvarum strain KDLYC19-68 interna...  34.2    5.8  
gb|JN122346.1|  Candida sp. enrichment culture clone MM 4018 i...  34.2    5.8  
gb|JN122340.1|  Candida sp. enrichment culture clone MM 4034 i...  34.2    5.8  
gb|JN122339.1|  Candida sp. enrichment culture clone MM 4035 i...  34.2    5.8  
gb|JN013964.1|  Uncultured fungus clone Z3-15 internal transcr...  34.2    5.8  
gb|JN210893.1|  Wickerhamomyces anomalus isolate Tcy27 18S rib...  34.2    5.8  
gb|JN210892.1|  Wickerhamomyces anomalus isolate Tcy29 18S rib...  34.2    5.8  
gb|JN048110.1|  Pichia subpelliculosa strain S5 18S ribosomal ...  34.2    5.8  
gb|JN048109.1|  Pichia subpelliculosa strain S4 18S ribosomal ...  34.2    5.8  
gb|JN048108.1|  Pichia subpelliculosa strain S3 18S ribosomal ...  34.2    5.8  
gb|JN048107.1|  Pichia subpelliculosa strain S2 18S ribosomal ...  34.2    5.8  
gb|JN048106.1|  Pichia subpelliculosa strain S1 18S ribosomal ...  34.2    5.8  
emb|HE572536.1|  Zygosaccharomyces rouxii genomic DNA containi...  34.2    5.8  
gb|JN032735.1|  Saccharomyces cerevisiae strain NJZCS9 18S rib...  34.2    5.8  
emb|FR873793.1|  Debaryomyces sp. CFH1.A genomic DNA containin...  34.2    5.8  
gb|JF960846.1|  Uncultured Tricholoma clone BH994F internal tr...  34.2    5.8  
emb|FR731180.1|  Uncultured ectomycorrhizal fungus genomic DNA...  34.2    5.8  
dbj|AB607031.1|  Candida namnaoensis genes for ITS1, 5.8S rRNA...  34.2    5.8  
dbj|AB607029.1|  Wickerhamomyces tratensis genes for ITS1, 5.8...  34.2    5.8  
gb|HQ703027.1|  Uncultured Suillus clone 4j5 internal transcri...  34.2    5.8  
gb|JF803491.1|  Wickerhamomyces anomalus strain Tcy26 internal...  34.2    5.8  
gb|JF803490.1|  Zygosaccharomyces pseudorouxii strain Tcy23 in...  34.2    5.8  
gb|JF803489.1|  Zygosaccharomyces pseudorouxii strain Tcy22 in...  34.2    5.8  
gb|JF728870.1|  Wickerhamomyces anomalus strain Tsy1 18S ribos...  34.2    5.8  
gb|HM588764.1|  Meyerozyma guilliermondii strain SMB B-G-PYD12...  34.2    5.8  
gb|HM588763.1|  Meyerozyma guilliermondii isolate hn-4 B-G-NA7...  34.2    5.8  
gb|HM588762.1|  Meyerozyma guilliermondii strain SMB B-G-MA4 1...  34.2    5.8  
emb|FR668061.1|  Millerozyma farinosa genomic DNA containing I...  34.2    5.8  
emb|FR668062.1|  Millerozyma sp. SM-2010a genomic DNA containi...  34.2    5.8  
emb|FR668057.1|  Millerozyma sp. SM-2010a genomic DNA containi...  34.2    5.8  
emb|FR668058.1|  Millerozyma sp. SM-2010a genomic DNA containi...  34.2    5.8  
emb|FR668056.1|  Candida sp. CBS 2004 genomic DNA containing I...  34.2    5.8  
emb|FR668054.1|  Millerozyma farinosa genomic DNA containing I...  34.2    5.8  
emb|FR668055.1|  Millerozyma sp. SM-2010a genomic DNA containi...  34.2    5.8  
emb|FR870476.1|  Debaryomyces hansenii genomic DNA containing ...  34.2    5.8  
gb|HQ650723.1|  Pleopsidium gobiense isolate AFTOL-ID 1003 18S...  34.2    5.8  
gb|HQ260334.1|  Kazachstania intestinalis strain ATCC MYA-4658...  34.2    5.8  
gb|HQ260335.1|  Kazachstania intestinalis strain EH088 18S rib...  34.2    5.8  
gb|JN016715.1|  Citeromyces siamensis strain NRRL Y-27975 inte...  34.2    5.8  
gb|JN016714.1|  Citeromyces matritensis strain NRRL Y-8868 int...  34.2    5.8  
gb|JN016713.1|  Citeromyces matritensis strain NRRL Y-1506 int...  34.2    5.8  
ref|NR_111633.1|  Citeromyces matritensis NRRL Y-2407 ITS regi...  34.2    5.8  
gb|JN016711.1|  Citeromyces sp. CJR-2011 strain NRRL Y-11581 i...  34.2    5.8  
gb|JF720039.1|  Uncultured fungus clone NonWT_OTU_7 18S riboso...  34.2    5.8  
gb|JF720033.1|  Uncultured fungus clone NonWT_OTU_1 18S riboso...  34.2    5.8  
gb|HM172828.1|  Fungal sp. FSU 10087 18S ribosomal RNA gene, p...  34.2    5.8  
gb|JF916558.1|  Candida parapsilosis strain 51B internal trans...  34.2    5.8  
gb|JF916559.1|  Candida parapsilosis strain 51A internal trans...  34.2    5.8  
gb|JF916548.1|  Torulaspora delbrueckii strain 94B internal tr...  34.2    5.8  
gb|JF916549.1|  Torulaspora delbrueckii strain 138A clone a3 i...  34.2    5.8  
gb|JF916547.1|  Saccharomyces martiniae strain 82Z internal tr...  34.2    5.8  
gb|JF916546.1|  Candida tropicalis strain 70C internal transcr...  34.2    5.8  
gb|JF916538.1|  Meyerozyma guilliermondii strain 16A clone d2 ...  34.2    5.8  
gb|JF916539.1|  Meyerozyma guilliermondii strain 18A internal ...  34.2    5.8  
gb|JF916535.1|  Pichia hampshirensis strain 135C internal tran...  34.2    5.8  
gb|JF916536.1|  Pichia hampshirensis strain 138A clone a2 inte...  34.2    5.8  
gb|JF916523.1|  Kluyveromyces lactis strain 150C internal tran...  34.2    5.8  
gb|JF916524.1|  Kluyveromyces lactis strain 88C internal trans...  34.2    5.8  
gb|JF916514.1|  Kazachstania aerobia strain 33A internal trans...  34.2    5.8  
gb|JF916515.1|  Kazachstania aerobia strain 49Z internal trans...  34.2    5.8  
gb|JF916497.1|  Debaryomyces hansenii strain 145C internal tra...  34.2    5.8  
gb|JF916498.1|  Debaryomyces hansenii strain 18B internal tran...  34.2    5.8  
gb|JF916480.1|  Saccharomyces paradoxus strain 187A internal t...  34.2    5.8  
gb|JF916481.1|  Saccharomyces paradoxus strain 164A internal t...  34.2    5.8  
gb|HQ623607.1|  Sympodiomyces sp. LCF-01 strain FN8L03 interna...  34.2    5.8  
gb|HQ623574.1|  Candida sp. LCF-34 strain GJ10L02 internal tra...  34.2    5.8  
gb|HQ623573.1|  Cyberlindnera sp. LCF-22 strain GG3L01 interna...  34.2    5.8  
gb|HQ623566.1|  Candida sp. LCF-105 strain GG11M02 internal tr...  34.2    5.8  
gb|HQ623565.1|  Candida sp. LCF-101 strain GG5M03 internal tra...  34.2    5.8  
gb|HQ623560.1|  Wickerhamomyces sp. LCF-12 strain NN10L12 inte...  34.2    5.8  
gb|HQ623559.1|  Hanseniaspora sp. LCF-02 strain TJ8M11 interna...  34.2    5.8  
gb|HQ623558.1|  Hanseniaspora sp. LCF-03 strain ES5M09 interna...  34.2    5.8  
gb|HQ623557.1|  Candida sp. LCF-135 strain TJ16M01 internal tr...  34.2    5.8  
gb|HQ623556.1|  Candida sp. LCF-100 strain GG5M09 internal tra...  34.2    5.8  
gb|HQ623555.1|  Candida sp. LCF-100 strain GG4M27 internal tra...  34.2    5.8  
gb|HQ623554.1|  Saturnispora zaruensis strain NRRL Y-7008 inte...  34.2    5.8  
gb|HQ623553.1|  Candida sophiae-reginae strain NRRL Y-17668 in...  34.2    5.8  
gb|HQ623552.1|  Candida boleticola strain NRRL Y-17666 interna...  34.2    5.8  
gb|HQ623551.1|  Candida boleticola strain NRRL Y-17080 interna...  34.2    5.8  
gb|HQ623548.1|  Saccharomyces sp. LCF-05 strain NN19S17 intern...  34.2    5.8  
gb|HQ623547.1|  Saccharomyces sp. LCF-05 strain NN13S14 intern...  34.2    5.8  
gb|HQ623546.1|  Vanderwaltozyma sp. LCF-01 strain NN13S05 inte...  34.2    5.8  
gb|HQ623545.1|  Vanderwaltozyma sp. LCF-01 strain NN12S02 inte...  34.2    5.8  
gb|HQ623544.1|  Candida sp. LCF-15 strain EJ7S08 internal tran...  34.2    5.8  
gb|HQ623543.1|  Candida sp. LCF-124 strain NC3W71 internal tra...  34.2    5.8  
gb|HQ623542.1|  Candida sp. LCF-118 strain NU1W51 internal tra...  34.2    5.8  
gb|HQ623537.1|  Candida sp. LCF-113 strain ND2S07 internal tra...  34.2    5.8  
gb|HQ623536.1|  Candida sp. LCF-126 strain ND6S72 internal tra...  34.2    5.8  
gb|HQ623535.1|  Candida sp. LCF-126 strain ND3S72 internal tra...  34.2    5.8  
gb|HQ623534.1|  Candida sp. LCF-126 strain ND2S71 internal tra...  34.2    5.8  
gb|JF901806.1|  Candida boidinii 18S ribosomal RNA gene, parti...  34.2    5.8  
gb|HQ283380.1|  Candida tallmaniae strain CBS 8576 18S ribosom...  34.2    5.8  
gb|HQ283379.1|  Candida tallmaniae strain CBS 8573 18S ribosom...  34.2    5.8  
gb|HQ283378.1|  Candida tallmaniae strain CBS 8575 18S ribosom...  34.2    5.8  
gb|HQ283377.1|  Candida friedrichii strain CBS 4114 18S riboso...  34.2    5.8  
gb|HQ283375.1|  Candida tammaniensis strain CBS 8504 18S ribos...  34.2    5.8  
gb|HQ283374.1|  Candida khao-thaluensis strain CBS 8535 18S ri...  34.2    5.8  
gb|HQ283373.1|  Candida khao-thaluensis strain CBS 9930 18S ri...  34.2    5.8  
gb|HQ283372.1|  Candida insectorum strain CBS 6213 internal tr...  34.2    5.8  
gb|HQ283371.1|  Candida tenuis strain CBS 615 18S ribosomal RN...  34.2    5.8  
gb|HQ283370.1|  Yamadazyma akitaensis strain CBS 6701 18S ribo...  34.2    5.8  
gb|HQ283369.1|  Pichia nakazawae strain CBS 6700 18S ribosomal...  34.2    5.8  
gb|HQ283368.1|  Pichia philogaea strain CBS 6696 18S ribosomal...  34.2    5.8  
gb|HQ283367.1|  Candida kanchanaburiensis strain CBS 11266 18S...  34.2    5.8  
ref|NR_103619.1|  Candida germanica CBS 4105 ITS region; from ...  34.2    5.8  
gb|HQ283365.1|  Candida dendronema strain CBS 6270 18S ribosom...  34.2    5.8  
gb|HQ283364.1|  Candida vaughaniae strain CBS 8583 18S ribosom...  34.2    5.8  
gb|HM156521.1|  Candida intermedia strain CBS 5310 internal tr...  34.2    5.8  
gb|HM156519.1|  Candida pseudoflosculorum strain CBS 8584 inte...  34.2    5.8  
gb|HM156518.1|  Clavispora lusitaniae strain CBS 6936 internal...  34.2    5.8  
gb|HM156516.1|  Candida hawaiiana strain CBS 9146 internal tra...  34.2    5.8  
gb|HM156509.1|  Candida silvicultrix strain CBS 6269 internal ...  34.2    5.8  
gb|HM156508.1|  Wickerhamomyces ciferrii strain CBS 111 intern...  34.2    5.8  
gb|HM156507.1|  Wickerhamomyces sydowiorum strain CBS 5995 int...  34.2    5.8  
gb|HM156506.1|  Candida nitrativorans strain CBS 6152 internal...  34.2    5.8  
gb|HM156505.1|  Wickerhamomyces lynferdii strain CBS 6695 inte...  34.2    5.8  
gb|HM156504.1|  Wickerhamomyces hampshirensis strain CBS 7208 ...  34.2    5.8  
ref|NR_111542.1|  Wickerhamomyces chaumierensis CBS 8565 ITS r...  34.2    5.8  
gb|HM156502.1|  Pichia pijperi strain CBS 2887 internal transc...  34.2    5.8  
gb|HM156501.1|  Candida solani strain CBS 1908 internal transc...  34.2    5.8  
gb|JF825468.1|  Saccharomyces cerevisiae strain XSQ68-1 18S ri...  34.2    5.8  
gb|JF825467.1|  Debaryomyces hansenii strain XSQ63-2 18S ribos...  34.2    5.8  
gb|JF825466.1|  Candida albicans strain DHP7 18S ribosomal RNA...  34.2    5.8  
dbj|AB636448.1|  Uncultured Suillus genes for 18S rRNA, ITS1, ...  34.2    5.8  
dbj|AB636447.1|  Uncultured Suillus genes for ITS1, 5.8S rRNA,...  34.2    5.8  
gb|JF817317.1|  Pichia sp. CanS-40 18S ribosomal RNA gene, par...  34.2    5.8  
gb|JF817286.1|  Meyerozyma guilliermondii strain CanR-56 18S r...  34.2    5.8  
gb|JF300165.1|  Wickerhamomyces anomalus isolate PYDP1 interna...  34.2    5.8  
gb|JF300164.1|  Candida tropicalis isolate PYB4 internal trans...  34.2    5.8  
emb|FR682437.1|  Uncultured Ascomycota genomic DNA containing ...  34.2    5.8  
emb|FR682372.1|  Uncultured Ascomycota genomic DNA containing ...  34.2    5.8  
emb|FR682336.1|  Uncultured Ascomycota genomic DNA containing ...  34.2    5.8  
emb|FR682293.1|  Uncultured Ascomycota genomic DNA containing ...  34.2    5.8  
emb|FR682269.1|  Uncultured Ascomycota genomic DNA containing ...  34.2    5.8  
gb|JF756591.1|  Ogataea parapolymorpha strain NRRL YB-1982 int...  34.2    5.8  
gb|JF756590.1|  Ogataea parapolymorpha strain NRRL Y-7560 inte...  34.2    5.8  
gb|JF756589.1|  Ogataea polymorpha strain NRRL Y-5445 internal...  34.2    5.8  
ref|NR_111630.1|  Ogataea angusta CBS 7073 ITS region; from TY...  34.2    5.8  
gb|HM138672.1|  Ganoderma sp. HKAS58054 18S ribosomal RNA gene...  34.2    5.8  
gb|HM138671.1|  Ganoderma sp. HKAS58053 18S ribosomal RNA gene...  34.2    5.8  
gb|HM138670.1|  Ganoderma sp. HKAS58055 18S ribosomal RNA gene...  34.2    5.8  
gb|JF792848.1|  Debaryomyces sp. DVM 18S ribosomal RNA gene, i...  34.2    5.8  
gb|HM151976.1|  Tuber fulgens isolate HMT37 18S ribosomal RNA ...  34.2    5.8  
gb|HQ611336.1|  Uncultured fungus clone mtb80404a_02F_F02 18S ...  34.2    5.8  
emb|FR852079.1|  Uncultured Trichophaea genomic DNA containing...  34.2    5.8  
emb|FR852077.1|  Uncultured Trichophaea genomic DNA containing...  34.2    5.8  
emb|FR851881.1|  Saccharomyces bayanus genomic DNA containing ...  34.2    5.8  
gb|HQ656006.1|  Saccharomycetes sp. Y23 internal transcribed s...  34.2    5.8  
gb|JF730118.1|  Meyerozyma guilliermondii isolate VB7 18S ribo...  34.2    5.8  
gb|GU942435.1|  Uncultured eukaryote clone N709T_73 18S riboso...  34.2    5.8  
gb|GU942431.1|  Uncultured eukaryote clone N709T_66 18S riboso...  34.2    5.8  
gb|GU942402.1|  Uncultured eukaryote clone N707T_94 18S riboso...  34.2    5.8  
gb|GU942398.1|  Uncultured eukaryote clone N707T_88 18S riboso...  34.2    5.8  
gb|GU942397.1|  Uncultured eukaryote clone N707T_87 18S riboso...  34.2    5.8  
gb|GU942395.1|  Uncultured eukaryote clone N707T_85 18S riboso...  34.2    5.8  
gb|GU942394.1|  Uncultured eukaryote clone N707T_84 18S riboso...  34.2    5.8  
gb|GU942392.1|  Uncultured eukaryote clone N707T_81 18S riboso...  34.2    5.8  
gb|GU942390.1|  Uncultured eukaryote clone N707T_77 18S riboso...  34.2    5.8  
gb|GU942389.1|  Uncultured eukaryote clone N707T_76 18S riboso...  34.2    5.8  
gb|GU942388.1|  Uncultured eukaryote clone N707T_75 18S riboso...  34.2    5.8  
gb|GU942386.1|  Uncultured eukaryote clone N707T_73 18S riboso...  34.2    5.8  
gb|GU942384.1|  Uncultured eukaryote clone N707T_71 18S riboso...  34.2    5.8  
gb|GU942383.1|  Uncultured eukaryote clone N707T_70 18S riboso...  34.2    5.8  
gb|GU942380.1|  Uncultured eukaryote clone N707T_65 18S riboso...  34.2    5.8  
gb|GU942373.1|  Uncultured eukaryote clone N707T_57 18S riboso...  34.2    5.8  
gb|GU942370.1|  Uncultured eukaryote clone N707T_53 18S riboso...  34.2    5.8  
gb|GU942369.1|  Uncultured eukaryote clone N707T_52 18S riboso...  34.2    5.8  
gb|GU942366.1|  Uncultured eukaryote clone N707T_47 18S riboso...  34.2    5.8  
gb|GU942363.1|  Uncultured eukaryote clone N707T_44 18S riboso...  34.2    5.8  
gb|GU942362.1|  Uncultured eukaryote clone N707T_42 18S riboso...  34.2    5.8  
gb|GU942361.1|  Uncultured eukaryote clone N707T_41 18S riboso...  34.2    5.8  
gb|GU942360.1|  Uncultured eukaryote clone N707T_40 18S riboso...  34.2    5.8  
gb|GU942359.1|  Uncultured eukaryote clone N707T_38 18S riboso...  34.2    5.8  
gb|GU942357.1|  Uncultured eukaryote clone N707T_36 18S riboso...  34.2    5.8  
gb|GU942356.1|  Uncultured eukaryote clone N707T_35 18S riboso...  34.2    5.8  
gb|GU942355.1|  Uncultured eukaryote clone N707T_34 18S riboso...  34.2    5.8  
gb|GU942353.1|  Uncultured eukaryote clone N707T_30 18S riboso...  34.2    5.8  
gb|GU942349.1|  Uncultured eukaryote clone N707T_22 18S riboso...  34.2    5.8  
gb|GU942348.1|  Uncultured eukaryote clone N707T_21 18S riboso...  34.2    5.8  
gb|GU942347.1|  Uncultured eukaryote clone N707T_20 18S riboso...  34.2    5.8  
gb|GU942346.1|  Uncultured eukaryote clone N707T_18 18S riboso...  34.2    5.8  
gb|GU942345.1|  Uncultured eukaryote clone N707T_17 18S riboso...  34.2    5.8  
gb|GU942342.1|  Uncultured eukaryote clone N707T_13 18S riboso...  34.2    5.8  
gb|GU942338.1|  Uncultured eukaryote clone N707T_10 18S riboso...  34.2    5.8  
gb|GU942337.1|  Uncultured eukaryote clone N707T_08 18S riboso...  34.2    5.8  
gb|GU942336.1|  Uncultured eukaryote clone N707T_07 18S riboso...  34.2    5.8  
gb|GU942335.1|  Uncultured eukaryote clone N707T_05 18S riboso...  34.2    5.8  
gb|GU942334.1|  Uncultured eukaryote clone N707T_03 18S riboso...  34.2    5.8  
gb|GU942333.1|  Uncultured eukaryote clone N707T_2 18S ribosom...  34.2    5.8  
gb|GU942301.1|  Uncultured eukaryote clone N702T_99 18S riboso...  34.2    5.8  
gb|GU942295.1|  Uncultured eukaryote clone N702T_74 18S riboso...  34.2    5.8  
gb|GU942294.1|  Uncultured eukaryote clone N702T_73 18S riboso...  34.2    5.8  
gb|GU942284.1|  Uncultured eukaryote clone N702T_37 18S riboso...  34.2    5.8  
gb|GU942044.1|  Uncultured eukaryote clone N420T_32 18S riboso...  34.2    5.8  
gb|GU941918.1|  Uncultured eukaryote clone N414T_290 18S ribos...  34.2    5.8  
gb|GU941901.1|  Uncultured eukaryote clone N414T_217 18S ribos...  34.2    5.8  
gb|GU941867.1|  Uncultured eukaryote clone N412T_45 18S riboso...  34.2    5.8  
gb|GU941396.1|  Uncultured eukaryote clone N305T_07 18S riboso...  34.2    5.8  
gb|GU941361.1|  Uncultured eukaryote clone N205T_217 18S ribos...  34.2    5.8  
gb|GU941315.1|  Uncultured eukaryote clone N203T_221 18S ribos...  34.2    5.8  
gb|GU941311.1|  Uncultured eukaryote clone N203T_213 18S ribos...  34.2    5.8  
gb|GU941241.1|  Uncultured eukaryote clone N107T_247 18S ribos...  34.2    5.8  
gb|GU941220.1|  Uncultured eukaryote clone N104T_312 18S ribos...  34.2    5.8  
gb|GU941217.1|  Uncultured eukaryote clone N104T_304 18S ribos...  34.2    5.8  
gb|GU941216.1|  Uncultured eukaryote clone N104T_301 18S ribos...  34.2    5.8  
gb|GU941214.1|  Uncultured eukaryote clone N104T_294 18S ribos...  34.2    5.8  
gb|GU941213.1|  Uncultured eukaryote clone N104T_292 18S ribos...  34.2    5.8  
gb|GU941211.1|  Uncultured eukaryote clone N104T_280 18S ribos...  34.2    5.8  
gb|JF693338.1|  Kazachstania sp. D190 18S ribosomal RNA gene, ...  34.2    5.8  
gb|JF693337.1|  Candida shehatae strain D42 18S ribosomal RNA ...  34.2    5.8  
gb|JF693336.1|  Candida atakaporum strain D48 18S ribosomal RN...  34.2    5.8  
gb|JF693335.1|  Candida sp. DG-2013c strain D37_2 18S ribosoma...  34.2    5.8  
gb|HQ438312.1|  Candida railenensis strain FNY129 18S ribosoma...  34.2    5.8  
gb|HQ438311.1|  Candida railenensis strain FNY108 18S ribosoma...  34.2    5.8  
gb|HQ438310.1|  Candida railenensis strain FNY92 18S ribosomal...  34.2    5.8  
gb|HQ438309.1|  Candida railenensis strain FNY84 18S ribosomal...  34.2    5.8  
gb|HQ438308.1|  Candida railenensis strain FNY83 18S ribosomal...  34.2    5.8  
gb|HQ438307.1|  Candida railenensis strain FNY76 18S ribosomal...  34.2    5.8  
gb|HQ438306.1|  Candida railenensis strain FNY52 18S ribosomal...  34.2    5.8  
gb|HQ438305.1|  Candida railenensis strain FNY39 18S ribosomal...  34.2    5.8  
gb|HQ438304.1|  Candida railenensis strain FNY32 18S ribosomal...  34.2    5.8  
gb|HQ438303.1|  Candida railenensis strain FNY27 18S ribosomal...  34.2    5.8  
gb|HQ438302.1|  Candida railenensis strain FNY26 18S ribosomal...  34.2    5.8  
gb|HQ438301.1|  Candida railenensis strain FNY25 18S ribosomal...  34.2    5.8  
gb|HQ438300.1|  Candida railenensis strain FNY20 18S ribosomal...  34.2    5.8  
gb|HQ438299.1|  Candida railenensis strain FNY19 18S ribosomal...  34.2    5.8  
gb|HQ438298.1|  Candida railenensis strain FNY16 18S ribosomal...  34.2    5.8  
gb|HQ438297.1|  Candida railenensis strain FNY13 18S ribosomal...  34.2    5.8  
gb|HQ438296.1|  Candida railenensis strain FNY10 18S ribosomal...  34.2    5.8  
gb|HQ438295.1|  Candida railenensis strain FNY9 18S ribosomal ...  34.2    5.8  
gb|HQ438294.1|  Candida railenensis strain FNY6 16S ribosomal ...  34.2    5.8  
gb|HQ448930.1|  Meyerozyma guilliermondii isolate NBAII Y12 18...  34.2    5.8  
gb|HQ267068.1|  Uncultured fungus clone 50-p12-A5 18S ribosoma...  34.2    5.8  
gb|HQ267062.1|  Uncultured fungus clone 100-p11-H12 18S riboso...  34.2    5.8  
gb|JF449467.1|  Uncultured Pleosporales clone AC_2d_C05 18S ri...  34.2    5.8  
gb|HQ857745.1|  Meyerozyma guilliermondii strain M47 internal ...  34.2    5.8  
gb|HQ857743.1|  Meyerozyma guilliermondii strain M63 internal ...  34.2    5.8  
gb|HQ857742.1|  Meyerozyma guilliermondii strain M60 18S ribos...  34.2    5.8  
gb|HQ857740.1|  Meyerozyma guilliermondii strain A4 18S riboso...  34.2    5.8  
gb|HQ379158.1|  Hanseniaspora occidentalis strain M46 internal...  34.2    5.8  
gb|HQ379157.1|  Hanseniaspora opuntiae strain M44 internal tra...  34.2    5.8  
gb|HQ379156.1|  Candida membranifaciens strain A2 internal tra...  34.2    5.8  
gb|HQ379153.1|  Meyerozyma guilliermondii strain M10 5.8S ribo...  34.2    5.8  
gb|HQ379152.1|  Meyerozyma guilliermondii strain M13 internal ...  34.2    5.8  
gb|HQ379151.1|  Torulaspora delbrueckii strain M15 internal tr...  34.2    5.8  
gb|HQ379149.1|  Meyerozyma guilliermondii strain M26 internal ...  34.2    5.8  
gb|JF461105.1|  Uncultured fungus clone ITSGutPd15 18S ribosom...  34.2    5.8  
tpg|BK006945.2|  TPA: Saccharomyces cerevisiae S288c chromosom...  34.2    5.8  
gb|JF430479.1|  Ogataea sp. NRRL YB-2437 18S ribosomal RNA gen...  34.2    5.8  
gb|JF430478.1|  Ogataea sp. NCAIM Y.01835 18S ribosomal RNA ge...  34.2    5.8  
gb|JF430477.1|  Ogataea sp. NCAIM Y.01833 18S ribosomal RNA ge...  34.2    5.8  
emb|FR839618.1|  Candida ecuadorensis partial 18S rRNA gene, I...  34.2    5.8  
gb|HQ659552.1|  Debaryomyces hansenii strain cp121 18S ribosom...  34.2    5.8  
gb|JF736843.1|  Candida albicans strain KDX-CA001 18S ribosoma...  34.2    5.8  
emb|FR820641.1|  Candida dubliniensis genomic DNA containing 1...  34.2    5.8  
emb|FR820640.1|  Candida dubliniensis genomic DNA containing 1...  34.2    5.8  
emb|FR820639.1|  Candida dubliniensis genomic DNA containing 1...  34.2    5.8  
emb|FR820638.1|  Candida dubliniensis genomic DNA containing 1...  34.2    5.8  
emb|FR820637.1|  Candida dubliniensis genomic DNA containing 1...  34.2    5.8  
emb|FR820636.1|  Candida dubliniensis genomic DNA containing 1...  34.2    5.8  
gb|HM016907.1|  Candida albicans strain 29 18S ribosomal RNA g...  34.2    5.8  
gb|JF416789.1|  Wickerhamomyces anomalus strain Tcy25 internal...  34.2    5.8  
gb|JF416788.1|  Wickerhamomyces anomalus strain TcAP1 internal...  34.2    5.8  
gb|JF290437.1|  Wickerhamomyces anomalus internal transcribed ...  34.2    5.8  
emb|FN706518.1|  Candida orthopsilosis genomic DNA containing ...  34.2    5.8  
emb|FN706517.1|  Candida orthopsilosis genomic DNA containing ...  34.2    5.8  
gb|HM044608.1|  Uncultured Suillus clone 150 18S ribosomal RNA...  34.2    5.8  
gb|HM044607.1|  Uncultured Suillus clone 149 18S ribosomal RNA...  34.2    5.8  
gb|HM044606.1|  Uncultured Suillus clone 148 18S ribosomal RNA...  34.2    5.8  
gb|HM044605.1|  Uncultured Suillus clone 147 18S ribosomal RNA...  34.2    5.8  
gb|HM044567.1|  Uncultured Suillus clone 109 18S ribosomal RNA...  34.2    5.8  
gb|HM044533.1|  Uncultured Suillus clone 71 18S ribosomal RNA ...  34.2    5.8  
gb|HM044514.1|  Uncultured Suillus clone 52 18S ribosomal RNA ...  34.2    5.8  
gb|HM044513.1|  Uncultured Hygrophorus clone 51 18S ribosomal ...  34.2    5.8  
gb|HM044494.1|  Uncultured Suillus clone 32 18S ribosomal RNA ...  34.2    5.8  
gb|HM044484.1|  Uncultured Suillus clone 22 18S ribosomal RNA ...  34.2    5.8  
gb|HM044473.1|  Uncultured Suillus clone 11 18S ribosomal RNA ...  34.2    5.8  
gb|HM044468.1|  Uncultured Suillus clone 5 18S ribosomal RNA g...  34.2    5.8  
gb|HM044467.1|  Uncultured Suillus clone 4 18S ribosomal RNA g...  34.2    5.8  
gb|FJ876176.1|  Suillus sp. fc2662 internal transcribed spacer...  34.2    5.8  
gb|FJ876175.1|  Suillus sp. fc2099 internal transcribed spacer...  34.2    5.8  
gb|JF519330.1|  Uncultured Chondrostereum clone RELIS_G1_B03 1...  34.2    5.8  
gb|HQ916869.1|  Pichia norvegensis internal transcribed spacer...  34.2    5.8  
gb|GQ219921.1|  Uncultured Pichia clone SC_ITS_118 18S ribosom...  34.2    5.8  
gb|GQ219845.1|  Uncultured Pichia clone SC_ITS_042 18S ribosom...  34.2    5.8  
gb|HQ263360.1|  Spathaspora arborariae strain ATCC MYA-4684 18...  34.2    5.8  
gb|HQ263350.1|  Kazachstania sp. ATCC MYA-4658 internal transc...  34.2    5.8  
gb|HQ263349.1|  Candida sp. ATCC MYA-4650 internal transcribed...  34.2    5.8  
gb|HQ263346.1|  Candida parapsilosis strain ATCC MYA-4646 18S ...  34.2    5.8  
gb|JF292449.1|  Candida sp. enrichment culture clone MPSR01 18...  34.2    5.8  
gb|HM488590.1|  Uncultured Pseudohydnum clone FOM_d01 internal...  34.2    5.8  
gb|HM601461.1|  Wickerhamomyces anomalus strain Czsy18 18S rib...  34.2    5.8  
gb|HM601460.1|  Wickerhamomyces anomalus strain Czsy17 18S rib...  34.2    5.8  
gb|HM601459.1|  Hanseniaspora uvarum strain Tcy19 18S ribosoma...  34.2    5.8  
gb|HM601458.1|  Wickerhamomyces anomalus strain Tcy3 18S ribos...  34.2    5.8  
gb|JF273545.1|  Suillus bovinus strain EMF44 18S ribosomal RNA...  34.2    5.8  
gb|HM627157.2|  Priceomyces sp. CBS 12457 18S ribosomal RNA ge...  34.2    5.8  
gb|HM627151.2|  Scheffersomyces stipitis strain D6 18S ribosom...  34.2    5.8  
gb|HQ651909.1|  Pichia fabianii strain PFB 18S ribosomal RNA g...  34.2    5.8  
gb|HM439578.1|  Fungal sp. 2653 YZ-2011 internal transcribed s...  34.2    5.8  
gb|HM439574.1|  Fungal sp. 2597 YZ-2011 internal transcribed s...  34.2    5.8  
gb|JF304191.1|  Wickerhamomyces anomalus isolate Czs-15 intern...  34.2    5.8  
gb|JF304190.1|  Wickerhamomyces anomalus isolate Czs-16 intern...  34.2    5.8  
emb|FR751341.1|  Hanseniaspora uvarum genomic DNA containing 1...  34.2    5.8  
gb|HQ842697.1|  Meyerozyma guilliermondii strain JX35323 18S r...  34.2    5.8  
gb|HQ842696.1|  Meyerozyma guilliermondii strain JX35188 18S r...  34.2    5.8  
gb|HQ842695.1|  Meyerozyma guilliermondii strain JZ24045 18S r...  34.2    5.8  
gb|HQ842657.1|  Candida metapsilosis strain JZ27076 18S riboso...  34.2    5.8  
gb|HQ842653.1|  Candida metapsilosis strain JZ03078 18S riboso...  34.2    5.8  
gb|HQ842648.1|  Candida metapsilosis strain PYS1344 18S riboso...  34.2    5.8  
gb|GU979030.1|  Tuber magnatum isolate T100_mag 18S ribosomal ...  34.2    5.8  
gb|JF271123.1|  Ustilaginoidea virens isolate SX1 18S ribosoma...  34.2    5.8  
gb|JF271122.1|  Ustilaginoidea virens isolate HH1 18S ribosoma...  34.2    5.8  
emb|FN985101.1|  Saturnispora quitensis 18S rRNA gene (partial...  34.2    5.8  
gb|GU910143.1|  Uncultured Sordariales clone 8SC8ca03 internal...  34.2    5.8  
gb|GU910106.1|  Uncultured Pezizales clone 8SC7ce10 internal t...  34.2    5.8  
gb|GU910123.1|  Uncultured Pezizales clone 8SC7cg04 internal t...  34.2    5.8  
gb|GU910084.1|  Uncultured Pezizales clone 8SC7cc12 internal t...  34.2    5.8  
gb|HQ875415.1|  Uncultured Pichia clone M27 18S ribosomal RNA ...  34.2    5.8  
gb|HQ849550.1|  Candida dubliniensis strain A102 internal tran...  34.2    5.8  
gb|HQ849549.1|  Candida dubliniensis strain A081 internal tran...  34.2    5.8  
gb|HQ719236.1|  Uncultured fungus clone WT65 18S ribosomal RNA...  34.2    5.8  
gb|HQ719226.1|  Uncultured fungus clone WT101 18S ribosomal RN...  34.2    5.8  
gb|HQ184180.1|  Filobasidium sp. UFMGCB 2014 18S ribosomal RNA...  34.2    5.8  
gb|HQ696997.1|  Zygosaccharomyces rouxii strain Tcy13 internal...  34.2    5.8  
gb|HQ696996.1|  Zygosaccharomyces rouxii strain Tcy12 internal...  34.2    5.8  
gb|HQ696995.1|  Wickerhamomyces anomalus strain Tcy11 internal...  34.2    5.8  
gb|HQ696994.1|  Wickerhamomyces sp. Tcy10 internal transcribed...  34.2    5.8  
gb|HQ696993.1|  Wickerhamomyces anomalus strain Tcy9 internal ...  34.2    5.8  
gb|HQ696992.1|  Wickerhamomyces anomalus strain Tcy8 internal ...  34.2    5.8  
gb|HQ696991.1|  Wickerhamomyces anomalus strain Tcy7 internal ...  34.2    5.8  
gb|HQ615931.1|  Wickerhamomyces anomalus strain Tcy6 internal ...  34.2    5.8  
gb|HQ615930.1|  Wickerhamomyces anomalus strain Tcy5 internal ...  34.2    5.8  
gb|HQ615929.1|  Wickerhamomyces anomalus strain Tcy4 internal ...  34.2    5.8  
gb|HQ832734.1|  Marasmius sp. HKAS 53710 internal transcribed ...  34.2    5.8  
gb|FJ687272.1|  Suillus placidus isolate SB023 internal transc...  34.2    5.8  
gb|HQ127627.1|  Scheffersomyces sp. BY-41 18S ribosomal RNA ge...  34.2    5.8  
gb|HQ127625.1|  Candida sp. BY-39 18S ribosomal RNA gene, part...  34.2    5.8  
gb|HQ014736.1|  Candida tropicalis strain WM10.116 18S ribosom...  34.2    5.8  
gb|HQ014735.1|  Candida glabrata strain WM10.115 internal tran...  34.2    5.8  
gb|HQ014734.1|  Candida tropicalis strain WM10.114 18S ribosom...  34.2    5.8  
gb|HQ014733.1|  Candida parapsilosis strain WM10.113SR6R inter...  34.2    5.8  
gb|HQ014732.1|  Candida tropicalis strain WM10.113LR1 18S ribo...  34.2    5.8  
gb|HQ014731.1|  Kluyveromyces marxianus strain WM10.112 18S ri...  34.2    5.8  
gb|HQ014730.1|  Candida glabrata strain WM10.111 internal tran...  34.2    5.8  
gb|HQ014729.1|  Kluyveromyces marxianus strain WM10.110 intern...  34.2    5.8  
gb|HQ014728.1|  Candida glabrata strain WM10.109 internal tran...  34.2    5.8  
gb|HQ014727.1|  Candida glabrata strain WM10.108Reverse intern...  34.2    5.8  
gb|HQ014725.1|  Candida tropicalis strain WM10.107 internal tr...  34.2    5.8  
gb|HQ014724.1|  Candida parapsilosis strain WM10.106 18S ribos...  34.2    5.8  
gb|HQ014723.1|  Candida albicans strain WM10.105 18S ribosomal...  34.2    5.8  
gb|HQ014722.1|  Candida albicans strain WM10.104 internal tran...  34.2    5.8  
gb|HQ014721.1|  Candida tropicalis strain WM10.103 internal tr...  34.2    5.8  
gb|HQ014720.1|  Candida tropicalis strain WM10.102 internal tr...  34.2    5.8  
gb|HQ014719.1|  Candida tropicalis strain WM10.101 18S ribosom...  34.2    5.8  
gb|HQ014718.1|  Candida tropicalis strain WM10.99 internal tra...  34.2    5.8  
gb|HQ014717.1|  Candida albicans strain WM10.98 18S ribosomal ...  34.2    5.8  
gb|HQ014716.1|  Candida albicans strain WM10.97 18S ribosomal ...  34.2    5.8  
gb|HQ014715.1|  Candida albicans strain WM10.96 18S ribosomal ...  34.2    5.8  
gb|HQ014714.1|  Candida tropicalis strain WM10.95 18S ribosoma...  34.2    5.8  
gb|HQ014713.1|  Candida albicans strain WM10.94 18S ribosomal ...  34.2    5.8  
dbj|AB610145.1|  Candida uthaithanina genes for ITS1, 5.8S rRN...  34.2    5.8  
dbj|AB610144.1|  Candida uthaithanina genes for ITS1, 5.8S rRN...  34.2    5.8  
dbj|AB610143.1|  Candida uthaithanina genes for ITS1, 5.8S rRN...  34.2    5.8  
gb|HM536085.1|  Boreostereum radiatum isolate RLG-9717-Sp 18S ...  34.2    5.8  
gb|HQ631071.1|  Pichia sp. 1 TMS-2011 voucher SC9d50p12-4 18S ...  34.2    5.8  
gb|HQ631066.1|  Candida sp. 4 TMS-2011 voucher SC8d100p16-11 1...  34.2    5.8  
gb|HQ631029.1|  Candida sp. 2 TMS-2011 voucher SC13d100p7-5 18...  34.2    5.8  
gb|HQ631020.1|  Candida sp. 1 TMS-2011 voucher SC9d50p12-11 18...  34.2    5.8  
gb|HQ631010.1|  Candida sp. 3 TMS-2011 voucher SC9d50p12-1 18S...  34.2    5.8  
gb|HQ014447.1|  Candida sp. TT12 18S ribosomal RNA gene, parti...  34.2    5.8  
emb|FR686570.1|  Phaeolus schweinitzii genomic DNA containing ...  34.2    5.8  
gb|HM991450.1|  Meyerozyma guilliermondii isolate LCBG-03 inte...  34.2    5.8  
gb|HQ693809.1|  Meyerozyma guilliermondii strain W63031-08 18S...  34.2    5.8  
gb|HQ693808.1|  Meyerozyma guilliermondii strain W56260-07 18S...  34.2    5.8  
gb|HQ693807.1|  Meyerozyma guilliermondii strain T51653-07 18S...  34.2    5.8  
gb|HQ693806.1|  Meyerozyma guilliermondii strain T38215-06 18S...  34.2    5.8  
gb|HQ693805.1|  Meyerozyma guilliermondii strain PF6934-86 18S...  34.2    5.8  
gb|HQ693804.1|  Meyerozyma guilliermondii strain M8464-08 18S ...  34.2    5.8  
gb|HQ693803.1|  Meyerozyma guilliermondii strain H31147-09 int...  34.2    5.8  
gb|HQ693802.1|  Meyerozyma guilliermondii strain F44185-06 18S...  34.2    5.8  
gb|HQ693801.1|  Meyerozyma guilliermondii strain F38277-07 18S...  34.2    5.8  
gb|HQ693800.1|  Meyerozyma guilliermondii strain F15415-06 18S...  34.2    5.8  
gb|HQ693799.1|  Meyerozyma guilliermondii strain A3970-87 18S ...  34.2    5.8  
gb|HQ693798.1|  Meyerozyma guilliermondii strain A336-99 18S r...  34.2    5.8  
gb|HQ693797.1|  Meyerozyma guilliermondii strain A331-75 18S r...  34.2    5.8  
gb|HQ693795.1|  Meyerozyma guilliermondii strain A2551-86 18S ...  34.2    5.8  
gb|HQ693794.1|  Meyerozyma guilliermondii strain A221-73 inter...  34.2    5.8  
gb|HQ693793.1|  Meyerozyma guilliermondii strain A2189-86 18S ...  34.2    5.8  
gb|HQ693792.1|  Meyerozyma guilliermondii strain A194-53 18S r...  34.2    5.8  
gb|HQ693791.1|  Meyerozyma guilliermondii strain A173-94 18S r...  34.2    5.8  
gb|HQ693790.1|  Meyerozyma guilliermondii strain A1499-76 18S ...  34.2    5.8  
gb|HQ693789.1|  Meyerozyma guilliermondii strain A149-49 18S r...  34.2    5.8  
gb|HQ693788.1|  Meyerozyma guilliermondii strain A1469-70 18S ...  34.2    5.8  
gb|HQ693787.1|  Clavispora lusitaniae strain H45593-09 interna...  34.2    5.8  
gb|HQ693786.1|  Clavispora lusitaniae strain H27507-04 18S rib...  34.2    5.8  
gb|HQ693785.1|  Clavispora lusitaniae strain F47819-04 18S rib...  34.2    5.8  
gb|HQ693784.1|  Candida intermedia strain F61108-07 18S riboso...  34.2    5.8  
gb|HQ693783.1|  Candida intermedia strain A933-78 18S ribosoma...  34.2    5.8  
gb|HQ693782.1|  Meyerozyma caribbica strain W63245-01 18S ribo...  34.2    5.8  
gb|HQ693781.1|  Meyerozyma caribbica strain T38768-04 18S ribo...  34.2    5.8  
gb|HQ693780.1|  Meyerozyma caribbica strain T32779-07 18S ribo...  34.2    5.8  
gb|HQ693779.1|  Meyerozyma caribbica strain M39632-09 internal...  34.2    5.8  
gb|HQ693778.1|  Meyerozyma caribbica strain M10611-04 internal...  34.2    5.8  
gb|HQ693777.1|  Meyerozyma caribbica strain F49572-08 internal...  34.2    5.8  
gb|HQ693776.1|  Candida palmioleophila strain W38018-09 18S ri...  34.2    5.8  
gb|HQ693775.1|  Candida palmioleophila strain W29590-09 18S ri...  34.2    5.8  
gb|HQ693774.1|  Candida palmioleophila strain W27955-07 18S ri...  34.2    5.8  
gb|HQ693773.1|  Candida palmioleophila strain T47982-09 18S ri...  34.2    5.8  
gb|HQ693772.1|  Candida palmioleophila strain M67303-09 18S ri...  34.2    5.8  
gb|HQ693771.1|  Candida palmioleophila strain M62963-09 18S ri...  34.2    5.8  
gb|HQ693770.1|  Candida palmioleophila strain M45383-09 18S ri...  34.2    5.8  
gb|HQ693769.1|  Candida palmioleophila strain F27811-07 18S ri...  34.2    5.8  
gb|HQ204750.1|  Uncultured Trichophaea clone 2008AHG6 18S ribo...  34.2    5.8  
gb|HM485391.1|  Tuber texense isolate JT15162 collection-date ...  34.2    5.8  
gb|HM485374.1|  Tuber magnatum isolate JT19460 collection-date...  34.2    5.8  
gb|GU327471.1|  Uncultured Candida clone G25p6 18S ribosomal R...  34.2    5.8  
gb|GU327470.1|  Uncultured Candida clone R16p8 18S ribosomal R...  34.2    5.8  
gb|GU327469.1|  Uncultured Debaryomyces clone R14c20 18S ribos...  34.2    5.8  
gb|GU327468.1|  Uncultured Debaryomyces clone R80c18 18S ribos...  34.2    5.8  
gb|GU327414.1|  Uncultured Trichophaea clone G14p1 18S ribosom...  34.2    5.8  
gb|GU327413.1|  Uncultured Trichophaea clone G10p2 18S ribosom...  34.2    5.8  
gb|GU327412.1|  Uncultured Trichophaea clone G9p3 18S ribosoma...  34.2    5.8  
gb|GU327411.1|  Uncultured Trichophaea clone G9p1 18S ribosoma...  34.2    5.8  
gb|HM589235.1|  Debaryomyces sp. BEA-2010 isolate A4 18S ribos...  34.2    5.8  
gb|HM589233.1|  Debaryomyces sp. BEA-2010 isolate A2 18S ribos...  34.2    5.8  
gb|HM589232.1|  Debaryomyces sp. BEA-2010 isolate A1 18S ribos...  34.2    5.8  
gb|HM589230.1|  Ascomycota sp. BEA-2010 isolate A6 18S ribosom...  34.2    5.8  
gb|HM589228.1|  Ascomycota sp. BEA-2010 isolate A4 18S ribosom...  34.2    5.8  
gb|HQ436091.1|  Uncultured fungus clone FITS_URP1_W36 small su...  34.2    5.8  
gb|HQ604801.1|  Pseudohydnum gelatinosum isolate BD 37 voucher...  34.2    5.8  
gb|HM803243.1|  Candida citri strain 11-469 18S ribosomal RNA ...  34.2    5.8  
gb|HM803242.1|  Candida citri strain 11-469 internal transcrib...  34.2    5.8  
gb|HQ591465.1|  Candida dubliniensis strain 951388 18S ribosom...  34.2    5.8  
gb|HQ222812.1|  Meyerozyma caribbica isolate BY2 5.8S ribosoma...  34.2    5.8  
gb|HQ413283.1|  Candida sp. AZ004 5.8S ribosomal RNA gene, par...  34.2    5.8  
gb|HQ413282.1|  Ogataea pini strain AZ002 5.8S ribosomal RNA g...  34.2    5.8  
gb|HQ413279.1|  Ogataea pini strain AZ012 5.8S ribosomal RNA g...  34.2    5.8  
gb|HQ413277.1|  Kuraishia capsulata strain AZ001 5.8S ribosoma...  34.2    5.8  
pdb|3O58|3  Chain 3, Yeast 80s Ribosome. This Entry Consists O...  34.2    5.8  
pdb|3O5H|3  Chain 3, Yeast 80s Ribosome. This Entry Consists O...  34.2    5.8  
gb|HQ457430.1|  Candida dubliniensis strain 103816 internal tr...  34.2    5.8  
gb|HQ457429.1|  Candida dubliniensis strain 103817 18S ribosom...  34.2    5.8  
gb|HQ457428.1|  Candida dubliniensis strain 103818 18S ribosom...  34.2    5.8  
gb|HQ457427.1|  Candida dubliniensis strain 103819 18S ribosom...  34.2    5.8  
gb|HQ457426.1|  Candida dubliniensis strain 103820 18S ribosom...  34.2    5.8  
gb|HQ457424.1|  Candida dubliniensis strain 941018 18S ribosom...  34.2    5.8  
gb|HQ457423.1|  Candida dubliniensis strain 93695 18S ribosoma...  34.2    5.8  
gb|HQ444978.1|  Uncultured fungus clone F1D13_18 internal tran...  34.2    5.8  
gb|HQ444976.1|  Uncultured fungus clone F1D13_16 internal tran...  34.2    5.8  
gb|HQ444975.1|  Uncultured fungus clone F1D13_15 internal tran...  34.2    5.8  
gb|HQ433025.1|  Uncultured Ascomycota clone asc07069 5.8S ribo...  34.2    5.8  
gb|HM639274.1|  Collybia sp. LM-UNAH 0070 5.8S ribosomal RNA g...  34.2    5.8  
gb|HM639263.1|  Amanita rubescens 5.8S ribosomal RNA gene and ...  34.2    5.8  
gb|HM769277.1|  Debaryomyces sp. NCAIM Y.01972 18S ribosomal R...  34.2    5.8  
gb|GQ921821.1|  Uncultured fungus clone RFLP type 105 18S ribo...  34.2    5.8  
gb|HM370479.1|  Uncultured Pyronemataceae isolate UE30 interna...  34.2    5.8  
gb|HM370457.1|  Uncultured Pyronemataceae isolate UE6 internal...  34.2    5.8  
gb|HM370456.1|  Uncultured Pyronemataceae isolate UE5 internal...  34.2    5.8  
gb|GU181899.1|  Uncultured Suillus clone 64 18S ribosomal RNA ...  34.2    5.8  
gb|GU181898.1|  Uncultured Suillus clone 63 18S ribosomal RNA ...  34.2    5.8  
gb|GU181897.1|  Uncultured Suillus clone 62 18S ribosomal RNA ...  34.2    5.8  
gb|GU181896.1|  Uncultured Suillus clone 61 18S ribosomal RNA ...  34.2    5.8  
gb|GU181895.1|  Uncultured Suillus clone 60 18S ribosomal RNA ...  34.2    5.8  
gb|GU181894.1|  Uncultured Suillus clone 59 18S ribosomal RNA ...  34.2    5.8  
gb|GU181893.1|  Uncultured Suillus clone 58 18S ribosomal RNA ...  34.2    5.8  
gb|GU181892.1|  Uncultured Suillus clone 57 18S ribosomal RNA ...  34.2    5.8  
gb|GU181891.1|  Uncultured Suillus clone 56 18S ribosomal RNA ...  34.2    5.8  
gb|GU181890.1|  Uncultured Suillus clone 55 18S ribosomal RNA ...  34.2    5.8  
gb|GU181868.1|  Uncultured Suillus clone 33 18S ribosomal RNA ...  34.2    5.8  
gb|GU181860.1|  Uncultured Suillus clone 25 18S ribosomal RNA ...  34.2    5.8  
gb|GU181858.1|  Uncultured Suillus clone 23 18S ribosomal RNA ...  34.2    5.8  
gb|GU181857.1|  Uncultured Suillus clone 22 18S ribosomal RNA ...  34.2    5.8  
gb|GU181849.1|  Uncultured Suillus clone 14 18S ribosomal RNA ...  34.2    5.8  
gb|GU181848.1|  Uncultured Suillus clone 13 18S ribosomal RNA ...  34.2    5.8  
gb|GU181843.1|  Uncultured Suillus clone 8 18S ribosomal RNA g...  34.2    5.8  
gb|GU181836.1|  Suillus tridentinus clone 1 18S ribosomal RNA ...  34.2    5.8  
gb|HM771640.1|  Saccharomyces cerevisiae strain KDLYS901 inter...  34.2    5.8  
gb|HM771639.1|  Candida tropicalis strain KDLYS201 internal tr...  34.2    5.8  
gb|HM771638.1|  Pichia kudriavzevii strain KDLYS101 internal t...  34.2    5.8  
gb|GU817194.1|  Uncultured fungus clone AB_131 18S ribosomal R...  34.2    5.8  
gb|HM535382.1|  Meyerozyma guilliermondii strain R-14 18S ribo...  34.2    5.8  
gb|HQ377298.1|  Candida sp. UFMG 24C1B internal transcribed sp...  34.2    5.8  
gb|HQ412611.1|  Candida tropicalis isolate ypy06 18S ribosomal...  34.2    5.8  
gb|HQ412609.1|  Meyerozyma guilliermondii isolate ypy17 18S ri...  34.2    5.8  
gb|HQ412608.1|  Debaryomyces hansenii isolate ypy23 18S riboso...  34.2    5.8  
gb|HQ398238.1|  Candida parapsilosis strain CCTCC AY93024 inte...  34.2    5.8  
gb|HQ398237.1|  Candida tropicalis strain CCTCC AY92045 intern...  34.2    5.8  
gb|HQ219471.1|  Uncultured Dikarya clone AY2009E1 18S ribosoma...  34.2    5.8  
gb|HQ396523.1|  Kluyveromyces marxianus strain CHY1612 18S rib...  34.2    5.8  
gb|EU107256.1|  Cyttaria hookeri isolate 60 internal transcrib...  34.2    5.8  
gb|EU107255.1|  Cyttaria hookeri isolate 59 internal transcrib...  34.2    5.8  
emb|FR717867.1|  Kluyveromyces dobzhanskii genomic DNA contain...  34.2    5.8  
emb|FN565373.1|  Uncultured Suillus 18S rRNA gene (partial), I...  34.2    5.8  
emb|FN565372.1|  Uncultured Suillus 18S rRNA gene (partial), I...  34.2    5.8  
emb|FN565371.1|  Uncultured Suillus 18S rRNA gene (partial), I...  34.2    5.8  
emb|FN565370.1|  Uncultured Suillus 18S rRNA gene (partial), I...  34.2    5.8  
emb|FN565369.1|  Uncultured Suillus 18S rRNA gene (partial), I...  34.2    5.8  
emb|FN565368.1|  Uncultured Suillus 18S rRNA gene (partial), I...  34.2    5.8  
emb|FN565367.1|  Uncultured Suillus 18S rRNA gene (partial), I...  34.2    5.8  
emb|FN565366.1|  Uncultured Suillus 18S rRNA gene (partial), I...  34.2    5.8  
emb|FN565365.1|  Uncultured Suillus 18S rRNA gene (partial), I...  34.2    5.8  
emb|FN565364.1|  Uncultured Suillus 18S rRNA gene (partial), I...  34.2    5.8  
emb|FN565363.1|  Uncultured Suillus 18S rRNA gene (partial), I...  34.2    5.8  
emb|FN565362.1|  Uncultured Suillus 18S rRNA gene (partial), I...  34.2    5.8  
emb|FN565361.1|  Uncultured Suillus 18S rRNA gene (partial), I...  34.2    5.8  
gb|FJ475559.1|  Uncultured ectomycorrhiza (Suillaceae) clone A...  34.2    5.8  
emb|FN565359.1|  Uncultured Suillus 18S rRNA gene (partial), I...  34.2    5.8  
emb|FN565358.1|  Uncultured Suillus 18S rRNA gene (partial), I...  34.2    5.8  
emb|FN565357.1|  Uncultured Suillus 18S rRNA gene (partial), I...  34.2    5.8  
emb|FN565356.1|  Uncultured Suillus 18S rRNA gene (partial), I...  34.2    5.8  
emb|FN565355.1|  Uncultured Suillus 18S rRNA gene (partial), I...  34.2    5.8  
emb|FN565354.1|  Uncultured Suillus 18S rRNA gene (partial), I...  34.2    5.8  
emb|FN565353.1|  Uncultured Suillus 18S rRNA gene (partial), I...  34.2    5.8  
emb|FN565352.1|  Uncultured Suillus 18S rRNA gene (partial), I...  34.2    5.8  
emb|FN565351.1|  Uncultured Suillus 18S rRNA gene (partial), I...  34.2    5.8  
emb|FN565350.1|  Uncultured Suillus 18S rRNA gene (partial), I...  34.2    5.8  
emb|FN565349.1|  Uncultured Suillus 18S rRNA gene (partial), I...  34.2    5.8  
emb|FN565348.1|  Uncultured Suillus 18S rRNA gene (partial), I...  34.2    5.8  
emb|FN565347.1|  Uncultured Suillus 18S rRNA gene (partial), I...  34.2    5.8  
emb|FN565346.1|  Uncultured Suillus 18S rRNA gene (partial), I...  34.2    5.8  
emb|FN565345.1|  Uncultured Suillus 18S rRNA gene (partial), I...  34.2    5.8  
emb|FN565344.1|  Uncultured Suillus 18S rRNA gene (partial), I...  34.2    5.8  
emb|FN565343.1|  Uncultured Suillus 18S rRNA gene (partial), I...  34.2    5.8  
emb|FN565342.1|  Uncultured Suillus 18S rRNA gene (partial), I...  34.2    5.8  
gb|HQ026735.1|  Saccharomyces cerevisiae strain ATCC 90731 int...  34.2    5.8  
gb|HQ026732.1|  Schwanniomyces occidentalis strain ATCC 26080 ...  34.2    5.8  
gb|HQ026730.1|  Naumovia castellii strain ATCC 76901 internal ...  34.2    5.8  
gb|HQ026726.1|  Saccharomyces cerevisiae strain ATCC 60526 int...  34.2    5.8  
gb|HQ211701.1|  Uncultured Cryptococcus clone 6_c22 18S riboso...  34.2    5.8  
gb|HQ260026.1|  Uncultured fungus clone OTU10 18S ribosomal RN...  34.2    5.8  
gb|HM535662.1|  Saccharomyces cerevisiae isolate SB1 18S ribos...  34.2    5.8  
emb|FR716598.1|  Kazachstania piceae 18S rRNA gene (partial), ...  34.2    5.8  
gb|HQ259078.1|  Candida dubliniensis strain 962283 18S ribosom...  34.2    5.8  
gb|HM461738.1|  Candida sp. LCF-001 strain G31 internal transc...  34.2    5.8  
gb|HM461737.1|  Candida sp. LCF-001 strain G17 internal transc...  34.2    5.8  
gb|HM461688.1|  Candida easanensis strain ST-225 internal tran...  34.2    5.8  
gb|HM461686.1|  Saturnispora sp. DC198 internal transcribed sp...  34.2    5.8  
gb|HM461685.1|  Saturnispora sp. DC11 internal transcribed spa...  34.2    5.8  
gb|HM461684.1|  Vanderwaltozyma sp. LCF-03 strain GY47S06 inte...  34.2    5.8  
gb|HM461683.1|  Vanderwaltozyma sp. LCF-03 strain GY46S05 inte...  34.2    5.8  
gb|HM461681.1|  Vanderwaltozyma sp. LCF-03 strain GY43S07 inte...  34.2    5.8  
gb|HM461682.1|  Vanderwaltozyma sp. LCF-03 strain GY45S04 inte...  34.2    5.8  
gb|HM461680.1|  Vanderwaltozyma sp. LCF-03 strain GJ11S01 inte...  34.2    5.8  
gb|HM461679.1|  Vanderwaltozyma sp. LCF-01 strain EN4S12 inter...  34.2    5.8  
gb|HM461678.1|  Vanderwaltozyma sp. LCF-01 strain EN4S05 inter...  34.2    5.8  
gb|HM461677.1|  Vanderwaltozyma tropicalis strain NBRC 105213 ...  34.2    5.8  
gb|HM461676.1|  Vanderwaltozyma tropicalis strain NBRC 105214 ...  34.2    5.8  
gb|HM461674.1|  Vanderwaltozyma verrucispora strain GY25S05 in...  34.2    5.8  
gb|HM461675.1|  Vanderwaltozyma verrucispora strain NF5M10 int...  34.2    5.8  
gb|HM461673.1|  Vanderwaltozyma verrucispora strain NBRC 1885 ...  34.2    5.8  
gb|HM461672.1|  Vanderwaltozyma polyspora strain SA20S10 inter...  34.2    5.8  
gb|HM461669.1|  Vanderwaltozyma polyspora strain SJ7S08 intern...  34.2    5.8  
gb|HM461670.1|  Vanderwaltozyma polyspora strain SM6S09 intern...  34.2    5.8  
gb|HM461668.1|  Vanderwaltozyma polyspora strain EU11S08 inter...  34.2    5.8  
gb|HM461667.1|  Vanderwaltozyma polyspora strain BCRC 22116 in...  34.2    5.8  
gb|HM461665.1|  Saturnispora sp. LCF-02 strain GJ5M11 internal...  34.2    5.8  
gb|HM461666.1|  Saturnispora sp. LCF-03 strain GJ18M10 interna...  34.2    5.8  
gb|HM461664.1|  Saturnispora sp. LCF-02 strain GY16S01 interna...  34.2    5.8  
gb|HM461663.1|  Saturnispora sp. LCF-02 strain ES3M03 internal...  34.2    5.8  
gb|HM461661.1|  Candida sp. LCF-33 strain GJ8L01 internal tran...  34.2    5.8  
gb|HM461660.1|  Cyberlindnera sp. LCF-16 strain NU2M73 interna...  34.2    5.8  
gb|HM461658.1|  Cyberlindnera sp. LCF-16 strain GY13L05 intern...  34.2    5.8  
gb|HM461657.1|  Candida pattaniensis strain ST-311 internal tr...  34.2    5.8  
gb|HM461656.1|  Cyberlindnera sp. LCF-22 strain NF1S06 interna...  34.2    5.8  
gb|HM461655.1|  Cyberlindnera saturnus strain GG4S01 internal ...  34.2    5.8  
gb|HM461654.1|  Cyberlindnera suaveolens strain BCRC 22227 int...  34.2    5.8  
gb|HM461653.1|  Wickerhamomyces sp. LCF-15 strain NU19L76 inte...  34.2    5.8  
gb|HM461652.1|  Wickerhamomyces sp. LCF-15 strain GY6L15 inter...  34.2    5.8  
gb|HM461651.1|  Wickerhamomyces sydowiorum strain NRRL Y-7130 ...  34.2    5.8  
gb|HM461649.1|  Kazachstania sp. LCF-02 strain EU5S12 internal...  34.2    5.8  
gb|HM461648.1|  Kazachstania sp. LCF-02 strain SA21S02 interna...  34.2    5.8  
gb|HM461645.1|  Candida sp. LCF-98 strain GG6M14 internal tran...  34.2    5.8  
gb|HM461644.1|  Candida sp. LCF-98 strain GG4M07 internal tran...  34.2    5.8  
gb|HM461643.1|  Candida kruisii strain NRRL Y-17087 internal t...  34.2    5.8  
gb|HM461642.1|  Candida sp. LCF-108 strain NY14M14 internal tr...  34.2    5.8  
gb|HM461641.1|  Candida sp. LCF-108 strain NY13M09 internal tr...  34.2    5.8  
gb|HM461640.1|  Candida sp. LCF-39 strain EN12M07 internal tra...  34.2    5.8  
gb|HM461639.1|  Candida sp. LCF-39 strain EN3M06 internal tran...  34.2    5.8  
gb|HM461638.1|  Candida sp. LCF-39 strain EN1M03 internal tran...  34.2    5.8  
gb|HM461635.1|  Candida sp. LCF-112 strain NF17S02 internal tr...  34.2    5.8  
gb|HM461636.1|  Candida sp. LCF-112 strain NU5W71 internal tra...  34.2    5.8  
gb|HM461632.1|  Candida kanchanaburiensis strain ST-633 intern...  34.2    5.8  
gb|HM461631.1|  Candida sp. LCF-63 strain GE5L07 internal tran...  34.2    5.8  
gb|HM461630.1|  Candida sp. LCF-63 strain GE4L01 internal tran...  34.2    5.8  
gb|HM461580.1|  Saturnispora sp. LCF-01 strain GA4M05 internal...  34.2    5.8  
gb|HM461579.1|  Pichia sp. LCF-18 strain GJ15M07 internal tran...  34.2    5.8  
gb|HM461577.1|  Candida sp. LCF-73 strain GJ17M06 internal tra...  34.2    5.8  
gb|HM461576.1|  Candida sp. LCF-41 strain EN13M01 internal tra...  34.2    5.8  
gb|HM461575.1|  Candida sp. LCF-41 strain EN4M14 internal tran...  34.2    5.8  
gb|HQ122942.1|  Pichia kudriavzevii isolate Y1-N-10 18S riboso...  34.2    5.8  
gb|HM473148.1|  Kluyveromyces marxianus isolate 18 internal tr...  34.2    5.8  
gb|HM473147.1|  Kluyveromyces marxianus isolate 17 internal tr...  34.2    5.8  
gb|HM473146.1|  Kluyveromyces lactis isolate 16 internal trans...  34.2    5.8  
gb|HM473145.1|  Kluyveromyces marxianus isolate 15 internal tr...  34.2    5.8  
gb|HM473144.1|  Kluyveromyces lactis isolate 14 internal trans...  34.2    5.8  
gb|GU220491.1|  Uncultured Saccharomyces clone H2-14 5.8S ribo...  34.2    5.8  
gb|GU138093.1|  Uncultured Hanseniaspora clone H2-10 5.8S ribo...  34.2    5.8  
gb|GU138092.1|  Uncultured Debaryomyces clone H3-2 5.8S riboso...  34.2    5.8  
gb|GU138090.1|  Uncultured Hanseniaspora clone H2-6 5.8S ribos...  34.2    5.8  
gb|GU138087.1|  Uncultured Hanseniaspora clone H2-4 5.8S ribos...  34.2    5.8  
gb|GU138078.1|  Uncultured Hanseniaspora clone C2-2 5.8S ribos...  34.2    5.8  
gb|GU811253.1|  Trichophaea woolhopeia isolate 247b 18S riboso...  34.2    5.8  
gb|GU811252.1|  Trichophaea woolhopeia isolate 245a 18S riboso...  34.2    5.8  
gb|GU811251.1|  Trichophaea woolhopeia isolate 245b internal t...  34.2    5.8  
gb|GU811250.1|  Trichophaea woolhopeia isolate B112 internal t...  34.2    5.8  
gb|GU811249.1|  Trichophaea woolhopeia isolate B111 internal t...  34.2    5.8  
gb|GU811248.1|  Trichophaea woolhopeia isolate 242b 18S riboso...  34.2    5.8  
gb|GU811247.1|  Trichophaea woolhopeia isolate G83 18S ribosom...  34.2    5.8  
gb|GU811246.1|  Trichophaea woolhopeia isolate G81 18S ribosom...  34.2    5.8  
gb|GU811245.1|  Trichophaea woolhopeia isolate G82 18S ribosom...  34.2    5.8  
gb|GU174765.1|  Trichophaea woolhopeia isolate AD6 18S ribosom...  34.2    5.8  
gb|GU174766.1|  Trichophaea woolhopeia isolate AD7 18S ribosom...  34.2    5.8  
gb|GU174764.1|  Trichophaea woolhopeia isolate AD5 18S ribosom...  34.2    5.8  
gb|GU174760.1|  Trichophaea woolhopeia isolate AD1 18S ribosom...  34.2    5.8  
gb|GU174761.1|  Trichophaea woolhopeia isolate AD3 18S ribosom...  34.2    5.8  
gb|GU174762.1|  Trichophaea woolhopeia isolate AD2 18S ribosom...  34.2    5.8  
gb|HM046916.1|  Vuilleminia pseudocystidiata isolate FCUG 2600...  34.2    5.8  
gb|HM046915.1|  Vuilleminia pseudocystidiata isolate FCUG 2600...  34.2    5.8  
gb|HM046914.1|  Vuilleminia megalospora isolate FCUG 3211 18S ...  34.2    5.8  
gb|HM046913.1|  Vuilleminia megalospora isolate FCUG 3210 18S ...  34.2    5.8  
gb|HM046912.1|  Vuilleminia cystidiata isolate FCUG 2145 18S r...  34.2    5.8  
gb|HM046911.1|  Vuilleminia cystidiata isolate FCUG 2154 18S r...  34.2    5.8  
gb|HM046910.1|  Vuilleminia cystidiata isolate FCUG 3169 18S r...  34.2    5.8  
gb|HM046909.1|  Vuilleminia cystidiata isolate FCUG 2596 18S r...  34.2    5.8  
gb|HM046908.1|  Vuilleminia coryli isolate FCUG 2769 18S ribos...  34.2    5.8  
gb|HM046907.1|  Vuilleminia coryli isolate FCUG 2294 18S ribos...  34.2    5.8  
gb|HM046906.1|  Vuilleminia coryli isolate FCUG 2392 18S ribos...  34.2    5.8  
gb|HM046905.1|  Vuilleminia coryli isolate FCUG 1468 18S ribos...  34.2    5.8  
gb|HM046904.1|  Vuilleminia coryli isolate FCUG 1038B 18S ribo...  34.2    5.8  
gb|HM046903.1|  Vuilleminia coryli isolate FCUG 1038A 18S ribo...  34.2    5.8  
gb|HM046902.1|  Vuilleminia coryli isolate FCUG 3182 18S ribos...  34.2    5.8  
gb|HM046901.1|  Vuilleminia coryli isolate FCUG 2280 18S ribos...  34.2    5.8  
gb|HM046900.1|  Vuilleminia comedens isolate FCUG 2230 18S rib...  34.2    5.8  
gb|HM046899.1|  Vuilleminia comedens isolate FCUG 2227 18S rib...  34.2    5.8  
gb|HM046898.1|  Vuilleminia comedens isolate FCUG 2445 18S rib...  34.2    5.8  
gb|HM046897.1|  Vuilleminia comedens isolate FCUG 1806 18S rib...  34.2    5.8  
gb|HM046896.1|  Vuilleminia comedens isolate FCUG 926 18S ribo...  34.2    5.8  
gb|HM046895.1|  Vuilleminia comedens isolate FCUG 2405 18S rib...  34.2    5.8  
gb|HM046894.1|  Vuilleminia comedens isolate FCUG 3192 18S rib...  34.2    5.8  
gb|HM046893.1|  Vuilleminia comedens isolate FCUG (MG435) 18S ...  34.2    5.8  
gb|HM046892.1|  Vuilleminia comedens isolate FCUG 3199 18S rib...  34.2    5.8  
gb|HM046891.1|  Vuilleminia comedens isolate FCUG 2595 18S rib...  34.2    5.8  
gb|HM046890.1|  Vuilleminia comedens isolate FCUG 2598 18S rib...  34.2    5.8  
gb|HM046889.1|  Vuilleminia comedens isolate FCUG 2599 18S rib...  34.2    5.8  
gb|HM046888.1|  Vuilleminia pseudocystidiata isolate MG69 18S ...  34.2    5.8  
gb|HM046887.1|  Vuilleminia megalospora isolate MG81 18S ribos...  34.2    5.8  
gb|HM046886.1|  Vuilleminia megalospora isolate MG83 18S ribos...  34.2    5.8  
gb|HM046885.1|  Vuilleminia macrospora isolate MG60 18S riboso...  34.2    5.8  
gb|HM046884.1|  Vuilleminia coryli isolate MG84 18S ribosomal ...  34.2    5.8  
gb|HM046883.1|  Vuilleminia coryli isolate MG82 18S ribosomal ...  34.2    5.8  
gb|HM046882.1|  Vuilleminia comedens isolate MG10 18S ribosoma...  34.2    5.8  
gb|HM046881.1|  Vuilleminia comedens isolate MG5 18S ribosomal...  34.2    5.8  
gb|HM046880.1|  Vuilleminia comedens isolate MG79 18S ribosoma...  34.2    5.8  
gb|HM046879.1|  Vuilleminia comedens isolate MG78 18S ribosoma...  34.2    5.8  
gb|HM046878.1|  Vuilleminia comedens isolate MG88 18S ribosoma...  34.2    5.8  
gb|HM046876.1|  Australovuilleminia coccinea isolate BCP5552 1...  34.2    5.8  
gb|HM046875.1|  Australovuilleminia coccinea isolate BCP5551 1...  34.2    5.8  
gb|HQ023173.1|  Pichia sp. FLS-2010 isolate FS-3.7(2) 18S ribo...  34.2    5.8  
gb|HQ023172.1|  Pichia sp. FLS-2010 isolate FS-2.4(2) 18S ribo...  34.2    5.8  
gb|HQ023169.1|  Pichia sp. FLS-2010 isolate FS-15.23(2) 18S ri...  34.2    5.8  
emb|FR676936.1|  Candida zeylanoides genomic DNA containing IT...  34.2    5.8  
gb|HM363382.1|  Kluyveromyces marxianus isolate DP13 internal ...  34.2    5.8  
gb|HM363381.1|  Kluyveromyces marxianus isolate DP12 internal ...  34.2    5.8  
gb|HM363380.1|  Kluyveromyces marxianus isolate DP11 internal ...  34.2    5.8  
gb|HM363379.1|  Kluyveromyces marxianus isolate DP10 internal ...  34.2    5.8  
gb|HM363378.1|  Kluyveromyces marxianus isolate DP9 internal t...  34.2    5.8  
gb|HM363377.1|  Kluyveromyces marxianus isolate DP8 internal t...  34.2    5.8  
gb|HM363376.1|  Kluyveromyces lactis isolate DP7 internal tran...  34.2    5.8  
gb|HM363375.1|  Kluyveromyces marxianus isolate DP6 internal t...  34.2    5.8  
gb|HM363374.1|  Kluyveromyces marxianus isolate DP5 internal t...  34.2    5.8  
gb|HM363373.1|  Kluyveromyces marxianus isolate DP4 internal t...  34.2    5.8  
gb|HM363372.1|  Kluyveromyces marxianus isolate DP3 internal t...  34.2    5.8  
gb|HM363371.1|  Kluyveromyces marxianus isolate DP2 internal t...  34.2    5.8  
gb|HM363370.1|  Kluyveromyces lactis isolate DP1 internal tran...  34.2    5.8  
gb|GQ851902.1|  Uncultured fungus clone L042884-122-064-C07 in...  34.2    5.8  
gb|GQ851634.1|  Uncultured fungus clone LX042234-122-013-E03 i...  34.2    5.8  
gb|GU054322.1|  Uncultured fungus clone LX042767-122-058-F10 i...  34.2    5.8  
gb|GU054321.1|  Uncultured fungus clone LX042767-122-058-F09 i...  34.2    5.8  
gb|GU054320.1|  Uncultured fungus clone LX042767-122-058-F08 i...  34.2    5.8  
gb|GU054300.1|  Uncultured fungus clone LX042767-122-058-A07 i...  34.2    5.8  
gb|GU054296.1|  Uncultured fungus clone LX042767-122-058-A03 i...  34.2    5.8  
gb|GU054295.1|  Uncultured fungus clone LX042767-122-058-A02 i...  34.2    5.8  
gb|GU054294.1|  Uncultured fungus clone LX042767-122-058-A01 i...  34.2    5.8  
gb|GU054283.1|  Uncultured fungus clone LX042399-122-056-D01 i...  34.2    5.8  
gb|GU054282.1|  Uncultured fungus clone LX042399-122-056-C12 i...  34.2    5.8  
gb|GU054281.1|  Uncultured fungus clone LX042399-122-056-C11 i...  34.2    5.8  
gb|GU054279.1|  Uncultured fungus clone LX042399-122-056-C08 i...  34.2    5.8  
gb|GU054278.1|  Uncultured fungus clone LX042399-122-056-C07 i...  34.2    5.8  
gb|GU054277.1|  Uncultured fungus clone LX042399-122-056-C06 i...  34.2    5.8  
gb|GU054271.1|  Uncultured fungus clone LX041195-122-048-B12 i...  34.2    5.8  
gb|GU054270.1|  Uncultured fungus clone LX041195-122-048-B11 i...  34.2    5.8  
gb|GU054269.1|  Uncultured fungus clone LX041195-122-048-B10 i...  34.2    5.8  
gb|GU054265.1|  Uncultured fungus clone LX041195-122-048-B06 i...  34.2    5.8  
gb|GU054264.1|  Uncultured fungus clone LX041195-122-048-B05 i...  34.2    5.8  
gb|GU054263.1|  Uncultured fungus clone LX041195-122-048-B04 i...  34.2    5.8  
gb|GU054262.1|  Uncultured fungus clone LX041195-122-048-B03 i...  34.2    5.8  
gb|GU054260.1|  Uncultured fungus clone LX041195-122-048-B01 i...  34.2    5.8  
gb|GU054233.1|  Uncultured fungus clone L042886-122-066-E12 in...  34.2    5.8  
gb|GU054210.1|  Uncultured fungus clone L042885-122-065-G04 in...  34.2    5.8  
gb|GU054207.1|  Uncultured fungus clone L042885-122-065-G01 in...  34.2    5.8  
gb|GU054199.1|  Uncultured fungus clone L042885-122-065-F05 in...  34.2    5.8  
gb|GU054194.1|  Uncultured fungus clone L042885-122-065-E12 in...  34.2    5.8  
gb|GU054193.1|  Uncultured fungus clone L042885-122-065-E11 in...  34.2    5.8  
gb|GU054189.1|  Uncultured fungus clone L042885-122-065-E07 in...  34.2    5.8  
gb|GU054186.1|  Uncultured fungus clone L042885-122-065-E04 in...  34.2    5.8  
gb|GU053837.1|  Uncultured fungus clone LX039935-122-022-F08 i...  34.2    5.8  
gb|GQ999344.1|  Uncultured fungus clone L042885-122-065-A07 in...  34.2    5.8  
gb|AF423029.2|  Scheffersomyces spartinae strain NRRL Y-7665-3...  34.2    5.8  
gb|FJ662410.1|  Candida tropicalis isolate ZA038 18S ribosomal...  34.2    5.8  
emb|FR693386.1|  Debaryomyces sp. CLIB 1277 ITS1, 5.8S rRNA ge...  34.2    5.8  
gb|HM239777.1|  Uncultured Ascomycota clone 1066 18S ribosomal...  34.2    5.8  
gb|HM239690.1|  Uncultured Ascomycota clone 020 18S ribosomal ...  34.2    5.8  
emb|FR681846.2|  Mitosporic Ascomycota partial 18S rRNA gene, ...  34.2    5.8  
gb|HM231275.1|  Candida tropicalis strain AN1 18S ribosomal RN...  34.2    5.8  
dbj|AB587773.1|  Uncultured ectomycorrhizal fungus genes for I...  34.2    5.8  
emb|FN999999.1|  Pichia sp. IR08 genomic DNA containing 5.8S r...  34.2    5.8  
emb|FN675240.1|  Debaryomyces subglobosus ITS1, 5.8S rRNA gene...  34.2    5.8  
emb|FN598876.1|  Debaryomyces vindobonensis 18S rRNA gene (par...  34.2    5.8  
gb|HM164559.1|  Uncultured fungus clone 1G8 18S ribosomal RNA ...  34.2    5.8  
gb|HM566445.1|  Candida sp. UFMG CLM 5.1 internal transcribed ...  34.2    5.8  
gb|AF166523.2|  Suillus spraguei strain QXW-2566 internal tran...  34.2    5.8  
gb|AF166518.2|  Suillus spraguei strain GMM-5703 internal tran...  34.2    5.8  
gb|AF166517.2|  Suillus sibiricus strain HDT-54723 internal tr...  34.2    5.8  
gb|AF166515.2|  Suillus sibiricus strain QXW-2567 internal tra...  34.2    5.8  
gb|AF166514.2|  Suillus sibiricus strain GMM-5702 internal tra...  34.2    5.8  
gb|AF166503.2|  Suillus americanus strain MAV-5625 internal tr...  34.2    5.8  
gb|AF166502.2|  Suillus americanus strain TJB-7683 internal tr...  34.2    5.8  
gb|AF166501.2|  Suillus americanus strain Am-1 internal transc...  34.2    5.8  
gb|AF166500.2|  Suillus americanus strain 1008-NC internal tra...  34.2    5.8  
gb|HQ115736.1|  Schwanniomyces capriottii isolate NG_p11 18S r...  34.2    5.8  
gb|HQ115735.1|  Candida sp. NG_32 18S ribosomal RNA gene, part...  34.2    5.8  
gb|HQ115734.1|  Candida sp. NG_31 18S ribosomal RNA gene, part...  34.2    5.8  
gb|HM173626.1|  Ganoderma sp. GanO-20 5.8S ribosomal RNA gene ...  34.2    5.8  
gb|HM173625.1|  Ganoderma sp. GanO-19 5.8S ribosomal RNA gene ...  34.2    5.8  
gb|HM173624.1|  Ganoderma sp. GanO-18 5.8S ribosomal RNA gene ...  34.2    5.8  
gb|HM173622.1|  Ganoderma sp. GanO-16 5.8S ribosomal RNA gene ...  34.2    5.8  
gb|HM173618.1|  Ganoderma sp. GanO-12 5.8S ribosomal RNA gene ...  34.2    5.8  
gb|HM173617.1|  Ganoderma sp. GanO-11 5.8S ribosomal RNA gene ...  34.2    5.8  
gb|HM173616.1|  Ganoderma sp. GanO-10 5.8S ribosomal RNA gene ...  34.2    5.8  
gb|HM173615.1|  Ganoderma sp. GanO-09 5.8S ribosomal RNA gene ...  34.2    5.8  
gb|HM173614.1|  Ganoderma sp. GanO-08 5.8S ribosomal RNA gene ...  34.2    5.8  
gb|HM173613.1|  Ganoderma sp. GanO-07 5.8S ribosomal RNA gene ...  34.2    5.8  
gb|HM173612.1|  Ganoderma sp. GanO-06 5.8S ribosomal RNA gene ...  34.2    5.8  
gb|HM173611.1|  Ganoderma sp. GanO-05 5.8S ribosomal RNA gene ...  34.2    5.8  
gb|HM173610.1|  Ganoderma sp. GanO-04 5.8S ribosomal RNA gene ...  34.2    5.8  
gb|HM173609.1|  Ganoderma sp. GanO-03 5.8S ribosomal RNA gene ...  34.2    5.8  
gb|HM173608.1|  Ganoderma sp. GanO-02 5.8S ribosomal RNA gene ...  34.2    5.8  
gb|HM173607.1|  Ganoderma sp. GanO-01 5.8S ribosomal RNA gene ...  34.2    5.8  
gb|HM627540.1|  Meyerozyma guilliermondii strain PG-1 18S ribo...  34.2    5.8  
gb|HM224413.1|  Saccharomycetes sp. P5-3 18S ribosomal RNA gen...  34.2    5.8  
gb|HM224412.1|  Saccharomycetes sp. M5-4 18S ribosomal RNA gen...  34.2    5.8  
gb|HM627164.1|  Schwanniomyces polymorphus strain D1 18S ribos...  34.2    5.8  
gb|HM627161.1|  Scheffersomyces stipitis strain IMB1R 18S ribo...  34.2    5.8  
gb|HM627159.1|  Schwanniomyces polymorphus var. africanus stra...  34.2    5.8  
gb|HM627158.1|  Lachancea kluyveri strain D50_2 18S ribosomal ...  34.2    5.8  
gb|HM627152.1|  Candida sp. D1R 18S ribosomal RNA gene, partia...  34.2    5.8  
gb|HM627150.1|  Candida sp. DG-2013b strain DKUZ1_1 18S riboso...  34.2    5.8  
gb|HM627145.1|  Kazachstania sp. DG-2013 strain D4 18S ribosom...  34.2    5.8  
gb|HM629971.1|  Fusarium solani isolate ITS1n internal transcr...  34.2    5.8  
gb|HM629970.1|  Fusarium proliferatum isolate ITS1m internal t...  34.2    5.8  
gb|HM537029.1|  Fungal endophyte sp. g19 18S ribosomal RNA gen...  34.2    5.8  
emb|FN539062.1|  Uncultured Stereum 18S rRNA gene (partial), 5...  34.2    5.8  
gb|FJ904978.1|  Marasmius purpureostriatus voucher BRNM 714566...  34.2    5.8  
gb|GU797250.1|  Saccharomyces cerevisiae strain IBY internal t...  34.2    5.8  
emb|FN539056.1|  Vuilleminia comedens 18S rRNA gene (partial),...  34.2    5.8  
emb|FN539055.1|  Vuilleminia comedens 18S rRNA gene (partial),...  34.2    5.8  
dbj|AB571499.1|  Uncultured ectomycorrhizal fungus genes for 1...  34.2    5.8  
gb|GU187544.1|  Suillus bresadolae REG 394 18S small subunit r...  34.2    5.8  
gb|HM347660.1|  Suillus collinitus var. velatipes voucher JAM0...  34.2    5.8  
gb|HM347659.1|  Suillus grevillei voucher UF1336 18S ribosomal...  34.2    5.8  
gb|HM347658.1|  Suillus collinitus voucher JAM0425 18S ribosom...  34.2    5.8  
gb|HM236292.1|  Meyerozyma guilliermondii strain CTD249 intern...  34.2    5.8  
gb|HM196026.1|  Uncultured fungus isolate Root_tip_3 internal ...  34.2    5.8  
gb|HM588114.1|  Uncultured soil eukaryote clone Antarct_4_H09      34.2    5.8  
gb|HM588112.1|  Uncultured soil eukaryote clone Antarct_4_A07 ...  34.2    5.8  
gb|HM588111.1|  Uncultured soil eukaryote clone Antarct_4_41 5...  34.2    5.8  
gb|HM588108.1|  Uncultured soil eukaryote clone Antarct_4_31 5...  34.2    5.8  
gb|HM588105.1|  Uncultured soil eukaryote clone Antarct_4_26a ...  34.2    5.8  
gb|HM588104.1|  Uncultured soil eukaryote clone Antarct_4_25 5...  34.2    5.8  
gb|HM588102.1|  Uncultured soil eukaryote clone Antarct_4_24 5...  34.2    5.8  
gb|HM588099.1|  Uncultured soil eukaryote clone Antarct_4_20 5...  34.2    5.8  
gb|HM588098.1|  Uncultured soil eukaryote clone Antarct_4_19 5...  34.2    5.8  
gb|HM588095.1|  Uncultured soil eukaryote clone Antarct_4_17a ...  34.2    5.8  
gb|HM588094.1|  Uncultured soil eukaryote clone Antarct_4_14 5...  34.2    5.8  
gb|HM588091.1|  Uncultured soil eukaryote clone Antarct_4_11F0...  34.2    5.8  
gb|HM588085.1|  Uncultured soil eukaryote clone Antarct_4_5 5....  34.2    5.8  
gb|HM588084.1|  Uncultured soil eukaryote clone Antarct_4_2 5....  34.2    5.8  
gb|HM588083.1|  Uncultured soil eukaryote clone Antarct_4_1 5....  34.2    5.8  
gb|HM588081.1|  Uncultured soil eukaryote clone Antarct_2_G06 ...  34.2    5.8  
gb|HM588080.1|  Uncultured soil eukaryote clone Antarct_2_29a ...  34.2    5.8  
gb|HM588079.1|  Uncultured soil eukaryote clone Antarct_2_28 5...  34.2    5.8  
gb|HM588078.1|  Uncultured soil eukaryote clone Antarct_2_27 5...  34.2    5.8  
gb|HM588077.1|  Uncultured soil eukaryote clone Antarct_2_24 5...  34.2    5.8  
gb|HM588076.1|  Uncultured soil eukaryote clone Antarct_2_23 5...  34.2    5.8  
gb|HM588075.1|  Uncultured soil eukaryote clone Antarct_2_22 5...  34.2    5.8  
gb|HM588074.1|  Uncultured soil eukaryote clone Antarct_2_21 5...  34.2    5.8  
gb|HM588072.1|  Uncultured soil eukaryote clone Antarct_2_18 5...  34.2    5.8  
gb|HM588071.1|  Uncultured soil eukaryote clone Antarct_2_17 5...  34.2    5.8  
gb|HM588069.1|  Uncultured soil eukaryote clone Antarct_2_14C0...  34.2    5.8  
gb|HM588067.1|  Uncultured soil eukaryote clone Antarct_2_10G0...  34.2    5.8  
gb|HM588066.1|  Uncultured soil eukaryote clone Antarct_2_10D0...  34.2    5.8  
gb|HM588065.1|  Uncultured soil eukaryote clone Antarct_2_09 5...  34.2    5.8  
gb|HM588062.1|  Uncultured soil eukaryote clone Antarct_2_06 5...  34.2    5.8  
gb|HM588061.1|  Uncultured soil eukaryote clone Antarct_2_05 5...  34.2    5.8  
gb|HM588060.1|  Uncultured soil eukaryote clone Antarct_2_03a ...  34.2    5.8  
gb|HM588056.1|  Uncultured soil eukaryote clone Antarct_1_57 5...  34.2    5.8  
gb|HM588055.1|  Uncultured soil eukaryote clone Antarct_1_55 5...  34.2    5.8  
gb|HM588052.1|  Uncultured soil eukaryote clone Antarct_1_48 5...  34.2    5.8  
gb|HM588051.1|  Uncultured soil eukaryote clone Antarct_1_47 5...  34.2    5.8  
gb|HM588050.1|  Uncultured soil eukaryote clone Antarct_1_45 5...  34.2    5.8  
gb|HM588048.1|  Uncultured soil eukaryote clone Antarct_1_42a ...  34.2    5.8  
gb|HM588047.1|  Uncultured soil eukaryote clone Antarct_1_41 5...  34.2    5.8  
gb|HM588044.1|  Uncultured soil eukaryote clone Antarct_1_36 5...  34.2    5.8  
gb|HM588043.1|  Uncultured soil eukaryote clone Antarct_1_34 5...  34.2    5.8  
gb|HM588042.1|  Uncultured soil eukaryote clone Antarct_1_33 5...  34.2    5.8  
gb|HM588037.1|  Uncultured soil eukaryote clone Antarct_1_30 5...  34.2    5.8  
gb|HM588035.1|  Uncultured soil eukaryote clone Antarct_1_27 5...  34.2    5.8  
gb|HM588036.1|  Uncultured soil eukaryote clone Antarct_1_28a ...  34.2    5.8  
gb|HM588033.1|  Uncultured soil eukaryote clone Antarct_1_25a ...  34.2    5.8  
gb|HM588028.1|  Uncultured soil eukaryote clone Antarct_1_18 5...  34.2    5.8  
gb|HM588027.1|  Uncultured soil eukaryote clone Antarct_1_18a ...  34.2    5.8  
gb|HM588026.1|  Uncultured soil eukaryote clone Antarct_1_16E0...  34.2    5.8  
gb|HM588023.1|  Uncultured soil eukaryote clone Antarct_1_14 5...  34.2    5.8  
gb|HM588014.1|  Uncultured soil eukaryote clone Antarct_1_06 5...  34.2    5.8  
gb|GU590881.1|  Cytidia salicina isolate MG49 18S ribosomal RN...  34.2    5.8  
gb|HM161962.1|  Uncultured Ascomycota clone 1082 18S ribosomal...  34.2    5.8  
gb|HM368665.1|  Debaryomyces hansenii internal transcribed spa...  34.2    5.8  
emb|FM205638.1|  Tuber magnatum 18S rRNA gene (partial), ITS1,...  34.2    5.8  
emb|FM205637.1|  Tuber magnatum 18S rRNA gene (partial), ITS1,...  34.2    5.8  
emb|FM205633.1|  Tuber magnatum 18S rRNA gene (partial), ITS1,...  34.2    5.8  
emb|FM205629.1|  Tuber magnatum 18S rRNA gene (partial), ITS1,...  34.2    5.8  
emb|FM205628.1|  Tuber magnatum 18S rRNA gene (partial), ITS1,...  34.2    5.8  
emb|FM205627.1|  Tuber magnatum 18S rRNA gene (partial), ITS1,...  34.2    5.8  
emb|FM205626.1|  Tuber magnatum 18S rRNA gene (partial), ITS1,...  34.2    5.8  
emb|FM205625.1|  Tuber magnatum 18S rRNA gene (partial), ITS1,...  34.2    5.8  
emb|FM205624.1|  Tuber magnatum 18S rRNA gene (partial), ITS1,...  34.2    5.8  
emb|FM205534.1|  Tuber magnatum 18S rRNA gene (partial), ITS1,...  34.2    5.8  
emb|FM205533.1|  Tuber magnatum 18S rRNA gene (partial), ITS1,...  34.2    5.8  
emb|FM205532.1|  Tuber magnatum 18S rRNA gene (partial), ITS1,...  34.2    5.8  
emb|FM205531.1|  Tuber magnatum 18S rRNA gene (partial), ITS1,...  34.2    5.8  
emb|FM205530.1|  Tuber magnatum 18S rRNA gene (partial), ITS1,...  34.2    5.8  
emb|FM205529.1|  Tuber magnatum 18S rRNA gene (partial), ITS1,...  34.2    5.8  
emb|FM205528.1|  Tuber magnatum 18S rRNA gene (partial), ITS1,...  34.2    5.8  
emb|FM205527.1|  Tuber magnatum 18S rRNA gene (partial), ITS1,...  34.2    5.8  
emb|FM205526.1|  Tuber magnatum 18S rRNA gene (partial), ITS1,...  34.2    5.8  
emb|FM205525.1|  Tuber magnatum 18S rRNA gene (partial), ITS1,...  34.2    5.8  
emb|FM205524.1|  Tuber magnatum 18S rRNA gene (partial), ITS1,...  34.2    5.8  
emb|FM205523.1|  Tuber magnatum 18S rRNA gene (partial), ITS1,...  34.2    5.8  
emb|FM205522.1|  Tuber magnatum 18S rRNA gene (partial), ITS1,...  34.2    5.8  
emb|FM205521.1|  Tuber magnatum 18S rRNA gene (partial), ITS1,...  34.2    5.8  
emb|FM205520.1|  Tuber magnatum 18S rRNA gene (partial), ITS1,...  34.2    5.8  
emb|FM205519.1|  Tuber magnatum 18S rRNA gene (partial), ITS1,...  34.2    5.8  
emb|FM205518.1|  Tuber magnatum 18S rRNA gene (partial), ITS1,...  34.2    5.8  
emb|FM205517.1|  Tuber magnatum 18S rRNA gene (partial), ITS1,...  34.2    5.8  
emb|FM205516.1|  Tuber magnatum 18S rRNA gene (partial), ITS1,...  34.2    5.8  
emb|FM205515.1|  Tuber magnatum 18S rRNA gene (partial), ITS1,...  34.2    5.8  
emb|FM205514.1|  Tuber magnatum 18S rRNA gene (partial), ITS1,...  34.2    5.8  
emb|FM205513.1|  Tuber magnatum 18S rRNA gene (partial), ITS1,...  34.2    5.8  
emb|FM205512.1|  Tuber magnatum 18S rRNA gene (partial), ITS1,...  34.2    5.8  
gb|GU373665.1|  Candida albicans isolate CAT-KITS 18S ribosoma...  34.2    5.8  
gb|GU373664.1|  Candida tropicalis isolate CTT-KITS 18S riboso...  34.2    5.8  
gb|GU373657.1|  Candida parapsilosis isolate CPTN2-KITS 18S ri...  34.2    5.8  
gb|GU373656.1|  Candida parapsilosis isolate CPTN1-KITS 18S ri...  34.2    5.8  
gb|GU373655.1|  Candida parapsilosis isolate CPTD3-KITS 18S ri...  34.2    5.8  
gb|GU373654.1|  Candida parapsilosis isolate CPTD2-KITS 18S ri...  34.2    5.8  
gb|GU373653.1|  Candida parapsilosis isolate CPTD1-KITS 18S ri...  34.2    5.8  
gb|HM069366.1|  Uncultured fungus clone Fungi_Clone_118 18S ri...  34.2    5.8  
gb|HM355830.1|  Issatchenkia terricola internal transcribed sp...  34.2    5.8  
gb|HM234139.1|  Uncultured Gomphus isolate OG41-3 5.8S ribosom...  34.2    5.8  
gb|HM234134.1|  Uncultured Gomphus isolate OG139-3 5.8S riboso...  34.2    5.8  
gb|GQ281482.1|  Pyronemataceae sp. JW44a internal transcribed ...  34.2    5.8  
gb|AE016820.4|  Ashbya gossypii ATCC 10895 chromosome VII, com...  34.2    5.8  
gb|HM146870.1|  Uncultured Suillus clone 5407-912 18S ribosoma...  34.2    5.8  
gb|HM132881.1|  Meyerozyma guilliermondii strain KGNSM 002 int...  34.2    5.8  
gb|HM132880.1|  Meyerozyma guilliermondii strain KGMU 001 inte...  34.2    5.8  
emb|FN424113.1|  Kazachstania aff. yakushimaensis IMUFRJ 51944...  34.2    5.8  
emb|FN424104.1|  Candida sojae ITS1 (partial), 5.8S rRNA gene,...  34.2    5.8  
dbj|AB509937.1|  Amanita virosa gene for 5.8S ribosomal RNA, i...  34.2    5.8  
dbj|AB509831.1|  Gerronema sp. 359-551 gene for 5.8S ribosomal...  34.2    5.8  
dbj|AB509607.1|  Calostoma japonicum gene for 5.8S ribosomal R...  34.2    5.8  
gb|HM068913.1|  Candida aquae-textoris strain ATCC 201456 18S ...  34.2    5.8  
gb|HM053475.1|  Pichia kudriavzevii strain RCEF4907 18S riboso...  34.2    5.8  
emb|FN428948.1|  Pichia caribbica ITS1, 5.8S rRNA gene, ITS2 a...  34.2    5.8  
emb|FN428941.1|  Pichia caribbica ITS1, 5.8S rRNA gene, ITS2 (...  34.2    5.8  
emb|FN428935.1|  Pichia caribbica ITS1, 5.8S rRNA gene, ITS2 a...  34.2    5.8  
emb|FN428932.1|  Torulaspora aff. globosa IMUFRJ 52031 ITS1, 5...  34.2    5.8  
emb|FN428931.1|  Pichia caribbica ITS1, 5.8S rRNA gene, ITS2 a...  34.2    5.8  
emb|FN428887.1|  Pichia caribbica ITS1, 5.8S rRNA gene, ITS2 a...  34.2    5.8  
emb|FN428886.1|  Candida glabrata ITS1, 5.8S rRNA gene, ITS2 a...  34.2    5.8  
emb|FN428882.1|  Pichia caribbica ITS1, 5.8S rRNA gene, ITS2 a...  34.2    5.8  
dbj|AB510865.1|  Armillaria ostoyae genes for 18S rRNA, ITS1, ...  34.2    5.8  
emb|FN868154.1|  Candida sp. CBS 11774 genomic DNA containing ...  34.2    5.8  
emb|FN868149.1|  Wickerhamomyces anomalus genomic DNA containi...  34.2    5.8  
gb|HM044875.1|  Williopsis sp. ST8-7b 18S ribosomal RNA gene, ...  34.2    5.8  
gb|HM044874.1|  Williopsis sp. ST2-2a 18S ribosomal RNA gene, ...  34.2    5.8  
gb|HM044873.1|  Torulaspora sp. TCJ252 18S ribosomal RNA gene,...  34.2    5.8  
gb|HM044872.1|  Saccharomyces sp. TCJ251 18S ribosomal RNA gen...  34.2    5.8  
gb|HM044871.1|  Saccharomyces sp. TCJ250 18S ribosomal RNA gen...  34.2    5.8  
gb|HM044870.1|  Candida sp. TCJ249 18S ribosomal RNA gene, par...  34.2    5.8  
gb|HM044869.1|  Candida sp. TCJ248 18S ribosomal RNA gene, par...  34.2    5.8  
gb|HM044868.1|  Saccharomyces sp. TCJ247 18S ribosomal RNA gen...  34.2    5.8  
gb|HM044867.1|  Saccharomyces sp. TCJ245 18S ribosomal RNA gen...  34.2    5.8  
gb|HM044866.1|  Candida sp. TCJ236 18S ribosomal RNA gene, par...  34.2    5.8  
gb|HM044864.1|  Wickerhamomyces anomalus 18S ribosomal RNA gen...  34.2    5.8  
gb|HM044863.1|  Issatchenkia sp. TCJ133 18S ribosomal RNA gene...  34.2    5.8  
gb|HM044859.1|  Saccharomycodes sp. TCJ5 18S ribosomal RNA gen...  34.2    5.8  
gb|HM044857.1|  Pichia sp. TCJ 24 18S ribosomal RNA gene, part...  34.2    5.8  
gb|HM037363.1|  Candida dubliniensis strain Cd1 internal trans...  34.2    5.8  
emb|FN860030.1|  Uncultured ectomycorrhizal fungus 18S rRNA ge...  34.2    5.8  
gb|HM037942.1|  Pichia guilliermondii strain wxm69 18S ribosom...  34.2    5.8  
gb|HM032737.1|  Debaryomyces hansenii strain NJ147 18S ribosom...  34.2    5.8  
gb|GU355671.1|  Pichia guilliermondii isolate HNAS12 internal ...  34.2    5.8  
emb|FN435839.1|  Candida glabrata partial ITS1, 5.8S rRNA gene...  34.2    5.8  
emb|FN394008.1|  Kazachstania unispora 18S rRNA gene (partial)...  34.2    5.8  
emb|FN394007.1|  Torulaspora delbrueckii 18S rRNA gene (partia...  34.2    5.8  
emb|FN394006.1|  Kazachstania barnettii 18S rRNA gene (partial...  34.2    5.8  
emb|FN394005.1|  Candida glabrata ITS1 (partial), 5.8S rRNA ge...  34.2    5.8  
emb|FN394004.1|  Candida glabrata ITS1 (partial), 5.8S rRNA ge...  34.2    5.8  
emb|FN394001.1|  Wickerhamomyces anomalus 18S rRNA gene (parti...  34.2    5.8  
gb|EU862187.1|  Pichia anomala strain CTSP F5 18S ribosomal RN...  34.2    5.8  
emb|FN393998.1|  Saccharomyces cerevisiae ITS1 (partial), 5.8S...  34.2    5.8  
emb|FN393997.1|  Saccharomyces cerevisiae 18S rRNA gene (parti...  34.2    5.8  
emb|FN393996.1|  Saccharomyces cerevisiae 18S rRNA gene (parti...  34.2    5.8  
emb|FN393995.1|  Saccharomyces cerevisiae 18S rRNA gene (parti...  34.2    5.8  
emb|FN393994.1|  Saccharomyces cerevisiae ITS1 (partial), 5.8S...  34.2    5.8  
dbj|AB534606.1|  Candida tropicalis genes for ITS1, 5.8S rRNA,...  34.2    5.8  
dbj|AB534605.1|  Pichia jadinii genes for ITS1, 5.8S rRNA, ITS...  34.2    5.8  
dbj|AB534603.1|  Meyerozyma guilliermondii genes for ITS1, 5.8...  34.2    5.8  
dbj|AB533545.1|  Saccharomyces paradoxus genes for ITS1, 5.8S ...  34.2    5.8  
dbj|AB533544.1|  Saccharomyces paradoxus genes for ITS1, 5.8S ...  34.2    5.8  
dbj|AB533543.1|  Saccharomyces cerevisiae genes for ITS1, 5.8S...  34.2    5.8  
dbj|AB533542.1|  Saccharomyces cerevisiae genes for ITS1, 5.8S...  34.2    5.8  
dbj|AB533541.1|  Saccharomyces cerevisiae genes for ITS1, 5.8S...  34.2    5.8  
dbj|AB533540.1|  Saccharomyces cerevisiae genes for ITS1, 5.8S...  34.2    5.8  
dbj|AB533539.1|  Saccharomyces cerevisiae genes for ITS1, 5.8S...  34.2    5.8  
emb|FN679007.1|  Uncultured Suillus genomic DNA containing ITS...  34.2    5.8  
emb|FN679006.1|  Uncultured Suillus genomic DNA containing ITS...  34.2    5.8  
emb|FN679002.1|  Uncultured Suillus genomic DNA containing ITS...  34.2    5.8  
emb|FN679001.1|  Uncultured Suillus genomic DNA containing ITS...  34.2    5.8  
emb|FN678898.1|  Uncultured Suillus genomic DNA containing ITS...  34.2    5.8  
emb|FN678897.1|  Uncultured Suillus genomic DNA containing ITS...  34.2    5.8  
emb|FN678896.1|  Uncultured Suillus genomic DNA containing ITS...  34.2    5.8  
emb|FN678894.1|  Uncultured Suillus genomic DNA containing ITS...  34.2    5.8  
emb|FN678893.1|  Uncultured Suillus genomic DNA containing ITS...  34.2    5.8  
emb|FN678892.1|  Uncultured Suillus genomic DNA containing ITS...  34.2    5.8  
emb|FN678891.1|  Uncultured Suillus genomic DNA containing ITS...  34.2    5.8  
emb|FN678890.1|  Uncultured Suillus genomic DNA containing ITS...  34.2    5.8  
emb|FN678889.1|  Uncultured Suillus genomic DNA containing ITS...  34.2    5.8  
gb|GU998235.1|  Uncultured Cortinarius clone MATW_A10 18S ribo...  34.2    5.8  
gb|HM010951.1|  Candida sp. TJPR 09 18S ribosomal RNA gene, pa...  34.2    5.8  
gb|HM010950.1|  Candida sp. NBRC 106150 18S ribosomal RNA gene...  34.2    5.8  
gb|HM010949.1|  Candida sp. GY28501 18S ribosomal RNA gene, pa...  34.2    5.8  
gb|HM010948.1|  Candida sp. ST-311 18S ribosomal RNA gene, par...  34.2    5.8  
gb|GU931771.1|  Uncultured Saccharomycetales isolate s_H06_16....  34.2    5.8  
emb|FN812686.1|  Candida orthopsilosis 5S rRNA gene, 18S rRNA ...  34.2    5.8  
gb|FJ914930.1|  Candida boidinii strain ATCC 90438 18S ribosom...  34.2    5.8  
gb|FJ914929.1|  Candida boidinii strain ATCC 62809 18S ribosom...  34.2    5.8  
gb|FJ914928.1|  Zygowilliopsis californica strain ATCC 18208 1...  34.2    5.8  
ref|NR_111422.1|  Ogataea thermomethanolica ATCC MYA-4465 ITS ...  34.2    5.8  
ref|NR_111421.1|  Ogataea siamensis ATCC MYA-4464 ITS region; ...  34.2    5.8  
ref|NR_111420.1|  Ogataea nakhonphanomensis ATCC MYA-4463 ITS ...  34.2    5.8  
ref|NR_111419.1|  Ogataea chonburiensis ATCC MYA-4462 ITS regi...  34.2    5.8  
gb|FJ914923.1|  Candida parapolymorpha strain ATCC 58401 18S r...  34.2    5.8  
gb|FJ914922.1|  Candida parapolymorpha strain ATCC 26012 18S r...  34.2    5.8  
gb|FJ914920.1|  Ogataea polymorpha strain ATCC 14754 18S ribos...  34.2    5.8  
gb|FJ914919.1|  Ogataea polymorpha strain ATCC 76760 18S ribos...  34.2    5.8  
gb|FJ914916.1|  Ogataea polymorpha strain ATCC 20434 18S ribos...  34.2    5.8  
ref|NR_111418.1|  Ogataea polymorpha ATCC 34438 ITS region; fr...  34.2    5.8  
gb|FJ914914.1|  Ogataea angusta strain ATCC 14755 18S ribosoma...  34.2    5.8  
gb|GU952248.1|  Saturnispora sp. MRC-2010a internal transcribe...  34.2    5.8  
gb|GU952247.1|  Saturnispora sp. MRC-2010b internal transcribe...  34.2    5.8  
gb|GQ249400.1|  Suillus megaporinus voucher UC18060326 interna...  34.2    5.8  
gb|GU943495.1|  Issatchenkia terricola strain S54 internal tra...  34.2    5.8  
gb|GU943494.1|  Saccharomyces cerevisiae strain S67 internal t...  34.2    5.8  
gb|GU943493.1|  Hanseniaspora uvarum strain S56-2 internal tra...  34.2    5.8  
gb|GU943492.1|  Hanseniaspora uvarum strain U19 internal trans...  34.2    5.8  
gb|GU943491.1|  Pichia guilliermondii strain U4 internal trans...  34.2    5.8  
gb|GU943488.1|  Pichia caribbica strain S58-1 internal transcr...  34.2    5.8  
gb|GU943487.1|  Pichia occidentalis strain S59 internal transc...  34.2    5.8  
gb|GU911469.1|  Candida tropicalis strain OMY internal transcr...  34.2    5.8  
gb|GU810837.1|  Pichia kudriavzevii 18S ribosomal RNA gene, pa...  34.2    5.8  
gb|GU722070.1|  Uncultured fungus clone f3HSc57 18S ribosomal ...  34.2    5.8  
gb|GU721794.1|  Uncultured fungus clone f4HSc03 18S ribosomal ...  34.2    5.8  
dbj|AB551886.1|  Candida sp. EM 40 genes for ITS1, 5.8S rRNA, ...  34.2    5.8  
gb|GU593331.1|  Zygowilliopsis californica strain Jmudeb007 in...  34.2    5.8  
gb|GU931325.1|  Saccharomycetes sp. 5B12 voucher 4D5 18S ribos...  34.2    5.8  
gb|GU931323.1|  Saccharomycetes sp. 5B12 voucher 3C6 18S ribos...  34.2    5.8  
gb|GU931321.1|  Saccharomycetes sp. OHZ67 18S ribosomal RNA ge...  34.2    5.8  
gb|GU478318.1|  Hanseniaspora osmophila strain Ar14 18S riboso...  34.2    5.8  
gb|GU478317.1|  Hanseniaspora osmophila strain Gal5 18S riboso...  34.2    5.8  
gb|GU478316.1|  Pichia guilliermondii strain M29 18S ribosomal...  34.2    5.8  
gb|GU478315.1|  Pichia guilliermondii strain M8 18S ribosomal ...  34.2    5.8  
gb|GU237060.1|  Hanseniaspora guilliermondii internal transcri...  34.2    5.8  
gb|GU237058.1|  Zygosaccharomyces bailii internal transcribed ...  34.2    5.8  
gb|GU237055.1|  Issatchenkia terricola internal transcribed sp...  34.2    5.8  
gb|GU237054.1|  Candida inconspicua internal transcribed space...  34.2    5.8  
gb|GU237053.1|  Pichia guilliermondii internal transcribed spa...  34.2    5.8  
gb|GU237050.1|  Hanseniaspora uvarum internal transcribed spac...  34.2    5.8  
gb|GU237046.1|  Pichia kudriavzevii internal transcribed space...  34.2    5.8  
gb|GU237045.1|  Candida quercitrusa internal transcribed space...  34.2    5.8  
gb|GU237044.1|  Lachancea fermentati internal transcribed spac...  34.2    5.8  
gb|GU584190.1|  Candida albicans isolate KNU08048 internal tra...  34.2    5.8  
gb|GU553371.1|  Uncultured Suillus clone sul1331 18S ribosomal...  34.2    5.8  
dbj|AB507851.1|  Uncultured fungus genes for 18S rRNA, ITS1, 5...  34.2    5.8  
dbj|AB507838.1|  Uncultured fungus genes for 18S rRNA, ITS1, 5...  34.2    5.8  
gb|GU385845.1|  Pichia guilliermondii strain SMB 18S ribosomal...  34.2    5.8  
gb|GQ497158.1|  Candida parapsilosis strain KKK 21 18S ribosom...  34.2    5.8  
gb|GU370748.1|  Uncultured fungus clone B30b_03 18S ribosomal ...  34.2    5.8  
gb|GU370744.1|  Uncultured fungus clone B30a_01 18S ribosomal ...  34.2    5.8  
dbj|AB546227.1|  Candida gosingica genes for ITS1, 5.8S rRNA, ...  34.2    5.8  
dbj|AB546228.1|  Candida gosingica genes for ITS1, 5.8S rRNA, ...  34.2    5.8  
gb|GU246266.1|  Candida kruisii strain CBS 6451 18S ribosomal ...  34.2    5.8  
gb|GU246258.1|  Candida norvegica strain CBS 2874 18S ribosoma...  34.2    5.8  
gb|GU246257.1|  Candida montana strain CBS 8057 18S ribosomal ...  34.2    5.8  
gb|GU246256.1|  Debaryomyces hansenii strain CBS 767 18S ribos...  34.2    5.8  
gb|GU246255.1|  Wickerhamia fluorescens strain CBS 4565 18S ri...  34.2    5.8  
gb|GU246254.1|  Candida caryicola strain CBS 8847 18S ribosoma...  34.2    5.8  
gb|GU246253.1|  Candida tanzawaensis strain CBS 7422 18S ribos...  34.2    5.8  
gb|GU246252.1|  Hyphopichia pseudoburtonii strain CBS 2455 18S...  34.2    5.8  
gb|GU246251.1|  Candida gotoi strain CBS 8531 18S ribosomal RN...  34.2    5.8  
gb|GU246250.1|  Candida pseudorhagii strain CBS 9998 18S ribos...  34.2    5.8  
gb|GU246249.1|  Candida rhagii strain CBS 4237 18S ribosomal R...  34.2    5.8  
gb|GU246248.1|  Hyphopichia heimii strain CBS 6139 18S ribosom...  34.2    5.8  
gb|GU246247.1|  Hyphopichia burtonii strain CBS 2352 18S ribos...  34.2    5.8  
gb|GU246246.1|  Candida fennica strain CBS 5928 18S ribosomal ...  34.2    5.8  
gb|GU367907.1|  Lophodermium illiciicola strain R90b 18S ribos...  34.2    5.8  
gb|GU367897.1|  Lophodermium sp. T20 18S ribosomal RNA gene, p...  34.2    5.8  
gb|GU367896.1|  Lophodermium minor strain R99 18S ribosomal RN...  34.2    5.8  
gb|GU316554.1|  Uncultured fungus clone OTU#10376-15_1_060-283...  34.2    5.8  
gb|GU315783.1|  Uncultured fungus clone OTU#9605-01_1_060-2222...  34.2    5.8  
gb|GU314862.1|  Uncultured fungus clone OTU#8684-10_4_060-1376...  34.2    5.8  
gb|GU314597.1|  Uncultured fungus clone OTU#8419-15_3_040-1203...  34.2    5.8  
gb|GU312481.1|  Uncultured fungus clone OTU#6303-02_3_100-1663...  34.2    5.8  
gb|GU311217.1|  Uncultured fungus clone OTU#5039-12_1_100-0419...  34.2    5.8  
gb|GU309384.1|  Uncultured fungus clone OTU#3206-02_2_100-0427...  34.2    5.8  
gb|GU308747.1|  Uncultured fungus clone OTU#2569-14_1_010-0734...  34.2    5.8  
gb|GU308135.1|  Uncultured fungus clone OTU#1957-10_1_100-0221...  34.2    5.8  
gb|GU307742.1|  Uncultured fungus clone OTU#1564-05_4_010-0857...  34.2    5.8  
gb|GU307349.1|  Uncultured fungus clone OTU#1171-08_2_020-0426...  34.2    5.8  
gb|GU306946.1|  Uncultured fungus clone OTU#768-09_1_010-0578_...  34.2    5.8  
gb|GU306768.1|  Uncultured fungus clone OTU#590-05_2_010-0893_...  34.2    5.8  
gb|GU306211.1|  Uncultured fungus clone OTU#33-07_4_100-0405_0...  34.2    5.8  
gb|GU366677.1|  Uncultured fungus clone C11 18D 18S ribosomal ...  34.2    5.8  
gb|GU320706.1|  Saccharomyces cerevisiae strain T6 internal tr...  34.2    5.8  
gb|GU320001.1|  Saccharomyces cerevisiae strain ATCC 208606 in...  34.2    5.8  
gb|GU319993.1|  Kluyveromyces blattae strain ATCC 34711 18S ri...  34.2    5.8  
gb|GU319991.1|  Candida albicans strain ATCC 14503 18S ribosom...  34.2    5.8  
gb|GU319987.1|  Candida albicans strain ATCC 48130 18S ribosom...  34.2    5.8  
gb|GU319984.1|  Saccharomyces cerevisiae strain ATCC 200866 in...  34.2    5.8  
gb|GU319981.1|  Saccharomyces cerevisiae strain ATCC 204505 18...  34.2    5.8  
gb|GU319980.1|  Lodderomyces elongisporus strain ATCC 11503 in...  34.2    5.8  
gb|GU319979.1|  Saccharomyces cerevisiae strain ATCC 96581 int...  34.2    5.8  
gb|GU328526.1|  Uncultured Basidiomycota clone man22_litter_H1...  34.2    5.8  
gb|GU289423.1|  Uncultured Suillus clone BJP38T_200 18S riboso...  34.2    5.8  
gb|GU289422.1|  Uncultured Suillus clone BJP10T_137 18S riboso...  34.2    5.8  
ref|NR_111473.1|  Candida pseudojiufengensis ATCC MYA-4595 ITS...  34.2    5.8  
ref|NR_111472.1|  Candida oxycetoniae ATCC MYA-4594 ITS region...  34.2    5.8  
ref|NR_111471.1|  Candida jiufengensis ATCC MYA-4593 ITS regio...  34.2    5.8  
ref|NR_111470.1|  Candida blackwelliae ATCC MYA-4592 ITS regio...  34.2    5.8  
emb|FN431890.1|  Zygosaccharomyces mellis ITS1 (partial), 5.8S...  34.2    5.8  
emb|FN431889.1|  Zygosaccharomyces mellis ITS1 (partial), 5.8S...  34.2    5.8  
emb|FN431888.1|  Zygosaccharomyces rouxii ITS1 (partial), 5.8S...  34.2    5.8  
emb|FN431886.1|  Zygosaccharomyces rouxii ITS1 (partial), 5.8S...  34.2    5.8  
dbj|AB513338.1|  Pichia sp. MT-LUC0016 genes for 18S rRNA, ITS...  34.2    5.8  
dbj|AB513337.1|  Candida sp. MT-LUC0013 genes for 18S rRNA, IT...  34.2    5.8  
dbj|AB513336.1|  Pichia sp. MT-LUC0012 genes for 18S rRNA, ITS...  34.2    5.8  
dbj|AB513335.1|  Pichia sp. MT-LUC0009 genes for 18S rRNA, ITS...  34.2    5.8  
dbj|AB513334.1|  Pichia sp. MT-LUC0008 genes for 18S rRNA, ITS...  34.2    5.8  
dbj|AB513333.1|  Pichia sp. MT-LUC0007 genes for 18S rRNA, ITS...  34.2    5.8  
dbj|AB513332.1|  Pichia sp. MT-LUC0006 genes for 18S rRNA, ITS...  34.2    5.8  
gb|GU256765.1|  Pichia farinosa strain ATCC 20210 18S ribosoma...  34.2    5.8  
gb|GU256758.1|  Saccharomyces cerevisiae strain ATCC 200062 in...  34.2    5.8  
gb|GU256755.1|  Kluyveromyces marxianus strain ATCC 60480 18S ...  34.2    5.8  
gb|GU256745.1|  Pichia stipitis strain ATCC 62970 18S ribosoma...  34.2    5.8  
gb|GU256966.1|  Uncultured fungus clone R061647 18S ribosomal ...  34.2    5.8  
gb|GQ268582.1|  Uncultured Sclerodermataceae type OTU: LH35 18...  34.2    5.8  
gb|GQ268574.1|  Uncultured Atheliales type OTU: LH27 18S ribos...  34.2    5.8  
emb|FN652304.1|  Candida tropicalis 18S rRNA gene, ITS1, 5.8S ...  34.2    5.8  
emb|FN652303.1|  Candida tropicalis 18S rRNA gene, ITS1, 5.8S ...  34.2    5.8  
emb|FN652302.1|  Candida glabrata 18S rRNA gene, ITS1, 5.8S rR...  34.2    5.8  
emb|FN652301.1|  Candida glabrata 18S rRNA gene, ITS1, 5.8S rR...  34.2    5.8  
emb|FN652300.1|  Candida parapsilosis 18S rRNA gene, ITS1, 5.8...  34.2    5.8  
emb|FN652299.1|  Candida parapsilosis 18S rRNA gene, ITS1, 5.8...  34.2    5.8  
emb|FN652298.1|  Candida dubliniensis 18S rRNA gene, ITS1, 5.8...  34.2    5.8  
emb|FN652297.1|  Candida albicans 18S rRNA gene, ITS1, 5.8S rR...  34.2    5.8  
ref|NR_111477.1|  Candida olivae ATCC MYA-4568 ITS region; fro...  34.2    5.8  
gb|GU327627.1|  Candida olivae strain ATCC MYA-4569 18S riboso...  34.2    5.8  
gb|GU220377.1|  Suillus pictus voucher MLS024 18S ribosomal RN...  34.2    5.8  
gb|GU248264.1|  Pichia caribbica strain XTWJX 18S ribosomal RN...  34.2    5.8  
gb|FJ527876.1|  Pichia guilliermondii strain 3449 internal tra...  34.2    5.8  
gb|GU138737.1|  Hypoderma rubi strain H47 18S ribosomal RNA ge...  34.2    5.8  
gb|GU138719.1|  Lophodermium minor strain T47 18S ribosomal RN...  34.2    5.8  
gb|GU138711.1|  Lophodermium illiciicola strain H48 18S riboso...  34.2    5.8  
gb|GU138709.1|  Lophodermium sp. H64 18S ribosomal RNA gene, p...  34.2    5.8  
gb|GU138708.1|  Lophodermium sp. H18 18S ribosomal RNA gene, p...  34.2    5.8  
gb|GU138705.1|  Lophodermium minor strain H44 18S ribosomal RN...  34.2    5.8  
pdb|3JYX|4  Chain 4, Structure Of The 60s Rrna For Eukaryotic ...  34.2    5.8  
gb|GU213445.1|  Saccharomycetes sp. HZ23 18S ribosomal RNA gen...  34.2    5.8  
gb|GU213443.1|  Saccharomycetes sp. HZ178 18S ribosomal RNA ge...  34.2    5.8  
gb|GU213441.1|  Saccharomycetes sp. HZ140 18S ribosomal RNA ge...  34.2    5.8  
gb|GU213439.1|  Saccharomycetes sp. HZ10 18S ribosomal RNA gen...  34.2    5.8  
gb|GU213438.1|  Saccharomycetes sp. HZ191 18S ribosomal RNA ge...  34.2    5.8  
gb|GU213436.1|  Saccharomycetes sp. HZ184 18S ribosomal RNA ge...  34.2    5.8  
gb|GU199447.1|  Candida glabrata strain W56873 18S ribosomal R...  34.2    5.8  
ref|NR_077073.1|  Candida nivariensis CBS 9983 ITS region; fro...  34.2    5.8  
gb|GU199444.1|  Candida nivariensis strain CBS 9985 18S riboso...  34.2    5.8  
gb|GU199442.1|  Candida nivariensis strain H41019 18S ribosoma...  34.2    5.8  
gb|GU199441.1|  Candida nivariensis strain CBS 10161 18S ribos...  34.2    5.8  
gb|GU199439.1|  Candida bracarensis strain advanDx2 18S riboso...  34.2    5.8  
gb|GU199440.1|  Candida bracarensis strain CBS 10154 18S ribos...  34.2    5.8  
gb|GU199438.1|  Candida bracarensis strain advanDx1 18S riboso...  34.2    5.8  
gb|GU184098.1|  Balsamia sp. SOC871 internal transcribed space...  34.2    5.8  
gb|EU940191.1|  Trizodia acrobia isolate M160 5.8S ribosomal R...  34.2    5.8  
gb|EU940190.1|  Trizodia acrobia isolate M157 5.8S ribosomal R...  34.2    5.8  
gb|GU229793.1|  Saccharomyces cerevisiae strain OBV-9 internal...  34.2    5.8  
gb|GU188434.1|  Suillus intermedius voucher BHS2009-99 18S rib...  34.2    5.8  
gb|GU223382.1|  Saccharomycetales sp. FZUxc001 internal transc...  34.2    5.8  
dbj|AB476542.1|  Uncultured fungus genes for 18S rRNA, ITS1, 5...  34.2    5.8  
dbj|AB476517.1|  Uncultured fungus genes for 18S rRNA, ITS1, 5...  34.2    5.8  
gb|FJ159679.1|  Candida albicans strain C577 18S ribosomal RNA...  34.2    5.8  
gb|FJ159678.1|  Candida albicans strain C507 18S ribosomal RNA...  34.2    5.8  
gb|FJ159677.1|  Candida albicans strain C527 18S ribosomal RNA...  34.2    5.8  
gb|FJ159676.1|  Candida albicans strain C470 18S ribosomal RNA...  34.2    5.8  
gb|FJ159675.1|  Candida albicans strain C594 18S ribosomal RNA...  34.2    5.8  
gb|FJ159674.1|  Candida albicans strain C438 18S ribosomal RNA...  34.2    5.8  
gb|FJ159673.1|  Candida albicans strain C480 18S ribosomal RNA...  34.2    5.8  
gb|FJ159672.1|  Candida albicans strain C440 18S ribosomal RNA...  34.2    5.8  
gb|FJ159671.1|  Candida albicans strain 06-201001 10261 18S ri...  34.2    5.8  
gb|FJ159670.1|  Candida albicans strain 06-201184 10255 18S ri...  34.2    5.8  
gb|FJ159669.1|  Candida albicans strain 06-200081 9830 18S rib...  34.2    5.8  
gb|FJ159668.1|  Candida albicans strain 05-201227 9319 18S rib...  34.2    5.8  
gb|FJ159667.1|  Candida albicans strain 04-202747 7267 18S rib...  34.2    5.8  
gb|FJ159666.1|  Candida albicans strain 03-201949 8506 18S rib...  34.2    5.8  
gb|FJ159665.1|  Candida albicans strain 03-202628 8503 18S rib...  34.2    5.8  
gb|FJ159664.1|  Candida albicans strain 03-200663 7921 18S rib...  34.2    5.8  
gb|FJ159663.1|  Candida albicans strain 02-203606 7803 18S rib...  34.2    5.8  
gb|FJ159662.1|  Candida albicans strain 02-202910 7462 18S rib...  34.2    5.8  
gb|FJ159661.1|  Candida albicans strain 01-202184 5633 18S rib...  34.2    5.8  
gb|FJ159660.1|  Candida albicans strain 01-200770 5419 18S rib...  34.2    5.8  
gb|FJ159659.1|  Candida albicans strain 01-200481 5369 18S rib...  34.2    5.8  
gb|FJ159658.1|  Candida albicans strain 02-201144 6828 18S rib...  34.2    5.8  
gb|FJ159657.1|  Candida albicans strain 02-200078 6538 18S rib...  34.2    5.8  
gb|FJ159656.1|  Candida albicans strain 00-202165 5008 18S rib...  34.2    5.8  
gb|FJ159655.1|  Candida albicans strain 00-202165 5004 18S rib...  34.2    5.8  
gb|FJ159654.1|  Candida albicans strain 00-19496 3657 18S ribo...  34.2    5.8  
gb|FJ159653.1|  Candida albicans strain 05-201581 9323 18S rib...  34.2    5.8  
gb|FJ159652.1|  Candida albicans strain 02-200270 6410 18S rib...  34.2    5.8  
gb|FJ159651.1|  Candida albicans strain 02-200210 6409 18S rib...  34.2    5.8  
gb|FJ159650.1|  Candida albicans strain 04-257-2516 18S riboso...  34.2    5.8  
gb|FJ159649.1|  Candida albicans strain 03-226-3110 18S riboso...  34.2    5.8  
gb|FJ159648.1|  Candida albicans strain 03-280-2758 18S riboso...  34.2    5.8  
gb|FJ159647.1|  Candida albicans strain 02-200956 6809 18S rib...  34.2    5.8  
gb|FJ159646.1|  Candida albicans strain 03-265-3291 18S riboso...  34.2    5.8  
gb|EF568101.1|  Candida albicans strain WM 231 18S ribosomal R...  34.2    5.8  
gb|FJ159644.1|  Candida albicans strain 07-152-3719 18S riboso...  34.2    5.8  
gb|FJ159643.1|  Candida albicans strain ATCC 10231 18S ribosom...  34.2    5.8  
gb|FJ159642.1|  Candida albicans strain ATCC 90028 18S ribosom...  34.2    5.8  
gb|EU604759.1|  Candida sp. C22 internal transcribed spacer 1,...  34.2    5.8  
gb|FJ904669.1|  Absconditella lignicola isolate EB211 internal...  34.2    5.8  
emb|FM205656.2|  Tuber magnatum 18S rRNA gene (partial), ITS1,...  34.2    5.8  
emb|FM205655.2|  Tuber magnatum 18S rRNA gene (partial), ITS1,...  34.2    5.8  
emb|FM205654.2|  Tuber magnatum 18S rRNA gene (partial), ITS1,...  34.2    5.8  
emb|FM205653.2|  Tuber magnatum 18S rRNA gene (partial), ITS1,...  34.2    5.8  
emb|FM205652.2|  Tuber magnatum 18S rRNA gene (partial), ITS1,...  34.2    5.8  
emb|FM205651.2|  Tuber magnatum 18S rRNA gene (partial), ITS1,...  34.2    5.8  
emb|FM205697.1|  Tuber magnatum 18S rRNA gene (partial), ITS1,...  34.2    5.8  
gb|GU138762.1|  Uncultured Suillus clone R6 18S ribosomal RNA ...  34.2    5.8  
gb|GU121157.1|  Uncultured Debaryomyces clone MuF1_ITS2_59 5.8...  34.2    5.8  
gb|GU121156.1|  Uncultured Debaryomyces clone MuF2_ITS2_57.5 5...  34.2    5.8  
gb|GU121154.1|  Uncultured Debaryomyces clone MarF1_ITS2_59 5....  34.2    5.8  
gb|GU121153.1|  Uncultured Debaryomyces clone MarF1B_ITS2_57.5...  34.2    5.8  
gb|GQ996543.1|  Saccharomyces cerevisiae strain ATCC 9763 inte...  34.2    5.8  
gb|FJ237193.1|  Uncultured fungus clone MBP22-22 18S ribosomal...  34.2    5.8  
gb|GU062885.1|  Candida sp. LMSA2.08.005 18S ribosomal RNA gen...  34.2    5.8  
gb|GU133336.1|  Clavispora sp. ZMS8 18S ribosomal RNA gene, pa...  34.2    5.8  
gb|GU133334.1|  Clavispora sp. ZMS6 18S ribosomal RNA gene, pa...  34.2    5.8  
gb|GU133332.1|  Wickerhamomyces sp. ZMS4 18S ribosomal RNA gen...  34.2    5.8  
gb|GU133331.1|  Kluyveromyces sp. ZMS3 18S ribosomal RNA gene,...  34.2    5.8  
gb|GU133329.1|  Kluyveromyces sp. ZMS1 18S ribosomal RNA gene,...  34.2    5.8  
gb|GQ999840.1|  Candida quercitrusa strain N17 internal transc...  34.2    5.8  
gb|GQ999839.1|  Pichia guilliermondii strain Besouro 1 interna...  34.2    5.8  
gb|GQ999837.1|  Candida tropicalis strain EST2 internal transc...  34.2    5.8  
gb|GQ999836.1|  Pichia kudriavzevii strain N28 internal transc...  34.2    5.8  
gb|GU066600.1|  Pichia kudriavzevii strain RF 18S ribosomal RN...  34.2    5.8  
gb|GU083294.1|  Uncultured soil fungus clone T28-F6-ITSFL 18S ...  34.2    5.8  
gb|GU016621.1|  Suillus bovinus strain BI-204-36 18S ribosomal...  34.2    5.8  
gb|GU016620.1|  Suillus bovinus strain BI-203-28 18S ribosomal...  34.2    5.8  
gb|GU016619.1|  Suillus bovinus strain BI-203-27 18S ribosomal...  34.2    5.8  
gb|GU016618.1|  Suillus bovinus strain BI-203-26 18S ribosomal...  34.2    5.8  
gb|GU016617.1|  Suillus bovinus strain BI-203-25 18S ribosomal...  34.2    5.8  
gb|GU016616.1|  Suillus bovinus strain BI-203-24 18S ribosomal...  34.2    5.8  
gb|GU016615.1|  Suillus bovinus strain BI-203-23 18S ribosomal...  34.2    5.8  
gb|GU016614.1|  Suillus bovinus strain BI-203-22 18S ribosomal...  34.2    5.8  
gb|GU016613.1|  Suillus bovinus strain BI-205-20 18S ribosomal...  34.2    5.8  
gb|GU016612.1|  Suillus bovinus strain BI-205-19 18S ribosomal...  34.2    5.8  
gb|GU016611.1|  Suillus bovinus strain BI-201-4 18S ribosomal ...  34.2    5.8  
gb|GU016610.1|  Suillus bovinus strain BI-204-41 18S ribosomal...  34.2    5.8  
gb|GU016609.1|  Suillus bovinus strain BI-204-40 18S ribosomal...  34.2    5.8  
gb|GU016608.1|  Suillus bovinus strain BI-204-39 18S ribosomal...  34.2    5.8  
gb|GU016607.1|  Suillus bovinus strain BI-204-38 18S ribosomal...  34.2    5.8  
gb|GU016606.1|  Suillus bovinus strain BI-204-37 18S ribosomal...  34.2    5.8  
gb|GU016605.1|  Suillus bovinus strain BI-204-35 18S ribosomal...  34.2    5.8  
gb|GU016604.1|  Suillus bovinus strain BI-204-34 18S ribosomal...  34.2    5.8  
gb|GU016603.1|  Suillus bovinus strain BI-204-33 18S ribosomal...  34.2    5.8  
gb|GU016602.1|  Suillus bovinus strain BI-204-32 18S ribosomal...  34.2    5.8  
gb|GU016601.1|  Suillus bovinus strain BI-204-31 18S ribosomal...  34.2    5.8  
gb|GU016600.1|  Suillus bovinus strain BI-203-29 18S ribosomal...  34.2    5.8  
gb|GU016599.1|  Suillus bovinus strain BI-203-17 18S ribosomal...  34.2    5.8  
gb|GU016598.1|  Suillus bovinus strain BI-203-16 18S ribosomal...  34.2    5.8  
gb|GU016597.1|  Suillus bovinus strain BI-203-15 18S ribosomal...  34.2    5.8  
gb|GU016596.1|  Suillus bovinus strain BI-203-14 18S ribosomal...  34.2    5.8  
gb|GU016595.1|  Suillus bovinus strain BI-203-13 18S ribosomal...  34.2    5.8  
gb|GU016594.1|  Suillus bovinus strain BI-203-12 18S ribosomal...  34.2    5.8  
gb|GU016593.1|  Suillus bovinus strain BI-203-11 18S ribosomal...  34.2    5.8  
gb|GU016592.1|  Suillus bovinus strain BI-300-10 18S ribosomal...  34.2    5.8  
gb|GU016591.1|  Suillus bovinus strain BI-300-9 18S ribosomal ...  34.2    5.8  
gb|GU016590.1|  Suillus bovinus strain BI-300-8 18S ribosomal ...  34.2    5.8  
gb|GU016589.1|  Suillus bovinus strain BI-300-7 18S ribosomal ...  34.2    5.8  
gb|GU016588.1|  Suillus bovinus strain BI-300-6 18S ribosomal ...  34.2    5.8  
gb|GU016587.1|  Suillus bovinus strain BI-300-5 18S ribosomal ...  34.2    5.8  
gb|GU016586.1|  Suillus bovinus strain BI-300-4 18S ribosomal ...  34.2    5.8  
gb|GU016585.1|  Suillus bovinus strain BI-300-3 18S ribosomal ...  34.2    5.8  
gb|GU016584.1|  Suillus bovinus strain BI-300-2 18S ribosomal ...  34.2    5.8  
gb|GU016583.1|  Suillus bovinus strain BI-300-1 18S ribosomal ...  34.2    5.8  
gb|GU016582.1|  Suillus bovinus strain BI-201-8 18S ribosomal ...  34.2    5.8  
gb|GU016581.1|  Suillus bovinus strain BI-201-7 18S ribosomal ...  34.2    5.8  
gb|GU016580.1|  Suillus bovinus strain BI-201-3 18S ribosomal ...  34.2    5.8  
gb|GU016579.1|  Suillus bovinus strain BI-201-2 18S ribosomal ...  34.2    5.8  
gb|GU016578.1|  Suillus bovinus strain BI-202-7 18S ribosomal ...  34.2    5.8  
gb|GU016577.1|  Suillus bovinus strain BI-202-6 18S ribosomal ...  34.2    5.8  
gb|GU016576.1|  Suillus bovinus strain BI-202-5 18S ribosomal ...  34.2    5.8  
gb|GU016575.1|  Suillus bovinus strain BI-202-4 18S ribosomal ...  34.2    5.8  
gb|GU016574.1|  Suillus bovinus strain BI-202-3 18S ribosomal ...  34.2    5.8  
gb|GU016573.1|  Suillus bovinus strain BI-202-2 18S ribosomal ...  34.2    5.8  
gb|GU016572.1|  Suillus bovinus strain BI-202-1 18S ribosomal ...  34.2    5.8  
gb|GQ994941.1|  Suillus bovinus strain B-200-H5 18S ribosomal ...  34.2    5.8  
gb|GQ994940.1|  Suillus bovinus strain B-200-H4 18S ribosomal ...  34.2    5.8  
emb|FN557035.1|  Pichia trehalophila genomic DNA sequence cont...  34.2    5.8  
gb|FJ873407.2|  Candida sp. EN1S10 18S ribosomal RNA gene, par...  34.2    5.8  
emb|FN556986.1|  Fungal sp. JH35 18S rRNA gene (partial), ITS1...  34.2    5.8  
gb|GQ913349.1|  Pichia guilliermondii strain W1171 18S ribosom...  34.2    5.8  
gb|GQ913348.1|  Debaryomyces hansenii strain W4682 18S ribosom...  34.2    5.8  
gb|GQ913345.1|  Candida intermedia strain C410 18S ribosomal R...  34.2    5.8  
gb|GQ917245.1|  Wolfiporia cocos strain T 18S ribosomal RNA ge...  34.2    5.8  
gb|GQ917244.1|  Wolfiporia cocos strain L 18S ribosomal RNA ge...  34.2    5.8  
gb|GQ917243.1|  Wolfiporia cocos strain B5 18S ribosomal RNA g...  34.2    5.8  
gb|GQ917242.1|  Wolfiporia cocos strain LP-13 18S ribosomal RN...  34.2    5.8  
gb|GQ849404.1|  Candida albicans clone 080904 5.8S ribosomal R...  34.2    5.8  
gb|GQ849403.1|  Candida albicans clone 07120809 5.8S ribosomal...  34.2    5.8  
gb|GQ849402.1|  Candida albicans clone 0102 internal transcrib...  34.2    5.8  
gb|GQ849401.1|  Candida albicans clone 020712 internal transcr...  34.2    5.8  
gb|GQ849400.1|  Candida albicans clone 0712 18S ribosomal RNA ...  34.2    5.8  
emb|FN555431.1|  Barnettozyma vustinii partial 18S rRNA gene, ...  34.2    5.8  
dbj|AB525239.1|  Candida andamanensis genes for ITS1, 5.8S rRN...  34.2    5.8  
gb|FJ715433.1|  Candida olivae strain FMCC Y-2 internal transc...  34.2    5.8  
gb|FJ715432.1|  Candida olivae strain FMCC Y-1 internal transc...  34.2    5.8  
gb|GQ480362.1|  Hanseniaspora uvarum 18S ribosomal RNA gene, p...  34.2    5.8  
gb|GQ849561.1|  Candida tropicalis strain ZL3-1 18S ribosomal ...  34.2    5.8  
gb|GQ497898.1|  Pichia guilliermondii strain PX-PAT 18S riboso...  34.2    5.8  
dbj|AB459510.1|  Pisolithus abditus genes for 18S rRNA, ITS1, ...  34.2    5.8  
gb|FJ210531.1|  Pichia sp. JJP-2009a isolate 56701-14-100-E in...  34.2    5.8  
gb|FJ210530.1|  Pichia sp. JJP-2009a isolate 56701-14-99-E int...  34.2    5.8  
gb|FJ210529.1|  Candida sp. JJP-2009a isolate 56701-14-18-S-a ...  34.2    5.8  
gb|FJ210528.1|  Candida sp. JJP-2009a isolate 57001-7-59-E int...  34.2    5.8  
gb|FJ183442.1|  Clavispora lusitaniae strain VAL-05-019 18S ri...  34.2    5.8  
gb|FJ183440.1|  Clavispora lusitaniae strain VAL-05-009 intern...  34.2    5.8  
gb|FJ183437.1|  Pichia guilliermondii strain VAL-05-030 18S ri...  34.2    5.8  
gb|FJ183435.1|  Pichia guilliermondii strain VAL-05-015 18S ri...  34.2    5.8  
gb|GQ458041.1|  Debaryomyces hansenii strain ATCC 60978 18S ri...  34.2    5.8  
gb|GQ458025.1|  Debaryomyces hansenii strain MA09-AK 18S ribos...  34.2    5.8  
gb|GQ458019.1|  Debaryomyces hansenii strain MA09-J 18S riboso...  34.2    5.8  
gb|GQ162818.1|  Leucogyrophana sororia 18S ribosomal RNA gene,...  34.2    5.8  
emb|FN393078.1|  Saccharomyces cerevisiae EC1118 chromosome XI...  34.2    5.8  
gb|GQ466356.1|  Wickerhamomyces anomalus internal transcribed ...  34.2    5.8  
gb|GQ463599.1|  Pichia norvegensis strain CN54 5.8S ribosomal ...  34.2    5.8  
gb|EU554590.1|  Fungal sp. CR16 internal transcribed spacer 1,...  34.2    5.8  
gb|FJ769427.1|  Pichia farinosa isolate South-west00102 18S ri...  34.2    5.8  
gb|GQ411403.1|  Lachancea sp. UWOPS 99-807.3 18S ribosomal RNA...  34.2    5.8  
gb|GQ228446.1|  Saccharomyces cerevisiae strain KBS2 18S ribos...  34.2    5.8  
gb|GQ397995.1|  Suillus pictus voucher MLS011 18S ribosomal RN...  34.2    5.8  
gb|GQ411404.1|  Candida albicans strain wxj32-2 18S ribosomal ...  34.2    5.8  
gb|GQ411524.1|  Hyphodontia nothofagi voucher PDD:91630 18S ri...  34.2    5.8  
gb|GQ395610.1|  Candida parapsilosis strain A005 18S ribosomal...  34.2    5.8  
gb|EU935539.1|  Marasmius purpureostriatus voucher NW158 18S r...  34.2    5.8  
gb|EU935538.1|  Marasmius purpureostriatus voucher NW318 inter...  34.2    5.8  
gb|EU935537.1|  Marasmius haematocephalus NW-2008c voucher NW3...  34.2    5.8  
gb|EU935536.1|  Marasmius haematocephalus NW-2008c voucher NW4...  34.2    5.8  
gb|EU935535.1|  Marasmius haematocephalus NW-2008d voucher NW4...  34.2    5.8  
gb|EU935534.1|  Marasmius haematocephalus NW-2008b voucher NW3...  34.2    5.8  
gb|EU935533.1|  Marasmius haematocephalus var. atroviolaceus v...  34.2    5.8  
gb|EU935532.1|  Marasmius haematocephalus var. atroviolaceus v...  34.2    5.8  
gb|EU935531.1|  Marasmius haematocephalus var. atroviolaceus v...  34.2    5.8  
gb|EU935530.1|  Marasmius haematocephalus voucher TYS27 18S ri...  34.2    5.8  
gb|EU935529.1|  Marasmius haematocephalus voucher NW434 intern...  34.2    5.8  
gb|EU935528.1|  Marasmius haematocephalus voucher NW428 intern...  34.2    5.8  
gb|EU935527.1|  Marasmius haematocephalus voucher NW409 18S ri...  34.2    5.8  
gb|EU935526.1|  Marasmius haematocephalus voucher NW296 18S ri...  34.2    5.8  
gb|EU935525.1|  Marasmius haematocephalus NW-2008a voucher NW1...  34.2    5.8  
gb|EU935500.1|  Marasmius aff. pallescens NW424 18S ribosomal ...  34.2    5.8  
gb|EU935494.1|  Marasmius cremeus voucher NW366 18S ribosomal ...  34.2    5.8  
gb|EU935493.1|  Marasmius nummularius voucher NW396 18S riboso...  34.2    5.8  
gb|EU935492.1|  Marasmius nummularius voucher NW266 internal t...  34.2    5.8  
gb|EU935491.1|  Marasmius trichotus voucher NW263 18S ribosoma...  34.2    5.8  
gb|EU935490.1|  Marasmius trichotus voucher NW262 18S ribosoma...  34.2    5.8  
gb|EU935489.1|  Marasmius xestocephalus voucher NW344 18S ribo...  34.2    5.8  
gb|EU935488.1|  Marasmius xestocephalus voucher JFK69 18S ribo...  34.2    5.8  
gb|EU935487.1|  Marasmius sp. NW-2008o voucher NW375 18S ribos...  34.2    5.8  
gb|EU935486.1|  Marasmius sp. NW-2008o voucher NW276 18S ribos...  34.2    5.8  
dbj|AB500695.1|  Debaryomyces hansenii gene for ITS1, partial ...  34.2    5.8  
dbj|AB500694.1|  Pichia guilliermondii genes for ITS1 and ITS4...  34.2    5.8  
gb|FJ025782.1|  Candida sp. IMUFRJ 51928 internal transcribed ...  34.2    5.8  
gb|GQ376070.1|  Candida albicans isolate UOA/HCPF 3406 18S rib...  34.2    5.8  
gb|GQ376091.1|  Saccharomyces cerevisiae isolate UOA/HCPF 5911...  34.2    5.8  
gb|GQ376090.1|  Saccharomyces cerevisiae isolate UOA/HCPF 8620...  34.2    5.8  
gb|GQ376089.1|  Saccharomyces boulardii isolate UOA/HCPF 6526 ...  34.2    5.8  
gb|GQ376088.1|  Saccharomyces boulardii isolate UOA/HCPF 6428 ...  34.2    5.8  
gb|GQ376087.1|  Saccharomyces cerevisiae isolate UOA/HCPF 4976...  34.2    5.8  
gb|GQ376086.1|  Saccharomyces cerevisiae isolate UOA/HCPF 4214...  34.2    5.8  
gb|GQ376085.1|  Debaryomyces hansenii var. hansenii isolate UO...  34.2    5.8  
gb|GQ376084.1|  Debaryomyces hansenii var. hansenii isolate UO...  34.2    5.8  
gb|GQ376081.1|  Candida glabrata isolate UOA/HCPF 10207A 18S r...  34.2    5.8  
gb|GQ376080.1|  Candida glabrata isolate UOA/HCPF 8514 18S rib...  34.2    5.8  
gb|GQ376077.1|  Kluyveromyces lactis isolate UOA/HCPF 9317 18S...  34.2    5.8  
gb|GQ376078.1|  Kluyveromyces lactis isolate UOA/HCPF BUL73 18...  34.2    5.8  
gb|GQ376075.1|  Wickerhamomyces anomalus isolate UOA/HCPF 2654...  34.2    5.8  
gb|GQ376076.1|  Wickerhamomyces anomalus isolate UOA/HCPF 2681...  34.2    5.8  
gb|GQ376073.1|  Clavispora lusitaniae isolate UOA/HCPF 8850 18...  34.2    5.8  
gb|GQ376072.1|  Clavispora lusitaniae isolate UOA/HCPF 3637 18...  34.2    5.8  
gb|GQ376071.1|  Candida tropicalis isolate UOA/HCPF 85BL 18S r...  34.2    5.8  
gb|GQ376069.1|  Candida albicans isolate UOA/HCPF 27PEM 18S ri...  34.2    5.8  
emb|FN397186.1|  Uncultured fungus genomic DNA sequence contai...  34.2    5.8  
emb|FN397169.1|  Uncultured fungus genomic DNA sequence contai...  34.2    5.8  
emb|FN397162.1|  Uncultured fungus genomic DNA sequence contai...  34.2    5.8  
emb|FN397161.1|  Uncultured fungus genomic DNA sequence contai...  34.2    5.8  
emb|FN397160.1|  Uncultured fungus genomic DNA sequence contai...  34.2    5.8  
emb|FN397159.1|  Uncultured fungus genomic DNA sequence contai...  34.2    5.8  
emb|FN397158.1|  Uncultured fungus genomic DNA sequence contai...  34.2    5.8  
emb|FN397157.1|  Uncultured fungus genomic DNA sequence contai...  34.2    5.8  
gb|FJ431272.1|  Marasmius siccus isolate DED5255 internal tran...  34.2    5.8  
gb|FJ431268.1|  Marasmius purpureostriatus isolate TYS328 inte...  34.2    5.8  
gb|FJ431262.1|  Marasmius sp. YST-2009e isolate TYS417 interna...  34.2    5.8  
gb|FJ431249.1|  Marasmius sp. NW-2008o isolate TYS483 internal...  34.2    5.8  
gb|FJ431248.1|  Marasmius haematocephalus isolate TYS523 inter...  34.2    5.8  
gb|FJ431239.1|  Marasmius sp. YST-2009a isolate TYS478 interna...  34.2    5.8  
gb|FJ431229.1|  Marasmius aff. camerunensis KUM 60134 isolate ...  34.2    5.8  
gb|GQ280811.1|  Wickerhamomyces anomalus strain EG2 18S riboso...  34.2    5.8  
dbj|AB480683.1|  Pichia sp. MT-LUC0005 genes for ITS1, 28S rRN...  34.2    5.8  
dbj|AB480681.1|  Pichia sp. MT-LUC0003 genes for ITS1, 28S rRN...  34.2    5.8  
dbj|AB480682.1|  Pichia sp. MT-LUC0004 genes for ITS1, 28S rRN...  34.2    5.8  
dbj|AB480680.1|  Pichia sp. MT-LUC0002 genes for ITS1, 28S rRN...  34.2    5.8  
dbj|AB480679.1|  Pichia sp. MT-LUC0001 genes for ITS1, 28S rRN...  34.2    5.8  
gb|GQ280334.1|  Candida albicans isolate ZB082 18S ribosomal R...  34.2    5.8  
gb|GQ280332.1|  Candida albicans isolate ZB073 18S ribosomal R...  34.2    5.8  
gb|GQ280331.1|  Candida albicans isolate ZB072 18S ribosomal R...  34.2    5.8  
gb|GQ280330.1|  Candida albicans isolate ZB071 18S ribosomal R...  34.2    5.8  
gb|GQ280329.1|  Candida albicans isolate ZB069 18S ribosomal R...  34.2    5.8  
gb|GQ280328.1|  Candida albicans isolate ZB068 18S ribosomal R...  34.2    5.8  
gb|GQ280327.1|  Candida albicans isolate ZB062 18S ribosomal R...  34.2    5.8  
gb|GQ280326.1|  Candida albicans isolate ZB060 18S ribosomal R...  34.2    5.8  
gb|GQ280325.1|  Candida albicans isolate ZB059 18S ribosomal R...  34.2    5.8  
gb|GQ280324.1|  Candida albicans isolate ZB056 18S ribosomal R...  34.2    5.8  
gb|GQ280323.1|  Candida albicans isolate ZB054 18S ribosomal R...  34.2    5.8  
gb|GQ280322.1|  Candida albicans isolate ZB053 18S ribosomal R...  34.2    5.8  
gb|GQ280321.1|  Candida albicans isolate ZB052 18S ribosomal R...  34.2    5.8  
gb|GQ280320.1|  Candida albicans isolate ZB048 18S ribosomal R...  34.2    5.8  
gb|GQ280319.1|  Candida albicans isolate ZB047 18S ribosomal R...  34.2    5.8  
gb|GQ280318.1|  Candida albicans isolate ZB046 18S ribosomal R...  34.2    5.8  
gb|GQ280316.1|  Candida albicans isolate ZB035 18S ribosomal R...  34.2    5.8  
gb|GQ280315.1|  Candida albicans isolate ZB033 18S ribosomal R...  34.2    5.8  
gb|GQ280314.1|  Candida albicans isolate ZB032 18S ribosomal R...  34.2    5.8  
gb|GQ280313.1|  Candida albicans isolate ZB030 18S ribosomal R...  34.2    5.8  
gb|GQ280311.1|  Candida albicans isolate ZB028 18S ribosomal R...  34.2    5.8  
gb|GQ280310.1|  Candida albicans isolate ZB027 18S ribosomal R...  34.2    5.8  
gb|GQ280308.1|  Candida albicans isolate ZB025 18S ribosomal R...  34.2    5.8  
gb|GQ280307.1|  Candida albicans isolate ZB024 18S ribosomal R...  34.2    5.8  
gb|GQ280306.1|  Candida albicans isolate ZB023 18S ribosomal R...  34.2    5.8  
gb|GQ280304.1|  Candida albicans isolate ZB016 18S ribosomal R...  34.2    5.8  
gb|GQ280303.1|  Candida parapsilosis isolate ZB012 18S ribosom...  34.2    5.8  
gb|GQ280302.1|  Candida albicans isolate ZB011 18S ribosomal R...  34.2    5.8  
gb|GQ280301.1|  Candida parapsilosis isolate ZB010 18S ribosom...  34.2    5.8  
gb|GQ280300.1|  Candida albicans isolate ZB009 18S ribosomal R...  34.2    5.8  
gb|GQ280299.1|  Candida albicans isolate ZB008 18S ribosomal R...  34.2    5.8  
gb|GQ280298.1|  Candida albicans isolate ZB007 18S ribosomal R...  34.2    5.8  
gb|GQ280297.1|  Candida tropicalis isolate ZB004 18S ribosomal...  34.2    5.8  
gb|GQ280296.1|  Candida albicans isolate ZB001 18S ribosomal R...  34.2    5.8  
gb|GQ280295.1|  Candida albicans isolate ZA053 18S ribosomal R...  34.2    5.8  
gb|GQ280294.1|  Candida albicans isolate ZA042 18S ribosomal R...  34.2    5.8  
gb|GQ280292.1|  Candida albicans isolate ZA057 18S ribosomal R...  34.2    5.8  
gb|GQ280291.1|  Lodderomyces elongisporus isolate ZA035 18S ri...  34.2    5.8  
gb|GQ280290.1|  Candida metapsilosis isolate ZA019 18S ribosom...  34.2    5.8  
gb|GQ280289.1|  Candida parapsilosis isolate ZA018 18S ribosom...  34.2    5.8  
gb|GQ280288.1|  Candida parapsilosis isolate ZA017 18S ribosom...  34.2    5.8  
gb|GQ280287.1|  Meyerozyma guilliermondii isolate ZA016 18S ri...  34.2    5.8  
emb|FN433523.1|  Clavispora reshetovae 18S rRNA gene (partial)...  34.2    5.8  
gb|GQ337975.1|  Candida albicans 5.8S ribosomal RNA gene, part...  34.2    5.8  
gb|GQ334393.1|  Pichia guilliermondii isolate SD 337 18S ribos...  34.2    5.8  
gb|GQ340448.1|  Nakazawaea holstii isolate UCLM 98.3C 18S ribo...  34.2    5.8  
gb|GQ340445.1|  Lachancea sp. UCLM 88.3C 18S ribosomal RNA, in...  34.2    5.8  
gb|GQ340444.1|  Nakazawaea holstii isolate UCLM 44.1C 18S ribo...  34.2    5.8  
gb|GQ340443.1|  Nakazawaea holstii isolate UCLM 92C 18S riboso...  34.2    5.8  
gb|GQ340441.1|  Lachancea thermotolerans isolate UCLM 120C 18S...  34.2    5.8  
gb|GQ340440.1|  Lachancea fermentati isolate UCLM 17A 18S ribo...  34.2    5.8  
gb|GQ340439.1|  Lachancea fermentati isolate UCLM 55A 18S ribo...  34.2    5.8  
gb|GQ340438.1|  Lachancea fermentati isolate UCLM 1aA 18S ribo...  34.2    5.8  
gb|GQ340437.1|  Lachancea sp. UCLM 24A 18S ribosomal RNA, inte...  34.2    5.8  
gb|GQ340436.1|  Candida sp. UCLM 32A 18S ribosomal RNA, intern...  34.2    5.8  
gb|GQ340435.1|  Candida diddensiae isolate UCLM 36A 18S riboso...  34.2    5.8  
gb|GQ340434.1|  Pichia mississippiensis isolate UCLM 43A 18S r...  34.2    5.8  
gb|GQ340433.1|  Pichia mississippiensis isolate UCLM 45A 18S r...  34.2    5.8  
gb|GQ340432.1|  Pichia caribbica isolate UCLM 50A 18S ribosoma...  34.2    5.8  
gb|GQ340431.1|  Pichia caribbica isolate UCLM 3A 18S ribosomal...  34.2    5.8  
gb|GQ340430.1|  Pichia caribbica isolate UCLM 44A 18S ribosoma...  34.2    5.8  
gb|GQ340429.1|  Pichia caribbica isolate UCLM 19A 18S ribosoma...  34.2    5.8  
dbj|AB512358.1|  Lophodermium sp. 239561 gene for 28S ribosoma...  34.2    5.8  
dbj|AB512309.1|  Lophodermium sp. 239561 genes for ITS1, 5.8S ...  34.2    5.8  
dbj|AB478317.1|  Eremothecium ashbyi genes for ITS1, 5.8S rRNA...  34.2    5.8  
dbj|AB478316.1|  Eremothecium ashbyi genes for ITS1, 5.8S rRNA...  34.2    5.8  
dbj|AB478315.1|  Eremothecium ashbyi genes for ITS1, 5.8S rRNA...  34.2    5.8  
dbj|AB478314.1|  Eremothecium ashbyi genes for ITS1, 5.8S rRNA...  34.2    5.8  
dbj|AB478313.1|  Eremothecium ashbyi genes for ITS1, 5.8S rRNA...  34.2    5.8  
dbj|AB478312.1|  Eremothecium ashbyi genes for ITS1, 5.8S rRNA...  34.2    5.8  
dbj|AB478311.1|  Eremothecium ashbyi genes for ITS1, 5.8S rRNA...  34.2    5.8  
dbj|AB478310.1|  Eremothecium ashbyi genes for ITS1, 5.8S rRNA...  34.2    5.8  
dbj|AB478295.1|  Eremothecium coryli genes for 18S rRNA, ITS1,...  34.2    5.8  
dbj|AB478299.1|  Eremothecium coryli genes for 18S rRNA, ITS1,...  34.2    5.8  
dbj|AB478294.1|  Eremothecium coryli genes for 18S rRNA, ITS1,...  34.2    5.8  
gb|GQ159975.1|  Uncultured fungus clone JDUBC_887_SCHIRP27 18S...  34.2    5.8  
gb|GQ244512.1|  Trichoderma viride 18S ribosomal RNA gene, par...  34.2    5.8  
gb|GQ244511.1|  Isaria fumosorosea 18S ribosomal RNA gene, par...  34.2    5.8  
gb|GQ244510.1|  Hirsutella thompsonii 18S ribosomal RNA gene, ...  34.2    5.8  
gb|GQ244509.1|  Beauveria bassiana 18S ribosomal RNA gene, par...  34.2    5.8  
gb|GQ244508.1|  Ampelomyces quisqualis 18S ribosomal RNA gene,...  34.2    5.8  
gb|GQ254808.1|  Saccharomyces cerevisiae strain 1S 18S ribosom...  34.2    5.8  
gb|GQ254807.1|  Hanseniaspora uvarum strain 10 internal transc...  34.2    5.8  
gb|GQ254806.1|  Issatchenkia terricola internal transcribed sp...  34.2    5.8  
gb|GQ254805.1|  Pichia occidentalis strain 39 internal transcr...  34.2    5.8  
gb|GQ254804.1|  Pichia kudriavzevii strain 50 internal transcr...  34.2    5.8  
gb|GQ258722.1|  Candida sp. MARY 223 internal transcribed spac...  34.2    5.8  
gb|GQ258721.1|  Candida sp. MARY 179 internal transcribed spac...  34.2    5.8  
gb|EU917085.1|  Uncultured fungus clone RFLP7 18S ribosomal RN...  34.2    5.8  
gb|GQ240922.1|  Uncultured Suillus clone RFLP_871 18S ribosoma...  34.2    5.8  
emb|FM179646.1|  Pichia sp. BET4 18S rRNA gene (partial), ITS1...  34.2    5.8  
emb|FN428579.1|  Debaryomyces cf. castellii Au01 18S rRNA gene...  34.2    5.8  
emb|FM199958.1|  Issatchenkia orientalis 18S rRNA gene (partia...  34.2    5.8  
emb|FM199968.1|  Candida stellimalicola 18S rRNA gene (partial...  34.2    5.8  
emb|FM199967.1|  Candida orthopsilosis 18S rRNA gene (partial)...  34.2    5.8  
emb|FM199966.1|  Pichia mexicana 18S rRNA gene (partial), ITS1...  34.2    5.8  
emb|FM199965.1|  Issatchenkia orientalis 18S rRNA gene (partia...  34.2    5.8  
emb|FM199964.1|  Issatchenkia orientalis 18S rRNA gene (partia...  34.2    5.8  
emb|FM199963.1|  Pichia caribbica 18S rRNA gene (partial), ITS...  34.2    5.8  
emb|FM199962.1|  Saccharomyces cerevisiae 18S rRNA gene (parti...  34.2    5.8  
emb|FM199961.1|  Issatchenkia occidentalis 18S rRNA gene (part...  34.2    5.8  
emb|FM199960.1|  Issatchenkia orientalis 18S rRNA gene (partia...  34.2    5.8  
emb|FM199972.1|  Issatchenkia orientalis 18S rRNA gene (partia...  34.2    5.8  
emb|FM199957.1|  Saccharomycodes ludwigii 18S rRNA gene (parti...  34.2    5.8  
emb|FM199956.1|  Hanseniaspora opuntiae ITS1, 5.8S rRNA gene, ...  34.2    5.8  
emb|FM199955.1|  Hanseniaspora opuntiae 18S rRNA gene (partial...  34.2    5.8  
emb|FM199954.1|  Hanseniaspora opuntiae 18S rRNA gene (partial...  34.2    5.8  
emb|FM199953.1|  Hanseniaspora opuntiae ITS1, 5.8S rRNA gene, ...  34.2    5.8  
emb|FM199952.1|  Candida carpophila ITS1, 5.8S rRNA gene, ITS2...  34.2    5.8  
emb|FM199951.1|  Hanseniaspora opuntiae 18S rRNA gene (partial...  34.2    5.8  
gb|GQ181169.1|  Kazachstania sp. QMW-2009a strain TATR11-1 18S...  34.2    5.8  
gb|FJ433878.1|  Saccharomyces boulardii strain UOA/HCPF EM1004...  34.2    5.8  
gb|FJ235128.1|  Candida keroseneae isolate 395605 18S ribosoma...  34.2    5.8  
gb|FJ235127.1|  Candida keroseneae isolate IMI 395606 18S ribo...  34.2    5.8  
gb|EU816290.1|  Debaryomyces hansenii strain CBS 1099 internal...  34.2    5.8  
gb|EU816289.1|  Debaryomyces hansenii strain CBS 769 internal ...  34.2    5.8  
gb|EU816288.1|  Debaryomyces hansenii strain CBS 1119 internal...  34.2    5.8  
gb|EU816287.1|  Debaryomyces hansenii strain CBS 768 internal ...  34.2    5.8  
gb|EU816286.1|  Debaryomyces hansenii strain CBS 767 internal ...  34.2    5.8  
gb|EU816285.1|  Debaryomyces hansenii strain CBS 164 internal ...  34.2    5.8  
gb|EU816284.1|  Debaryomyces hansenii strain CBS 1800 internal...  34.2    5.8  
gb|EU816283.1|  Debaryomyces hansenii strain CBS 4233 internal...  34.2    5.8  
gb|EU816282.1|  Debaryomyces hansenii strain CBS 1962 internal...  34.2    5.8  
gb|EU816281.1|  Debaryomyces hansenii strain CBS 4890 internal...  34.2    5.8  
gb|EU816280.1|  Debaryomyces hansenii strain CBS 2842 internal...  34.2    5.8  
gb|EU816279.1|  Debaryomyces hansenii strain CBS 1098 internal...  34.2    5.8  
gb|EU816278.1|  Debaryomyces hansenii strain CBS 1101 internal...  34.2    5.8  
gb|EU816277.1|  Debaryomyces hansenii strain CBS 1100 internal...  34.2    5.8  
gb|EU816276.1|  Debaryomyces hansenii strain CBS 773 internal ...  34.2    5.8  
gb|EU816275.1|  Debaryomyces hansenii strain CBS 1102 internal...  34.2    5.8  
gb|EU816274.1|  Debaryomyces hansenii strain CBS 1122 internal...  34.2    5.8  
gb|EU816273.1|  Debaryomyces hansenii strain CBS 1121 internal...  34.2    5.8  
gb|EU816272.1|  Debaryomyces hansenii strain CBS 1103 internal...  34.2    5.8  
gb|EU816271.1|  Debaryomyces hansenii strain CBS 811 internal ...  34.2    5.8  
gb|EU816270.1|  Debaryomyces hansenii strain CBS 812 internal ...  34.2    5.8  
gb|EU816269.1|  Debaryomyces hansenii strain CBS 1326 internal...  34.2    5.8  
gb|EU816268.1|  Debaryomyces hansenii strain CBS 1125 internal...  34.2    5.8  
gb|EU816267.1|  Debaryomyces hansenii strain CBS 791 internal ...  34.2    5.8  
gb|EU816266.1|  Debaryomyces hansenii strain CBS 1781 internal...  34.2    5.8  
gb|EU816265.1|  Debaryomyces hansenii strain CBS 1780 internal...  34.2    5.8  
gb|EU816264.1|  Debaryomyces hansenii strain CBS 161 internal ...  34.2    5.8  
gb|EU816263.1|  Debaryomyces hansenii strain CBS 1124 internal...  34.2    5.8  
gb|EU816262.1|  Debaryomyces hansenii strain CBS 770 internal ...  34.2    5.8  
gb|EU816261.1|  Debaryomyces hansenii strain CBS 771 internal ...  34.2    5.8  
gb|EU816260.1|  Debaryomyces hansenii strain CBS 1795 internal...  34.2    5.8  
gb|EU816259.1|  Debaryomyces hansenii strain CBS 1792 internal...  34.2    5.8  
gb|EU816258.1|  Debaryomyces hansenii strain CBS 1791 internal...  34.2    5.8  
gb|EU816257.1|  Debaryomyces hansenii strain CBS 5139 internal...  34.2    5.8  
gb|EU816256.1|  Debaryomyces hansenii strain CBS 1801 internal...  34.2    5.8  
gb|EU816255.1|  Debaryomyces hansenii strain CBS 2844 internal...  34.2    5.8  
gb|EU816254.1|  Debaryomyces hansenii strain CBS 2843 internal...  34.2    5.8  
gb|EU816253.1|  Debaryomyces hansenii strain CBS 2333 internal...  34.2    5.8  
gb|EU816252.1|  Debaryomyces hansenii strain CBS 2331 internal...  34.2    5.8  
gb|EU816251.1|  Debaryomyces hansenii strain CBS 1142 internal...  34.2    5.8
[truncated: 4,872,957 more chars]
