# Supplementary material for: Complementary Amplicon-Based Genomic Approaches for the Study of Fungal Communities in Humans
Source: PLoS One. 2015 Feb 23;10(2):e0116705. doi: 10.1371/journal.pone.0116705 (PMC4338280; doi:10.1371/journal.pone.0116705)
Supplement: S5 File — (TXT) [file pone.0116705.s012.txt]

BLASTN 2.2.29+
Reference: Stephen F. Altschul, Thomas L. Madden, Alejandro
A. Schaffer, Jinghui Zhang, Zheng Zhang, Webb Miller, and
David J. Lipman (1997), "Gapped BLAST and PSI-BLAST: a new
generation of protein database search programs", Nucleic
Acids Res. 25:3389-3402.


RID: P56D1M6H01R


Database: Nucleotide collection (nt)
           22,335,882 sequences; 57,344,586,646 total letters
Query= 
Length=18


                                                                   Score     E
Sequences producing significant alignments:                       (Bits)  Value

dbj|AB859985.1|  Cortinarius largus genes for 18S rRNA, ITS1, ...  36.2    1.5  
gb|KJ410147.1|  Cryptococcus cf. flavus SU8.4 internal transcr...  36.2    1.5  
gb|KJ410143.1|  Candida cf. montana SU34.3.1 internal transcri...  36.2    1.5  
gb|KJ659884.1|  Wickerhamomyces anomalus 18S ribosomal RNA gen...  36.2    1.5  
gb|KJ187033.1|  Candida albicans internal transcribed spacer 1...  36.2    1.5  
gb|KJ403849.1|  Coriolopsis gallica strain AD40 internal trans...  36.2    1.5  
gb|KC478583.1|  Uncultured fungus clone PH8R4_C6_4 internal tr...  36.2    1.5  
gb|KC478582.1|  Uncultured fungus clone PH7R3_C5_1 internal tr...  36.2    1.5  
gb|KC478581.1|  Uncultured fungus clone PH6R3_C3_2 internal tr...  36.2    1.5  
gb|KC478571.1|  Uncultured fungus clone PH7R3 18S ribosomal RN...  36.2    1.5  
gb|KC478561.1|  Uncultured fungus clone PH1_3 internal transcr...  36.2    1.5  
gb|KC478560.1|  Uncultured fungus clone PH1_3_4O internal tran...  36.2    1.5  
gb|KC471330.1|  Uncultured Suillus clone IB_ECM_REAA_TL_C1 18S...  36.2    1.5  
gb|GU591649.2|  Hebeloma aminophilum voucher RR 846WA internal...  36.2    1.5  
gb|GU591636.2|  Hebeloma victoriense voucher MEL 2297049 18S r...  36.2    1.5  
dbj|AB922855.1|  Hannaella sp. DMKU-CP430 gene for ITS1, parti...  36.2    1.5  
dbj|AB922854.1|  Hannaella sp. YE-156 gene for ITS1, partial s...  36.2    1.5  
dbj|AB922853.1|  Hannaella sp. YE-124 gene for ITS1, partial s...  36.2    1.5  
dbj|AB922852.1|  Hannaella sp. DMKU-RP119 gene for ITS1, parti...  36.2    1.5  
dbj|AB922851.1|  Hannaella sp. DMKU-RP109 gene for ITS1, parti...  36.2    1.5  
dbj|AB922850.1|  Hannaella sp. DMKU-RP72 gene for ITS1, partia...  36.2    1.5  
gb|KJ183189.1|  Sparassis crispa strain LE-BIN 2967 internal t...  36.2    1.5  
gb|KJ183188.1|  Sparassis crispa strain LE-BIN 2902 18S riboso...  36.2    1.5  
gb|KJ183187.1|  Trametes pubescens strain LE-BIN 2933 18S ribo...  36.2    1.5  
gb|KJ183186.1|  Trametopsis cervina strain LE-BIN 2974 18S rib...  36.2    1.5  
gb|KJ182929.1|  Uncultured eukaryote clone NS33T_79 18S riboso...  36.2    1.5  
gb|KJ182928.1|  Uncultured eukaryote clone NS33T_78 18S riboso...  36.2    1.5  
gb|KJ182927.1|  Uncultured eukaryote clone NS33T_77 18S riboso...  36.2    1.5  
gb|KJ182926.1|  Uncultured eukaryote clone NS33T_76 18S riboso...  36.2    1.5  
gb|KJ182925.1|  Uncultured eukaryote clone NS33T_75 18S riboso...  36.2    1.5  
gb|KJ182924.1|  Uncultured eukaryote clone NS33T_74 18S riboso...  36.2    1.5  
gb|KJ182921.1|  Uncultured eukaryote clone NS33T_71 18S riboso...  36.2    1.5  
gb|KJ182920.1|  Uncultured eukaryote clone NS33T_70 18S riboso...  36.2    1.5  
gb|KJ182837.1|  Uncultured eukaryote clone NS32T_99 18S riboso...  36.2    1.5  
gb|KJ182836.1|  Uncultured eukaryote clone NS32T_98 18S riboso...  36.2    1.5  
gb|KJ182821.1|  Uncultured eukaryote clone NS32T_80 internal t...  36.2    1.5  
gb|KJ182794.1|  Uncultured eukaryote clone NS32T_49 18S riboso...  36.2    1.5  
gb|KJ182770.1|  Uncultured eukaryote clone NS32T_21 18S riboso...  36.2    1.5  
gb|KJ182758.1|  Uncultured eukaryote clone NS32T_103 18S ribos...  36.2    1.5  
gb|KJ182750.1|  Uncultured eukaryote clone NS32T_04 internal t...  36.2    1.5  
gb|KJ182711.1|  Uncultured eukaryote clone NS31T_289 18S ribos...  36.2    1.5  
gb|KJ182703.1|  Uncultured eukaryote clone NS31T_281 18S ribos...  36.2    1.5  
gb|KJ182607.1|  Uncultured eukaryote clone NS30T_51 18S riboso...  36.2    1.5  
gb|KJ182567.1|  Uncultured eukaryote clone NS30T_07 18S riboso...  36.2    1.5  
gb|KJ181774.1|  Uncultured eukaryote clone NS20T_375 18S ribos...  36.2    1.5  
gb|KJ181770.1|  Uncultured eukaryote clone NS20T_369 18S ribos...  36.2    1.5  
gb|KJ181765.1|  Uncultured eukaryote clone NS20T_295 18S ribos...  36.2    1.5  
gb|KJ181717.1|  Uncultured eukaryote clone NS20T_241 18S ribos...  36.2    1.5  
gb|KJ181692.1|  Uncultured eukaryote clone NS20T_215 18S ribos...  36.2    1.5  
gb|KJ180886.1|  Uncultured eukaryote clone NS10T_96 18S riboso...  36.2    1.5  
gb|KJ180851.1|  Uncultured eukaryote clone NS10T_57 18S riboso...  36.2    1.5  
gb|KJ180850.1|  Uncultured eukaryote clone NS10T_55 18S riboso...  36.2    1.5  
gb|KJ180847.1|  Uncultured eukaryote clone NS10T_52 18S riboso...  36.2    1.5  
gb|KJ180816.1|  Uncultured eukaryote clone NS10T_2 18S ribosom...  36.2    1.5  
gb|KJ180809.1|  Uncultured eukaryote clone NS10T_12 18S riboso...  36.2    1.5  
gb|KJ180711.1|  Uncultured eukaryote clone NS9T_208 18S riboso...  36.2    1.5  
gb|KJ180581.1|  Uncultured eukaryote clone NS7T_271 18S riboso...  36.2    1.5  
gb|KJ180580.1|  Uncultured eukaryote clone NS7T_270 18S riboso...  36.2    1.5  
gb|KJ180573.1|  Uncultured eukaryote clone NS7T_263 18S riboso...  36.2    1.5  
gb|KJ180535.1|  Uncultured eukaryote clone NS7T_225 18S riboso...  36.2    1.5  
gb|KJ180527.1|  Uncultured eukaryote clone NS7T_217 18S riboso...  36.2    1.5  
gb|KJ180454.1|  Uncultured eukaryote clone NS6T_237 18S riboso...  36.2    1.5  
gb|KJ180336.1|  Uncultured eukaryote clone NS4T_315 18S riboso...  36.2    1.5  
gb|KJ180332.1|  Uncultured eukaryote clone NS4T_311 18S riboso...  36.2    1.5  
gb|KJ180311.1|  Uncultured eukaryote clone NS4T_283 18S riboso...  36.2    1.5  
gb|KJ180305.1|  Uncultured eukaryote clone NS4T_275 18S riboso...  36.2    1.5  
gb|KJ180298.1|  Uncultured eukaryote clone NS4T_268 18S riboso...  36.2    1.5  
gb|KJ180281.1|  Uncultured eukaryote clone NS4T_248 18S riboso...  36.2    1.5  
gb|KJ180280.1|  Uncultured eukaryote clone NS4T_247 18S riboso...  36.2    1.5  
gb|KJ180276.1|  Uncultured eukaryote clone NS4T_243 18S riboso...  36.2    1.5  
gb|KJ180270.1|  Uncultured eukaryote clone NS4T_235 18S riboso...  36.2    1.5  
gb|KJ180263.1|  Uncultured eukaryote clone NS4T_228 18S riboso...  36.2    1.5  
gb|KJ180262.1|  Uncultured eukaryote clone NS4T_227 18S riboso...  36.2    1.5  
gb|KJ180261.1|  Uncultured eukaryote clone NS4T_226 18S riboso...  36.2    1.5  
gb|KJ180260.1|  Uncultured eukaryote clone NS4T_225 18S riboso...  36.2    1.5  
gb|KJ180246.1|  Uncultured eukaryote clone NS4T_208 18S riboso...  36.2    1.5  
gb|KJ180242.1|  Uncultured eukaryote clone NS4T_203 18S riboso...  36.2    1.5  
gb|KJ179988.1|  Uncultured eukaryote clone NS1T_34 18S ribosom...  36.2    1.5  
gb|KJ173590.1|  Uncultured fungus clone UFCEIO-47 18S ribosoma...  36.2    1.5  
gb|KJ173578.1|  Uncultured fungus clone UFCEIO-35 18S ribosoma...  36.2    1.5  
gb|KJ173560.1|  Uncultured fungus clone UFCEIO-17 18S ribosoma...  36.2    1.5  
gb|KJ173551.1|  Uncultured fungus clone UFCEIO-08 18S ribosoma...  36.2    1.5  
gb|KJ173550.1|  Uncultured fungus clone UFCEIO-07 18S ribosoma...  36.2    1.5  
gb|KC782527.1|  Phellinus ferrugineovelutinus voucher Cui 1004...  36.2    1.5  
gb|KC782526.1|  Meruliaceae sp. JJC-2013 voucher Dai 13168 18S...  36.2    1.5  
gb|KJ209680.1|  Scleroderma bermudense isolate Scu409 18S ribo...  36.2    1.5  
gb|KJ209679.1|  Scleroderma bermudense isolate Scu17 18S ribos...  36.2    1.5  
gb|KJ209678.1|  Scleroderma bermudense isolate Scu14 18S ribos...  36.2    1.5  
gb|KJ209676.1|  Uncultured Scleroderma clone Ecu55 18S ribosom...  36.2    1.5  
gb|KJ209670.1|  Uncultured Scleroderma clone Ecu480 18S riboso...  36.2    1.5  
gb|KJ209667.1|  Uncultured Scleroderma clone Ecu471 18S riboso...  36.2    1.5  
gb|KJ209666.1|  Uncultured Scleroderma clone Ecu470 18S riboso...  36.2    1.5  
gb|KJ209665.1|  Uncultured Scleroderma clone Ecu468 18S riboso...  36.2    1.5  
gb|KJ209661.1|  Uncultured Scleroderma clone Ecu423 18S riboso...  36.2    1.5  
gb|KJ209658.1|  Uncultured Scleroderma clone Ecu23 18S ribosom...  36.2    1.5  
gb|KJ173914.1|  Inocybe sp. R4 18S ribosomal RNA gene, partial...  36.2    1.5  
gb|KJ173911.1|  Inocybe sp. R1 internal transcribed spacer 1, ...  36.2    1.5  
gb|KJ194453.1|  Uncultured Basidiomycota clone WS-Bas33 18S ri...  36.2    1.5  
gb|KJ194451.1|  Uncultured Basidiomycota clone WS-Bas18 18S ri...  36.2    1.5  
gb|KJ194436.1|  Uncultured Basidiomycota clone CW-Bas23 18S ri...  36.2    1.5  
gb|KJ194435.1|  Uncultured Basidiomycota clone CW-Bas20 18S ri...  36.2    1.5  
gb|KJ194434.1|  Uncultured Basidiomycota clone CW-Bas16 18S ri...  36.2    1.5  
gb|KJ194432.1|  Uncultured Basidiomycota clone CW-Bas10 18S ri...  36.2    1.5  
gb|KJ194430.1|  Uncultured Basidiomycota clone CW-Bas6 18S rib...  36.2    1.5  
gb|KJ194429.1|  Uncultured Basidiomycota clone CQ-Bas-33 18S r...  36.2    1.5  
gb|KJ194428.1|  Uncultured Basidiomycota clone CQ-Bas23 18S ri...  36.2    1.5  
gb|KJ194418.1|  Uncultured Basidiomycota clone Bas-OTUB10 18S ...  36.2    1.5  
gb|KJ194417.1|  Uncultured Basidiomycota clone Bas-OTUB9 18S r...  36.2    1.5  
gb|KJ194416.1|  Uncultured Basidiomycota clone Bas-OTUB8 18S r...  36.2    1.5  
gb|KJ194415.1|  Uncultured Basidiomycota clone Bas-OTUB7 18S r...  36.2    1.5  
gb|KJ194414.1|  Uncultured Basidiomycota clone Bas-OTUB6 18S r...  36.2    1.5  
gb|KJ194413.1|  Uncultured Basidiomycota clone Bas-OTUB5 18S r...  36.2    1.5  
gb|KJ194410.1|  Uncultured Basidiomycota clone Bas-OTUB2 18S r...  36.2    1.5  
gb|KJ194403.1|  Uncultured fungus clone WS-ITS21 18S ribosomal...  36.2    1.5  
gb|KJ194400.1|  Uncultured fungus clone WS-ITS10 18S ribosomal...  36.2    1.5  
gb|KJ194396.1|  Uncultured fungus clone WS-ITS3 18S ribosomal ...  36.2    1.5  
gb|KJ194394.1|  Uncultured fungus clone W-ITS136 18S ribosomal...  36.2    1.5  
gb|KJ194390.1|  Uncultured fungus clone W-ITS96 18S ribosomal ...  36.2    1.5  
gb|KJ194389.1|  Uncultured fungus clone W-ITS92 18S ribosomal ...  36.2    1.5  
gb|KJ194385.1|  Uncultured fungus clone W-ITS17 18S ribosomal ...  36.2    1.5  
gb|KJ194384.1|  Uncultured fungus clone W-ITS14 18S ribosomal ...  36.2    1.5  
gb|KJ194383.1|  Uncultured fungus clone W-ITS9 18S ribosomal R...  36.2    1.5  
gb|KJ194382.1|  Uncultured fungus clone W-ITS5 18S ribosomal R...  36.2    1.5  
gb|KJ194376.1|  Uncultured fungus clone ITS-JK-57 18S ribosoma...  36.2    1.5  
gb|KJ194374.1|  Uncultured fungus clone ITS-JK-49 18S ribosoma...  36.2    1.5  
gb|KJ194372.1|  Uncultured fungus clone ITS-JK-36 18S ribosoma...  36.2    1.5  
gb|KJ194369.1|  Uncultured fungus clone ITS-JK-3 18S ribosomal...  36.2    1.5  
gb|KJ194368.1|  Uncultured fungus clone ITS-JK-2 18S ribosomal...  36.2    1.5  
gb|KJ194366.1|  Uncultured fungus clone ITS-CW2-58 18S ribosom...  36.2    1.5  
gb|KJ194362.1|  Uncultured fungus clone ITS-CW1-40 18S ribosom...  36.2    1.5  
gb|KJ194361.1|  Uncultured fungus clone ITS-CW1-39 18S ribosom...  36.2    1.5  
gb|KJ194358.1|  Uncultured fungus clone ITS-CW1-19 18S ribosom...  36.2    1.5  
gb|KJ194356.1|  Uncultured fungus clone ITS-CW1-14 18S ribosom...  36.2    1.5  
gb|KJ194355.1|  Uncultured fungus clone ITS-CQ2-50 18S ribosom...  36.2    1.5  
gb|KJ194353.1|  Uncultured fungus clone ITS-CQ2-33 18S ribosom...  36.2    1.5  
gb|KJ194350.1|  Uncultured fungus clone ITS-CQ73 18S ribosomal...  36.2    1.5  
gb|KJ194346.1|  Uncultured fungus clone ITS-CQ27 18S ribosomal...  36.2    1.5  
gb|KJ194345.1|  Uncultured fungus clone ITS-CQ21 18S ribosomal...  36.2    1.5  
gb|KJ194340.1|  Uncultured fungus clone ITS-CQ13 18S ribosomal...  36.2    1.5  
gb|KJ194332.1|  Uncultured fungus clone ITS-OTU9 18S ribosomal...  36.2    1.5  
gb|KJ194328.1|  Uncultured fungus clone ITS-OTU5 18S ribosomal...  36.2    1.5  
gb|KJ194324.1|  Uncultured fungus clone ITS-OTU1 18S ribosomal...  36.2    1.5  
gb|KJ194319.1|  Uncultured Ascomycota clone WS-Asco2 18S ribos...  36.2    1.5  
gb|KJ194318.1|  Uncultured Ascomycota clone W-A96 18S ribosoma...  36.2    1.5  
gb|KJ194316.1|  Uncultured Ascomycota clone W-Asco9 18S riboso...  36.2    1.5  
gb|KJ194313.1|  Uncultured Ascomycota clone W-Asco1 18S riboso...  36.2    1.5  
gb|KJ194312.1|  Uncultured Ascomycota clone JK-Asco76 18S ribo...  36.2    1.5  
gb|KJ194311.1|  Uncultured Ascomycota clone JK-Asco59 18S ribo...  36.2    1.5  
gb|KJ194310.1|  Uncultured Ascomycota clone JK-Asco36 18S ribo...  36.2    1.5  
gb|KJ194308.1|  Uncultured Ascomycota clone JK-Asco19 18S ribo...  36.2    1.5  
gb|KJ194306.1|  Uncultured Ascomycota clone JK-Asco12 18S ribo...  36.2    1.5  
gb|KJ194303.1|  Uncultured Ascomycota clone CW-Asco14 18S ribo...  36.2    1.5  
gb|KJ194301.1|  Uncultured Ascomycota clone CW-Asco3 18S ribos...  36.2    1.5  
gb|KJ194293.1|  Uncultured Ascomycota clone CQ-Asco4 18S ribos...  36.2    1.5  
gb|KJ194282.1|  Uncultured Ascomycota clone Asco-OTUA7 18S rib...  36.2    1.5  
gb|KJ194280.1|  Uncultured Ascomycota clone Asco-OTUA5 18S rib...  36.2    1.5  
gb|KJ411611.1|  Uncultured fungus clone TN_F17 contains 18S rR...  36.2    1.5  
gb|KJ411559.1|  Uncultured fungus clone AF_F20 internal transc...  36.2    1.5  
gb|KJ411558.1|  Uncultured fungus clone AF_F19 internal transc...  36.2    1.5  
gb|KJ411557.1|  Uncultured fungus clone AF_F18 internal transc...  36.2    1.5  
gb|KJ411556.1|  Uncultured fungus clone AF_F17 internal transc...  36.2    1.5  
gb|KJ411553.1|  Uncultured fungus clone AF_F14 internal transc...  36.2    1.5  
gb|KJ162152.1|  Saccharomyces cerevisiae isolate KG-20.1 28S r...  36.2    1.5  
gb|KJ162151.1|  Saccharomyces cerevisiae isolate KG 21.1 28S r...  36.2    1.5  
gb|KJ156987.1|  Bullera sp. WM-2014 strain TO 115 18S ribosoma...  36.2    1.5  
gb|KJ187757.1|  Wickerhamomyces anomalus isolate MS-4 internal...  36.2    1.5  
gb|KJ187754.1|  Candida parapsilosis isolate A-15 internal tra...  36.2    1.5  
gb|KJ028001.1|  Trametes hirsuta strain SICAU SDT36 internal t...  36.2    1.5  
gb|KJ411954.1|  Inocybe aff. sphaerospora PKSR10 18S ribosomal...  36.2    1.5  
gb|KJ411951.1|  Turbinellus floccosus internal transcribed spa...  36.2    1.5  
gb|KC455354.1|  Uncultured Laccaria clone SING35_ 37_11 18S ri...  36.2    1.5  
gb|KC455348.1|  Uncultured Phialocephala clone SING18_ 42_11 1...  36.2    1.5  
gb|KC455329.1|  Uncultured Inocybe clone OTU25_ 4_12 18S ribos...  36.2    1.5  
gb|KC455328.1|  Uncultured Hebeloma clone OTU24_ 43_9 18S ribo...  36.2    1.5  
gb|KC455326.1|  Uncultured Inocybe clone OTU22_ 42_2 18S ribos...  36.2    1.5  
gb|KC455320.1|  Uncultured Pseudotomentella clone OTU15_ 31_5 ...  36.2    1.5  
gb|KC455316.1|  Uncultured Agaricomycotina clone OTU11_ 19_1 1...  36.2    1.5  
gb|JN627004.2|  Cryptococcus laurentii strain CL22 internal tr...  36.2    1.5  
gb|JN626983.3|  Cryptococcus laurentii strain CL01 5.8S riboso...  36.2    1.5  
gb|JN626987.3|  Cryptococcus laurentii strain CL05 internal tr...  36.2    1.5  
gb|KJ183075.1|  Candida sp. Y4 18S ribosomal RNA gene, partial...  36.2    1.5  
gb|KF680277.1|  Inocybe lilacina voucher INM-2-71759 18S ribos...  36.2    1.5  
gb|KF680276.1|  Inocybe maculata voucher TNS Kasuya B993 18S r...  36.2    1.5  
emb|HG939423.1|  Saccharomycopsis selenospora genomic DNA cont...  36.2    1.5  
emb|HG797007.1|  Pachyphloeus sp. SB102 genomic DNA containing...  36.2    1.5  
emb|HG797006.1|  Pachyphloeus aff. conglomeratus UCBSB101 geno...  36.2    1.5  
emb|HG797002.1|  Lactarius sp. SB95 genomic DNA containing 18S...  36.2    1.5  
emb|HG796996.1|  Inocybe sp. SB88 genomic DNA containing 18S r...  36.2    1.5  
emb|HG796995.1|  Inocybe sp. SB87 genomic DNA containing 18S r...  36.2    1.5  
emb|HG796994.1|  Inocybe sp. SB86 genomic DNA containing 18S r...  36.2    1.5  
emb|HG796992.1|  Inocybe sp. SB84 genomic DNA containing 18S r...  36.2    1.5  
emb|HG796986.1|  Inocybe sp. SB78 genomic DNA containing 18S r...  36.2    1.5  
emb|HG796984.1|  Inocybe sp. SB76 genomic DNA containing 18S r...  36.2    1.5  
emb|HG796982.1|  Inocybe sp. SB74 genomic DNA containing 18S r...  36.2    1.5  
emb|HG796979.1|  Inocybe sp. SB69 genomic DNA containing 18S r...  36.2    1.5  
emb|HG796975.1|  Inocybe sp. SB65 genomic DNA containing 18S r...  36.2    1.5  
emb|HG796971.1|  Inocybe sp. SB58 genomic DNA containing 18S r...  36.2    1.5  
emb|HG796970.1|  Inocybe nitidiuscula genomic DNA containing 1...  36.2    1.5  
emb|HG796969.1|  Inocybe nitidiuscula genomic DNA containing 1...  36.2    1.5  
emb|HG796965.1|  Inocybe aff. hirtella UCBSB59 genomic DNA con...  36.2    1.5  
gb|KF551249.1|  Lycoperdon perlatum voucher TNS Kasuya B780 18...  36.2    1.5  
gb|KF551248.1|  Calvatia craniiformis voucher TNS Kasuya B734 ...  36.2    1.5  
gb|KF551247.1|  Lycoperdon perlatum voucher TNS Kasuya B723 18...  36.2    1.5  
gb|KF551246.1|  Lycoperdon ericaeum voucher INM-2-71760 18S ri...  36.2    1.5  
gb|KF551245.1|  Lycoperdon ericaeum voucher INM-2-71749 18S ri...  36.2    1.5  
gb|KF990475.1|  Rhizopogon roseolus voucher KPM-NC0018075 18S ...  36.2    1.5  
gb|KF962958.1|  Candida albicans internal transcribed spacer 1...  36.2    1.5  
emb|HG796907.1|  Helotiales sp. SB53 genomic DNA containing 18...  36.2    1.5  
emb|HG796876.1|  Amphinema sp. SB8 genomic DNA containing 18S ...  36.2    1.5  
emb|HG796874.1|  Amphinema sp. SB6 genomic DNA containing 18S ...  36.2    1.5  
emb|HG796871.1|  Amphinema sp. SB13 genomic DNA containing 18S...  36.2    1.5  
emb|HG796869.1|  Amphinema sp. SB11 genomic DNA containing 18S...  36.2    1.5  
gb|KJ209710.1|  Uncultured Glomus clone HY3-36 small subunit r...  36.2    1.5  
gb|KJ209709.1|  Uncultured Glomus clone HY3-30 small subunit r...  36.2    1.5  
gb|KJ209708.1|  Uncultured Glomus clone HY3-23 small subunit r...  36.2    1.5  
gb|KJ209707.1|  Uncultured Glomus clone HY3-21 small subunit r...  36.2    1.5  
gb|KJ209706.1|  Uncultured Glomus clone HY3-20 small subunit r...  36.2    1.5  
gb|KJ209705.1|  Uncultured Glomus clone HY3-18 small subunit r...  36.2    1.5  
gb|KJ209704.1|  Uncultured Glomus clone HY3-14 small subunit r...  36.2    1.5  
gb|KJ209703.1|  Uncultured Glomus clone HY3-11 small subunit r...  36.2    1.5  
gb|KJ209702.1|  Uncultured Glomus clone HY3-9 small subunit ri...  36.2    1.5  
gb|KJ209701.1|  Uncultured Glomus clone HY3-5 small subunit ri...  36.2    1.5  
gb|KJ209700.1|  Uncultured Glomus clone HY3-2 small subunit ri...  36.2    1.5  
gb|KJ209699.1|  Uncultured Glomus clone HY3-1 small subunit ri...  36.2    1.5  
gb|KJ361496.1|  Candida sp. MM 2_9_c 18S ribosomal RNA gene, p...  36.2    1.5  
gb|KJ361493.1|  Meyerozyma sp. MM 20_T 18S ribosomal RNA gene,...  36.2    1.5  
gb|KJ361482.1|  Candida sp. MM 2_9_d 18S ribosomal RNA gene, p...  36.2    1.5  
dbj|AB712006.1|  Uncultured Basidiomycota genes for 18S rRNA, ...  36.2    1.5  
dbj|AB712001.1|  Uncultured Basidiomycota genes for 18S rRNA, ...  36.2    1.5  
dbj|AB712000.1|  Uncultured Basidiomycota genes for 18S rRNA, ...  36.2    1.5  
dbj|AB711999.1|  Uncultured Basidiomycota genes for 18S rRNA, ...  36.2    1.5  
dbj|AB711998.1|  Uncultured Basidiomycota genes for 18S rRNA, ...  36.2    1.5  
dbj|AB711997.1|  Uncultured fungus genes for 18S rRNA, ITS1, 5...  36.2    1.5  
dbj|AB711996.1|  Uncultured Basidiomycota genes for 18S rRNA, ...  36.2    1.5  
dbj|AB711993.1|  Uncultured Basidiomycota genes for 18S rRNA, ...  36.2    1.5  
dbj|AB711992.1|  Uncultured Basidiomycota genes for 18S rRNA, ...  36.2    1.5  
dbj|AB711990.1|  Uncultured Basidiomycota genes for 18S rRNA, ...  36.2    1.5  
dbj|AB711989.1|  Uncultured Basidiomycota genes for 18S rRNA, ...  36.2    1.5  
dbj|AB711984.1|  Uncultured Glomeromycota genes for 18S rRNA, ...  36.2    1.5  
dbj|AB711978.1|  Uncultured Ascomycota genes for 18S rRNA, ITS...  36.2    1.5  
dbj|AB711975.1|  Uncultured Ascomycota genes for 18S rRNA, ITS...  36.2    1.5  
dbj|AB711970.1|  Uncultured Basidiomycota genes for 18S rRNA, ...  36.2    1.5  
dbj|AB711957.1|  Uncultured Basidiomycota genes for 18S rRNA, ...  36.2    1.5  
dbj|AB711953.1|  Uncultured Basidiomycota genes for 18S rRNA, ...  36.2    1.5  
dbj|AB711952.1|  Uncultured Basidiomycota genes for 18S rRNA, ...  36.2    1.5  
gb|KJ027609.1|  Ganoderma sp. GDGM44305 18S ribosomal RNA gene...  36.2    1.5  
gb|KJ027608.1|  Ganoderma sp. GDGM44034 18S ribosomal RNA gene...  36.2    1.5  
gb|KJ027607.1|  Ganoderma sp. GDGM44303 18S ribosomal RNA gene...  36.2    1.5  
gb|KJ152162.1|  Schizophyllum commune strain LCC06-2 internal ...  36.2    1.5  
gb|KJ152160.1|  Meyerozyma guilliermondii strain LCC05-1 inter...  36.2    1.5  
gb|KJ535439.1|  Amanita breckonii voucher NY 00066695 18S ribo...  36.2    1.5  
gb|KJ400972.1|  Uncultured Sporobolomyces clone KW19 18S ribos...  36.2    1.5  
gb|KC844852.1|  Fomitopsis pinicola voucher Cui 10405 18S ribo...  36.2    1.5  
gb|KC844851.1|  Fomitopsis feei voucher Petri Oinonen 60119006...  36.2    1.5  
gb|KC844850.1|  Fomitopsis feei voucher 10804 internal transcr...  36.2    1.5  
gb|KC844848.1|  Fomitopsis sp. Cui 10348 18S ribosomal RNA gen...  36.2    1.5  
gb|KC416639.1|  Boletus fechtneri voucher Wu18427 18S ribosoma...  36.2    1.5  
gb|KC416638.1|  Boletus fechtneri voucher Wu21299 18S ribosoma...  36.2    1.5  
gb|KC416637.1|  Boletus fechtneri voucher Wu25234 18S ribosoma...  36.2    1.5  
gb|KC416636.1|  Boletus regius voucher Wu 28971 18S ribosomal ...  36.2    1.5  
gb|KC416635.1|  Boletus regius voucher Wu30042 18S ribosomal R...  36.2    1.5  
gb|KC416634.1|  Boletus regius voucher Wu26746 18S ribosomal R...  36.2    1.5  
gb|KJ024099.1|  Cyptotrama asprata voucher HKAS:76282 18S ribo...  36.2    1.5  
gb|KJ024098.1|  Cyptotrama asprata voucher HKAS:60303 18S ribo...  36.2    1.5  
gb|KC579402.1|  Boletus sinopulverulentus voucher HMAS 266894 ...  36.2    1.5  
gb|JF710842.1|  Amanita sp. Kew 29006 18S ribosomal RNA gene, ...  36.2    1.5  
gb|JF710841.1|  Amanita sp. Kew 29799 18S ribosomal RNA gene, ...  36.2    1.5  
gb|JF710840.1|  Amanita sp. Kew 147119 18S ribosomal RNA gene,...  36.2    1.5  
gb|KF913533.1|  Debaryomyces hansenii isolate HBLC10 internal ...  36.2    1.5  
gb|KF913532.1|  Phanerochaete sp. HBSC19 internal transcribed ...  36.2    1.5  
gb|KF913531.1|  Meyerozyma guilliermondii isolate HBLA20 inter...  36.2    1.5  
gb|KF913530.1|  Meyerozyma guilliermondii isolate PFLC1 intern...  36.2    1.5  
gb|KF913529.1|  Meyerozyma guilliermondii isolate PFLK10 inter...  36.2    1.5  
gb|KF913527.1|  Talaromyces flavus isolate PFSK5 internal tran...  36.2    1.5  
gb|KF913520.1|  Phanerochaete chrysosporium isolate PFLC8 inte...  36.2    1.5  
gb|KF913517.1|  Meyerozyma caribbica isolate HBLA12 internal t...  36.2    1.5  
gb|KJ130322.1|  Crepidotus sp. SY-2014 internal transcribed sp...  36.2    1.5  
gb|KJ009319.1|  Candida glabrata strain CBS 12440 internal tra...  36.2    1.5  
dbj|AB915390.1|  Cryptococcus sp. DMKU-CP250 genes for ITS1, 5...  36.2    1.5  
dbj|AB915388.1|  Cryptococcus sp. DMKU-SP105 genes for ITS1, 5...  36.2    1.5  
dbj|AB915387.1|  Cryptococcus sp. DMKU-SP85 genes for ITS1, 5....  36.2    1.5  
dbj|AB915386.1|  Tremella sp. DMKU-SP40 genes for ITS1, 5.8S r...  36.2    1.5  
dbj|AB915385.1|  Tremella sp. DMKU-SP23 genes for ITS1, 5.8S r...  36.2    1.5  
dbj|AB915244.1|  Tremella sp. DMKU-SE89 genes for ITS1, 5.8S r...  36.2    1.5  
gb|KJ094473.1|  Abortiporus biennis strain R3 internal transcr...  36.2    1.5  
gb|KJ128247.1|  Dekkera anomala strain DA-83B 18S ribosomal RN...  36.2    1.5  
gb|KJ128246.1|  Dekkera anomala strain DB-79B 18S ribosomal RN...  36.2    1.5  
gb|KJ128245.1|  Kazachstania unispora strain DA-98 18S ribosom...  36.2    1.5  
gb|KJ128244.1|  Kazachstania unispora strain DA-83A 18S riboso...  36.2    1.5  
gb|KJ128243.1|  Kazachstania unispora strain DA-72 18S ribosom...  36.2    1.5  
gb|KJ128242.1|  Kazachstania unispora strain DA-57 18S ribosom...  36.2    1.5  
gb|KJ002765.1|  Athelia rolfsii isolate LP3 internal transcrib...  36.2    1.5  
gb|KJ002764.1|  Athelia rolfsii isolate CM6 internal transcrib...  36.2    1.5  
gb|KJ002762.1|  Athelia rolfsii isolate VU2 internal transcrib...  36.2    1.5  
gb|KJ002761.1|  Athelia rolfsii isolate MKS1 internal transcri...  36.2    1.5  
gb|KJ009794.1|  Pluteus sp. AJ-2014j isolate 2006_Sept_16 18S ...  36.2    1.5  
gb|KJ009793.1|  Pluteus sp. AJ-2014j isolate 090926_AV04 18S r...  36.2    1.5  
gb|KJ009792.1|  Pluteus sp. AJ-2014j isolate TN5_029 18S ribos...  36.2    1.5  
gb|KJ009790.1|  Pluteus sp. AJ-2014e isolate Miettinen17187 18...  36.2    1.5  
gb|KJ009789.1|  Pluteus hongoi isolate Miettinen17106 18S ribo...  36.2    1.5  
gb|KJ009788.1|  Pluteus cervinus isolate Miettinen17107 18S ri...  36.2    1.5  
gb|KJ009786.1|  Pluteus sp. AJ-2014c isolate Miettinen17164 18...  36.2    1.5  
gb|KJ009784.1|  Pluteus cervinus isolate Miettinen17183 18S ri...  36.2    1.5  
gb|KJ009783.1|  Pluteus sp. AJ-2014j isolate 06_13_09 internal...  36.2    1.5  
gb|KJ009782.1|  Pluteus sp. AJ-2014c isolate MSP_018 internal ...  36.2    1.5  
gb|KJ009781.1|  Pluteus primus isolate 06_08_16_AV13 18S ribos...  36.2    1.5  
gb|KJ009780.1|  Pluteus primus isolate 04_08_17_AV02 18S ribos...  36.2    1.5  
gb|KJ009779.1|  Pluteus sp. AJ-2014c isolate 2004_Sept_18 18S ...  36.2    1.5  
gb|KJ009778.1|  Pluteus exilis isolate N5105 (Holotype) intern...  36.2    1.5  
gb|KJ009777.1|  Pluteus spinulosus isolate FrancoMolano367 int...  36.2    1.5  
gb|KJ009776.1|  Pluteus sp. MES523 internal transcribed spacer...  36.2    1.5  
gb|KJ009775.1|  Pluteus sp. AJ-2014b isolate ECV4169 internal ...  36.2    1.5  
gb|KJ009773.1|  Pluteus sp. AJ-2014b isolate ECV4207 internal ...  36.2    1.5  
gb|KJ009771.1|  Pluteus atromarginatus isolate LE289417 intern...  36.2    1.5  
gb|KJ009770.1|  Pluteus atromarginatus isolate LE289425 intern...  36.2    1.5  
gb|KJ009769.1|  Pluteus pseudorobertii isolate Moser51_100 (Ho...  36.2    1.5  
gb|KJ009768.1|  Pluteus sp. AJ-2014m isolate Pradeep14418 18S ...  36.2    1.5  
gb|KJ009767.1|  Pluteus sp. AJ-2014i isolate FK1084 internal t...  36.2    1.5  
gb|KJ009766.1|  Pluteus sp. AJ-2014o isolate LE289366 internal...  36.2    1.5  
gb|KJ009765.1|  Pluteus sp. AJ-2014o isolate LE289365 internal...  36.2    1.5  
gb|KJ009764.1|  Pluteus sp. AJ-2014k isolate AJ600 internal tr...  36.2    1.5  
gb|KJ009763.1|  Pluteus sp. AJ-2014k isolate ECV4183 internal ...  36.2    1.5  
gb|KJ009760.1|  Pluteus sp. AJ-2014a isolate AJ591 internal tr...  36.2    1.5  
gb|KJ009759.1|  Pluteus sp. AJ-2014a isolate LE289369 internal...  36.2    1.5  
gb|KJ009758.1|  Pluteus salicinus isolate LE289410 internal tr...  36.2    1.5  
gb|KJ009757.1|  Pluteus salicinus isolate LE213023 internal tr...  36.2    1.5  
gb|KJ009756.1|  Pluteus salicinus isolate LE213034 internal tr...  36.2    1.5  
gb|KJ009755.1|  Pluteus salicinus isolate LE202301 internal tr...  36.2    1.5  
gb|KJ009754.1|  Pluteus salicinus isolate LE213064 internal tr...  36.2    1.5  
gb|KJ009753.1|  Pluteus salicinus isolate LE213033 internal tr...  36.2    1.5  
gb|KJ009752.1|  Pluteus subcervinus isolate K90736 internal tr...  36.2    1.5  
gb|KJ009751.1|  Pluteus sp. AJ-2014h isolate LE234709 internal...  36.2    1.5  
gb|KJ009750.1|  Pluteus sp. AJ-2014h isolate PAK1 internal tra...  36.2    1.5  
gb|KJ009749.1|  Pluteus sp. AJ-2014h isolate LE9808 internal t...  36.2    1.5  
gb|KJ009748.1|  Pluteus sp. AJ-2014h isolate LE289364 internal...  36.2    1.5  
gb|KJ009747.1|  Pluteus sp. AJ-2014h isolate LE289419 internal...  36.2    1.5  
gb|KJ009746.1|  Pluteus sp. AJ-2014h isolate LE289421 internal...  36.2    1.5  
gb|KJ009745.1|  Pluteus sp. AJ-2014h isolate LE289375 internal...  36.2    1.5  
gb|KJ009744.1|  Pluteus sp. AJ-2014h isolate LE216010 internal...  36.2    1.5  
gb|KJ009743.1|  Pluteus sp. AJ-2014h isolate LE289424 internal...  36.2    1.5  
gb|KJ009742.1|  Pluteus sp. AJ-2014h isolate LE215340 internal...  36.2    1.5  
gb|KJ009741.1|  Pluteus sp. AJ-2014h isolate LE289399 internal...  36.2    1.5  
gb|KJ009740.1|  Pluteus sp. AJ-2014h isolate LE289402 internal...  36.2    1.5  
gb|KJ009739.1|  Pluteus sp. AJ-2014h isolate LE217548 internal...  36.2    1.5  
gb|KJ009738.1|  Pluteus sp. AJ-2014h isolate AJ587 internal tr...  36.2    1.5  
gb|KJ009737.1|  Pluteus sp. AJ-2014h isolate LE289408 internal...  36.2    1.5  
gb|KJ009736.1|  Pluteus sp. AJ-2014h isolate LE235802 internal...  36.2    1.5  
gb|KJ009735.1|  Pluteus sp. AJ-2014h isolate LE289405 internal...  36.2    1.5  
gb|KJ009734.1|  Pluteus sp. AJ-2014h isolate LE289373 internal...  36.2    1.5  
gb|KJ009733.1|  Pluteus sp. AJ-2014h isolate AJ595 internal tr...  36.2    1.5  
gb|KJ009732.1|  Pluteus sp. AJ-2014h isolate pak2 internal tra...  36.2    1.5  
gb|KJ009730.1|  Pluteus petasatus isolate TR 148-06 (M-0138487...  36.2    1.5  
gb|KJ009729.1|  Pluteus petasatus isolate LE262803 internal tr...  36.2    1.5  
gb|KJ009728.1|  Pluteus petasatus isolate LE213025 internal tr...  36.2    1.5  
gb|KJ009727.1|  Pluteus petasatus isolate LE289411_ internal t...  36.2    1.5  
gb|KJ009726.1|  Pluteus petasatus isolate LE235213 internal tr...  36.2    1.5  
gb|KJ009725.1|  Pluteus petasatus isolate LE289416 internal tr...  36.2    1.5  
gb|KJ009724.1|  Pluteus petasatus isolate LE201194 internal tr...  36.2    1.5  
gb|KJ009723.1|  Pluteus petasatus isolate LE289401 internal tr...  36.2    1.5  
gb|KJ009722.1|  Pluteus petasatus isolate LE289414 internal tr...  36.2    1.5  
gb|KJ009721.1|  Pluteus petasatus isolate LE289423 internal tr...  36.2    1.5  
gb|KJ009720.1|  Pluteus petasatus isolate LE289409 internal tr...  36.2    1.5  
gb|KJ009719.1|  Pluteus petasatus isolate LE289386 internal tr...  36.2    1.5  
gb|KJ009718.1|  Pluteus petasatus isolate LE289376 internal tr...  36.2    1.5  
gb|KJ009717.1|  Pluteus petasatus isolate LE289387 internal tr...  36.2    1.5  
gb|KJ009716.1|  Pluteus petasatus isolate LE289412 internal tr...  36.2    1.5  
gb|KJ009715.1|  Pluteus petasatus isolate AJ318 internal trans...  36.2    1.5  
gb|KJ009714.1|  Pluteus petasatus isolate AJ411 internal trans...  36.2    1.5  
gb|KJ009713.1|  Pluteus petasatus isolate LE22977 internal tra...  36.2    1.5  
gb|KJ009712.1|  Pluteus petasatus isolate D9301 internal trans...  36.2    1.5  
gb|KJ009711.1|  Pluteus petasatus isolate PBM2854 internal tra...  36.2    1.5  
gb|KJ009710.1|  Pluteus petasatus isolate PBM2943 internal tra...  36.2    1.5  
gb|KJ009709.1|  Pluteus petasatus isolate PLA3 internal transc...  36.2    1.5  
gb|KJ009708.1|  Pluteus petasatus isolate AJ161 internal trans...  36.2    1.5  
gb|KJ009707.1|  Pluteus petasatus isolate AJ305 internal trans...  36.2    1.5  
gb|KJ009706.1|  Pluteus petasatus isolate AJ414 internal trans...  36.2    1.5  
gb|KJ009704.1|  Pluteus petasatus isolate PBM2978a internal tr...  36.2    1.5  
gb|KJ009703.1|  Pluteus petasatus isolate PLA2 internal transc...  36.2    1.5  
gb|KJ009702.1|  Pluteus petasatus isolate TFB13183 internal tr...  36.2    1.5  
gb|KJ009701.1|  Pluteus petasatus voucher LOU:7570 internal tr...  36.2    1.5  
gb|KJ009700.1|  Pluteus pellitus isolate LE9686 internal trans...  36.2    1.5  
gb|KJ009699.1|  Pluteus pellitus isolate LE9687 internal trans...  36.2    1.5  
gb|KJ009698.1|  Pluteus pellitus isolate LE289374 internal tra...  36.2    1.5  
gb|KJ009697.1|  Pluteus sp. AJ-2014g isolate LE9691 internal t...  36.2    1.5  
gb|KJ009696.1|  Pluteus sp. AJ-2014p isolate LE289383 internal...  36.2    1.5  
gb|KJ009695.1|  Pluteus brunneidiscus isolate LE9721 internal ...  36.2    1.5  
gb|KJ009694.1|  Pluteus brunneidiscus isolate AJ586 internal t...  36.2    1.5  
gb|KJ009693.1|  Pluteus brunneidiscus isolate LE289397 interna...  36.2    1.5  
gb|KJ009692.1|  Pluteus brunneidiscus isolate LE262801 interna...  36.2    1.5  
gb|KJ009691.1|  Pluteus brunneidiscus isolate LE235301 interna...  36.2    1.5  
gb|KJ009690.1|  Pluteus brunneidiscus isolate Stuntz9948 inter...  36.2    1.5  
gb|KJ009689.1|  Pluteus sp. AJ-2014j isolate PNC1 internal tra...  36.2    1.5  
gb|KJ009688.1|  Pluteus sp. AJ-2014j isolate PLA1 internal tra...  36.2    1.5  
gb|KJ009686.1|  Pluteus sp. AJ-2014e voucher TRTC:167735 inter...  36.2    1.5  
gb|KJ009685.1|  Pluteus sp. AJ-2014e isolate AJ794 internal tr...  36.2    1.5  
gb|KJ009684.1|  Pluteus sp. AJ-2014e voucher TRTC:156866 inter...  36.2    1.5  
gb|KJ009682.1|  Pluteus primus isolate LE289388 internal trans...  36.2    1.5  
gb|KJ009681.1|  Pluteus primus isolate LE289389 internal trans...  36.2    1.5  
gb|KJ009680.1|  Pluteus primus isolate LE289390 internal trans...  36.2    1.5  
gb|KJ009679.1|  Pluteus primus isolate JB_87_121 (Holotypus) i...  36.2    1.5  
gb|KJ009678.1|  Pluteus alniphilus isolate PC0086107 (Holotypu...  36.2    1.5  
gb|KJ009677.1|  Pluteus alniphilus isolate PC0086106 18S ribos...  36.2    1.5  
gb|KJ009675.1|  Pluteus sp. AJ-2014d isolate LE289379_ interna...  36.2    1.5  
gb|KJ009674.1|  Pluteus sp. AJ-2014l isolate MO93766 18S ribos...  36.2    1.5  
gb|KJ009673.1|  Pluteus sp. AJ-2014l isolate MO80923 internal ...  36.2    1.5  
gb|KJ009672.1|  Pluteus sp. AJ-2014e isolate LE289426 internal...  36.2    1.5  
gb|KJ009671.1|  Pluteus sp. AJ-2014e isolate LE289400 internal...  36.2    1.5  
gb|KJ009670.1|  Pluteus pouzarianus voucher PRM:898519 interna...  36.2    1.5  
gb|KJ009669.1|  Pluteus pouzarianus voucher PRM:905414 interna...  36.2    1.5  
gb|KJ009668.1|  Pluteus pouzarianus isolate LE289380 internal ...  36.2    1.5  
gb|KJ009667.1|  Pluteus pouzarianus isolate LE9741 internal tr...  36.2    1.5  
gb|KJ009666.1|  Pluteus pouzarianus voucher PRM:897993 interna...  36.2    1.5  
gb|KJ009665.1|  Pluteus pouzarianus isolate AJ210 internal tra...  36.2    1.5  
gb|KJ009664.1|  Pluteus pouzarianus voucher PRM:898043 interna...  36.2    1.5  
gb|KJ009663.1|  Pluteus sp. AJ-2014c isolate AJ783_ internal t...  36.2    1.5  
gb|KJ009662.1|  Pluteus sp. AJ-2014c voucher TRTC:154079 inter...  36.2    1.5  
gb|KJ009661.1|  Pluteus sp. AJ-2014c isolate AJ612 internal tr...  36.2    1.5  
gb|KJ009660.1|  Pluteus sp. AJ-2014c voucher TRTC:156922 inter...  36.2    1.5  
gb|KJ009659.1|  Pluteus exilis isolate AHS56267 internal trans...  36.2    1.5  
gb|KJ009658.1|  Pluteus exilis isolate AJ822 18S ribosomal RNA...  36.2    1.5  
gb|KJ009657.1|  Pluteus exilis isolate AJ828 internal transcri...  36.2    1.5  
gb|KJ009656.1|  Pluteus exilis isolate Stuntz277 internal tran...  36.2    1.5  
gb|KJ009655.1|  Pluteus exilis isolate Stuntz21834 internal tr...  36.2    1.5  
gb|KJ009654.1|  Pluteus sp. AJ-2014n isolate LE289384 internal...  36.2    1.5  
gb|KJ009653.1|  Pluteus sp. AJ-2014n isolate LE289406 internal...  36.2    1.5  
gb|KJ009652.1|  Pluteus sp. AJ-2014n isolate LE9699 internal t...  36.2    1.5  
gb|KJ009651.1|  Pluteus sp. AJ-2014n isolate LE289385 internal...  36.2    1.5  
gb|KJ009650.1|  Pluteus sp. AJ-2014n isolate LE203210 internal...  36.2    1.5  
gb|KJ009649.1|  Pluteus sp. AJ-2014n isolate LE289407 internal...  36.2    1.5  
gb|KJ009648.1|  Pluteus sp. AJ-2014n isolate LE9702 internal t...  36.2    1.5  
gb|KJ009647.1|  Pluteus cervinus isolate LE289382 internal tra...  36.2    1.5  
gb|KJ009644.1|  Pluteus cervinus isolate LE215353 internal tra...  36.2    1.5  
gb|KJ009643.1|  Pluteus exilis var. austriacus isolate Singer ...  36.2    1.5  
gb|KJ009642.1|  Pluteus cervinus isolate GM2195 internal trans...  36.2    1.5  
gb|KJ009641.1|  Pluteus cervinus isolate LE289367 internal tra...  36.2    1.5  
gb|KJ009640.1|  Pluteus cervinus isolate LE257680 internal tra...  36.2    1.5  
gb|KJ009639.1|  Pluteus cervinus isolate LE289371 internal tra...  36.2    1.5  
gb|KJ009638.1|  Pluteus cervinus isolate LE289370 internal tra...  36.2    1.5  
gb|KJ009637.1|  Pluteus cervinus voucher LOU:15229 internal tr...  36.2    1.5  
gb|KJ009636.1|  Pluteus cervinus isolate LE257679 internal tra...  36.2    1.5  
gb|KJ009635.1|  Pluteus cervinus isolate LE234774 internal tra...  36.2    1.5  
gb|KJ009634.1|  Pluteus cervinus isolate LE235300 internal tra...  36.2    1.5  
gb|KJ009633.1|  Pluteus cervinus isolate LE289368 internal tra...  36.2    1.5  
gb|KJ009632.1|  Pluteus cervinus isolate LE234784 internal tra...  36.2    1.5  
gb|KJ009631.1|  Pluteus cervinus isolate LE289381 internal tra...  36.2    1.5  
gb|KJ009630.1|  Pluteus cervinus isolate LE289398 internal tra...  36.2    1.5  
gb|KJ009629.1|  Pluteus cervinus isolate LE216608 internal tra...  36.2    1.5  
gb|KJ009628.1|  Pluteus cervinus isolate AJ590 internal transc...  36.2    1.5  
gb|KJ009627.1|  Pluteus cervinus isolate AJ592 internal transc...  36.2    1.5  
gb|KJ009626.1|  Pluteus cervinus isolate LE289396 internal tra...  36.2    1.5  
gb|KJ009625.1|  Pluteus cervinus isolate LE215177 internal tra...  36.2    1.5  
gb|KJ009624.1|  Pluteus cervinus isolate AJ761 internal transc...  36.2    1.5  
gb|KJ009623.1|  Pluteus cervinus isolate DBB50105 internal tra...  36.2    1.5  
gb|KJ009622.1|  Pluteus cervinus isolate AJ410 internal transc...  36.2    1.5  
gb|KJ009621.1|  Pluteus cervinus isolate AJ409 internal transc...  36.2    1.5  
gb|KJ009620.1|  Pluteus cervinus isolate DLF95_59 internal tra...  36.2    1.5  
gb|KJ009619.1|  Pluteus cervinus isolate AJ781 internal transc...  36.2    1.5  
gb|KJ009618.1|  Pluteus cervinus isolate AJ835 internal transc...  36.2    1.5  
gb|KJ009617.1|  Pluteus cervinus isolate ECV4185 internal tran...  36.2    1.5  
gb|KJ009616.1|  Pluteus cervinus isolate AJ779 internal transc...  36.2    1.5  
gb|KJ009614.1|  Pluteus hongoi isolate LE289393 internal trans...  36.2    1.5  
gb|KJ009613.1|  Pluteus hongoi isolate Tenn48297 internal tran...  36.2    1.5  
gb|KJ009612.1|  Pluteus hongoi isolate LE258162 internal trans...  36.2    1.5  
gb|KJ009611.1|  Pluteus hongoi isolate LE9688 internal transcr...  36.2    1.5  
gb|KJ009610.1|  Pluteus hongoi isolate LE289404 internal trans...  36.2    1.5  
gb|KJ009609.1|  Pluteus hongoi isolate LE289413 internal trans...  36.2    1.5  
gb|KJ009608.1|  Pluteus hongoi isolate LE289403 internal trans...  36.2    1.5  
gb|KJ009607.1|  Pluteus hongoi isolate LE289415 internal trans...  36.2    1.5  
gb|KJ009606.1|  Pluteus hongoi isolate LE289392 internal trans...  36.2    1.5  
gb|KJ009602.1|  Pluteus hongoi isolate AJ762 internal transcri...  36.2    1.5  
gb|KJ009598.1|  Pluteus hongoi isolate AJ323 internal transcri...  36.2    1.5  
gb|KJ009597.1|  Pluteus hongoi isolate RHP13290 internal trans...  36.2    1.5  
gb|KJ009596.1|  Pluteus hongoi isolate SF7 internal transcribe...  36.2    1.5  
gb|KJ009595.1|  Pluteus hongoi isolate AJ605 internal transcri...  36.2    1.5  
gb|KJ009594.1|  Pluteus hongoi isolate SingerN81 internal tran...  36.2    1.5  
gb|KJ009593.1|  Pluteus hongoi isolate AJ607 internal transcri...  36.2    1.5  
gb|KJ009592.1|  Pluteus hongoi isolate AJ306 internal transcri...  36.2    1.5  
gb|KJ009591.1|  Pluteus hongoi isolate AJ780 internal transcri...  36.2    1.5  
gb|KJ009590.1|  Pluteus hongoi isolate AJ836 internal transcri...  36.2    1.5  
gb|KJ009589.1|  Pluteus hongoi isolate AJ339 internal transcri...  36.2    1.5  
gb|KJ009588.1|  Pluteus hongoi isolate ECV4189 internal transc...  36.2    1.5  
gb|KJ009587.1|  Pluteus hongoi isolate BPL41 internal transcri...  36.2    1.5  
gb|KJ009586.1|  Pluteus major isolate Singer_N5195 (Holotype) ...  36.2    1.5  
gb|KJ009585.1|  Pluteus hongoi isolate AJ837 internal transcri...  36.2    1.5  
gb|KJ009584.1|  Pluteus hongoi isolate AJ412 internal transcri...  36.2    1.5  
gb|KJ009583.1|  Pluteus hongoi isolate AJ415 internal transcri...  36.2    1.5  
gb|KJ009582.1|  Pluteus hongoi isolate AJ324 internal transcri...  36.2    1.5  
gb|KJ009581.1|  Pluteus hongoi isolate ECV4072 internal transc...  36.2    1.5  
gb|KJ009580.1|  Pluteus hongoi isolate AJ593 internal transcri...  36.2    1.5  
gb|KJ009579.1|  Pluteus hongoi isolate ECV4055 internal transc...  36.2    1.5  
gb|KJ009578.1|  Pluteus hongoi isolate AJ543 internal transcri...  36.2    1.5  
gb|KJ009577.1|  Pluteus hongoi isolate DLF95_104 internal tran...  36.2    1.5  
gb|KJ009576.1|  Pluteus hongoi isolate AJ599 internal transcri...  36.2    1.5  
gb|KJ009575.1|  Pluteus hongoi isolate AJ610 internal transcri...  36.2    1.5  
gb|KJ009574.1|  Pluteus hongoi isolate LE9746 internal transcr...  36.2    1.5  
gb|KJ009573.1|  Pluteus hongoi isolate LE216821 internal trans...  36.2    1.5  
gb|KJ009572.1|  Pluteus hongoi isolate LE289377 internal trans...  36.2    1.5  
gb|KJ009571.1|  Pluteus hongoi isolate LE289420 internal trans...  36.2    1.5  
gb|KJ009570.1|  Pluteus hongoi isolate LE289378 internal trans...  36.2    1.5  
gb|KJ009569.1|  Pluteus hongoi isolate LE234781 internal trans...  36.2    1.5  
gb|KJ009568.1|  Pluteus hongoi isolate LE9710 internal transcr...  36.2    1.5  
gb|KJ009567.1|  Pluteus hongoi isolate LE289422 internal trans...  36.2    1.5  
gb|KJ009566.1|  Pluteus hongoi isolate LE289391 internal trans...  36.2    1.5  
gb|KJ009565.1|  Pluteus hongoi isolate LE289418 internal trans...  36.2    1.5  
gb|KJ009564.1|  Pluteus hongoi isolate Singer_A4070 (Holotype)...  36.2    1.5  
gb|KJ020281.1|  Cyberlindnera sp. UFMGCLQCA-24SC-02 5.8S ribos...  36.2    1.5  
gb|KJ010077.1|  Veluticeps sp. SHH-2014 voucher He 2022 18S ri...  36.2    1.5  
gb|KJ438381.1|  Naiadolina flavomerulina voucher DAOM:242850 1...  36.2    1.5  
gb|KJ438379.1|  Naiadolina flavomerulina culture-collection CC...  36.2    1.5  
gb|KF779447.1|  Uncultured Laccaria clone Lacc13_13AprI10 18S ...  36.2    1.5  
gb|KF779446.1|  Uncultured Inocybe clone Inoc8_8AprI10 18S rib...  36.2    1.5  
gb|KF779445.1|  Uncultured Hebeloma clone Heb10_10AprI10 inter...  36.2    1.5  
gb|KF779444.1|  Uncultured Cortinarius clone Cort2_2AprI10 int...  36.2    1.5  
gb|KJ019014.1|  Cortinarius anomalovelatus voucher TN12-236 (H...  36.2    1.5  
gb|KJ020095.1|  Hymenogaster megasporus isolate YJ204-1 intern...  36.2    1.5  
gb|KF999000.1|  Meyerozyma guilliermondii strain CEF-151 inter...  36.2    1.5  
gb|KF410648.1|  Lepiota sp. BDU 01 internal transcribed spacer...  36.2    1.5  
gb|KC584791.1|  Boletus subappendiculatus internal transcribed...  36.2    1.5  
gb|KC584789.1|  Boletus regius internal transcribed spacer 1, ...  36.2    1.5  
gb|KC184489.1|  Boletus smithii voucher JLF2240 28S ribosomal ...  36.2    1.5  
gb|KC184488.1|  Boletus smithii voucher JLF2240 internal trans...  36.2    1.5  
gb|KC184487.1|  Boletus rubripes voucher JLF2078 internal tran...  36.2    1.5  
gb|KC184474.1|  Boletaceae sp. JF-2013b voucher Arora9727 18S ...  36.2    1.5  
gb|KC184473.1|  Boletus speciosus var. brunneus voucher HDT504...  36.2    1.5  
gb|KC184471.1|  Boletus speciosus var. brunneus voucher Arora1...  36.2    1.5  
gb|KC184469.1|  Boletaceae sp. JF-2013c voucher Arora99211 18S...  36.2    1.5  
gb|KC184468.1|  Boletus roseopurpureus voucher JLF2567 28S rib...  36.2    1.5  
gb|KC184465.1|  Boletus roseopurpureus voucher JLF2565 28S rib...  36.2    1.5  
gb|KC184462.1|  Boletus regius voucher MG407a internal transcr...  36.2    1.5  
gb|KC184458.1|  Boletus pseudoregius voucher MG383a internal t...  36.2    1.5  
gb|KC184456.1|  Boletaceae sp. JF-2013g voucher JLF2097 intern...  36.2    1.5  
gb|KC184455.1|  Boletaceae sp. JF-2013g voucher JLF2030 intern...  36.2    1.5  
gb|KC184454.1|  Boletaceae sp. JF-2013g voucher JLF2029 intern...  36.2    1.5  
gb|KC184453.1|  Boletaceae sp. JF-2013g voucher JLF1973 18S ri...  36.2    1.5  
gb|KC184452.1|  Boletaceae sp. JF-2013g voucher HDT47714 inter...  36.2    1.5  
gb|KC184447.1|  Boletaceae sp. JF-2013g voucher AHS69419 18S r...  36.2    1.5  
gb|KC184446.1|  Boletaceae sp. JF-2013f voucher HDT10943 inter...  36.2    1.5  
gb|KC184445.1|  Boletaceae sp. JF-2013f voucher Halling15 inte...  36.2    1.5  
gb|KC184444.1|  Boletaceae sp. JF-2013f voucher Arora11110 int...  36.2    1.5  
gb|KC184442.1|  Boletaceae sp. JF-2013f voucher Arora11103 int...  36.2    1.5  
gb|KC184441.1|  Boletaceae sp. JF-2013f voucher Arora11102 int...  36.2    1.5  
gb|KC184439.1|  Boletaceae sp. JF-2013e voucher OSC59355 inter...  36.2    1.5  
gb|KC184436.1|  Boletaceae sp. JF-2013e voucher Arora11058 int...  36.2    1.5  
gb|KC184435.1|  Boletaceae sp. JF-2013e voucher Arora11054 28S...  36.2    1.5  
gb|KC184433.1|  Boletaceae sp. JF-2013e voucher Arora11053 int...  36.2    1.5  
gb|KC184432.1|  Boletaceae sp. JF-2013e voucher Arora977 inter...  36.2    1.5  
gb|KC184431.1|  Boletaceae sp. JF-2013d voucher OSC66191 inter...  36.2    1.5  
gb|KC184430.1|  Boletaceae sp. JF-2013d voucher JLF2275 intern...  36.2    1.5  
gb|KC184429.1|  Boletaceae sp. JF-2013d voucher JLF2271 intern...  36.2    1.5  
gb|KC184428.1|  Boletaceae sp. JF-2013d voucher JDS289 18S rib...  36.2    1.5  
gb|KC184424.1|  Boletaceae sp. JF-2013d voucher Arora11108 28S...  36.2    1.5  
gb|KC184419.1|  Boletus abieticola voucher OSC67698 18S riboso...  36.2    1.5  
gb|KC184418.1|  Boletus abieticola voucher JLF2654 internal tr...  36.2    1.5  
gb|KC184417.1|  Boletus abieticola voucher HDT52625 internal t...  36.2    1.5  
gb|KC184416.1|  Boletus abieticola voucher HDT46430 internal t...  36.2    1.5  
gb|KC184415.1|  Boletus abieticola voucher HDT44741 internal t...  36.2    1.5  
gb|KC184414.1|  Boletus abieticola voucher Cooke38653 internal...  36.2    1.5  
gb|KC184412.1|  Boletus abieticola voucher Arora11087 internal...  36.2    1.5  
gb|KF984346.1|  Uncultured Wickerhamomyces clone LZQZ-19 18S r...  36.2    1.5  
gb|KF984333.1|  Uncultured Pichia clone QCQZ-38 18S ribosomal ...  36.2    1.5  
gb|KC585401.1|  Wolfiporia dilatohypha voucher FP-94089-R 18S ...  36.2    1.5  
gb|KC585400.1|  Wolfiporia dilatohypha voucher CS-63-59-13-A-R...  36.2    1.5  
gb|KC585395.1|  Spongiporus leucospongia voucher OKM-4335 18S ...  36.2    1.5  
gb|KC585394.1|  Sarcoporia polyspora voucher L-16072-Sp 18S ri...  36.2    1.5  
gb|KC585393.1|  Sarcoporia polyspora voucher L-14910-Sp 18S ri...  36.2    1.5  
gb|KC585392.1|  Sarcoporia polyspora voucher 234-36 18S riboso...  36.2    1.5  
gb|KC585391.1|  Postia placenta voucher HHB-5104-Sp 18S riboso...  36.2    1.5  
gb|KC585390.1|  Postia placenta voucher Dietz7E 18S ribosomal ...  36.2    1.5  
gb|KC585389.1|  Postia placenta voucher JM1 18S ribosomal RNA ...  36.2    1.5  
gb|KC585388.1|  Pycnoporellus fulgens voucher VI-7(Tb) 18S rib...  36.2    1.5  
gb|KC585387.1|  Pycnoporellus fulgens voucher OKM-7608-T 18S r...  36.2    1.5  
gb|KC585386.1|  Pycnoporellus fulgens voucher FP-133367-Sp 18S...  36.2    1.5  
gb|KC585385.1|  Pycnoporellus fulgens voucher CA-20(Ta) 18S ri...  36.2    1.5  
gb|KC585384.1|  Pycnoporellus alboluteus voucher OKM-6406-Sp 1...  36.2    1.5  
gb|KC585383.1|  Pycnoporellus alboluteus voucher HHB-17598-Sp ...  36.2    1.5  
gb|KC585382.1|  Pycnoporellus alboluteus voucher HHB-12816-Sp ...  36.2    1.5  
gb|KC585381.1|  Pycnoporellus alboluteus voucher FP-105074-Sp ...  36.2    1.5  
gb|KC585380.1|  Postia stiptica voucher HHB-14031 18S ribosoma...  36.2    1.5  
gb|KC585377.1|  Postia mappa voucher L-3377 18S ribosomal RNA ...  36.2    1.5  
gb|KC585376.1|  Postia caesia voucher HHB-14891 18S ribosomal ...  36.2    1.5  
gb|KC585375.1|  Postia caesia voucher FP-135373-Sp 18S ribosom...  36.2    1.5  
gb|KC585374.1|  Piptoporus betulinus voucher RLG-5085-Sp 18S r...  36.2    1.5  
gb|KC585373.1|  Piptoporus betulinus voucher L-15603-Sp 18S ri...  36.2    1.5  
gb|KC585372.1|  Piptoporus betulinus voucher FP-71933-T 18S ri...  36.2    1.5  
gb|KC585371.1|  Piptoporus betulinus voucher FP-125006-T 18S r...  36.2    1.5  
gb|KC585370.1|  Phaeolus schweinitzii voucher OKM-4435-T 18S r...  36.2    1.5  
gb|KC585369.1|  Phaeolus schweinitzii voucher FP-133218-Sp 18S...  36.2    1.5  
gb|KC585367.1|  Postia sericeomollis voucher RLG-5044-Sp 18S r...  36.2    1.5  
gb|KC585366.1|  Postia sericeomollis voucher MJL-3788-Sp 18S r...  36.2    1.5  
gb|KC585365.1|  Postia sericeomollis voucher L-15088-Sp 18S ri...  36.2    1.5  
gb|KC585364.1|  Postia sericeomollis voucher L-6223-Sp 18S rib...  36.2    1.5  
gb|KC585363.1|  Postia sericeomollis voucher L-15571-Sp 18S ri...  36.2    1.5  
gb|KC585361.1|  Oligoporus perdelicatus voucher FP-104427-Sp 1...  36.2    1.5  
gb|KC585360.1|  Oligoporus guttulatus voucher L-8050 18S ribos...  36.2    1.5  
gb|KC585359.1|  Oligoporus guttulatus voucher L-13428-Sp 18S r...  36.2    1.5  
gb|KC585358.1|  Oligoporus balsameus voucher FP-135372-Sp 18S ...  36.2    1.5  
gb|KC585355.1|  Fomitopsis officinalis voucher OKM-8050 18S ri...  36.2    1.5  
gb|KC585354.1|  Gilbertsonia angulopora voucher FP-133019 18S ...  36.2    1.5  
gb|KC585353.1|  Fomitopsis rosea voucher RLG-6954 18S ribosoma...  36.2    1.5  
gb|KC585352.1|  Fomitopsis palustris voucher MS48 18S ribosoma...  36.2    1.5  
gb|KC585351.1|  Fomitopsis meliae voucher SRM-209 18S ribosoma...  36.2    1.5  
gb|KC585349.1|  Fibroporia sp. L14122-Sp 18S ribosomal RNA gen...  36.2    1.5  
gb|KC585348.1|  Fibroporia sp. L-7878-Sp 18S ribosomal RNA gen...  36.2    1.5  
gb|KC585347.1|  Fibroporia sp. FP-100484-Sp 18S ribosomal RNA ...  36.2    1.5  
gb|KC585346.1|  Fibroporia vaillantii voucher RWD-63-263 18S r...  36.2    1.5  
gb|KC585345.1|  Fibroporia vaillantii voucher FP-90877-R 18S r...  36.2    1.5  
gb|KC585344.1|  Fibroporia radiculosa voucher RLG-7629-Sp 18S ...  36.2    1.5  
gb|KC585343.1|  Fibroporia radiculosa voucher L-9318 18S ribos...  36.2    1.5  
gb|KC585341.1|  Fibroporia radiculosa voucher L-11659-Sp 18S r...  36.2    1.5  
gb|KC585340.1|  Fibroporia radiculosa voucher FP-90848-T 18S r...  36.2    1.5  
gb|KC585339.1|  Fibroporia radiculosa voucher FP-105309-R 18S ...  36.2    1.5  
gb|KC585338.1|  Daedalea quercina voucher DLL08-35 18S ribosom...  36.2    1.5  
gb|KC585337.1|  Daedalea quercina voucher OKM-3802-Sp 18S ribo...  36.2    1.5  
gb|KC585336.1|  Daedalea quercina voucher FP125063-T 18S ribos...  36.2    1.5  
gb|KC585335.1|  Daedalea quercina voucher FP103364-T 18S ribos...  36.2    1.5  
gb|KC585334.1|  Dacryobolus sudans voucher HHB8966-Sp 18S ribo...  36.2    1.5  
gb|KC585333.1|  Dacryobolus sudans voucher FP-150381-Sp 18S ri...  36.2    1.5  
gb|KC585332.1|  Dacryobolus sudans voucher FP-101996-Sp 18S ri...  36.2    1.5  
gb|KC585331.1|  Dacryobolus sudans voucher FP-100190-Sp 18S ri...  36.2    1.5  
gb|KC585329.1|  Crustoderma opuntiae voucher RLG-12290-Sp 18S ...  36.2    1.5  
gb|KC585318.1|  Crustoderma corneum voucher HHB-5685-Sp 18S ri...  36.2    1.5  
gb|KC585315.1|  Antrodia sp. RLG-7115-Sp 18S ribosomal RNA gen...  36.2    1.5  
gb|KC585312.1|  Antrodia variiformis voucher L-3379-R 18S ribo...  36.2    1.5  
gb|KC585311.1|  Antrodia variiformis voucher FP-90100-Sp 18S r...  36.2    1.5  
gb|KC585309.1|  Antrodia variiformis voucher FP-104442-Sp 18S ...  36.2    1.5  
gb|KC585308.1|  Antrodia variiformis voucher FP-100609-Sp 18S ...  36.2    1.5  
gb|KC585306.1|  Antrodia serialis voucher L-12464-Sp 18S ribos...  36.2    1.5  
gb|KC585305.1|  Antrodia serialis voucher HHB-12661-Sp 18S rib...  36.2    1.5  
gb|KC585304.1|  Antrodia serialis voucher FP-94125 18S ribosom...  36.2    1.5  
gb|KC585303.1|  Antrodia serialis voucher FP-133692-Sp 18S rib...  36.2    1.5  
gb|KC585302.1|  Antrodia serialis voucher FP-105717-Sp 18S rib...  36.2    1.5  
gb|KC585301.1|  Antrodia serialis voucher FP-104443-Sp 18S rib...  36.2    1.5  
gb|KC585300.1|  Antrodia serialis voucher FP-100562-T 18S ribo...  36.2    1.5  
gb|KC585299.1|  Antrodia serialis voucher FP-100248-T 18S ribo...  36.2    1.5  
gb|KC585298.1|  Antrodia serialis voucher DAOM-11977 18S ribos...  36.2    1.5  
gb|KC585297.1|  Antrodia serialis voucher Boat-184 18S ribosom...  36.2    1.5  
gb|KC585288.1|  Antrodia malicola voucher L-13022-Sp 18S ribos...  36.2    1.5  
gb|KC585287.1|  Antrodia malicola voucher HMIPS-4837 18S ribos...  36.2    1.5  
gb|KC585286.1|  Antrodia malicola voucher FP-104329-Sp 18S rib...  36.2    1.5  
gb|KC585285.1|  Antrodia juniperina voucher SRM-403-T 18S ribo...  36.2    1.5  
gb|KC585284.1|  Antrodia juniperina voucher FP-97452-T 18S rib...  36.2    1.5  
gb|KC585281.1|  Antrodia heteromorpha voucher L15692-Sp 18S ri...  36.2    1.5  
gb|KC585280.1|  Antrodia heteromorpha voucher L14570-Sp 18S ri...  36.2    1.5  
gb|KC585279.1|  Antrodia heteromorpha voucher HHB14162-T 18S r...  36.2    1.5  
gb|KC585278.1|  Antrodia heteromorpha voucher FP-71189-R 18S r...  36.2    1.5  
gb|KC585277.1|  Antrodia heteromorpha voucher FP-133496-Sp 18S...  36.2    1.5  
gb|KC585276.1|  Antrodia heteromorpha voucher FP-133176-Sp 18S...  36.2    1.5  
gb|KC585275.1|  Antrodia heteromorpha voucher FP-101702-Sp 18S...  36.2    1.5  
gb|KC585274.1|  Polyporus favescens voucher MD-195 18S ribosom...  36.2    1.5  
gb|KC585273.1|  Polyporus favescens voucher Mad-4875-R 18S rib...  36.2    1.5  
gb|KC585272.1|  Polyporus favescens voucher L-12838-Sp 18S rib...  36.2    1.5  
gb|KC585271.1|  Polyporus favescens voucher L-11015-Sp 18S rib...  36.2    1.5  
gb|KC585270.1|  Polyporus favescens voucher L-10040-Sp 18S rib...  36.2    1.5  
gb|KC585268.1|  Polyporus favescens voucher FP-103468-Sp 18S r...  36.2    1.5  
gb|KC585265.1|  Antrodia albobrunnea voucher L-14574-Sp 18S ri...  36.2    1.5  
gb|KC585252.1|  Amyloporia sitchensis voucher HHB-5320-Sp 18S ...  36.2    1.5  
gb|KC585251.1|  Amyloporia sinuosa voucher Pa3e 18S ribosomal ...  36.2    1.5  
gb|KC585249.1|  Amyloporia sinuosa voucher L-9792-Sp 18S ribos...  36.2    1.5  
gb|KC585248.1|  Amyloporia sinuosa voucher L-6192-Sp 18S ribos...  36.2    1.5  
gb|KC585247.1|  Amyloporia sinuosa voucher L-14130-Sp 18S ribo...  36.2    1.5  
gb|KC585246.1|  Amyloporia sinuosa voucher HHB-12878-Sp 18S ri...  36.2    1.5  
gb|KC585245.1|  Amyloporia sinuosa voucher FP-94464-Sp 18S rib...  36.2    1.5  
gb|KC585244.1|  Amyloporia sinuosa voucher FP-105386-Sp 18S ri...  36.2    1.5  
gb|KC585241.1|  Amyloporia carbonica voucher RLG-12496-Sp 18S ...  36.2    1.5  
gb|KC585240.1|  Amyloporia carbonica voucher FP-105585-Sp 18S ...  36.2    1.5  
gb|KF977189.1|  Suillus sp. MSR-2014a voucher PUN5538 18S ribo...  36.2    1.5  
gb|KF977188.1|  Suillus sp. MSR-2014a voucher PUN5534 18S ribo...  36.2    1.5  
gb|KJ093499.1|  Schizophyllum commune isolate LG8 18S ribosoma...  36.2    1.5  
gb|KJ093497.1|  Postia placenta isolate B36 18S ribosomal RNA ...  36.2    1.5  
gb|KJ093496.1|  Mycena aff. murina D1.1c 18S ribosomal RNA gen...  36.2    1.5  
gb|KJ093493.1|  Peniophorella praetermissa isolate LG7 18S rib...  36.2    1.5  
gb|KJ093492.1|  Coriolopsis trogii isolate LG1 18S ribosomal R...  36.2    1.5  
gb|KF996534.1|  Antrodia sp. FP-100031-T 18S ribosomal RNA gen...  36.2    1.5  
gb|KF996518.1|  Onnia tomentosa isolate OT-Slu internal transc...  36.2    1.5  
gb|KF996517.1|  Onnia tomentosa isolate LOO-13789-Q internal t...  36.2    1.5  
gb|KF996516.1|  Onnia tomentosa isolate FP-100585-5p internal ...  36.2    1.5  
gb|KF996515.1|  Onnia tomentosa isolate COLO-57-68-R internal ...  36.2    1.5  
gb|KF996514.1|  Onnia leporina isolate Phaeo1 internal transcr...  36.2    1.5  
gb|KJ152197.1|  Schizophyllum commune strain Sj648 internal tr...  36.2    1.5  
gb|KF992156.1|  Hanseniaspora uvarum strain HuW1 18S ribosomal...  36.2    1.5  
gb|KF975375.1|  Limacella subillinita voucher NY 00027729 18S ...  36.2    1.5  
gb|KJ412304.1|  Coriolopsis gallica strain BS54 internal trans...  36.2    1.5  
gb|KF305827.1|  Candida glabrata strain LEMI8622A internal tra...  36.2    1.5  
gb|KC306769.1|  Rhizopogon villosulus isolate OSC 79870 18S ri...  36.2    1.5  
gb|KC306766.1|  Rhizopogon subareolatus isolate OSC 80252 18S ...  36.2    1.5  
gb|KC306765.1|  Rhizopogon subareolatus isolate OSC 116323 18S...  36.2    1.5  
gb|KC306764.1|  Rhizopogon pseudovillosulus isolate OSC 40160 ...  36.2    1.5  
gb|KC306762.1|  Rhizopogon hawkerae isolate OSC 116174 18S rib...  36.2    1.5  
gb|KC306760.1|  Rhizopogon zelleri isolate MICH 5884 18S ribos...  36.2    1.5  
gb|KC306757.1|  Rhizopogon hawkerae isolate MICH 5455 18S ribo...  36.2    1.5  
gb|KC306756.1|  Rhizopogon parksii isolate MICH 3706 18S ribos...  36.2    1.5  
gb|KC306753.1|  Rhizopogon villosulus isolate MICH 5250 18S ri...  36.2    1.5  
gb|KC306751.1|  Rhizopogon villosulus isolate MICH 5256 18S ri...  36.2    1.5  
gb|KC306747.1|  Rhizopogon parksii isolate OSC 130792 18S ribo...  36.2    1.5  
gb|KJ146724.1|  Pluteus cf. plautus UBC F23908 18S ribosomal R...  36.2    1.5  
gb|KJ146723.1|  Phaeocollybia ammiratii voucher UBC F23907 18S...  36.2    1.5  
gb|KJ146721.1|  Lyophyllum connatum voucher UBC F23905 18S rib...  36.2    1.5  
gb|KJ146719.1|  Laccaria bicolor voucher UBC F23903 18S riboso...  36.2    1.5  
gb|KJ146718.1|  Inocybe whitei voucher UBC F23902 18S ribosoma...  36.2    1.5  
gb|KJ146717.1|  Inocybe whitei voucher UBC F23901 18S ribosoma...  36.2    1.5  
gb|KJ146716.1|  Inocybe sindonia voucher UBC F23900 18S riboso...  36.2    1.5  
gb|KJ146715.1|  Inocybe griseolilacina voucher UBC F23899 18S ...  36.2    1.5  
gb|KJ146713.1|  Hypholoma dispersum voucher UBC F23897 18S rib...  36.2    1.5  
gb|KJ146712.1|  Hebeloma aff. remyi UBC F23896 18S ribosomal R...  36.2    1.5  
gb|KJ146711.1|  Hebeloma leucosarx voucher UBC F23895 18S ribo...  36.2    1.5  
gb|KJ146710.1|  Hebeloma birrum voucher UBC F23894 18S ribosom...  36.2    1.5  
gb|KJ146708.1|  Gymnopilus penetrans voucher UBC F23892 18S ri...  36.2    1.5  
gb|KJ146707.1|  Ganoderma tsugae voucher UBC F23891 18S riboso...  36.2    1.5  
gb|KJ146705.1|  Cortinarius boulderensis voucher UBC F23889 18...  36.2    1.5  
gb|KJ146702.1|  Clitocybe cf. fragrans UBC F23886 18S ribosoma...  36.2    1.5  
gb|KJ146701.1|  Ramariopsis laeticolor voucher UBC F23885 18S ...  36.2    1.5  
gb|KJ146699.1|  Amanita gemmata voucher UBC F23882 18S ribosom...  36.2    1.5  
gb|KF990146.1|  Phanerochaete sordida strain LCC30 internal tr...  36.2    1.5  
gb|KF990141.1|  Debaryomyces hansenii strain LCC25 internal tr...  36.2    1.5  
gb|KF975893.1|  Ganoderma adspersum strain Gan II internal tra...  36.2    1.5  
gb|KF975892.1|  Ganoderma applanatum strain Gan I-1 internal t...  36.2    1.5  
gb|KF975891.1|  Ganoderma applanatum strain Gan III internal t...  36.2    1.5  
gb|KF975890.1|  Ganoderma resinaceum strain Gl.1093 internal t...  36.2    1.5  
gb|KF530479.1|  Saccharomyces uvarum strain CBS7001 internal t...  36.2    1.5  
gb|KF530462.1|  Saccharomyces cerevisiae x Saccharomyces eubay...  36.2    1.5  
gb|KF530458.1|  Saccharomyces eubayanus strain CRUB1593 intern...  36.2    1.5  
gb|KF530457.1|  Saccharomyces eubayanus strain CRUB1576 intern...  36.2    1.5  
gb|KF981862.1|  Cryptococcus dimennae strain PD1511 internal t...  36.2    1.5  
gb|KF958249.1|  Filobasidium uniguttulatum strain PD1244 inter...  36.2    1.5  
gb|KF958247.1|  Filobasidium uniguttulatum strain PD1144 inter...  36.2    1.5  
gb|KF958246.1|  Filobasidium uniguttulatum strain PD1176 inter...  36.2    1.5  
gb|KF958245.1|  Filobasidium uniguttulatum strain PD1210 inter...  36.2    1.5  
gb|KF958244.1|  Filobasidium uniguttulatum strain PD982 intern...  36.2    1.5  
gb|KF958243.1|  Filobasidium uniguttulatum strain PD1237 inter...  36.2    1.5  
gb|KF958241.1|  Filobasidium uniguttulatum strain PD979 intern...  36.2    1.5  
gb|KF958240.1|  Filobasidium uniguttulatum strain PD981 intern...  36.2    1.5  
gb|KF958239.1|  Filobasidium uniguttulatum strain PD909 intern...  36.2    1.5  
gb|KF958228.1|  Cryptococcus neoformans strain PD635 internal ...  36.2    1.5  
gb|KF958227.1|  Cryptococcus neoformans strain PD32 internal t...  36.2    1.5  
gb|KF958226.1|  Cryptococcus neoformans strain PD67 internal t...  36.2    1.5  
gb|KF958225.1|  Cryptococcus neoformans strain PD2270 internal...  36.2    1.5  
gb|KF958224.1|  Cryptococcus neoformans strain PD1596 internal...  36.2    1.5  
gb|KF958223.1|  Cryptococcus neoformans strain PD1556 internal...  36.2    1.5  
gb|KF958222.1|  Cryptococcus neoformans strain PD181 internal ...  36.2    1.5  
gb|KF958221.1|  Cryptococcus neoformans strain PD2851 internal...  36.2    1.5  
gb|KF958220.1|  Cryptococcus neoformans strain PD2694 internal...  36.2    1.5  
gb|KF958219.1|  Cryptococcus neoformans strain PD161 internal ...  36.2    1.5  
gb|KF958218.1|  Cryptococcus neoformans strain PD2696 internal...  36.2    1.5  
gb|KF958217.1|  Cryptococcus neoformans strain PD135 internal ...  36.2    1.5  
gb|KF958216.1|  Cryptococcus neoformans strain PD1516 internal...  36.2    1.5  
gb|KF958215.1|  Cryptococcus neoformans strain PD1579 internal...  36.2    1.5  
gb|KF958214.1|  Cryptococcus neoformans strain PD249 internal ...  36.2    1.5  
gb|KF958213.1|  Cryptococcus neoformans strain PD2234 internal...  36.2    1.5  
gb|KF958208.1|  Cryptococcus aureus strain PD1559 internal tra...  36.2    1.5  
gb|KF964549.1|  Kluyveromyces marxianus strain PAZ 18S ribosom...  36.2    1.5  
gb|KF964026.1|  Amanita pantherina voucher DARD-001 18S riboso...  36.2    1.5  
gb|KF971832.1|  Rhodosporidium toruloides strain BS01 18S ribo...  36.2    1.5  
gb|KF953546.1|  Melanophyllum eyrei voucher ASIS23988 internal...  36.2    1.5  
gb|KF953545.1|  Melanophyllum haematospermum voucher ASIS25547...  36.2    1.5  
gb|JX429942.1|  Pleurotus eryngii strain FPEK-2 18S ribosomal ...  36.2    1.5  
gb|JX429941.1|  Pleurotus eryngii strain FPEK-1 18S ribosomal ...  36.2    1.5  
gb|JX429940.1|  Pleurotus sapidus strain FPSPT 18S ribosomal R...  36.2    1.5  
gb|JX429939.1|  Pleurotus ostreatus strain FPOPT-2 18S ribosom...  36.2    1.5  
gb|JX429938.1|  Pleurotus ostreatus strain FPOPT-1 18S ribosom...  36.2    1.5  
gb|JX429937.1|  Pleurotus floridanus strain FPFMK 18S ribosoma...  36.2    1.5  
gb|JX429936.1|  Pleurotus citrinopileatus strain FPCMC 18S rib...  36.2    1.5  
gb|JX429935.1|  Pleurotus pulmonarius strain FPPMB-T 18S ribos...  36.2    1.5  
gb|JX429934.1|  Pleurotus pulmonarius strain FPPMK-P 18S ribos...  36.2    1.5  
gb|JX429933.1|  Pleurotus pulmonarius strain FPPMC-L 18S ribos...  36.2    1.5  
gb|JX429932.1|  Pleurotus pulmonarius strain FPPNA-L 18S ribos...  36.2    1.5  
gb|JX429931.1|  Pleurotus pulmonarius strain FPPMB-L 18S ribos...  36.2    1.5  
gb|JX429930.1|  Pleurotus pulmonarius strain FPPMK-L 18S ribos...  36.2    1.5  
emb|HE774488.1|  Strobilurus sp. ZLVG 330 genomic DNA containi...  36.2    1.5  
gb|KF954091.1|  Uncultured Tylospora clone ecm307 5.8S ribosom...  36.2    1.5  
gb|KF954090.1|  Uncultured Tylospora clone ecm423 5.8S ribosom...  36.2    1.5  
gb|KF954087.1|  Uncultured Russula clone ecm417 5.8S ribosomal...  36.2    1.5  
gb|KF954085.1|  Uncultured Paxillus clone ecm28 5.8S ribosomal...  36.2    1.5  
gb|KF954083.1|  Uncultured Inocybe clone ecm213 5.8S ribosomal...  36.2    1.5  
gb|KC168089.1|  Xerocomus porophyllus voucher GDGM 30303 18S r...  36.2    1.5  
gb|KJ175193.1|  Cryptococcus neoformans isolate JKMMVBHU2 18S ...  36.2    1.5  
gb|KJ175191.1|  Cryptococcus neoformans isolate JKMMVBHU3 18S ...  36.2    1.5  
gb|KF048132.1|  Cortinarius pseudofallax voucher H:TN06-166 18...  36.2    1.5  
gb|KF048131.1|  Cortinarius pseudofallax voucher H:TN06-229 18...  36.2    1.5  
gb|KF048130.1|  Cortinarius pseudofallax voucher PC:124963 18S...  36.2    1.5  
gb|KF963616.1|  Antrodiella chinensis voucher SP6612 18S ribos...  36.2    1.5  
gb|KF963615.1|  Antrodiella niemelaei voucher KBI0903 18S ribo...  36.2    1.5  
gb|KF963614.1|  Antrodiella niemelaei voucher SP6625 18S ribos...  36.2    1.5  
gb|KF963613.1|  Antrodiella niemelaei voucher SP6565 18S ribos...  36.2    1.5  
gb|KF963612.1|  Antrodiella niemelaei voucher SP5839 18S ribos...  36.2    1.5  
gb|KF963611.1|  Antrodiella niemelaei voucher SP4870 18S ribos...  36.2    1.5  
gb|KF963610.1|  Antrodiella niemelaei voucher SP4828 18S ribos...  36.2    1.5  
gb|KF911323.1|  Schizophyllum commune strain NI-07 internal tr...  36.2    1.5  
gb|KF951085.1|  Candida albicans strain 7255 internal transcri...  36.2    1.5  
gb|KF951084.1|  Candida albicans strain 185 internal transcrib...  36.2    1.5  
gb|KF951083.1|  Candida albicans strain 224 internal transcrib...  36.2    1.5  
gb|KF951082.1|  Candida albicans strain 219 internal transcrib...  36.2    1.5  
gb|KF951081.1|  Candida albicans strain 198 internal transcrib...  36.2    1.5  
gb|KF951080.1|  Candida albicans strain 172 internal transcrib...  36.2    1.5  
gb|KF951079.1|  Candida albicans strain 162 internal transcrib...  36.2    1.5  
gb|KF951078.1|  Candida albicans strain 142 internal transcrib...  36.2    1.5  
gb|KF951077.1|  Candida albicans strain 107 internal transcrib...  36.2    1.5  
gb|KF951076.1|  Candida albicans strain 195 internal transcrib...  36.2    1.5  
gb|KF951075.1|  Candida albicans strain 050 internal transcrib...  36.2    1.5  
gb|KF951074.1|  Candida albicans strain 235 internal transcrib...  36.2    1.5  
gb|KF951073.1|  Candida albicans strain 181 internal transcrib...  36.2    1.5  
gb|KF951072.1|  Candida albicans strain 158 internal transcrib...  36.2    1.5  
gb|KF951071.1|  Candida albicans strain 069 internal transcrib...  36.2    1.5  
gb|KF951070.1|  Candida albicans strain 214 internal transcrib...  36.2    1.5  
gb|KF951069.1|  Candida albicans strain 190 internal transcrib...  36.2    1.5  
gb|KF951068.1|  Candida albicans strain 7278 internal transcri...  36.2    1.5  
gb|KF951067.1|  Candida albicans strain 132 internal transcrib...  36.2    1.5  
gb|KF932732.1|  Laetiporus sulphureus strain Ls 1-06 internal ...  36.2    1.5  
gb|KF932731.1|  Laetiporus sulphureus strain Ls CIQ internal t...  36.2    1.5  
gb|KF932730.1|  Pleurotus calyptratus strain 2933 internal tra...  36.2    1.5  
gb|KF932729.1|  Pleurotus ostreatus strain L/4 internal transc...  36.2    1.5  
gb|KF932728.1|  Pleurotus pulmonarius strain ZBS2012 internal ...  36.2    1.5  
gb|KF932726.1|  Pleurotus ostreatus strain 32GH (H-5) internal...  36.2    1.5  
gb|KF932724.1|  Pleurotus dryinus strain 470 AG III internal t...  36.2    1.5  
gb|KF932723.1|  Pleurotus dryinus strain 468 AG II internal tr...  36.2    1.5  
gb|KF932722.1|  Pleurotus dryinus strain 467 AG I internal tra...  36.2    1.5  
gb|KF932721.1|  Pleurotus cornucopiae strain 463 AG I 18S ribo...  36.2    1.5  
gb|KF932720.1|  Pleurotus calyptratus strain 1935 internal tra...  36.2    1.5  
gb|KF932719.1|  Pleurotus djamor strain 1526 internal transcri...  36.2    1.5  
gb|KF932717.1|  Pleurotus cornucopiae strain 88 18S ribosomal ...  36.2    1.5  
gb|KF932716.1|  Pleurotus cornucopiae strain 82 18S ribosomal ...  36.2    1.5  
gb|KF939988.1|  Uncultured Glomeromycota clone 131 18S ribosom...  36.2    1.5  
gb|KF939986.1|  Uncultured Glomeromycota clone 129 18S ribosom...  36.2    1.5  
gb|KC456057.1|  Meyerozyma guilliermondii strain R9 18S riboso...  36.2    1.5  
gb|KJ186126.1|  Priceomyces sp. R-49567 18S ribosomal RNA gene...  36.2    1.5  
gb|KJ145328.1|  Sclerotium delphinii strain ZM130296 18S ribos...  36.2    1.5  
gb|KF917526.1|  Cora inversa isolate DIC150 18S ribosomal RNA ...  36.2    1.5  
gb|KC507164.1|  Fomitopsis spraguei voucher Cui 8951 18S ribos...  36.2    1.5  
gb|KC507163.1|  Fomitopsis rosea voucher Cui 10551 internal tr...  36.2    1.5  
gb|KC507162.1|  Fomitopsis rosea voucher Cui 10520 18S ribosom...  36.2    1.5  
gb|KC507158.1|  Fomitopsis cajanderi voucher Cui 9871 18S ribo...  36.2    1.5  
gb|KC507157.1|  Fomitopsis cajanderi voucher Cui 9879 18S ribo...  36.2    1.5  
gb|KC507156.1|  Fomitopsis cajanderi voucher Cui 9888 internal...  36.2    1.5  
emb|HG916992.1|  Candida albicans genomic DNA containing 18S r...  36.2    1.5  
gb|KF916581.1|  Phanerochaete sordida isolate CFR-V50 18S ribo...  36.2    1.5  
gb|KF916572.1|  Cryptococcus sp. 9-D-1 18S ribosomal RNA gene,...  36.2    1.5  
gb|KF878950.1|  Saccharomyces cerevisiae isolate IOC-1 interna...  36.2    1.5  
dbj|AB910265.1|  Saccharomyces cerevisiae genes for 18S rRNA, ...  36.2    1.5  
dbj|AB910264.1|  Saccharomyces cerevisiae genes for 18S rRNA, ...  36.2    1.5  
gb|KF880396.1|  Uncultured Ascomycota clone YZ-13102 5.8S ribo...  36.2    1.5  
gb|KF880391.1|  Uncultured Psathyrella clone YZ-13097 5.8S rib...  36.2    1.5  
gb|KF880389.1|  Uncultured Agaricaceae clone YZ-13095 5.8S rib...  36.2    1.5  
gb|KF880387.1|  Uncultured Conocybe clone YZ-13093 5.8S riboso...  36.2    1.5  
gb|KF879618.1|  Crepidotus malachius isolate CR23A 18S ribosom...  36.2    1.5  
gb|KF879617.1|  Crepidotus calolepis isolate CR04A 18S ribosom...  36.2    1.5  
gb|KF878377.1|  Pholiota sp. UC 1999441 internal transcribed s...  36.2    1.5  
gb|KF878376.1|  Pholiota carbonaria voucher UC 1999437 interna...  36.2    1.5  
gb|KF866296.1|  Penicillium citrinum isolate NBT1.2 internal t...  36.2    1.5  
gb|KF866226.1|  Sparassis latifolia isolate MHS22810 internal ...  36.2    1.5  
gb|KF874612.1|  Lepista sordida strain qqhe1 18S ribosomal RNA...  36.2    1.5  
gb|KF887104.1|  Cystidiodontia sp. E4 internal transcribed spa...  36.2    1.5  
dbj|AB819622.1|  Lepidostroma sp. KY-2012 genes for 18S rRNA, ...  36.2    1.5  
dbj|AB819619.1|  Lepidostroma sp. KY-2012 genes for 18S rRNA, ...  36.2    1.5  
gb|KF562343.1|  Mycetagroicus inflatus isolate JSC121006-02 18...  36.2    1.5  
gb|KC819622.1|  Lepiota coloratipes voucher Zhu L. Yang 4951 1...  36.2    1.5  
gb|KC819621.1|  Lepiota coloratipes voucher Zhu L. Yang 4790 i...  36.2    1.5  
gb|KF860879.1|  Earliella scabrosa strain KP1 internal transcr...  36.2    1.5  
gb|KF849698.1|  Uncultured Glomus clone AM218 18S ribosomal RN...  36.2    1.5  
gb|KF849697.1|  Uncultured Glomus clone AM217 18S ribosomal RN...  36.2    1.5  
gb|KF849696.1|  Uncultured Rhizophagus clone AM216 18S ribosom...  36.2    1.5  
gb|KF849694.1|  Uncultured Glomus clone AM214 18S ribosomal RN...  36.2    1.5  
gb|KF849692.1|  Uncultured Rhizophagus clone AM212 18S ribosom...  36.2    1.5  
gb|KF849691.1|  Uncultured Rhizophagus clone AM211 18S ribosom...  36.2    1.5  
gb|KF849690.1|  Uncultured Rhizophagus clone AM210 18S ribosom...  36.2    1.5  
gb|KF849683.1|  Uncultured Glomus clone AM203 18S ribosomal RN...  36.2    1.5  
gb|KF849682.1|  Uncultured Rhizophagus clone AM202 18S ribosom...  36.2    1.5  
gb|KF849681.1|  Uncultured Rhizophagus clone AM201 18S ribosom...  36.2    1.5  
gb|KF849635.1|  Uncultured Glomus clone AM155 18S ribosomal RN...  36.2    1.5  
gb|KF849589.1|  Uncultured Paraglomus clone AM109 18S ribosoma...  36.2    1.5  
gb|KF849567.1|  Uncultured Glomus clone AM87 18S ribosomal RNA...  36.2    1.5  
gb|KF849566.1|  Uncultured Glomus clone AM86 18S ribosomal RNA...  36.2    1.5  
gb|KF849565.1|  Uncultured Glomus clone AM85 18S ribosomal RNA...  36.2    1.5  
dbj|AB908177.1|  Scleroderma sinnamariense genes for 18S rRNA,...  36.2    1.5  
gb|KF815739.1|  Amanita walpolei clone 37 18S ribosomal RNA ge...  36.2    1.5  
gb|KF815738.1|  Amanita walpolei clone 36 18S ribosomal RNA ge...  36.2    1.5  
gb|KF815737.1|  Amanita walpolei clone 33 18S ribosomal RNA ge...  36.2    1.5  
gb|KF815736.1|  Amanita walpolei clone 34 18S ribosomal RNA ge...  36.2    1.5  
gb|KF815731.1|  Amanita basiorubra clone 35 18S ribosomal RNA ...  36.2    1.5  
gb|KF815730.1|  Amanita basiorubra clone 37 18S ribosomal RNA ...  36.2    1.5  
gb|KF851354.1|  Kluyveromyces marxianus strain M11 26S ribosom...  36.2    1.5  
gb|KF851351.1|  Kluyveromyces marxianus strain P2 26S ribosoma...  36.2    1.5  
gb|KF851350.1|  Kluyveromyces marxianus strain BM2 26S ribosom...  36.2    1.5  
gb|KF859752.1|  Amanita sp. EMD11-2002 clone 30 18S ribosomal ...  36.2    1.5  
gb|KF859751.1|  Amanita sp. EMD11-2002 clone 31 18S ribosomal ...  36.2    1.5  
gb|KF859750.1|  Amanita sp. EMD11-2002 clone 33 18S ribosomal ...  36.2    1.5  
gb|KF859749.1|  Amanita sp. EMD11-2002 clone 75 18S ribosomal ...  36.2    1.5  
gb|KF859748.1|  Amanita sp. EMD11-2002 clone 82 18S ribosomal ...  36.2    1.5  
gb|KF836023.1|  Uncultured Scleroderma clone G_frag_SCL1 inter...  36.2    1.5  
gb|KF836000.1|  Alpova cinnamomeus voucher Hayward Z5 internal...  36.2    1.5  
gb|KF835997.1|  Alpova sp. JAH-2014a voucher UBC F14673 intern...  36.2    1.5  
gb|KF835995.1|  Alpova sp. OSC 59767 internal transcribed spac...  36.2    1.5  
gb|KF803246.1|  Amanita basiorubra clone KS1878_clone_6.35 18S...  36.2    1.5  
gb|KF803245.1|  Amanita basiorubra clone KS1878_clone_6.31 18S...  36.2    1.5  
gb|KF803244.1|  Amanita basiorubra clone KS1878_clone_6.30 18S...  36.2    1.5  
gb|KF803243.1|  Amanita basiorubra clone KS1878_clone_6.27 18S...  36.2    1.5  
gb|KF803242.1|  Amanita basiorubra clone KS1878_clone_6.22 18S...  36.2    1.5  
dbj|AB907577.1|  Resinicium bicolor genes for 18S rRNA, ITS1, ...  36.2    1.5  
dbj|AB907576.1|  Phlebia livida subsp. tuberculata genes for 1...  36.2    1.5  
gb|KF953905.1|  Kwoniella heveanensis strain SW internal trans...  36.2    1.5  
gb|KF953902.1|  Hanseniaspora uvarum strain SG internal transc...  36.2    1.5  
gb|KF953899.1|  Candida parapsilosis strain SC1 internal trans...  36.2    1.5  
gb|KF953898.1|  Hanseniaspora uvarum strain SB internal transc...  36.2    1.5  
gb|KF953897.1|  Issatchenkia terricola strain SA internal tran...  36.2    1.5  
gb|KF953892.1|  Saccharomyces cerevisiae strain CP1 internal t...  36.2    1.5  
gb|JX409899.1|  Agaricaceae sp. BK-2013 voucher UTC258260 18S ...  36.2    1.5  
gb|KF803256.1|  Uncultured fungus clone 626 18S ribosomal RNA ...  36.2    1.5  
gb|KF803255.1|  Uncultured fungus clone 533 internal transcrib...  36.2    1.5  
gb|KF803254.1|  Uncultured fungus clone 527 18S ribosomal RNA ...  36.2    1.5  
gb|KJ160644.1|  Saccharomyces cerevisiae strain YC3 18S riboso...  36.2    1.5  
gb|KJ160643.1|  Saccharomyces cerevisiae strain YC2 18S riboso...  36.2    1.5  
gb|KJ160642.1|  Saccharomyces cerevisiae strain YC1 18S riboso...  36.2    1.5  
gb|KJ160641.1|  Torulaspora delbrueckii strain Y9-4 internal t...  36.2    1.5  
gb|KJ160640.1|  Torulaspora delbrueckii strain Y7-3 internal t...  36.2    1.5  
gb|KJ160637.1|  Saccharomyces cerevisiae strain Y5-6 18S ribos...  36.2    1.5  
gb|KJ160635.1|  Kluyveromyces marxianus strain Y4-1 internal t...  36.2    1.5  
gb|KJ160634.1|  Saccharomyces cerevisiae strain Y2-7 internal ...  36.2    1.5  
gb|KJ160632.1|  Pichia kudriavzevii strain Y1-10 internal tran...  36.2    1.5  
gb|KJ160630.1|  Saccharomyces cerevisiae strain YF2 18S riboso...  36.2    1.5  
gb|KJ160629.1|  Torulaspora delbrueckii strain Y7-4 internal t...  36.2    1.5  
gb|KJ160628.1|  Pichia kudriavzevii strain YE4 internal transc...  36.2    1.5  
gb|KJ137276.1|  Psilocybe cyanescens small subunit ribosomal R...  36.2    1.5  
gb|KJ137272.1|  Lepista sordida small subunit ribosomal RNA ge...  36.2    1.5  
gb|KJ137270.1|  Lepista saeva small subunit ribosomal RNA gene...  36.2    1.5  
gb|KJ140780.1|  Hyphodontia cf. sambuci CFMR DLL2011-308 18S r...  36.2    1.5  
gb|KJ140778.1|  Hyphodontia sp. DLL2011-1 voucher CFMR:DLL2011...  36.2    1.5  
gb|KJ140777.1|  Hyphodontia sp. DLL2011-1 voucher CFMR:DLL2011...  36.2    1.5  
gb|KJ140776.1|  Hyphodontia cf. sambuci CFMR DLL2011-304 18S r...  36.2    1.5  
gb|KJ140771.1|  Fuscoporia sp. DLL2011-1 voucher CFMR:DLL2011-...  36.2    1.5  
gb|KJ140768.1|  Hypochnicium sp. DLL2011-3 voucher CFMR:DLL201...  36.2    1.5  
gb|KJ140767.1|  Antrodiella romellii voucher CFMR:DLL2011-291 ...  36.2    1.5  
gb|KJ140763.1|  Rigidoporus crocatus voucher CFMR:DLL2011-287 ...  36.2    1.5  
gb|KJ140760.1|  Phanerochaete laevis voucher CFMR:DLL2011-284 ...  36.2    1.5  
gb|KJ140759.1|  Gloeophyllum sepiarium voucher CFMR:DLL2011-28...  36.2    1.5  
gb|KJ140758.1|  Basidioradulum radula voucher CFMR:DLL2011-281...  36.2    1.5  
gb|KJ140756.1|  Perenniporia sp. DLL2011-2 voucher CFMR:DLL201...  36.2    1.5  
gb|KJ140755.1|  Hyphodontia cf. sambuci CFMR DLL2011-276 18S r...  36.2    1.5  
gb|KJ140754.1|  Antrodiella romellii voucher CFMR:DLL2011-275 ...  36.2    1.5  
gb|KJ140753.1|  Antrodiella romellii voucher CFMR:DLL2011-274 ...  36.2    1.5  
gb|KJ140751.1|  Antrodiella romellii voucher CFMR:DLL2011-268 ...  36.2    1.5  
gb|KJ140750.1|  Hyphoderma setigerum voucher CFMR:DLL2011-267 ...  36.2    1.5  
gb|KJ140749.1|  Ceriporiopsis gilvescens voucher CFMR:DLL2011-...  36.2    1.5  
gb|KJ140748.1|  Ganoderma tsugae voucher CFMR:DLL2011-264 18S ...  36.2    1.5  
gb|KJ140747.1|  Phlebia aurea voucher CFMR:DLL2011-263 18S rib...  36.2    1.5  
gb|KJ140746.1|  Antrodiella romellii voucher CFMR:DLL2011-262 ...  36.2    1.5  
gb|KJ140744.1|  Mycoacia fuscoatra voucher CFMR:DLL2011-259 18...  36.2    1.5  
gb|KJ140742.1|  Fuscoporia sp. DLL2011-2 voucher CFMR:DLL2011-...  36.2    1.5  
gb|KJ140741.1|  Physodontia sp. DLL2011-1 voucher CFMR:DLL2011...  36.2    1.5  
gb|KJ140740.1|  Postia subcaesia voucher CFMR:DLL2011-254 18S ...  36.2    1.5  
gb|KJ140739.1|  Phanerochaete laevis voucher CFMR:DLL2011-252 ...  36.2    1.5  
gb|KJ140737.1|  Antrodia macra voucher CFMR:DLL2011-250 18S ri...  36.2    1.5  
gb|KJ140732.1|  Ceriporiopsis sp. DLL2011-1 voucher CFMR:DLL20...  36.2    1.5  
gb|KJ140731.1|  Hypochnicium sp. DLL2011-2 voucher CFMR:DLL201...  36.2    1.5  
gb|KJ140729.1|  Postia subcaesia voucher CFMR:DLL2011-242 18S ...  36.2    1.5  
gb|KJ140727.1|  Antrodiella romellii voucher CFMR:DLL2011-240 ...  36.2    1.5  
gb|KJ140726.1|  Phanerochaete sordida voucher CFMR:DLL2011-239...  36.2    1.5  
gb|KJ140724.1|  Postia caesia voucher CFMR:DLL2011-237 18S rib...  36.2    1.5  
gb|KJ140723.1|  Sistotremastrum sp. DLL2011-1 voucher CFMR:DLL...  36.2    1.5  
gb|KJ140722.1|  Antrodiella sp. DLL2011-1 voucher CFMR:DLL2011...  36.2    1.5  
gb|KJ140721.1|  Sistotremastrum sp. DLL2011-1 voucher CFMR:DLL...  36.2    1.5  
gb|KJ140713.1|  Postia subcaesia voucher CFMR:DLL2011-224 18S ...  36.2    1.5  
gb|KJ140711.1|  Rigidoporus crocatus voucher CFMR:DLL2011-222 ...  36.2    1.5  
gb|KJ140710.1|  Dacryobolus sudans voucher CFMR:DLL2011-221 18...  36.2    1.5  
gb|KJ140707.1|  Postia subcaesia voucher CFMR:DLL2011-218 18S ...  36.2    1.5  
gb|KJ140706.1|  Dacryobolus karstenii voucher CFMR:DLL2011-217...  36.2    1.5  
gb|KJ140704.1|  Antrodiella romellii voucher CFMR:DLL2011-214 ...  36.2    1.5  
gb|KJ140701.1|  Fuscoporia sp. DLL2011-1 voucher CFMR:DLL2011-...  36.2    1.5  
gb|KJ140698.1|  Gloeoporus pannocinctus voucher CFMR:DLL2011-2...  36.2    1.5  
gb|KJ140695.1|  Tomentellopsis sp. DLL2011-1 voucher CFMR:DLL2...  36.2    1.5  
gb|KJ140693.1|  Steccherinum sp. DLL2011-2 voucher CFMR:DLL201...  36.2    1.5  
gb|KJ140689.1|  Antrodiella romellii voucher CFMR:DLL2011-194 ...  36.2    1.5  
gb|KJ140686.1|  Trametes pubescens voucher CFMR:DLL2011-191 18...  36.2    1.5  
gb|KJ140685.1|  Antrodiella sp. DLL2011-1 voucher CFMR:DLL2011...  36.2    1.5  
gb|KJ140684.1|  Ceriporiopsis gilvescens voucher CFMR:DLL2011-...  36.2    1.5  
gb|KJ140682.1|  Antrodiella romellii voucher CFMR:DLL2011-187 ...  36.2    1.5  
gb|KJ140679.1|  Antrodiella romellii voucher CFMR:DLL2011-184 ...  36.2    1.5  
gb|KJ140675.1|  Steccherinum sp. DLL2011-2 voucher CFMR:DLL201...  36.2    1.5  
gb|KJ140673.1|  Antrodiella romellii voucher CFMR:DLL2011-178 ...  36.2    1.5  
gb|KJ140670.1|  Fuscoporia sp. DLL2011-1 voucher CFMR:DLL2011-...  36.2    1.5  
gb|KJ140669.1|  Antrodiella sp. DLL2011-1 voucher CFMR:DLL2011...  36.2    1.5  
gb|KJ140668.1|  Postia subcaesia voucher CFMR:DLL2011-172 18S ...  36.2    1.5  
gb|KJ140667.1|  Antrodia malicola voucher CFMR:DLL2011-171 18S...  36.2    1.5  
gb|KJ140663.1|  Antrodia serialis voucher CFMR:DLL2011-165 18S...  36.2    1.5  
gb|KJ140662.1|  Dacryobolus karstenii voucher CFMR:DLL2011-164...  36.2    1.5  
gb|KJ140660.1|  Trechispora sp. DLL2011-4 voucher CFMR:DLL2011...  36.2    1.5  
gb|KJ140659.1|  Hyphodontia sp. DLL2011-1 voucher CFMR:DLL2011...  36.2    1.5  
gb|KJ140658.1|  Tomentellopsis sp. DLL2011-1 voucher CFMR:DLL2...  36.2    1.5  
gb|KJ140657.1|  Postia caesia voucher CFMR:DLL2011-158 18S rib...  36.2    1.5  
gb|KJ140654.1|  Antrodiella sp. DLL2011-2 voucher CFMR:DLL2011...  36.2    1.5  
gb|KJ140653.1|  Antrodia malicola voucher CFMR:DLL2011-153 18S...  36.2    1.5  
gb|KJ140649.1|  Antrodiella romellii voucher CFMR:DLL2011-149 ...  36.2    1.5  
gb|KJ140646.1|  Antrodiella romellii voucher CFMR:DLL2011-146 ...  36.2    1.5  
gb|KJ140643.1|  Schizopora cf. radula voucher CFMR:DLL2011-142...  36.2    1.5  
gb|KJ140640.1|  Phlebia centrifuga voucher CFMR:DLL2011-138 18...  36.2    1.5  
gb|KJ140637.1|  Hyphodontia flavipora voucher CFMR:DLL2011-134...  36.2    1.5  
gb|KJ140635.1|  Perenniporia fergusii voucher CFMR:DLL2011-132...  36.2    1.5  
gb|KJ140633.1|  Oxyporus populinus voucher CFMR:DLL2011-130 18...  36.2    1.5  
gb|KJ140629.1|  Antrodia malicola voucher CFMR:DLL2011-117 18S...  36.2    1.5  
gb|KJ140626.1|  Antrodiella romellii voucher CFMR:DLL2011-114 ...  36.2    1.5  
gb|KJ140625.1|  Antrodiella sp. DLL2011-1 voucher CFMR:DLL2011...  36.2    1.5  
gb|KJ140622.1|  Phanerochaete laevis voucher CFMR:DLL2011-110 ...  36.2    1.5  
gb|KJ140620.1|  Sistotremastrum sp. DLL2011-1 voucher CFMR:DLL...  36.2    1.5  
gb|KJ140617.1|  Phlebia sp. DLL2011-1 voucher CFMR:DLL2011-103...  36.2    1.5  
gb|KJ140616.1|  Phlebia acerina voucher CFMR:DLL2011-102 18S r...  36.2    1.5  
gb|KJ140613.1|  Oxyporus populinus voucher CFMR:DLL2011-099 18...  36.2    1.5  
gb|KJ140612.1|  Gloeoporus pannocinctus voucher CFMR:DLL2011-0...  36.2    1.5  
gb|KJ140611.1|  Trametes pubescens voucher CFMR:DLL2011-097 18...  36.2    1.5  
gb|KJ140610.1|  Antrodia malicola voucher CFMR:DLL2011-094 18S...  36.2    1.5  
gb|KJ140609.1|  Antrodia malicola voucher CFMR:DLL2011-093 18S...  36.2    1.5  
gb|KJ140608.1|  Trametes hirsuta voucher CFMR:DLL2011-092 18S ...  36.2    1.5  
gb|KJ140605.1|  Trametes hirsuta voucher CFMR:DLL2011-087 18S ...  36.2    1.5  
gb|KJ140604.1|  Postia subcaesia voucher CFMR:DLL2011-086 18S ...  36.2    1.5  
gb|KJ140603.1|  Polyporus brumalis voucher CFMR:DLL2011-085 18...  36.2    1.5  
gb|KJ140601.1|  Tomentellopsis sp. DLL2011-1 voucher CFMR:DLL2...  36.2    1.5  
gb|KJ140596.1|  Porotheleum fimbriatum voucher CFMR:DLL2011-07...  36.2    1.5  
gb|KJ140595.1|  Gloeoporus dichrous voucher CFMR:DLL2011-075 1...  36.2    1.5  
gb|KJ140594.1|  Gloeoporus pannocinctus voucher CFMR:DLL2011-0...  36.2    1.5  
gb|KJ140589.1|  Oxyporus populinus voucher CFMR:DLL2011-069 18...  36.2    1.5  
gb|KJ140588.1|  Antrodiella romellii voucher CFMR:DLL2011-068 ...  36.2    1.5  
gb|KJ140587.1|  Daedaleopsis confragosa voucher CFMR:DLL2011-0...  36.2    1.5  
gb|KJ140586.1|  Dendrocorticium sp. DLL2011-1 voucher CFMR:DLL...  36.2    1.5  
gb|KJ140585.1|  Antrodiella sp. DLL2011-2 voucher CFMR:DLL2011...  36.2    1.5  
gb|KJ140582.1|  Trametes gibbosa voucher CFMR:DLL2011-061 18S ...  36.2    1.5  
gb|KJ140580.1|  Trametes pubescens voucher CFMR:DLL2011-059 18...  36.2    1.5  
gb|KJ140579.1|  Phlebia tremellosa voucher CFMR:DLL2011-058 18...  36.2    1.5  
gb|KJ140578.1|  Hyphoderma setigerum voucher CFMR:DLL2011-057 ...  36.2    1.5  
gb|KJ140577.1|  Ganoderma applanatum voucher CFMR:DLL2011-056 ...  36.2    1.5  
gb|KJ140576.1|  Postia caesia voucher CFMR:DLL2011-055 18S rib...  36.2    1.5  
gb|KJ140575.1|  Antrodiella romellii voucher CFMR:DLL2011-053 ...  36.2    1.5  
gb|KJ140574.1|  Hyphodontia cf. sambuci CFMR DLL2011-052 18S r...  36.2    1.5  
gb|KJ140573.1|  Hyphoderma litschaueri voucher CFMR:DLL2011-05...  36.2    1.5  
gb|KJ140572.1|  Phlebia radiata voucher CFMR:DLL2011-049 18S r...  36.2    1.5  
gb|KJ140570.1|  Daedaleopsis confragosa voucher CFMR:DLL2011-0...  36.2    1.5  
gb|KJ140568.1|  Trametes gibbosa voucher CFMR:DLL2011-045 18S ...  36.2    1.5  
gb|KJ140567.1|  Cerrena unicolor voucher CFMR:DLL2011-044 18S ...  36.2    1.5  
gb|KJ140566.1|  Hyphodontia pallidula voucher CFMR:DLL2011-043...  36.2    1.5  
gb|KJ140560.1|  Trechispora sp. DLL2011-2 voucher CFMR:DLL2011...  36.2    1.5  
gb|KJ140559.1|  Fuscoporia sp. DLL2011-1 voucher CFMR:DLL2011-...  36.2    1.5  
gb|KJ140558.1|  Antrodiella sp. DLL2011-1 voucher CFMR:DLL2011...  36.2    1.5  
gb|KJ140548.1|  Hyphodontia sp. DLL2011-1 voucher CFMR:DLL2011...  36.2    1.5  
gb|KJ140545.1|  Mycorrhaphium adustum voucher CFMR:DLL2011-019...  36.2    1.5  
gb|KJ140544.1|  Oxyporus populinus voucher CFMR:DLL2011-018 18...  36.2    1.5  
gb|KJ140541.1|  Trametes versicolor voucher CFMR:DLL2011-015 1...  36.2    1.5  
gb|KJ140540.1|  Fomes fomentarius voucher CFMR:DLL2011-014 18S...  36.2    1.5  
gb|KJ140539.1|  Ischnoderma resinosum voucher CFMR:DLL2011-013...  36.2    1.5  
gb|KJ140537.1|  Plicaturopsis crispa voucher CFMR:DLL2011-011 ...  36.2    1.5  
gb|KJ140534.1|  Trechispora sp. DLL2011-1 voucher CFMR:DLL2011...  36.2    1.5  
gb|KJ140532.1|  Postia subcaesia voucher CFMR:DLL2011-005 18S ...  36.2    1.5  
gb|KJ140531.1|  Phlebia acerina voucher CFMR:DLL2011-003 18S r...  36.2    1.5  
gb|KJ140530.1|  Fuscoporia sp. DLL2011-1 voucher CFMR:DLL2011-...  36.2    1.5  
gb|KF959855.1|  Lodderomyces elongisporus clone STA89 18S ribo...  36.2    1.5  
gb|KF959847.1|  Candida dubliniensis clone STA114 18S ribosoma...  36.2    1.5  
gb|KF959845.1|  Wickerhamomyces anomalus clone STA56 internal ...  36.2    1.5  
gb|KF959844.1|  Meyerozyma guilliermondii clone STA53 internal...  36.2    1.5  
gb|KF959839.1|  Pichia kudriavzevii clone STA200 18S ribosomal...  36.2    1.5  
gb|KF959838.1|  Pichia kudriavzevii clone STA197lsu 18S riboso...  36.2    1.5  
gb|KF959837.1|  Candida dubliniensis clone STA170 internal tra...  36.2    1.5  
gb|KF959836.1|  Meyerozyma guilliermondii clone STA134 interna...  36.2    1.5  
gb|KF959835.1|  Candida dubliniensis clone STA114 internal tra...  36.2    1.5  
gb|KF959834.1|  Cyberlindnera fabianii clone STA109 internal t...  36.2    1.5  
gb|KF959832.1|  Lodderomyces elongisporus clone STA89 internal...  36.2    1.5  
gb|KF959829.1|  Kluyveromyces lactis clone STA-63 internal tra...  36.2    1.5  
dbj|AB827926.1|  Boletus reticulatus genes for 18S rRNA, ITS1,...  36.2    1.5  
gb|KC520547.1|  Cortinarius sp. OTA 60302 18S ribosomal RNA ge...  36.2    1.5  
gb|KC520544.1|  Cortinarius peraurantiacus voucher PDD:80481 1...  36.2    1.5  
gb|KC520543.1|  Cortinarius peraurantiacus voucher PDD:70818 1...  36.2    1.5  
gb|GU573963.1|  Termitomyces clypeatus 18S ribosomal RNA gene,...  36.2    1.5  
gb|GU573962.1|  Termitomyces clypeatus strain MU18-50ssi152 18...  36.2    1.5  
gb|GU573961.1|  Termitomyces clypeatus strain MU18-50ssi83 18S...  36.2    1.5  
gb|GU573960.1|  Termitomyces clypeatus strain MU18-50ssi81 18S...  36.2    1.5  
gb|GU573959.1|  Termitomyces clypeatus strain MU18-50ssi80 18S...  36.2    1.5  
gb|GU573958.1|  Termitomyces clypeatus strain MU18-50 18S ribo...  36.2    1.5  
gb|JX999052.1|  Uncultured Basidiomycota clone R043SL3_C12 int...  36.2    1.5  
gb|KF150329.1|  Lentinus squarrosulus/Pleurotus sp. 'florida' ...  36.2    1.5  
gb|KF150315.1|  Pleurotus sp. 'florida'/Lentinula edodes fusan...  36.2    1.5  
gb|KF150314.1|  Pleurotus sp. 'florida'/Lentinula edodes fusan...  36.2    1.5  
gb|KF150313.1|  Pleurotus sp. 'florida'/Lentinula edodes fusan...  36.2    1.5  
gb|KF150306.1|  Pleurotus floridanus internal transcribed spac...  36.2    1.5  
gb|KF780612.1|  Uncultured fungus clone D2n-4 internal transcr...  36.2    1.5  
gb|KF780610.1|  Uncultured fungus clone D2n-2 internal transcr...  36.2    1.5  
gb|KF780609.1|  Uncultured fungus clone G5n1-1 internal transc...  36.2    1.5  
gb|KF780602.1|  Uncultured fungus clone D11n-4 internal transc...  36.2    1.5  
gb|KC018077.1|  Geastrum argentinum strain JCZ 490 internal tr...  36.2    1.5  
gb|KF718266.1|  Uncultured Trechisporales clone C49O3 18S ribo...  36.2    1.5  
gb|KF718265.1|  Uncultured Trechisporales clone C45O3 18S ribo...  36.2    1.5  
gb|KF718264.1|  Uncultured Trechisporales clone C41O3 18S ribo...  36.2    1.5  
gb|KF718263.1|  Uncultured Trechisporales clone C21O3 18S ribo...  36.2    1.5  
gb|KF718262.1|  Uncultured Trechisporales clone C6O3 18S ribos...  36.2    1.5  
gb|KF718261.1|  Uncultured Trechisporales clone C2O3 18S ribos...  36.2    1.5  
gb|KF718236.1|  Uncultured Meyerozyma clone C50O23 internal tr...  36.2    1.5  
gb|KF718235.1|  Uncultured Meyerozyma clone C320O23 internal t...  36.2    1.5  
gb|KF718234.1|  Uncultured Meyerozyma clone C1650O23 internal ...  36.2    1.5  
gb|KF718233.1|  Uncultured Marasmius clone C75O1 18S ribosomal...  36.2    1.5  
gb|KF718232.1|  Uncultured Marasmius clone C73O1 18S ribosomal...  36.2    1.5  
gb|KF718230.1|  Uncultured Marasmius clone C54O1 18S ribosomal...  36.2    1.5  
gb|KF718228.1|  Uncultured Marasmius clone C29O1 18S ribosomal...  36.2    1.5  
gb|KF718220.1|  Uncultured fungus clone C20O20 internal transc...  36.2    1.5  
gb|KF718212.1|  Uncultured Colletotrichum clone C22O7 18S ribo...  36.2    1.5  
gb|KF718208.1|  Uncultured Basidiomycota clone C27O2 18S ribos...  36.2    1.5  
gb|KF718207.1|  Uncultured Basidiomycota clone C25O2 internal ...  36.2    1.5  
gb|KF718206.1|  Uncultured Basidiomycota clone C17O2 18S ribos...  36.2    1.5  
gb|KF768340.1|  Uncultured Candida clone CESenegal82 18S ribos...  36.2    1.5  
gb|KF768329.1|  Uncultured Corticiaceae clone CEIndia71 18S ri...  36.2    1.5  
gb|KF768324.1|  Uncultured Candida clone CEIndia66 18S ribosom...  36.2    1.5  
gb|KF768314.1|  Uncultured Candida clone CEIndia56 18S ribosom...  36.2    1.5  
gb|KF768311.1|  Uncultured Debaryomyces clone CEPolynesia53 18...  36.2    1.5  
gb|KF768296.1|  Uncultured Candida clone CEPolynesia38 18S rib...  36.2    1.5  
gb|KF768287.1|  Uncultured Candida clone CEPolynesia29 18S rib...  36.2    1.5  
gb|KF768285.1|  Uncultured Candida clone CEAmazonia27 18S ribo...  36.2    1.5  
gb|KF768265.1|  Uncultured Candida clone CEAmazonia7 18S ribos...  36.2    1.5  
gb|KF768260.1|  Uncultured Candida clone CEAmazonia2 18S ribos...  36.2    1.5  
gb|KF757338.1|  Phellinus sp. UTHSCA DI 13-132 18S ribosomal R...  36.2    1.5  
gb|KF742594.1|  Uncultured fungus clone M1130 18S ribosomal RN...  36.2    1.5  
gb|KF742593.1|  Uncultured fungus clone M1127 18S ribosomal RN...  36.2    1.5  
gb|KF747756.1|  Candida quercitrusa strain YC7.8 18S ribosomal...  36.2    1.5  
gb|KF747754.1|  Hanseniaspora opuntiae strain YC1.4 18S riboso...  36.2    1.5  
gb|KF747750.1|  Saccharomyces sp. YC9.13 18S ribosomal RNA gen...  36.2    1.5  
gb|KF768407.1|  Phlebopus portentosus isolate CMU55-271-1 inte...  36.2    1.5  
gb|KF746998.1|  Filoboletus manipularis strain G2 18S ribosoma...  36.2    1.5  
gb|KF746997.1|  Filoboletus manipularis strain G7A 18S ribosom...  36.2    1.5  
gb|KF746996.1|  Filoboletus manipularis strain G7B 18S ribosom...  36.2    1.5  
gb|KF746995.1|  Filoboletus manipularis strain G6 18S ribosoma...  36.2    1.5  
gb|KF746994.1|  Filoboletus manipularis strain G3 internal tra...  36.2    1.5  
gb|KF746993.1|  Filoboletus manipularis strain G30 18S ribosom...  36.2    1.5  
gb|KF746992.1|  Filoboletus manipularis strain G9 18S ribosoma...  36.2    1.5  
gb|KF746991.1|  Filoboletus manipularis strain G11 18S ribosom...  36.2    1.5  
gb|KF746990.1|  Filoboletus manipularis strain G25 internal tr...  36.2    1.5  
gb|KF746988.1|  Filoboletus manipularis strain G24 internal tr...  36.2    1.5  
gb|KF638545.1|  Corticiales sp. Tenaun 74 internal transcribed...  36.2    1.5  
gb|KF638540.1|  Trametes sp. Tenaun 71B 18S ribosomal RNA gene...  36.2    1.5  
gb|KF638536.1|  Coniophora puteana internal transcribed spacer...  36.2    1.5  
gb|KF638535.1|  Trametes sp. San Juan 51B internal transcribed...  36.2    1.5  
gb|KF638526.1|  Polyporales sp. Quinchao 22A internal transcri...  36.2    1.5  
gb|KF638518.1|  Polyporales sp. Calen 59 internal transcribed ...  36.2    1.5  
gb|KF638515.1|  Basidiomycota sp. Achao 50 internal transcribe...  36.2    1.5  
gb|KF757017.1|  Lentinula sp. Y3 18S ribosomal RNA gene, parti...  36.2    1.5  
gb|KF757015.1|  Lentinula sp. S8 internal transcribed spacer 1...  36.2    1.5  
gb|KF757014.1|  Lentinula sp. R 18S ribosomal RNA gene, partia...  36.2    1.5  
gb|KF757013.1|  Lentinula sp. N1 internal transcribed spacer 1...  36.2    1.5  
gb|KF757012.1|  Lentinula sp. G 18S ribosomal RNA gene, partia...  36.2    1.5  
gb|KF757011.1|  Lentinula sp. 808 18S ribosomal RNA gene, part...  36.2    1.5  
gb|KF757010.1|  Lentinula sp. 507 18S ribosomal RNA gene, part...  36.2    1.5  
gb|KF741786.1|  Candida africana isolate VPCI 301/P/13 interna...  36.2    1.5  
gb|KF741785.1|  Candida africana isolate VPCI 84/P/13 18S ribo...  36.2    1.5  
gb|KF741784.1|  Candida africana isolate VPCI 896/P/12 interna...  36.2    1.5  
gb|KF741783.1|  Candida africana isolate VPCI 891/P/12 18S rib...  36.2    1.5  
dbj|AP012217.1|  Kluyveromyces marxianus DMKU3-1042 DNA, compl...  36.2    1.5  
gb|KF728823.1|  Hanseniaspora uvarum isolate B-NC-12-F31 inter...  36.2    1.5  
gb|KF728821.1|  Debaryomyces hansenii isolate B-NC-12-F28 inte...  36.2    1.5  
gb|KF728820.1|  Candida tropicalis isolate B-NC-12-F27 interna...  36.2    1.5  
gb|KF728819.1|  Debaryomyces hansenii isolate B-NC-12-F26 inte...  36.2    1.5  
gb|KF728818.1|  Hanseniaspora uvarum isolate B-NC-12-F25 inter...  36.2    1.5  
gb|KF728815.1|  Candida tropicalis isolate B-NC-12-F17 interna...  36.2    1.5  
gb|KF728813.1|  Lodderomyces elongisporus isolate B-NC-12-F15 ...  36.2    1.5  
gb|KF728809.1|  Hanseniaspora opuntiae isolate B-NC-12-F6 inte...  36.2    1.5  
gb|KF728808.1|  Hanseniaspora uvarum isolate B-NC-12-F4 intern...  36.2    1.5  
gb|KF728804.1|  Hanseniaspora uvarum isolate B-NC-12-OZ26 inte...  36.2    1.5  
gb|KF728803.1|  Hanseniaspora uvarum isolate B-NC-12-OZ25 inte...  36.2    1.5  
gb|KF728802.1|  Candida tropicalis isolate B-NC-12-OZ24 intern...  36.2    1.5  
gb|KF728801.1|  Meyerozyma caribbica isolate B-NC-12-OZ21 inte...  36.2    1.5  
gb|KF728800.1|  Candida quercitrusa isolate B-NC-12-OZ20 inter...  36.2    1.5  
gb|KF728799.1|  Debaryomyces nepalensis isolate B-NC-12-OZ19 i...  36.2    1.5  
gb|KF728798.1|  Saccharomyces cerevisiae isolate B-NC-12-OZ18 ...  36.2    1.5  
gb|KF728797.1|  Candida glabrata isolate B-NC-12-OZ17 internal...  36.2    1.5  
gb|KF728796.1|  Torulaspora delbrueckii isolate B-NC-12-OZ16 i...  36.2    1.5  
gb|KF728795.1|  Hanseniaspora uvarum isolate B-NC-12-OZ15 inte...  36.2    1.5  
gb|KF728794.1|  Meyerozyma caribbica isolate B-NC-12-OZ13 inte...  36.2    1.5  
gb|KF728793.1|  Hanseniaspora uvarum isolate B-NC-12-OZ12 inte...  36.2    1.5  
gb|KF728791.1|  Candida railenensis isolate B-NC-12-OZ08 inter...  36.2    1.5  
gb|KF728789.1|  Hanseniaspora uvarum isolate B-NC-12-OZ06 inte...  36.2    1.5  
gb|KF728788.1|  Hanseniaspora uvarum isolate B-NC-12-OZ05 inte...  36.2    1.5  
gb|KF728787.1|  Candida tropicalis isolate B-NC-12-OZ04 intern...  36.2    1.5  
gb|KF728786.1|  Saccharomyces cerevisiae isolate B-NC-12-OZ03 ...  36.2    1.5  
gb|KF728784.1|  Meyerozyma caribbica isolate B-NC-12-OZ01 inte...  36.2    1.5  
gb|KF728783.1|  Meyerozyma caribbica isolate B-NC-12-OM24 inte...  36.2    1.5  
gb|KF728782.1|  Meyerozyma guilliermondii isolate B-NC-12-OM20...  36.2    1.5  
gb|KF728779.1|  Pichia kudriavzevii isolate B-NC-12-OM17 inter...  36.2    1.5  
gb|KF728778.1|  Meyerozyma caribbica isolate B-NC-12-OM16 inte...  36.2    1.5  
gb|KF728776.1|  Wickerhamomyces anomalus isolate B-NC-12-OM14 ...  36.2    1.5  
gb|KF728775.1|  Candida natalensis isolate B-NC-12-OM13 intern...  36.2    1.5  
gb|KF728774.1|  Saccharomyces cerevisiae isolate B-NC-12-OM12 ...  36.2    1.5  
gb|KF728772.1|  Pichia kudriavzevii isolate B-NC-12-OM09 inter...  36.2    1.5  
gb|KF728771.1|  Meyerozyma caribbica isolate B-NC-12-OM08 inte...  36.2    1.5  
gb|KF728770.1|  Torulaspora delbrueckii isolate B-NC-12-OM06 i...  36.2    1.5  
gb|KF728767.1|  Hanseniaspora uvarum isolate B-NC-12-OM02 inte...  36.2    1.5  
gb|KF728766.1|  Hanseniaspora uvarum isolate B-NC-12-OM01 inte...  36.2    1.5  
gb|KF681361.1|  Chondrostereum purpureum strain C_p 18S riboso...  36.2    1.5  
gb|KF728198.1|  Cyberlindnera sp. NYNU 1275 internal transcrib...  36.2    1.5  
gb|KF615761.1|  Basidiomycota sp. C1 18S ribosomal RNA gene, p...  36.2    1.5  
gb|KF615760.1|  Basidiomycota sp. P21 18S ribosomal RNA gene, ...  36.2    1.5  
gb|KF615759.1|  Basidiomycota sp. P20 18S ribosomal RNA gene, ...  36.2    1.5  
gb|KF615758.1|  Basidiomycota sp. P19 18S ribosomal RNA gene, ...  36.2    1.5  
gb|KF615757.1|  Phellinus sp. P173 18S ribosomal RNA gene, par...  36.2    1.5  
gb|KF615756.1|  Fomitopsis sp. Fo6 18S ribosomal RNA gene, par...  36.2    1.5  
gb|KF615755.1|  Fomitopsis sp. Fo5 18S ribosomal RNA gene, par...  36.2    1.5  
gb|KF615754.1|  Fomitopsis sp. Fo4 18S ribosomal RNA gene, par...  36.2    1.5  
gb|KF615753.1|  Fomitopsis sp. Fo3 18S ribosomal RNA gene, par...  36.2    1.5  
gb|KF615752.1|  Fomitopsis sp. Fo1 18S ribosomal RNA gene, par...  36.2    1.5  
gb|KF615751.1|  Fomitiporia mediterranea strain F157-a19 18S r...  36.2    1.5  
gb|KF615750.1|  Fomitiporia mediterranea strain F149-a18 18S r...  36.2    1.5  
gb|KF615749.1|  Fomitiporia mediterranea strain F44-a17 18S ri...  36.2    1.5  
gb|KF615748.1|  Fomitiporia mediterranea strain F42-a16 18S ri...  36.2    1.5  
gb|KF615747.1|  Fomitiporia mediterranea strain F42-a15 18S ri...  36.2    1.5  
gb|KF615746.1|  Fomitiporia mediterranea strain F33-a14 18S ri...  36.2    1.5  
gb|KF615745.1|  Fomitiporia mediterranea strain F33-a13 18S ri...  36.2    1.5  
gb|KF615744.1|  Fomitiporia mediterranea strain F32-a12 18S ri...  36.2    1.5  
gb|KF615741.1|  Fomitiporia mediterranea strain F31-a10 18S ri...  36.2    1.5  
gb|KF615740.1|  Fomitiporia mediterranea strain F38-a9 18S rib...  36.2    1.5  
gb|KF615738.1|  Fomitiporia mediterranea strain F34-a9 18S rib...  36.2    1.5  
gb|KF615736.1|  Fomitiporia mediterranea strain F27-a9 18S rib...  36.2    1.5  
gb|KF615734.1|  Fomitiporia mediterranea strain F24-a8 18S rib...  36.2    1.5  
gb|KF615733.1|  Fomitiporia mediterranea strain F24-a7 18S rib...  36.2    1.5  
gb|KF615732.1|  Fomitiporia mediterranea strain F24-a6 18S rib...  36.2    1.5  
gb|KF615731.1|  Fomitiporia mediterranea strain F24-a5 18S rib...  36.2    1.5  
gb|KF615730.1|  Fomitiporia mediterranea strain F18-a4 18S rib...  36.2    1.5  
gb|KF615729.1|  Fomitiporia mediterranea strain F18-a2 18S rib...  36.2    1.5  
gb|KF615727.1|  Fomitiporia mediterranea strain F12-a3 18S rib...  36.2    1.5  
gb|KF615726.1|  Fomitiporia mediterranea strain F6-a2 18S ribo...  36.2    1.5  
gb|KF698730.1|  Entoloma sp. PM-2013 internal transcribed spac...  36.2    1.5  
gb|KF185094.1|  Sarcoporia polyspora voucher DBB33 internal tr...  36.2    1.5  
gb|KF185093.1|  Sarcoporia polyspora voucher DBB30 internal tr...  36.2    1.5  
gb|KF185092.1|  Sarcoporia polyspora voucher DBB29 internal tr...  36.2    1.5  
gb|KF274452.1|  Uncultured fungus clone 3_117 18S ribosomal RN...  36.2    1.5  
gb|KF274305.1|  Uncultured fungus clone 2_123 18S ribosomal RN...  36.2    1.5  
gb|KF274201.1|  Uncultured fungus clone 2_20 18S ribosomal RNA...  36.2    1.5  
gb|KF274158.1|  Uncultured fungus clone 1_100 18S ribosomal RN...  36.2    1.5  
gb|KF274131.1|  Uncultured fungus clone 1_74 18S ribosomal RNA...  36.2    1.5  
gb|KF750640.1|  Meyerozyma caribbica strain LZ 5 18S ribosomal...  36.2    1.5  
gb|KF815674.1|  Uncultured Basidiomycota clone K-221-12-13 18S...  36.2    1.5  
gb|KF815669.1|  Uncultured Coprinellus clone K-221-12-4 18S ri...  36.2    1.5  
gb|KF815667.1|  Uncultured Trametes clone K-220-12-21 18S ribo...  36.2    1.5  
gb|KF815633.1|  Uncultured Lenzites clone K-36-12-7 18S riboso...  36.2    1.5  
gb|KF639814.1|  Uncultured Vuilleminia clone K-178-12-1 18S ri...  36.2    1.5  
gb|KF639811.1|  Uncultured Coprinellus clone K-99-12-9 18S rib...  36.2    1.5  
gb|KF639810.1|  Uncultured Hyphodontia clone K-99-12-6 18S rib...  36.2    1.5  
gb|KF639806.1|  Uncultured Ceriporiopsis clone K-99-12-4 18S r...  36.2    1.5  
gb|KF639800.1|  Uncultured Gymnopus clone K-100-12-11 18S ribo...  36.2    1.5  
gb|KF800694.1|  Uncultured fungus clone CMH607 18S ribosomal R...  36.2    1.5  
gb|KF800693.1|  Uncultured fungus clone CMH606 18S ribosomal R...  36.2    1.5  
gb|KF800684.1|  Uncultured fungus clone CMH597 18S ribosomal R...  36.2    1.5  
gb|KF800679.1|  Uncultured fungus clone CMH591 18S ribosomal R...  36.2    1.5  
gb|KF800677.1|  Uncultured fungus clone CMH588 18S ribosomal R...  36.2    1.5  
gb|KF800676.1|  Uncultured fungus clone CMH587 18S ribosomal R...  36.2    1.5  
gb|KF800674.1|  Uncultured fungus clone CMH585 18S ribosomal R...  36.2    1.5  
gb|KF800673.1|  Uncultured fungus clone CMH584 18S ribosomal R...  36.2    1.5  
gb|KF800671.1|  Uncultured fungus clone CMH582 18S ribosomal R...  36.2    1.5  
gb|KF800669.1|  Uncultured fungus clone CMH580 18S ribosomal R...  36.2    1.5  
gb|KF800665.1|  Uncultured fungus clone CMH576 18S ribosomal R...  36.2    1.5  
gb|KF800664.1|  Uncultured fungus clone CMH575 18S ribosomal R...  36.2    1.5  
gb|KF800657.1|  Uncultured fungus clone CMH568 18S ribosomal R...  36.2    1.5  
gb|KF800652.1|  Uncultured fungus clone CMH563 18S ribosomal R...  36.2    1.5  
gb|KF800646.1|  Uncultured fungus clone CMH557 18S ribosomal R...  36.2    1.5  
gb|KF800641.1|  Uncultured fungus clone CMH552 18S ribosomal R...  36.2    1.5  
gb|KF800639.1|  Uncultured fungus clone CMH550 18S ribosomal R...  36.2    1.5  
gb|KF800637.1|  Uncultured fungus clone CMH548 18S ribosomal R...  36.2    1.5  
gb|KF800635.1|  Uncultured fungus clone CMH546 18S ribosomal R...  36.2    1.5  
gb|KF800629.1|  Uncultured fungus clone CMH540 18S ribosomal R...  36.2    1.5  
gb|KF800624.1|  Uncultured fungus clone CMH535 18S ribosomal R...  36.2    1.5  
gb|KF800618.1|  Uncultured fungus clone CMH529 18S ribosomal R...  36.2    1.5  
gb|KF800617.1|  Uncultured fungus clone CMH528 18S ribosomal R...  36.2    1.5  
gb|KF800613.1|  Uncultured fungus clone CMH524 18S ribosomal R...  36.2    1.5  
gb|KF800612.1|  Uncultured fungus clone CMH523 18S ribosomal R...  36.2    1.5  
gb|KF800611.1|  Uncultured fungus clone CMH522 18S ribosomal R...  36.2    1.5  
gb|KF800610.1|  Uncultured fungus clone CMH521 18S ribosomal R...  36.2    1.5  
gb|KF800609.1|  Uncultured fungus clone CMH520 18S ribosomal R...  36.2    1.5  
gb|KF800608.1|  Uncultured fungus clone CMH519 18S ribosomal R...  36.2    1.5  
gb|KF800607.1|  Uncultured fungus clone CMH518 18S ribosomal R...  36.2    1.5  
gb|KF800604.1|  Uncultured fungus clone CMH514 18S ribosomal R...  36.2    1.5  
gb|KF800602.1|  Uncultured fungus clone CMH512 18S ribosomal R...  36.2    1.5  
gb|KF800601.1|  Uncultured fungus clone CMH510 18S ribosomal R...  36.2    1.5  
gb|KF800596.1|  Uncultured fungus clone CMH505 18S ribosomal R...  36.2    1.5  
gb|KF800594.1|  Uncultured fungus clone CMH503 18S ribosomal R...  36.2    1.5  
gb|KF800582.1|  Uncultured fungus clone CMH491 18S ribosomal R...  36.2    1.5  
gb|KF800580.1|  Uncultured fungus clone CMH489 18S ribosomal R...  36.2    1.5  
gb|KF800570.1|  Uncultured fungus clone CMH479 18S ribosomal R...  36.2    1.5  
gb|KF800558.1|  Uncultured fungus clone CMH467 18S ribosomal R...  36.2    1.5  
gb|KF800549.1|  Uncultured fungus clone CMH458 18S ribosomal R...  36.2    1.5  
gb|KF800529.1|  Uncultured fungus clone CMH438 18S ribosomal R...  36.2    1.5  
gb|KF800526.1|  Uncultured fungus clone CMH435 18S ribosomal R...  36.2    1.5  
gb|KF800518.1|  Uncultured fungus clone CMH427 18S ribosomal R...  36.2    1.5  
gb|KF800514.1|  Uncultured fungus clone CMH423 18S ribosomal R...  36.2    1.5  
gb|KF800499.1|  Uncultured fungus clone CMH408 18S ribosomal R...  36.2    1.5  
gb|KF800492.1|  Uncultured fungus clone CMH401 18S ribosomal R...  36.2    1.5  
gb|KF800478.1|  Uncultured fungus clone CMH387 18S ribosomal R...  36.2    1.5  
gb|KF800469.1|  Uncultured fungus clone CMH378 18S ribosomal R...  36.2    1.5  
gb|KF800457.1|  Uncultured fungus clone CMH366 18S ribosomal R...  36.2    1.5  
gb|KF800456.1|  Uncultured fungus clone CMH365 18S ribosomal R...  36.2    1.5  
gb|KF800448.1|  Uncultured fungus clone CMH357 18S ribosomal R...  36.2    1.5  
gb|KF800434.1|  Uncultured fungus clone CMH343 18S ribosomal R...  36.2    1.5  
gb|KF800432.1|  Uncultured fungus clone CMH341 18S ribosomal R...  36.2    1.5  
gb|KF800414.1|  Uncultured fungus clone CMH323 18S ribosomal R...  36.2    1.5  
gb|KF800361.1|  Uncultured fungus clone CMH270 18S ribosomal R...  36.2    1.5  
gb|KF800338.1|  Uncultured fungus clone CMH247 18S ribosomal R...  36.2    1.5  
gb|KF800331.1|  Uncultured fungus clone CMH240 18S ribosomal R...  36.2    1.5  
gb|KF800314.1|  Uncultured fungus clone CMH223 18S ribosomal R...  36.2    1.5  
gb|KF800309.1|  Uncultured fungus clone CMH218 18S ribosomal R...  36.2    1.5  
gb|KF800294.1|  Uncultured fungus clone CMH203 18S ribosomal R...  36.2    1.5  
gb|KF800280.1|  Uncultured fungus clone CMH189 18S ribosomal R...  36.2    1.5  
gb|KF800271.1|  Uncultured fungus clone CMH180 18S ribosomal R...  36.2    1.5  
gb|KF800270.1|  Uncultured fungus clone CMH179 18S ribosomal R...  36.2    1.5  
gb|KF800268.1|  Uncultured fungus clone CMH177 18S ribosomal R...  36.2    1.5  
gb|KF800267.1|  Uncultured fungus clone CMH176 18S ribosomal R...  36.2    1.5  
gb|KF800263.1|  Uncultured fungus clone CMH172 18S ribosomal R...  36.2    1.5  
gb|KF800262.1|  Uncultured fungus clone CMH171 18S ribosomal R...  36.2    1.5  
gb|KF800260.1|  Uncultured fungus clone CMH169 18S ribosomal R...  36.2    1.5  
gb|KF800257.1|  Uncultured fungus clone CMH166 18S ribosomal R...  36.2    1.5  
gb|KF800256.1|  Uncultured fungus clone CMH165 18S ribosomal R...  36.2    1.5  
gb|KF800255.1|  Uncultured fungus clone CMH164 18S ribosomal R...  36.2    1.5  
gb|KF800254.1|  Uncultured fungus clone CMH163 18S ribosomal R...  36.2    1.5  
gb|KF800253.1|  Uncultured fungus clone CMH162 18S ribosomal R...  36.2    1.5  
gb|KF800252.1|  Uncultured fungus clone CMH161 18S ribosomal R...  36.2    1.5  
gb|KF800251.1|  Uncultured fungus clone CMH160 18S ribosomal R...  36.2    1.5  
gb|KF800250.1|  Uncultured fungus clone CMH159 18S ribosomal R...  36.2    1.5  
gb|KF800244.1|  Uncultured fungus clone CMH153 18S ribosomal R...  36.2    1.5  
gb|KF800228.1|  Uncultured fungus clone CMH137 18S ribosomal R...  36.2    1.5  
gb|KF800226.1|  Uncultured fungus clone CMH135 18S ribosomal R...  36.2    1.5  
gb|KF800212.1|  Uncultured fungus clone CMH121 18S ribosomal R...  36.2    1.5  
gb|KF800198.1|  Uncultured fungus clone CMH107 18S ribosomal R...  36.2    1.5  
gb|KF800129.1|  Uncultured fungus clone CMH038 18S ribosomal R...  36.2    1.5  
gb|KF800128.1|  Uncultured fungus clone CMH037 18S ribosomal R...  36.2    1.5  
gb|KF800100.1|  Uncultured fungus clone CMH009 18S ribosomal R...  36.2    1.5  
gb|KF800099.1|  Uncultured fungus clone CMH008 18S ribosomal R...  36.2    1.5  
gb|KC847085.1|  Trametes sp. LYW-1 18S ribosomal RNA gene, par...  36.2    1.5  
gb|KF700241.1|  Cortinarius ochropallens voucher TN11-471 18S ...  36.2    1.5  
gb|KF673472.1|  Cortinarius cobaltinus voucher TF2006-103 18S ...  36.2    1.5  
gb|KF673471.1|  Cortinarius cobaltinus voucher TSJ2006068 18S ...  36.2    1.5  
gb|KF618258.1|  Uncultured fungus clone 3229M17 28S ribosomal ...  36.2    1.5  
gb|KF618079.1|  Uncultured fungus clone 3329E17 18S ribosomal ...  36.2    1.5  
gb|KF618078.1|  Uncultured fungus clone 3328G8 18S ribosomal R...  36.2    1.5  
gb|KF618063.1|  Uncultured fungus clone 3318F4 18S ribosomal R...  36.2    1.5  
gb|KF618055.1|  Uncultured fungus clone 3309E23 18S ribosomal ...  36.2    1.5  
gb|KF618045.1|  Uncultured fungus clone 3268I13 18S ribosomal ...  36.2    1.5  
gb|KF618043.1|  Uncultured fungus clone 3267O13 18S ribosomal ...  36.2    1.5  
gb|KF618042.1|  Uncultured fungus clone 3267N11 18S ribosomal ...  36.2    1.5  
gb|KF618038.1|  Uncultured fungus clone 3267C15 18S ribosomal ...  36.2    1.5  
gb|KF618034.1|  Uncultured fungus clone 3263A21 18S ribosomal ...  36.2    1.5  
gb|KF618032.1|  Uncultured fungus clone 3262C19 18S ribosomal ...  36.2    1.5  
gb|KF618024.1|  Uncultured fungus clone 3243F7 18S ribosomal R...  36.2    1.5  
gb|KF618023.1|  Uncultured fungus clone 3243A12 18S ribosomal ...  36.2    1.5  
gb|KF618022.1|  Uncultured fungus clone 3242P12 18S ribosomal ...  36.2    1.5  
gb|KF618018.1|  Uncultured fungus clone 3241F7 18S ribosomal R...  36.2    1.5  
gb|KF618017.1|  Uncultured fungus clone 3239P3 18S ribosomal R...  36.2    1.5  
gb|KF618010.1|  Uncultured fungus clone 3236L2 18S ribosomal R...  36.2    1.5  
gb|KF618002.1|  Uncultured fungus clone 3232N10 18S ribosomal ...  36.2    1.5  
gb|KF617999.1|  Uncultured fungus clone 3232A22 18S ribosomal ...  36.2    1.5  
gb|KF617996.1|  Uncultured fungus clone 3230K19 18S ribosomal ...  36.2    1.5  
gb|KF617995.1|  Uncultured fungus clone 3208O16 18S ribosomal ...  36.2    1.5  
gb|KF617993.1|  Uncultured fungus clone 3208B16 18S ribosomal ...  36.2    1.5  
gb|KF617986.1|  Uncultured fungus clone 3205F12 18S ribosomal ...  36.2    1.5  
gb|KF617973.1|  Uncultured fungus clone 3198N14 18S ribosomal ...  36.2    1.5  
gb|KF617959.1|  Uncultured fungus clone 3182G12 18S ribosomal ...  36.2    1.5  
gb|KF617946.1|  Uncultured fungus clone 3305O16 18S ribosomal ...  36.2    1.5  
gb|KF617941.1|  Uncultured fungus clone 3272L20 18S ribosomal ...  36.2    1.5  
gb|KF617938.1|  Uncultured fungus clone 3268C22 18S ribosomal ...  36.2    1.5  
gb|KF617935.1|  Uncultured fungus clone 3267A14 18S ribosomal ...  36.2    1.5  
gb|KF617930.1|  Uncultured fungus clone 3263E10 18S ribosomal ...  36.2    1.5  
gb|KF617928.1|  Uncultured fungus clone 3262D18 18S ribosomal ...  36.2    1.5  
gb|KF617925.1|  Uncultured fungus clone 3261B4 18S ribosomal R...  36.2    1.5  
gb|KF617917.1|  Uncultured fungus clone 3252L19 18S ribosomal ...  36.2    1.5  
gb|KF617911.1|  Uncultured fungus clone 3243E8 18S ribosomal R...  36.2    1.5  
gb|KF617910.1|  Uncultured fungus clone 3242O20 18S ribosomal ...  36.2    1.5  
gb|KF617908.1|  Uncultured fungus clone 3242I13 18S ribosomal ...  36.2    1.5  
gb|KF617903.1|  Uncultured fungus clone 3237I12 18S ribosomal ...  36.2    1.5  
gb|KF617899.1|  Uncultured fungus clone 3235K11 18S ribosomal ...  36.2    1.5  
gb|KF617891.1|  Uncultured fungus clone 3232D8 18S ribosomal R...  36.2    1.5  
gb|KF617879.1|  Uncultured fungus clone 3198J5 18S ribosomal R...  36.2    1.5  
gb|KF617873.1|  Uncultured fungus clone 3329J1 18S ribosomal R...  36.2    1.5  
gb|KF617872.1|  Uncultured fungus clone 3329H20 18S ribosomal ...  36.2    1.5  
gb|KF617868.1|  Uncultured fungus clone 3324F16 18S ribosomal ...  36.2    1.5  
gb|KF617867.1|  Uncultured fungus clone 3324C19 18S ribosomal ...  36.2    1.5  
gb|KF617861.1|  Uncultured fungus clone 3322A17 18S ribosomal ...  36.2    1.5  
gb|KF617859.1|  Uncultured fungus clone 3321L11 18S ribosomal ...  36.2    1.5  
gb|KF617858.1|  Uncultured fungus clone 3318000 18S ribosomal ...  36.2    1.5  
gb|KF617856.1|  Uncultured fungus clone 3312O18 18S ribosomal ...  36.2    1.5  
gb|KF617850.1|  Uncultured fungus clone 3271G13 18S ribosomal ...  36.2    1.5  
gb|KF617849.1|  Uncultured fungus clone 3271C11 18S ribosomal ...  36.2    1.5  
gb|KF617847.1|  Uncultured fungus clone 3267M22 18S ribosomal ...  36.2    1.5  
gb|KF617846.1|  Uncultured fungus clone 3267D18 18S ribosomal ...  36.2    1.5  
gb|KF617844.1|  Uncultured fungus clone 3263I15 18S ribosomal ...  36.2    1.5  
gb|KF617843.1|  Uncultured fungus clone 3263F9 18S ribosomal R...  36.2    1.5  
gb|KF617842.1|  Uncultured fungus clone 3263C17 18S ribosomal ...  36.2    1.5  
gb|KF617841.1|  Uncultured fungus clone 3261H1 18S ribosomal R...  36.2    1.5  
gb|KF617839.1|  Uncultured fungus clone 3258P6 18S ribosomal R...  36.2    1.5  
gb|KF617837.1|  Uncultured fungus clone 3258D24 18S ribosomal ...  36.2    1.5  
gb|KF617829.1|  Uncultured fungus clone 3241J9 18S ribosomal R...  36.2    1.5  
gb|KF617826.1|  Uncultured fungus clone 3238H20 18S ribosomal ...  36.2    1.5  
gb|KF617823.1|  Uncultured fungus clone 3238C4 18S ribosomal R...  36.2    1.5  
gb|KF617821.1|  Uncultured fungus clone 3237N21 18S ribosomal ...  36.2    1.5  
gb|KF617816.1|  Uncultured fungus clone 3208I13 18S ribosomal ...  36.2    1.5  
gb|KF617805.1|  Uncultured fungus clone 3329J10 18S ribosomal ...  36.2    1.5  
gb|KF617803.1|  Uncultured fungus clone 3323N11 18S ribosomal ...  36.2    1.5  
gb|KF617802.1|  Uncultured fungus clone 3321O5 18S ribosomal R...  36.2    1.5  
gb|KF617800.1|  Uncultured fungus clone 3321I7 18S ribosomal R...  36.2    1.5  
gb|KF617799.1|  Uncultured fungus clone 3319D7 18S ribosomal R...  36.2    1.5  
gb|KF617793.1|  Uncultured fungus clone 3314J15 18S ribosomal ...  36.2    1.5  
gb|KF617783.1|  Uncultured fungus clone 3306L7 18S ribosomal R...  36.2    1.5  
gb|KF617780.1|  Uncultured fungus clone 3303G23 18S ribosomal ...  36.2    1.5  
gb|KF617779.1|  Uncultured fungus clone 3301N18 18S ribosomal ...  36.2    1.5  
gb|KF617776.1|  Uncultured fungus clone 3300O14 18S ribosomal ...  36.2    1.5  
gb|KF617766.1|  Uncultured fungus clone 3267E18 18S ribosomal ...  36.2    1.5  
gb|KF617748.1|  Uncultured fungus clone 3249C20 18S ribosomal ...  36.2    1.5  
gb|KF617744.1|  Uncultured fungus clone 3238L2 18S ribosomal R...  36.2    1.5  
gb|KF617741.1|  Uncultured fungus clone 3236P1 18S ribosomal R...  36.2    1.5  
gb|KF617740.1|  Uncultured fungus clone 3235C21 18S ribosomal ...  36.2    1.5  
gb|KF617739.1|  Uncultured fungus clone 3234K12 18S ribosomal ...  36.2    1.5  
gb|KF617732.1|  Uncultured fungus clone 3198P15 18S ribosomal ...  36.2    1.5  
gb|KF617717.1|  Uncultured fungus clone 3323F9 18S ribosomal R...  36.2    1.5  
gb|KF617716.1|  Uncultured fungus clone 3323F18 18S ribosomal ...  36.2    1.5  
gb|KF617715.1|  Uncultured fungus clone 3321J21 18S ribosomal ...  36.2    1.5  
gb|KF617714.1|  Uncultured fungus clone 3320M19 18S ribosomal ...  36.2    1.5  
gb|KF617712.1|  Uncultured fungus clone 3318G12 18S ribosomal ...  36.2    1.5  
gb|KF617711.1|  Uncultured fungus clone 3314P10 18S ribosomal ...  36.2    1.5  
gb|KF617706.1|  Uncultured fungus clone 3310K5 18S ribosomal R...  36.2    1.5  
gb|KF617698.1|  Uncultured fungus clone 3272C3 18S ribosomal R...  36.2    1.5  
gb|KF617694.1|  Uncultured fungus clone 3270L3 internal transc...  36.2    1.5  
gb|KF617692.1|  Uncultured fungus clone 3268P3 18S ribosomal R...  36.2    1.5  
gb|KF617691.1|  Uncultured fungus clone 3267M2 18S ribosomal R...  36.2    1.5  
gb|KF617690.1|  Uncultured fungus clone 3267B12 18S ribosomal ...  36.2    1.5  
gb|KF617685.1|  Uncultured fungus clone 3263K6 18S ribosomal R...  36.2    1.5  
gb|KF617680.1|  Uncultured fungus clone 3258E17 18S ribosomal ...  36.2    1.5  
gb|KF617675.1|  Uncultured fungus clone 3254F23 18S ribosomal ...  36.2    1.5  
gb|KF617669.1|  Uncultured fungus clone 3249P21 18S ribosomal ...  36.2    1.5  
gb|KF617668.1|  Uncultured fungus clone 3249L12 18S ribosomal ...  36.2    1.5  
gb|KF617665.1|  Uncultured fungus clone 3242P6 18S ribosomal R...  36.2    1.5  
gb|KF617661.1|  Uncultured fungus clone 3236M6 18S ribosomal R...  36.2    1.5  
gb|KF617658.1|  Uncultured fungus clone 3206M9 18S ribosomal R...  36.2    1.5  
gb|KF617653.1|  Uncultured fungus clone 3183N16 18S ribosomal ...  36.2    1.5  
gb|KF617651.1|  Uncultured fungus clone 3182O5 18S ribosomal R...  36.2    1.5  
gb|KF617650.1|  Uncultured fungus clone 3182E14 18S ribosomal ...  36.2    1.5  
gb|KF617649.1|  Uncultured fungus clone 3181D24 internal trans...  36.2    1.5  
gb|KF617645.1|  Uncultured fungus clone 3325L20 18S ribosomal ...  36.2    1.5  
gb|KF617641.1|  Uncultured fungus clone 3322A21 18S ribosomal ...  36.2    1.5  
gb|KF617634.1|  Uncultured fungus clone 3314P9 18S ribosomal R...  36.2    1.5  
gb|KF617630.1|  Uncultured fungus clone 3314B22 18S ribosomal ...  36.2    1.5  
gb|KF617629.1|  Uncultured fungus clone 3314A3 18S ribosomal R...  36.2    1.5  
gb|KF617623.1|  Uncultured fungus clone 3305J14 18S ribosomal ...  36.2    1.5  
gb|KF617616.1|  Uncultured fungus clone 3268L4 18S ribosomal R...  36.2    1.5  
gb|KF617615.1|  Uncultured fungus clone 3268K4 18S ribosomal R...  36.2    1.5  
gb|KF617613.1|  Uncultured fungus clone 3267J8 18S ribosomal R...  36.2    1.5  
gb|KF617611.1|  Uncultured fungus clone 3267H16 18S ribosomal ...  36.2    1.5  
gb|KF617610.1|  Uncultured fungus clone 3267E19 18S ribosomal ...  36.2    1.5  
gb|KF617607.1|  Uncultured fungus clone 3265D18 18S ribosomal ...  36.2    1.5  
gb|KF617595.1|  Uncultured fungus clone 3241J4 18S ribosomal R...  36.2    1.5  
gb|KF617594.1|  Uncultured fungus clone 3239B13 18S ribosomal ...  36.2    1.5  
gb|KF617584.1|  Uncultured fungus clone 3232B23 18S ribosomal ...  36.2    1.5  
gb|KF617581.1|  Uncultured fungus clone 3203L14 18S ribosomal ...  36.2    1.5  
gb|KF617577.1|  Uncultured fungus clone 3182H22 18S ribosomal ...  36.2    1.5  
gb|KF617576.1|  Uncultured fungus clone 3182H1 18S ribosomal R...  36.2    1.5  
gb|KF617574.1|  Uncultured fungus clone 3329L10 18S ribosomal ...  36.2    1.5  
gb|KF617573.1|  Uncultured fungus clone 3329I7 18S ribosomal R...  36.2    1.5  
gb|KF617572.1|  Uncultured fungus clone 3325P6 18S ribosomal R...  36.2    1.5  
gb|KF617569.1|  Uncultured fungus clone 3323H4 18S ribosomal R...  36.2    1.5  
gb|KF617567.1|  Uncultured fungus clone 3322A5 18S ribosomal R...  36.2    1.5  
gb|KF617566.1|  Uncultured fungus clone 3322A16 18S ribosomal ...  36.2    1.5  
gb|KF617562.1|  Uncultured fungus clone 3302P7 18S ribosomal R...  36.2    1.5  
gb|KF617553.1|  Uncultured fungus clone 3268L6 18S ribosomal R...  36.2    1.5  
gb|KF617550.1|  Uncultured fungus clone 3264C23 18S ribosomal ...  36.2    1.5  
gb|KF617549.1|  Uncultured fungus clone 3263O24 18S ribosomal ...  36.2    1.5  
gb|KF617547.1|  Uncultured fungus clone 3262H2 18S ribosomal R...  36.2    1.5  
gb|KF617543.1|  Uncultured fungus clone 3255L1 18S ribosomal R...  36.2    1.5  
gb|KF617538.1|  Uncultured fungus clone 3252F19 18S ribosomal ...  36.2    1.5  
gb|KF617537.1|  Uncultured fungus clone 3252B21 18S ribosomal ...  36.2    1.5  
gb|KF617534.1|  Uncultured fungus clone 3241H3 18S ribosomal R...  36.2    1.5  
gb|KF617527.1|  Uncultured fungus clone 3232F22 18S ribosomal ...  36.2    1.5  
gb|KF617523.1|  Uncultured fungus clone 3200I12 18S ribosomal ...  36.2    1.5  
gb|KF617518.1|  Uncultured fungus clone 3329L3 18S ribosomal R...  36.2    1.5  
gb|KF617513.1|  Uncultured fungus clone 3320I10 18S ribosomal ...  36.2    1.5  
gb|KF617509.1|  Uncultured fungus clone 3318N9 18S ribosomal R...  36.2    1.5  
gb|KF617505.1|  Uncultured fungus clone 3314K8 18S ribosomal R...  36.2    1.5  
gb|KF617501.1|  Uncultured fungus clone 3292K14 18S ribosomal ...  36.2    1.5  
gb|KF617496.1|  Uncultured fungus clone 3263B17 18S ribosomal ...  36.2    1.5  
gb|KF617490.1|  Uncultured fungus clone 3241P7 18S ribosomal R...  36.2    1.5  
gb|KF617478.1|  Uncultured fungus clone 3183O8 18S ribosomal R...  36.2    1.5  
gb|KF617474.1|  Uncultured fungus clone 3182E15 18S ribosomal ...  36.2    1.5  
gb|KF617462.1|  Uncultured fungus clone 3305I20 18S ribosomal ...  36.2    1.5  
gb|KF617459.1|  Uncultured fungus clone 3269F2 18S ribosomal R...  36.2    1.5  
gb|KF617457.1|  Uncultured fungus clone 3268L2 18S ribosomal R...  36.2    1.5  
gb|KF617455.1|  Uncultured fungus clone 3268A18 18S ribosomal ...  36.2    1.5  
gb|KF617454.1|  Uncultured fungus clone 3267I7 18S ribosomal R...  36.2    1.5  
gb|KF617451.1|  Uncultured fungus clone 3265P8 18S ribosomal R...  36.2    1.5  
gb|KF617450.1|  Uncultured fungus clone 3265M13 18S ribosomal ...  36.2    1.5  
gb|KF617440.1|  Uncultured fungus clone 3261C17 18S ribosomal ...  36.2    1.5  
gb|KF617438.1|  Uncultured fungus clone 3259D2 18S ribosomal R...  36.2    1.5  
gb|KF617427.1|  Uncultured fungus clone 3249J20 18S ribosomal ...  36.2    1.5  
gb|KF617426.1|  Uncultured fungus clone 3249B4 18S ribosomal R...  36.2    1.5  
gb|KF617416.1|  Uncultured fungus clone 3238B18 18S ribosomal ...  36.2    1.5  
gb|KF617410.1|  Uncultured fungus clone 3232F2 18S ribosomal R...  36.2    1.5  
gb|KF617403.1|  Uncultured fungus clone 3230M20 18S ribosomal ...  36.2    1.5  
gb|KF617398.1|  Uncultured fungus clone 3199N24 18S ribosomal ...  36.2    1.5  
gb|KF617392.1|  Uncultured fungus clone 3328F5 18S ribosomal R...  36.2    1.5  
gb|KF617389.1|  Uncultured fungus clone 3324D10 18S ribosomal ...  36.2    1.5  
gb|KF617386.1|  Uncultured fungus clone 3322A12 18S ribosomal ...  36.2    1.5  
gb|KF617378.1|  Uncultured fungus clone 3311O10 18S ribosomal ...  36.2    1.5  
gb|KF617373.1|  Uncultured fungus clone 3303H13 18S ribosomal ...  36.2    1.5  
gb|KF617371.1|  Uncultured fungus clone 3300B13 18S ribosomal ...  36.2    1.5  
gb|KF617368.1|  Uncultured fungus clone 3268L8 18S ribosomal R...  36.2    1.5  
gb|KF617366.1|  Uncultured fungus clone 3267A5 18S ribosomal R...  36.2    1.5  
gb|KF617365.1|  Uncultured fungus clone 3265P12 18S ribosomal ...  36.2    1.5  
gb|KF617363.1|  Uncultured fungus clone 3263A8 18S ribosomal R...  36.2    1.5  
gb|KF617361.1|  Uncultured fungus clone 3260F5 18S ribosomal R...  36.2    1.5  
gb|KF617347.1|  Uncultured fungus clone 3183N17 18S ribosomal ...  36.2    1.5  
gb|KF617340.1|  Uncultured fungus clone 3325N11 18S ribosomal ...  36.2    1.5  
gb|KF617337.1|  Uncultured fungus clone 3323L17 18S ribosomal ...  36.2    1.5  
gb|KF617330.1|  Uncultured fungus clone 3311L5 18S ribosomal R...  36.2    1.5  
gb|KF617327.1|  Uncultured fungus clone 3305L2 18S ribosomal R...  36.2    1.5  
gb|KF617325.1|  Uncultured fungus clone 3303D6 18S ribosomal R...  36.2    1.5  
gb|KF617324.1|  Uncultured fungus clone 3301C22 18S ribosomal ...  36.2    1.5  
gb|KF617323.1|  Uncultured fungus clone 3301A7 18S ribosomal R...  36.2    1.5  
gb|KF617322.1|  Uncultured fungus clone 3292N3 18S ribosomal R...  36.2    1.5  
gb|KF617310.1|  Uncultured fungus clone 3267F7 18S ribosomal R...  36.2    1.5  
gb|KF617309.1|  Uncultured fungus clone 3267F16 18S ribosomal ...  36.2    1.5  
gb|KF617307.1|  Uncultured fungus clone 3265D13 18S ribosomal ...  36.2    1.5  
gb|KF617306.1|  Uncultured fungus clone 3265C2 18S ribosomal R...  36.2    1.5  
gb|KF617304.1|  Uncultured fungus clone 3263K2 18S ribosomal R...  36.2    1.5  
gb|KF617300.1|  Uncultured fungus clone 3259C14 18S ribosomal ...  36.2    1.5  
gb|KF617292.1|  Uncultured fungus clone 3250N18 18S ribosomal ...  36.2    1.5  
gb|KF617287.1|  Uncultured fungus clone 3243D18 18S ribosomal ...  36.2    1.5  
gb|KF617285.1|  Uncultured fungus clone 3239N22 18S ribosomal ...  36.2    1.5  
gb|KF617268.1|  Uncultured fungus clone 3178I14 18S ribosomal ...  36.2    1.5  
gb|KF617262.1|  Uncultured fungus clone 3323J12 18S ribosomal ...  36.2    1.5  
gb|KF617261.1|  Uncultured fungus clone 3323F16 18S ribosomal ...  36.2    1.5  
gb|KF617260.1|  Uncultured fungus clone 3322H12 18S ribosomal ...  36.2    1.5  
gb|KF617258.1|  Uncultured fungus clone 3320D7 18S ribosomal R...  36.2    1.5  
gb|KF617255.1|  Uncultured fungus clone 3303C16 18S ribosomal ...  36.2    1.5  
gb|KF617254.1|  Uncultured fungus clone 3301P22 18S ribosomal ...  36.2    1.5  
gb|KF617252.1|  Uncultured fungus clone 3300A14 18S ribosomal ...  36.2    1.5  
gb|KF617251.1|  Uncultured fungus clone 3272C14 18S ribosomal ...  36.2    1.5  
gb|KF617238.1|  Uncultured fungus clone 3249I20 18S ribosomal ...  36.2    1.5  
gb|KF617230.1|  Uncultured fungus clone 3198L24 18S ribosomal ...  36.2    1.5  
gb|KF617225.1|  Uncultured fungus clone 3178C19 18S ribosomal ...  36.2    1.5  
gb|KF017599.1|  Lycogalopsis solmsii isolate VD8117 18S riboso...  36.2    1.5  
gb|KC608599.1|  Cortinarius uraceus voucher MM97-255 18S ribos...  36.2    1.5  
gb|KC608598.1|  Cortinarius uraceus voucher MM94-0066 18S ribo...  36.2    1.5  
gb|KC608596.1|  Cortinarius uraceus voucher MM83-171 18S ribos...  36.2    1.5  
gb|KC608595.1|  Cortinarius uraceus voucher MM95-372 18S ribos...  36.2    1.5  
gb|KC608593.1|  Cortinarius neofurvolaesus voucher TN09-181 18...  36.2    1.5  
gb|KC608592.1|  Cortinarius colymbadinus voucher JFA12351 18S ...  36.2    1.5  
gb|KC608591.1|  Cortinarius bivelus voucher IK07-005 18S ribos...  36.2    1.5  
gb|KC608589.1|  Cortinarius adustorimosus voucher TN11-393 18S...  36.2    1.5  
gb|KC608588.1|  Cortinarius politus voucher JFA13416 18S ribos...  36.2    1.5  
gb|KC608587.1|  Cortinarius politus voucher ADP100607-1 18S ri...  36.2    1.5  
gb|KC608586.1|  Cortinarius nauseosouraceus voucher TN09-161 1...  36.2    1.5  
gb|KC608583.1|  Cortinarius fructuodorus voucher TN09-140 18S ...  36.2    1.5  
gb|KC608580.1|  Cortinarius brunneovernus voucher DM05-14 18S ...  36.2    1.5  
gb|KC608579.1|  Cortinarius brunneovernus voucher 110501-1 18S...  36.2    1.5  
gb|KC608578.1|  Cortinarius brunneovernus voucher JFA13331 18S...  36.2    1.5  
gb|KC608577.1|  Cortinarius brunneovernus voucher PNWKC-07-125...  36.2    1.5  
gb|KC608576.1|  Cortinarius alboambitus voucher TN07-358 18S r...  36.2    1.5  
gb|JQ026363.2|  Scheffersomyces stipitis strain D141_1 18S rib...  36.2    1.5  
gb|JF693330.2|  Scheffersomyces stipitis strain D_LAR 18S ribo...  36.2    1.5  
emb|HG737349.1|  Scheffersomyces segobiensis genomic DNA conta...  36.2    1.5  
emb|HG737347.1|  Cryptococcus podzolicus genomic DNA containin...  36.2    1.5  
emb|HG329746.1|  Peterozyma toletana genomic DNA containing IT...  36.2    1.5  
emb|HG329744.1|  Peterozyma xylosa genomic DNA containing ITS1...  36.2    1.5  
emb|HG322949.1|  Janthinobacterium agaricidamnosum NBRC 102515...  36.2    1.5  
emb|HF547351.1|  Wickerhamomyces sydowiorum genomic DNA contai...  36.2    1.5  
emb|HF547350.1|  Wickerhamomyces sydowiorum genomic DNA contai...  36.2    1.5  
emb|HF547349.1|  Wickerhamomyces sydowiorum genomic DNA contai...  36.2    1.5  
emb|HF674667.1|  uncultured Astraeus genomic DNA containing IT...  36.2    1.5  
emb|HF674658.1|  uncultured Hygrophorus genomic DNA containing...  36.2    1.5  
emb|HF674652.1|  uncultured Octaviania genomic DNA containing ...  36.2    1.5  
emb|HF674640.1|  uncultured Cortinarius genomic DNA containing...  36.2    1.5  
emb|HF674636.1|  uncultured Mycena genomic DNA containing ITS1...  36.2    1.5  
emb|HF674629.1|  uncultured Mycena genomic DNA containing ITS1...  36.2    1.5  
emb|HF674588.1|  uncultured Clavariadelphus genomic DNA contai...  36.2    1.5  
emb|HF674586.1|  uncultured Inocybe genomic DNA containing ITS...  36.2    1.5  
emb|HF674581.1|  uncultured Inocybe genomic DNA containing ITS...  36.2    1.5  
emb|HF674568.1|  uncultured Inocybe genomic DNA containing ITS...  36.2    1.5  
emb|HF674563.1|  uncultured Inocybe genomic DNA containing ITS...  36.2    1.5  
emb|HF674561.1|  uncultured Cortinarius genomic DNA containing...  36.2    1.5  
emb|HF674559.1|  uncultured Cortinarius genomic DNA containing...  36.2    1.5  
emb|HF674547.1|  uncultured Cortinarius genomic DNA containing...  36.2    1.5  
emb|HF674546.1|  uncultured Clavariadelphus genomic DNA contai...  36.2    1.5  
emb|HF674545.1|  uncultured Clavariadelphus genomic DNA contai...  36.2    1.5  
emb|HF674544.1|  uncultured Clavariadelphus genomic DNA contai...  36.2    1.5  
emb|HF674543.1|  uncultured Clavariadelphus genomic DNA contai...  36.2    1.5  
emb|HF674541.1|  uncultured Cortinarius genomic DNA containing...  36.2    1.5  
emb|HG796182.1|  Basidiomycota sp. JH 95 genomic DNA containin...  36.2    1.5  
gb|KF727428.1|  Trametes versicolor culture-collection ICMP:19...  36.2    1.5  
gb|KF727415.1|  Favolaschia cinnabarina voucher PDD:103392 18S...  36.2    1.5  
gb|KF727403.1|  Ripartitella sp. PDD 71285 18S ribosomal RNA g...  36.2    1.5  
gb|KF727402.1|  Cystodermella sp. PDD 94849 18S ribosomal RNA ...  36.2    1.5  
gb|KF727401.1|  Gymnopilus allantopus voucher PDD:103696 18S r...  36.2    1.5  
gb|KF727400.1|  Hebeloma victoriense voucher PDD:103695 18S ri...  36.2    1.5  
gb|KF727399.1|  Hebeloma sp. PDD 103693 18S ribosomal RNA gene...  36.2    1.5  
gb|KF727398.1|  Pholiota sp. PDD 103884 18S ribosomal RNA gene...  36.2    1.5  
gb|KF727397.1|  Cortinarius sp. PDD 103691 18S ribosomal RNA g...  36.2    1.5  
gb|KF727396.1|  Cortinarius indolicus voucher PDD:103881 18S r...  36.2    1.5  
gb|KF727395.1|  Cortinarius calaisopus voucher PDD:103678 18S ...  36.2    1.5  
gb|KF727394.1|  Cortinarius subcalyptrosporus voucher PDD:1036...  36.2    1.5  
gb|KF727393.1|  Cortinarius sp. PDD 103885 18S ribosomal RNA g...  36.2    1.5  
gb|KF727392.1|  Cortinarius sp. PDD 103643 18S ribosomal RNA g...  36.2    1.5  
gb|KF727391.1|  Cortinarius sp. PDD 103683 voucher PDD:103638 ...  36.2    1.5  
gb|KF727390.1|  Cortinarius sp. PDD 103684 18S ribosomal RNA g...  36.2    1.5  
gb|KF727389.1|  Cortinarius sp. PDD 103642 18S ribosomal RNA g...  36.2    1.5  
gb|KF727388.1|  Cortinarius sp. PDD 103635 18S ribosomal RNA g...  36.2    1.5  
gb|KF727387.1|  Cortinarius sp. PDD 103680 18S ribosomal RNA g...  36.2    1.5  
gb|KF727386.1|  Cortinarius sp. PDD 103677 18S ribosomal RNA g...  36.2    1.5  
gb|KF727385.1|  Cortinarius sp. PDD 103671 18S ribosomal RNA g...  36.2    1.5  
gb|KF727384.1|  Cortinarius vitreopileatus voucher PDD:103882 ...  36.2    1.5  
gb|KF727383.1|  Cortinarius bellus voucher PDD:103880 18S ribo...  36.2    1.5  
gb|KF727382.1|  Cortinarius ophryx voucher PDD:103888 18S ribo...  36.2    1.5  
gb|KF727381.1|  Cortinarius sp. PDD 103639 18S ribosomal RNA g...  36.2    1.5  
gb|KF727380.1|  Cortinarius picoides voucher PDD:103886 18S ri...  36.2    1.5  
gb|KF727379.1|  Cortinarius sp. PDD 103687 18S ribosomal RNA g...  36.2    1.5  
gb|KF727378.1|  Cortinarius kaimanawa voucher PDD:103690 18S r...  36.2    1.5  
gb|KF727377.1|  Cortinarius rhipiduranus voucher PDD:103673 18...  36.2    1.5  
gb|KF727376.1|  Cortinarius sp. PDD 103675 18S ribosomal RNA g...  36.2    1.5  
gb|KF727375.1|  Cortinarius sp. PDD 103681 18S ribosomal RNA g...  36.2    1.5  
gb|KF727374.1|  Cortinarius sp. PDD 103640 18S ribosomal RNA g...  36.2    1.5  
gb|KF727373.1|  Cortinarius sp. PDD 103663 18S ribosomal RNA g...  36.2    1.5  
gb|KF727372.1|  Cortinarius atrolazulinus voucher PDD:103879 1...  36.2    1.5  
gb|KF727371.1|  Cortinarius elaiochrous voucher PDD:103636 18S...  36.2    1.5  
gb|KF727370.1|  Cortinarius cupreonatus voucher PDD:103645 18S...  36.2    1.5  
gb|KF727369.1|  Cortinarius sp. PDD 103641 18S ribosomal RNA g...  36.2    1.5  
gb|KF727368.1|  Cortinarius sp. PDD 103679 18S ribosomal RNA g...  36.2    1.5  
gb|KF727367.1|  Cortinarius sp. PDD 103698 18S ribosomal RNA g...  36.2    1.5  
gb|KF727366.1|  Cortinarius sp. PDD 103683 18S ribosomal RNA g...  36.2    1.5  
gb|KF727365.1|  Cortinarius ignellus voucher PDD:103686 18S ri...  36.2    1.5  
gb|KF727364.1|  Cortinarius sp. PDD 103634 18S ribosomal RNA g...  36.2    1.5  
gb|KF727363.1|  Cortinarius sp. PDD 103692 18S ribosomal RNA g...  36.2    1.5  
gb|KF727362.1|  Cortinarius sp. PDD 103668 18S ribosomal RNA g...  36.2    1.5  
gb|KF727361.1|  Cortinarius sp. PDD 103887 18S ribosomal RNA g...  36.2    1.5  
gb|KF727360.1|  Dermocybe purpurata voucher PDD:103883 18S rib...  36.2    1.5  
gb|KF727359.1|  Dermocybe cramesina voucher PDD:103878 18S rib...  36.2    1.5  
gb|KF727358.1|  Cortinarius sp. PDD 103889 18S ribosomal RNA g...  36.2    1.5  
gb|KF727357.1|  Cortinarius sp. PDD 103689 18S ribosomal RNA g...  36.2    1.5  
gb|KF727356.1|  Cortinarius napivelatus voucher PDD:103876 18S...  36.2    1.5  
gb|KF727355.1|  Thaxterogaster ohauensis voucher PDD:103877 18...  36.2    1.5  
gb|KF727354.1|  Cortinarius sp. PDD 103637 18S ribosomal RNA g...  36.2    1.5  
gb|KF727353.1|  Cortinarius sp. PDD 103667 18S ribosomal RNA g...  36.2    1.5  
gb|KF727351.1|  Cortinarius sp. PDD 103633 18S ribosomal RNA g...  36.2    1.5  
gb|KF727352.1|  Cortinarius sp. PDD 103644 18S ribosomal RNA g...  36.2    1.5  
gb|KC460313.1|  Hyphodontia crustosa isolate Wu 1007-31 18S ri...  36.2    1.5  
gb|KC460312.1|  Hyphodontia crustosa isolate Wu 0711-90 18S ri...  36.2    1.5  
gb|KC460311.1|  Hyphodontia juniperi isolate Wu 0308-26 intern...  36.2    1.5  
gb|KF726846.1|  Debaryomyces hansenii 18S ribosomal RNA gene, ...  36.2    1.5  
gb|KF735112.1|  Lachancea thermotolerans isolate BBMCZ7FA20 in...  36.2    1.5  
gb|KF735111.1|  Lachancea thermotolerans isolate BBS1FA19 inte...  36.2    1.5  
gb|KC787569.1|  Abundisporus pubertatis voucher Dai 11927 18S ...  36.2    1.5  
gb|KC787568.1|  Abundisporus pubertatis voucher Dai 11310 18S ...  36.2    1.5  
gb|KC787566.1|  Abundisporus pubertatis voucher Cui 5774 18S r...  36.2    1.5  
gb|KC456255.1|  Abundisporus fuscopurpureus voucher Cui 10969 ...  36.2    1.5  
gb|KC456254.1|  Abundisporus fuscopurpureus voucher Cui 10950 ...  36.2    1.5  
gb|KC456252.1|  Fibroporia sp. CLZ-2013 voucher Cui 9495 inter...  36.2    1.5  
gb|KC456251.1|  Fibroporia sp. CLZ-2013 voucher Cui 9504 inter...  36.2    1.5  
gb|KC456250.1|  Fibroporia sp. CLZ-2013 voucher Cui 9464 inter...  36.2    1.5  
gb|KC456249.1|  Fibroporia sp. CLZ-2013 voucher Dai 10595 18S ...  36.2    1.5  
gb|KC456248.1|  Fibroporia radiculosa voucher Cui 2790 interna...  36.2    1.5  
gb|KC456247.1|  Fibroporia radiculosa voucher Cui 2796 interna...  36.2    1.5  
gb|KC456245.1|  Inonotus sp. CLZ-2013b voucher Dai 12318 18S r...  36.2    1.5  
gb|KC456244.1|  Inonotus sp. CLZ-2013a voucher Dai 12365 18S r...  36.2    1.5  
gb|KC137253.1|  Amanita sp. TO AV20113 18S ribosomal RNA gene,...  36.2    1.5  
gb|JQ749631.1|  Cortinarius moseri strain PAM09082704 internal...  36.2    1.5  
gb|JQ749630.1|  Cortinarius croceocristallinus strain PAM08082...  36.2    1.5  
gb|JX163055.1|  Perenniporia sp. Zhou 120 internal transcribed...  36.2    1.5  
gb|JN641262.1|  Polyporaceae sp. CLZ-2012 voucher 1009/22 18S ...  36.2    1.5  
gb|JN641261.1|  Polyporaceae sp. CLZ-2012 voucher 0809/3 18S r...  36.2    1.5  
gb|JN641260.1|  Polyporaceae sp. CLZ-2012 voucher 0808/10 18S ...  36.2    1.5  
gb|JN641259.1|  Polyporaceae sp. CLZ-2012 voucher 0709/157 18S...  36.2    1.5  
gb|JN641258.1|  Polyporaceae sp. CLZ-2012 voucher 0709/42 18S ...  36.2    1.5  
gb|JN641257.1|  Polyporaceae sp. CLZ-2012 voucher 0308/21-J 18...  36.2    1.5  
gb|KC429051.1|  Amantia sp. FL-2013 voucher HKAS76122 18S ribo...  36.2    1.5  
gb|KC429050.1|  Amanita pseudoporphyria voucher HKAS56984 18S ...  36.2    1.5  
gb|KC429049.1|  Amanita virgineoides voucher HKAS77278 18S rib...  36.2    1.5  
gb|KC571771.1|  Sarcodon imbricatus voucher REB-343 internal t...  36.2    1.5  
gb|KC571770.1|  Sarcodon atroviridis voucher REB-163 internal ...  36.2    1.5  
gb|KC571769.1|  Sarcodon atroviridis voucher REB-109 internal ...  36.2    1.5  
gb|KC571768.1|  Sarcodon atroviridis voucher REB-61 internal t...  36.2    1.5  
gb|KC571767.1|  Phellodon tomentosus voucher REB-273 internal ...  36.2    1.5  
gb|KC571766.1|  Phellodon niger voucher REB-282 internal trans...  36.2    1.5  
gb|KC571762.1|  Phellodon fibulatus voucher REB-379 internal t...  36.2    1.5  
gb|KC571761.1|  Phellodon fibulatus voucher REB-34 internal tr...  36.2    1.5  
gb|KC571759.1|  Phellodon ellisianus voucher REB-407 internal ...  36.2    1.5  
gb|KC571758.1|  Phellodon ellisianus voucher REB-265 internal ...  36.2    1.5  
gb|KC571757.1|  Phellodon ellisianus voucher REB-264 internal ...  36.2    1.5  
gb|KC571756.1|  Phellodon confluens voucher REB-262 internal t...  36.2    1.5  
gb|KC571755.1|  Phellodon confluens voucher REB-130 internal t...  36.2    1.5  
gb|KC571754.1|  Phellodon confluens voucher REB-64 internal tr...  36.2    1.5  
gb|KC571752.1|  Phellodon brunneoolivaceus voucher REB-166 int...  36.2    1.5  
gb|KC571751.1|  Phellodon alboniger voucher REB-77 internal tr...  36.2    1.5  
gb|KC571750.1|  Phellodon alboniger voucher REB-73 internal tr...  36.2    1.5  
gb|KC571749.1|  Phellodon alboniger voucher REB-70 internal tr...  36.2    1.5  
gb|KC571748.1|  Phellodon sp. 1 RB-2011 voucher REB-325 intern...  36.2    1.5  
gb|KC571747.1|  Phellodon sp. 1 RB-2011 voucher REB-83 interna...  36.2    1.5  
gb|KC571746.1|  Phellodon sp. 1 RB-2011 voucher REB-66 interna...  36.2    1.5  
gb|KC571739.1|  Hydnellum peckii voucher REB-96 internal trans...  36.2    1.5  
gb|KC571738.1|  Hydnellum peckii voucher REB-93 internal trans...  36.2    1.5  
gb|KC571737.1|  Hydnellum peckii voucher REB-90 internal trans...  36.2    1.5  
gb|KC571736.1|  Hydnellum peckii voucher REB-82 internal trans...  36.2    1.5  
gb|KC571724.1|  Hydnellum earlianum voucher REB-75 internal tr...  36.2    1.5  
gb|JQ396507.1|  Uncultured mycorrhizal fungus clone 82-2A 18S ...  36.2    1.5  
gb|JQ396498.1|  Uncultured mycorrhizal fungus clone 65-2A 18S ...  36.2    1.5  
gb|JQ396495.1|  Uncultured mycorrhizal fungus clone 62-2A 18S ...  36.2    1.5  
gb|JQ396494.1|  Uncultured mycorrhizal fungus clone 61-2A 18S ...  36.2    1.5  
gb|JQ396493.1|  Uncultured mycorrhizal fungus clone 60-2A 18S ...  36.2    1.5  
gb|JQ396492.1|  Uncultured mycorrhizal fungus clone 59-2A 18S ...  36.2    1.5  
gb|JQ396491.1|  Uncultured mycorrhizal fungus clone 58-2A 18S ...  36.2    1.5  
gb|JQ396490.1|  Uncultured mycorrhizal fungus clone 57-2A 18S ...  36.2    1.5  
gb|JQ396489.1|  Uncultured mycorrhizal fungus clone 56A 18S ri...  36.2    1.5  
gb|JQ396488.1|  Uncultured mycorrhizal fungus clone 55-1A 18S ...  36.2    1.5  
gb|JQ396486.1|  Uncultured mycorrhizal fungus clone 53A 18S ri...  36.2    1.5  
gb|JQ396483.1|  Uncultured mycorrhizal fungus clone 50-1A 18S ...  36.2    1.5  
gb|JQ396480.1|  Uncultured fungus clone 47-1A 18S ribosomal RN...  36.2    1.5  
gb|JQ396479.1|  Uncultured mycorrhizal fungus clone 46-1A 18S ...  36.2    1.5  
gb|JQ396474.1|  Uncultured fungus clone 40A 18S ribosomal RNA ...  36.2    1.5  
gb|JQ396472.1|  Uncultured mycorrhizal fungus clone 38-1A 18S ...  36.2    1.5  
gb|JQ396471.1|  Uncultured fungus clone 37A 18S ribosomal RNA ...  36.2    1.5  
gb|JQ396468.1|  Uncultured fungus clone 33A 18S ribosomal RNA ...  36.2    1.5  
gb|JQ396466.1|  Uncultured fungus clone 31A 18S ribosomal RNA ...  36.2    1.5  
gb|JQ396465.1|  Uncultured fungus clone 30A 18S ribosomal RNA ...  36.2    1.5  
gb|JQ396463.1|  Uncultured fungus clone 28-2A 18S ribosomal RN...  36.2    1.5  
gb|JQ396461.1|  Uncultured fungus clone 25-2A 18S ribosomal RN...  36.2    1.5  
gb|JQ396460.1|  Uncultured fungus clone 24-1A 18S ribosomal RN...  36.2    1.5  
gb|JQ396459.1|  Uncultured fungus clone 23-1A 18S ribosomal RN...  36.2    1.5  
gb|JQ396458.1|  Uncultured fungus clone 22A 18S ribosomal RNA ...  36.2    1.5  
gb|JQ396457.1|  Uncultured fungus clone 21A 18S ribosomal RNA ...  36.2    1.5  
gb|JQ396456.1|  Uncultured fungus clone 20-1A 18S ribosomal RN...  36.2    1.5  
gb|JQ396455.1|  Uncultured fungus clone 19-1A 18S ribosomal RN...  36.2    1.5  
gb|JQ396454.1|  Uncultured fungus clone 18-1A 18S ribosomal RN...  36.2    1.5  
gb|JQ396451.1|  Uncultured fungus clone 15-2A 18S ribosomal RN...  36.2    1.5  
gb|JQ396450.1|  Uncultured mycorrhizal fungus clone 14-1A 18S ...  36.2    1.5  
gb|JQ396447.1|  Uncultured fungus clone 11A 18S ribosomal RNA ...  36.2    1.5  
gb|JQ396445.1|  Uncultured mycorrhizal fungus clone 09-2A 18S ...  36.2    1.5  
gb|JQ396443.1|  Uncultured fungus clone 07-1A 18S ribosomal RN...  36.2    1.5  
gb|JQ396442.1|  Uncultured mycorrhizal fungus clone 05A 18S ri...  36.2    1.5  
gb|FJ867938.1|  Phlebia nitidula strain LCF19 18S ribosomal RN...  36.2    1.5  
gb|KF727563.1|  Cortinarius cf. infractus DAKM-15 18S ribosoma...  36.2    1.5  
gb|KF699362.1|  Candida molendinolei strain KL-18 internal tra...  36.2    1.5  
gb|KF699345.1|  Candida boidinii strain KL-1 internal transcri...  36.2    1.5  
gb|KC758595.1|  Geastrum pseudostriatus voucher MJ8812 interna...  36.2    1.5  
gb|KC758594.1|  Geastrum pseudostriatus voucher SAH020321 inte...  36.2    1.5  
gb|KC758593.1|  Geastrum pseudostriatus voucher MJ8933 interna...  36.2    1.5  
gb|KC582018.1|  Geastrum sp. EL-2013 voucher MJ8969 internal t...  36.2    1.5  
gb|KC582017.1|  Geastrum sp. EL-2013 voucher MJ8945 internal t...  36.2    1.5  
gb|KC582016.1|  Geastrum fimbriatum voucher MJ4802 internal tr...  36.2    1.5  
gb|KC582015.1|  Geastrum fimbriatum voucher MJ5706 internal tr...  36.2    1.5  
gb|KC582014.1|  Geastrum elegans voucher MJ2809 internal trans...  36.2    1.5  
gb|KC582013.1|  Geastrum elegans voucher MJ2372 internal trans...  36.2    1.5  
gb|KC582012.1|  Geastrum fornicatum voucher MJ9532 internal tr...  36.2    1.5  
gb|KC582011.1|  Geastrum rufescens voucher VW07-2006 internal ...  36.2    1.5  
gb|KC582010.1|  Geastrum rufescens voucher MJ6268 internal tra...  36.2    1.5  
gb|KC582009.1|  Geastrum rufescens voucher Adamcik060628 inter...  36.2    1.5  
gb|KC582006.1|  Geastrum schmidelii voucher MJ8449 internal tr...  36.2    1.5  
gb|KC582003.1|  Geastrum pouzarii voucher Zita20129 internal t...  36.2    1.5  
gb|KC582002.1|  Geastrum pouzarii voucher Zita20384 internal t...  36.2    1.5  
gb|KC582001.1|  Geastrum campestre voucher MJ9349 internal tra...  36.2    1.5  
gb|KC582000.1|  Geastrum campestre voucher SAH08-146 internal ...  36.2    1.5  
gb|KC581999.1|  Geastrum campestre voucher MJ&BN061025 interna...  36.2    1.5  
gb|KC581998.1|  Geastrum campestre voucher MJ891121 internal t...  36.2    1.5  
gb|KC581996.1|  Geastrum pseudostriatus voucher MJ5738 interna...  36.2    1.5  
gb|KC581995.1|  Geastrum pseudostriatus voucher MJ7564 interna...  36.2    1.5  
gb|KC581994.1|  Geastrum pseudostriatus voucher MJ8770Ol inter...  36.2    1.5  
gb|KC581993.1|  Geastrum pseudostriatus voucher MJ9067 interna...  36.2    1.5  
gb|KC581992.1|  Geastrum pseudostriatus voucher MJ7573O1 inter...  36.2    1.5  
gb|KC581991.1|  Geastrum pseudostriatus voucher MJ8240 interna...  36.2    1.5  
gb|KC581990.1|  Geastrum pseudostriatus voucher MJ050919O inte...  36.2    1.5  
gb|KC581989.1|  Geastrum cf. pseudostriatum MJ6413 internal tr...  36.2    1.5  
gb|KC581988.1|  Geastrum berkeleyi voucher MJ8844O internal tr...  36.2    1.5  
gb|KC581987.1|  Geastrum berkeleyi voucher MJ5544 internal tra...  36.2    1.5  
gb|KC581984.1|  Geastrum floriforme voucher MJ5421 internal tr...  36.2    1.5  
gb|KC581983.1|  Geastrum floriforme voucher JJ080330 internal ...  36.2    1.5  
gb|KC581977.1|  Geastrum smardae voucher AW&MJ100920 internal ...  36.2    1.5  
gb|KC581976.1|  Geastrum smardae voucher TSNilsen internal tra...  36.2    1.5  
gb|KC581975.1|  Geastrum xerophilum voucher MJ2001-04 internal...  36.2    1.5  
gb|KC581974.1|  Geastrum pseudolimbatum voucher SAH09_014 inte...  36.2    1.5  
gb|KC581973.1|  Geastrum pseudolimbatum voucher MJ8063 interna...  36.2    1.5  
gb|KC581964.1|  Geastrum hungaricum voucher MJ9317 internal tr...  36.2    1.5  
gb|KC581963.1|  Geastrum hungaricum voucher MJ8915 internal tr...  36.2    1.5  
gb|KC581962.1|  Geastrum pectinatum voucher MJ9030 internal tr...  36.2    1.5  
gb|KC581960.1|  Geastrum striatum voucher MJ8807 internal tran...  36.2    1.5  
gb|KC581959.1|  Geastrum quadrifidum voucher MJ2749 internal t...  36.2    1.5  
gb|KC581958.1|  Geastrum quadrifidum voucher MJ7151 internal t...  36.2    1.5  
gb|KC581957.1|  Geastrum minimum voucher MJ9529 internal trans...  36.2    1.5  
gb|KC581956.1|  Geastrum arenarium voucher JCZamora76 internal...  36.2    1.5  
gb|KC581986.1|  Geastrum berkeleyi voucher RGC06-168 large sub...  36.2    1.5  
gb|KC408380.1|  Amanita macrocarpa voucher 32531I internal tra...  36.2    1.5  
gb|KC408379.1|  Amanita macrocarpa voucher 31939I internal tra...  36.2    1.5  
gb|KF709584.1|  Uncultured endophytic fungus clone WFc8 18S ri...  36.2    1.5  
gb|KF709583.1|  Uncultured endophytic fungus clone WFc47 18S r...  36.2    1.5  
gb|KF709569.1|  Uncultured endophytic fungus clone WFc44 18S r...  36.2    1.5  
gb|KF709577.1|  Uncultured endophytic fungus clone WFc30 18S r...  36.2    1.5  
gb|KF709561.1|  Uncultured endophytic fungus clone WFc27 18S r...  36.2    1.5  
gb|KF742769.1|  Tuber sp. S-11-1-34 18S ribosomal RNA gene, pa...  36.2    1.5  
gb|KF742729.1|  Tuber sp. M-11-28-38 internal transcribed spac...  36.2    1.5  
gb|KF742721.1|  Tuber sp. G-10-2-23 internal transcribed space...  36.2    1.5  
gb|KF742720.1|  Tuber sp. G-10-2-13 18S ribosomal RNA gene, pa...  36.2    1.5  
gb|KF706434.1|  Moniliella pollinis strain CBS 461.67 18S ribo...  36.2    1.5  
gb|KF706433.1|  Moniliella megachiliensis strain CBS 190.92 18...  36.2    1.5  
gb|JX998761.1|  Uncultured Basidiomycota clone BAS013_R081_R1_...  36.2    1.5  
gb|JX998760.1|  Uncultured Basidiomycota clone BAS012_R045_R4_...  36.2    1.5  
gb|JX998756.1|  Uncultured Basidiomycota clone BAS008_R029R3_C...  36.2    1.5  
gb|JX998753.1|  Uncultured Basidiomycota clone BAS005_EF100706...  36.2    1.5  
gb|JX998752.1|  Uncultured Basidiomycota clone BAS004_EF100706...  36.2    1.5  
gb|JX998751.1|  Uncultured Basidiomycota clone BAS003_ECE15R1 ...  36.2    1.5  
gb|JX998749.1|  Uncultured Basidiomycota clone BAS001_EF100706...  36.2    1.5  
gb|JX998720.1|  Uncultured Ascomycota clone ASC044_UMVE2R2_C2 ...  36.2    1.5  
gb|KF881877.1|  Pisolithus tinctorius isolate FM2 internal tra...  36.2    1.5  
gb|KC620579.1|  Rhizoctonia zeae strain Rz55-2 18S ribosomal R...  36.2    1.5  
gb|KC620581.1|  Rhizoctonia zeae strain Yakakent 18S ribosomal...  36.2    1.5  
gb|KC620577.1|  Rhizoctonia zeae strain Brazil 18S ribosomal R...  36.2    1.5  
gb|KC620576.1|  Rhizoctonia zeae strain M003 18S ribosomal RNA...  36.2    1.5  
gb|KF725876.1|  Fibroporia gossypium voucher FG2011 18S riboso...  36.2    1.5  
gb|KF692085.1|  Boletus edulis voucher ASIS23225 internal tran...  36.2    1.5  
gb|KF692083.1|  Laccaria amethystina voucher ASIS23284 interna...  36.2    1.5  
gb|KF692081.1|  Lenzites betulinus voucher ASIS22871 internal ...  36.2    1.5  
gb|KF692079.1|  Armillaria tabescens voucher ASIS22851 interna...  36.2    1.5  
gb|KF692078.1|  Perenniporia minutissima voucher ASIS22811 int...  36.2    1.5  
gb|KF692077.1|  Pluteus pantherinus voucher ASIS25041 internal...  36.2    1.5  
gb|KF692076.1|  Grifola umbellata voucher ASIS25097 internal t...  36.2    1.5  
gb|KF692075.1|  Mycena haematopus voucher ASIS24893 18S riboso...  36.2    1.5  
gb|KF692073.1|  Pluteus cervinus voucher ASIS24839 internal tr...  36.2    1.5  
gb|KF692069.1|  Vanderbylia fraxinea voucher ASIS22874 interna...  36.2    1.5  
gb|KF692068.1|  Fuscoporia gilva voucher ASIS24343 internal tr...  36.2    1.5  
gb|KF699850.1|  Suillus sp. MSR-2013 18S ribosomal RNA gene, p...  36.2    1.5  
gb|KF695405.1|  Wickerhamomyces sp. UFMG DC 123 internal trans...  36.2    1.5  
gb|KC142120.1|  Volvariella bombycina strain Vb-1 internal tra...  36.2    1.5  
gb|KC142118.1|  Volvariella volvacea strain OE-273 18S ribosom...  36.2    1.5  
gb|KC142117.1|  Volvariella volvacea strain OSM-6 18S ribosoma...  36.2    1.5  
gb|KC142116.1|  Volvariella volvacea strain OSM-10 internal tr...  36.2    1.5  
gb|KC142114.1|  Volvariella volvacea strain OSM-8 internal tra...  36.2    1.5  
gb|KC142113.1|  Volvariella volvacea strain OSM-7 internal tra...  36.2    1.5  
gb|KC142111.1|  Volvariella volvacea strain OSM-4 internal tra...  36.2    1.5  
gb|KC142110.1|  Volvariella volvacea strain OSM-3 internal tra...  36.2    1.5  
gb|KC142109.1|  Volvariella volvacea strain OSM-2 18S ribosoma...  36.2    1.5  
gb|KC142108.1|  Volvariella volvacea strain OSM-1 18S ribosoma...  36.2    1.5  
dbj|AB831864.1|  Piloderma sp. YO4-3OI genes for ITS1, 5.8S rR...  36.2    1.5  
dbj|AB831863.1|  Atheliaceae sp. HN3-3OI genes for ITS1, 5.8S ...  36.2    1.5  
dbj|AB831856.1|  Atheliaceae sp. CT5-3OI genes for ITS1, 5.8S ...  36.2    1.5  
dbj|AB831844.1|  Atheliaceae sp. AO5-1OI genes for ITS1, 5.8S ...  36.2    1.5  
gb|KC282472.1|  Hypochnicium pini isolate F0023765 internal tr...  36.2    1.5  
gb|KC282471.1|  Hypochnicium pini isolate F0023763 internal tr...  36.2    1.5  
gb|KC282470.1|  Hypochnicium cremicolor isolate F0012210 inter...  36.2    1.5  
gb|KF879511.1|  Uncultured Tomentellopsis clone HVM64 internal...  36.2    1.5  
gb|KF879505.1|  Uncultured Phellodon clone HVM57 internal tran...  36.2    1.5  
gb|KF879503.1|  Uncultured Hygrophorus clone HVM55 internal tr...  36.2    1.5  
gb|KF879498.1|  Uncultured Lactarius clone HVM48 internal tran...  36.2    1.5  
gb|KF879492.1|  Uncultured ectomycorrhizal fungus clone HVM42 ...  36.2    1.5  
gb|KF879489.1|  Uncultured Cortinarius clone HVM39 internal tr...  36.2    1.5  
gb|KF879487.1|  Uncultured Cortinarius clone HVM36 internal tr...  36.2    1.5  
gb|KF879481.1|  Uncultured fungus clone HVM30 internal transcr...  36.2    1.5  
gb|KF879478.1|  Uncultured Hygrophorus clone HVM27 internal tr...  36.2    1.5  
gb|KF879474.1|  Uncultured Cortinarius clone HVM23 internal tr...  36.2    1.5  
gb|KF879469.1|  Uncultured Dermocybe clone HVM18 internal tran...  36.2    1.5  
gb|KF879467.1|  Uncultured Cortinarius clone HVM15 internal tr...  36.2    1.5  
gb|KF879466.1|  Uncultured Rhizopogon clone HVM14 internal tra...  36.2    1.5  
gb|KF879458.1|  Uncultured Cortinarius clone HVM6 internal tra...  36.2    1.5  
gb|KF879455.1|  Uncultured Cortinarius clone HVM3 18S ribosoma...  36.2    1.5  
gb|KF668327.1|  Pseudomerulius curtisii strain ASIS22710 inter...  36.2    1.5  
gb|KF668325.1|  Leccinum extremiorientale strain ASIS22661 int...  36.2    1.5  
gb|KF668323.1|  Laetiporus sulphureus var. minatus strain ASIS...  36.2    1.5  
gb|KF668322.1|  Lycoperdon perlatum strain ASIS22671 internal ...  36.2    1.5  
gb|KF668321.1|  Chalciporus piperatus strain ASIS22670 interna...  36.2    1.5  
gb|KF668320.1|  Infundibulicybe gibba strain ASIS22667 interna...  36.2    1.5  
gb|KF668319.1|  Pholiota squarrosa strain ASIS22562 internal t...  36.2    1.5  
gb|KF668318.1|  Macrolepiota procera strain ASIS22561 internal...  36.2    1.5  
gb|KF668317.1|  Cyptotrama asprata strain ASIS22554 internal t...  36.2    1.5  
gb|KF668316.1|  Infundibulicybe gibba strain ASIS22552 interna...  36.2    1.5  
gb|KF668315.1|  Pluteus semibulbosus strain ASIS22533 internal...  36.2    1.5  
gb|KF668314.1|  Hygrophoropsis aurantiaca strain ASIS22496 int...  36.2    1.5  
gb|KF668313.1|  Lycoperdon ericaeum strain ASIS22303 18S ribos...  36.2    1.5  
gb|KF668312.1|  Macrolepiota mastoidea strain ASIS22135 intern...  36.2    1.5  
gb|KF668311.1|  Pholiota squarrosa strain ASIS22134 internal t...  36.2    1.5  
gb|KF668310.1|  Mycena haematopoda strain ASIS21932 internal t...  36.2    1.5  
gb|KF668309.1|  Lycoperdon perlatum strain ASIS21926 internal ...  36.2    1.5  
gb|KF668306.1|  Lycoperdon perlatum strain ASIS21908 internal ...  36.2    1.5  
gb|KF668304.1|  Lycoperdon perlatum strain ASIS20954 internal ...  36.2    1.5  
gb|KF668300.1|  Marasmius maximus strain ASIS21445 internal tr...  36.2    1.5  
gb|KF668297.1|  Gymnopus confluens strain ASIS21389 internal t...  36.2    1.5  
gb|KF680225.1|  Candida sp. YS12A 18S ribosomal RNA gene, part...  36.2    1.5  
gb|KF669516.1|  Debaryomyces hansenii strain 135B internal tra...  36.2    1.5  
gb|KF646211.1|  Kluyveromyces marxianus strain Y4-6 internal t...  36.2    1.5  
gb|KF646210.1|  Kluyveromyces marxianus strain Y4-2 internal t...  36.2    1.5  
gb|KF646206.1|  Kluyveromyces marxianus strain Y2-2 internal t...  36.2    1.5  
gb|KF646202.1|  Saccharomyces cerevisiae strain YM5 internal t...  36.2    1.5  
gb|KF646200.1|  Kluyveromyces lactis strain YM2 internal trans...  36.2    1.5  
gb|KF646199.1|  Pichia kudriavzevii strain YM1 internal transc...  36.2    1.5  
gb|KF646198.1|  Pichia kudriavzevii strain YF1 18S ribosomal R...  36.2    1.5  
gb|KF646197.1|  Debaryomyces hansenii strain YE3 18S ribosomal...  36.2    1.5  
gb|KF646194.1|  Saccharomyces cerevisiae strain Y9-3 18S ribos...  36.2    1.5  
gb|KF646191.1|  Pichia kudriavzevii strain Y7-7 18S ribosomal ...  36.2    1.5  
gb|KF646190.1|  Saccharomyces cerevisiae strain Y7-6 18S ribos...  36.2    1.5  
gb|KF646189.1|  Kluyveromyces marxianus strain Y7-2 internal t...  36.2    1.5  
gb|KF646188.1|  Kluyveromyces marxianus strain Y7-1 18S riboso...  36.2    1.5  
gb|KF646184.1|  Kluyveromyces lactis strain Y4-7 internal tran...  36.2    1.5  
gb|KF646183.1|  Kluyveromyces lactis strain Y4-5 internal tran...  36.2    1.5  
gb|KF646182.1|  Kluyveromyces lactis strain Y4-3 internal tran...  36.2    1.5  
gb|KF646180.1|  Kluyveromyces lactis strain Y3-3 18S ribosomal...  36.2    1.5  
gb|KF646177.1|  Kluyveromyces marxianus strain Y2-1 internal t...  36.2    1.5  
gb|KF646175.1|  Pichia kudriavzevii strain Y1-9 internal trans...  36.2    1.5  
gb|KF646174.1|  Kluyveromyces lactis strain Y1-6 internal tran...  36.2    1.5  
gb|KF646173.1|  Kluyveromyces lactis strain Y1-5 internal tran...  36.2    1.5  
gb|KF646171.1|  Kluyveromyces lactis strain Y1-3 internal tran...  36.2    1.5  
gb|KF646170.1|  Kluyveromyces marxianus strain 1-2 18S ribosom...  36.2    1.5  
gb|KF646169.1|  Kluyveromyces marxianus strain Y1-1 18S riboso...  36.2    1.5  
gb|KF646168.1|  Torulaspora delbrueckii strain YL internal tra...  36.2    1.5  
gb|KF646165.1|  Torulaspora delbrueckii strain YF3 internal tr...  36.2    1.5  
gb|KF646164.1|  Kluyveromyces marxianus strain Y8-3 internal t...  36.2    1.5  
gb|KF646163.1|  Kluyveromyces marxianus strain Y8-1 internal t...  36.2    1.5  
gb|KF646161.1|  Kluyveromyces lactis strain Y5-20 internal tra...  36.2    1.5  
gb|KF646160.1|  Kluyveromyces lactis strain Y5-19 internal tra...  36.2    1.5  
gb|KF646157.1|  Kluyveromyces lactis strain Y5-15 internal tra...  36.2    1.5  
gb|KF646156.1|  Kluyveromyces lactis strain Y5-14 internal tra...  36.2    1.5  
gb|KF646155.1|  Kluyveromyces lactis strain Y5-13 internal tra...  36.2    1.5  
gb|KF646150.1|  Kluyveromyces lactis strain Y4-8 internal tran...  36.2    1.5  
gb|KF646149.1|  Kluyveromyces lactis strain Y2-4 internal tran...  36.2    1.5  
gb|KF646144.1|  Pichia kudriavzevii strain Y1-11 internal tran...  36.2    1.5  
gb|KF646143.1|  Pichia kudriavzevii strain Y1-12 internal tran...  36.2    1.5  
emb|HG532088.1|  Saccharomyces cerevisiae genomic DNA containi...  36.2    1.5  
emb|HG532087.1|  Kluyveromyces marxianus genomic DNA containin...  36.2    1.5  
emb|HG532084.1|  Candida humilis genomic DNA containing ITS1, ...  36.2    1.5  
emb|HG532083.1|  Kluyveromyces marxianus genomic DNA containin...  36.2    1.5  
emb|HG532080.1|  Cryptococcus laurentii genomic DNA containing...  36.2    1.5  
emb|HF933242.1|  Scleroderma bovista genomic DNA containing 18...  36.2    1.5  
emb|HF933241.1|  Scleroderma verrucosum genomic DNA containing...  36.2    1.5  
emb|HF933239.1|  Scleroderma meridionale genomic DNA containin...  36.2    1.5  
emb|HF933237.1|  Scleroderma verrucosum genomic DNA containing...  36.2    1.5  
emb|HF933233.1|  Scleroderma verrucosum genomic DNA containing...  36.2    1.5  
emb|HF933232.1|  Scleroderma verrucosum genomic DNA containing...  36.2    1.5  
emb|HF933231.1|  Scleroderma areolatum genomic DNA containing ...  36.2    1.5  
gb|JN936299.1|  Rhizophagus sp. MAY-2012 isolate F84 clone ITS...  36.2    1.5  
gb|JX188246.1|  Wickerhamomyces anomalus strain RChB001 small ...  36.2    1.5  
gb|JX188245.1|  Wickerhamomyces anomalus strain P42B001 small ...  36.2    1.5  
gb|JX188244.1|  Wickerhamomyces anomalus strain P01A017 intern...  36.2    1.5  
gb|JX188192.1|  Meyerozyma guilliermondii strain P40D002 inter...  36.2    1.5  
gb|JX188191.1|  Meyerozyma guilliermondii strain P34D003 inter...  36.2    1.5  
gb|JX188190.1|  Meyerozyma caribbica strain P46A001 internal t...  36.2    1.5  
gb|JX188189.1|  Meyerozyma caribbica strain P43D001 internal t...  36.2    1.5  
gb|JX188166.1|  Hanseniaspora uvarum strain RChB002 internal t...  36.2    1.5  
gb|JX188165.1|  Hanseniaspora uvarum strain P43C012 internal t...  36.2    1.5  
gb|JX188164.1|  Hanseniaspora uvarum strain P43C012 internal t...  36.2    1.5  
gb|JX188163.1|  Hanseniaspora uvarum strain P43C011 internal t...  36.2    1.5  
gb|JX188162.1|  Hanseniaspora uvarum strain P43C011 internal t...  36.2    1.5  
gb|JX188160.1|  Hanseniaspora uvarum strain P34A006 small subu...  36.2    1.5  
gb|JX188159.1|  Hanseniaspora uvarum strain P34A006 small subu...  36.2    1.5  
gb|JX188158.1|  Hannaella luteola strain P42C011 internal tran...  36.2    1.5  
gb|JX188145.1|  Cryptococcus sp. P40A001 small subunit ribosom...  36.2    1.5  
gb|JX188121.1|  Cryptococcus laurentii strain P43A004 small su...  36.2    1.5  
gb|JX188110.1|  Candida saitoana strain P45A002 internal trans...  36.2    1.5  
gb|JX188109.1|  Candida saitoana strain P45A002 internal trans...  36.2    1.5  
gb|JX188108.1|  Candida railenensis strain RCaA001 internal tr...  36.2    1.5  
gb|JX188107.1|  Candida oleophila strain P40C007 small subunit...  36.2    1.5  
gb|JX188106.1|  Candida oleophila strain P40C006 internal tran...  36.2    1.5  
gb|KF573032.1|  Trametes pavonia voucher AJ519 18S ribosomal R...  36.2    1.5  
gb|KF573031.1|  Trametes villosa voucher AJ496 18S ribosomal R...  36.2    1.5  
gb|KF573030.1|  Trametes versicolor voucher FD101664SS1 18S ri...  36.2    1.5  
gb|KF573029.1|  Trametes elegans voucher M0138339 18S ribosoma...  36.2    1.5  
gb|KF573028.1|  Lenzites acuta voucher M0138338 18S ribosomal ...  36.2    1.5  
gb|KF573026.1|  Trametes sanguinea voucher M0138530 18S riboso...  36.2    1.5  
gb|KF573025.1|  Trametes sanguinea voucher M0138528 18S riboso...  36.2    1.5  
gb|KF573024.1|  Trametes hirsuta voucher M0137906 18S ribosoma...  36.2    1.5  
gb|KF573023.1|  Trametes hirsuta voucher AJ358 18S ribosomal R...  36.2    1.5  
gb|KF573022.1|  Trametes cinnabarina voucher DHS97_310 18S rib...  36.2    1.5  
gb|KF573021.1|  Lenzites betulinus voucher DSH97_071 18S ribos...  36.2    1.5  
gb|KF573020.1|  Trametes velutina voucher Miettinen7402 intern...  36.2    1.5  
gb|KF573019.1|  Trametes velutina voucher X2237 18S ribosomal ...  36.2    1.5  
gb|KF573018.1|  Trametes velutina voucher X2230 18S ribosomal ...  36.2    1.5  
gb|KF573017.1|  Trametes velutina voucher X2224 18S ribosomal ...  36.2    1.5  
gb|KF573016.1|  Trametes pubescens voucher X2207 18S ribosomal...  36.2    1.5  
gb|KF573015.1|  Trametes suaveolens voucher X2202 18S ribosoma...  36.2    1.5  
gb|KF573012.1|  Trametes sp. X363 internal transcribed spacer ...  36.2    1.5  
gb|KF573011.1|  Trametes sp. X674 internal transcribed spacer ...  36.2    1.5  
gb|KF573010.1|  Trametes membranacea voucher X668 internal tra...  36.2    1.5  
gb|KF573009.1|  Trametes hirsuta voucher X737 internal transcr...  36.2    1.5  
gb|KF573008.1|  Trametes ochracea voucher X1002 internal trans...  36.2    1.5  
gb|KF573007.1|  Trametes velutina voucher X1347 internal trans...  36.2    1.5  
gb|KF578085.1|  Pleurotus sp. Y-RN3 internal transcribed space...  36.2    1.5  
gb|KF578082.1|  Trametes sp. Y-H11 internal transcribed spacer...  36.2    1.5  
gb|KF578080.1|  Phanerochaete sp. Y-RN1 internal transcribed s...  36.2    1.5  
gb|KF648564.1|  Ganoderma lucidum isolate GLSM4 internal trans...  36.2    1.5  
gb|KF415286.1|  Pleurotus sp. IOO-2013c isolate NOM6 18S ribos...  36.2    1.5  
gb|KF415282.1|  Pleurotus sp. IOO-2013b isolate IOM11 internal...  36.2    1.5  
gb|KF415280.1|  Pleurotus sp. IOO-2013a isolate IOM3 internal ...  36.2    1.5  
gb|KF415279.1|  Pleurotus sp. IOO-2013b isolate IOM2 internal ...  36.2    1.5  
gb|KF651010.1|  Amanita subfrostiana isolate As-WD 18S ribosom...  36.2    1.5  
gb|KF651009.1|  Amanita parvipantherina isolate Ap-LQ 18S ribo...  36.2    1.5  
gb|KF651008.1|  Amanita parvipantherina isolate Ap-WD 18S ribo...  36.2    1.5  
gb|KF651007.1|  Amanita parvipantherina isolate Ap-YL 18S ribo...  36.2    1.5  
gb|KF651006.1|  Amanita parvipantherina isolate Ap-YX 18S ribo...  36.2    1.5  
gb|KF651005.1|  Amanita parvipantherina isolate Ap-QJ 18S ribo...  36.2    1.5  
gb|KF651004.1|  Amanita parvipantherina isolate Ap-LF 18S ribo...  36.2    1.5  
gb|KF651003.1|  Amanita parvipantherina isolate Ap-CX 18S ribo...  36.2    1.5  
gb|KF651002.1|  Amanita parvipantherina isolate Ap-DL 18S ribo...  36.2    1.5  
gb|KF651001.1|  Amanita parvipantherina isolate Ap-XS 18S ribo...  36.2    1.5  
gb|KF651000.1|  Amanita parvipantherina isolate Ap-DQ 18S ribo...  36.2    1.5  
gb|KF650999.1|  Amanita parvipantherina isolate Ap-LJ 18S ribo...  36.2    1.5  
gb|KF650998.1|  Amanita parvipantherina isolate Ap-XZ 18S ribo...  36.2    1.5  
gb|KF639965.1|  Hebeloma incarnatulum 18S ribosomal RNA gene, ...  36.2    1.5  
gb|KF639964.1|  Laccaria bicolor 18S ribosomal RNA gene, parti...  36.2    1.5  
gb|KF572016.1|  Leucoagaricus gongylophorus isolate MyrE002 18...  36.2    1.5  
gb|KF572013.1|  Leucoagaricus gongylophorus isolate MS120529-1...  36.2    1.5  
gb|KF572000.1|  Leucoagaricus gongylophorus isolate Cylo005 18...  36.2    1.5  
gb|KF571999.1|  Leucoagaricus gongylophorus isolate Cyco006 18...  36.2    1.5  
gb|KF571993.1|  Leucoagaricus gongylophorus isolate AI150511-0...  36.2    1.5  
gb|KF027474.1|  Tricholoma matsutake clone L91_M_res 18S ribos...  36.2    1.5  
gb|KF850163.1|  Trametes villosa isolate P4 internal transcrib...  36.2    1.5  
gb|KF850162.1|  Trametes villosa isolate CIAR 60 internal tran...  36.2    1.5  
gb|KF850160.1|  Trametes elegans isolate CIAR 53 internal tran...  36.2    1.5  
gb|KF850158.1|  Trametes sanguinea isolate KF1 internal transc...  36.2    1.5  
gb|KF850155.1|  Trametes sanguinea isolate A7 internal transcr...  36.2    1.5  
gb|KF572465.1|  Fungal sp. G516 18S ribosomal RNA gene, partia...  36.2    1.5  
gb|KF652102.1|  Nakaseomyces delphensis isolate 6H7 internal t...  36.2    1.5  
gb|KF619555.1|  Candida parapsilosis isolate 6H9 18S ribosomal...  36.2    1.5  
gb|KF619554.1|  Candida parapsilosis isolate 6H8 18S ribosomal...  36.2    1.5  
gb|KF619553.1|  Meyerozyma guilliermondii isolate 24H7 interna...  36.2    1.5  
gb|KF619552.1|  Meyerozyma guilliermondii isolate 24H6 interna...  36.2    1.5  
gb|KF619551.1|  Meyerozyma guilliermondii isolate 18H5 interna...  36.2    1.5  
gb|KF619550.1|  Meyerozyma guilliermondii isolate 18H1 18S rib...  36.2    1.5  
gb|KF619549.1|  Meyerozyma guilliermondii isolate 12H5 18S rib...  36.2    1.5  
gb|KF619548.1|  Meyerozyma guilliermondii isolate 12H1 interna...  36.2    1.5  
gb|KF619546.1|  Meyerozyma guilliermondii isolate 6H1 internal...  36.2    1.5  
gb|KF619545.1|  Meyerozyma guilliermondii isolate 0H7 18S ribo...  36.2    1.5  
gb|KF619544.1|  Meyerozyma guilliermondii isolate 0H1 internal...  36.2    1.5  
gb|KF372587.1|  Uncultured Amauroderma clone GDGM25736 interna...  36.2    1.5  
gb|KF372586.1|  Uncultured Ganoderma clone GDGM42932 internal ...  36.2    1.5  
gb|KF640210.1|  Agrocybe cylindracea isolate NK2 18S ribosomal...  36.2    1.5  
gb|KF640209.1|  Agrocybe cylindracea isolate NK1 18S ribosomal...  36.2    1.5  
gb|KF646117.1|  Rhizophagus irregularis small subunit ribosoma...  36.2    1.5  
gb|KF646111.1|  Mycena sp. Rr28 small subunit ribosomal RNA ge...  36.2    1.5  
gb|KF646091.1|  Debaryomyces hansenii small subunit ribosomal ...  36.2    1.5  
dbj|AB821462.1|  Boletus reticulatus genes for 18S rRNA, ITS1,...  36.2    1.5  
dbj|AB821461.1|  Boletus reticulatus genes for 18S rRNA, ITS1,...  36.2    1.5  
dbj|AB821460.1|  Boletus reticulatus genes for 18S rRNA, ITS1,...  36.2    1.5  
dbj|AB821459.1|  Boletus reticulatus genes for 18S rRNA, ITS1,...  36.2    1.5  
dbj|AB821458.1|  Boletus edulis genes for 18S rRNA, ITS1, 5.8S...  36.2    1.5  
dbj|AB821457.1|  Boletus edulis genes for 18S rRNA, ITS1, 5.8S...  36.2    1.5  
dbj|AB821456.1|  Boletus edulis genes for 18S rRNA, ITS1, 5.8S...  36.2    1.5  
dbj|AB821455.1|  Boletus edulis genes for 18S rRNA, ITS1, 5.8S...  36.2    1.5  
dbj|AB821454.1|  Boletus edulis genes for 18S rRNA, ITS1, 5.8S...  36.2    1.5  
dbj|AB821453.1|  Boletus edulis genes for 18S rRNA, ITS1, 5.8S...  36.2    1.5  
dbj|AB821452.1|  Boletus edulis genes for 18S rRNA, ITS1, 5.8S...  36.2    1.5  
dbj|AB821451.1|  Boletus edulis genes for 18S rRNA, ITS1, 5.8S...  36.2    1.5  
dbj|AB821450.1|  Boletus edulis genes for 18S rRNA, ITS1, 5.8S...  36.2    1.5  
dbj|AB821449.1|  Boletus edulis genes for 18S rRNA, ITS1, 5.8S...  36.2    1.5  
dbj|AB821448.1|  Boletus edulis genes for 18S rRNA, ITS1, 5.8S...  36.2    1.5  
dbj|AB821447.1|  Boletus edulis genes for 18S rRNA, ITS1, 5.8S...  36.2    1.5  
dbj|AB821446.1|  Boletus edulis genes for 18S rRNA, ITS1, 5.8S...  36.2    1.5  
gb|JX217823.1|  Hypochnicium pini strain NIBRFG0000107453 inte...  36.2    1.5  
gb|KF710038.1|  Meyerozyma guilliermondii isolate KDLYH4-4 18S...  36.2    1.5  
gb|KF710037.1|  Issatchenkia terricola isolate KDLYH4-3 intern...  36.2    1.5  
gb|KF577929.1|  Cercospora sp. JXLFCK-23 internal transcribed ...  36.2    1.5  
gb|KC669316.1|  Deconica sp. 4 VRZ-2013 voucher PBM2790 (TENN)...  36.2    1.5  
gb|KC669315.1|  Deconica sp. 3 VRZ-2013 voucher CCB45 (TENN) 1...  36.2    1.5  
gb|KC669314.1|  Deconica sp. 2 VRZ-2013 voucher PBM3781 (TENN)...  36.2    1.5  
gb|KC669313.1|  Deconica sp. 1 VRZ-2013 voucher TFB12591 (TENN...  36.2    1.5  
gb|KC669304.1|  Psilocybe sp. 1 VRZ-2013 voucher V. Ramirez-Cr...  36.2    1.5  
gb|KC669303.1|  Psilocybe zapotecorum voucher V. Ramirez-Cruz ...  36.2    1.5  
gb|KC669301.1|  Psilocybe yungensis voucher A. Cortes-Perez 54...  36.2    1.5  
gb|KC669293.1|  Psilocybe samuiensis voucher Sihanonth & J. Al...  36.2    1.5  
gb|KC669290.1|  Psilocybe mescaleroensis voucher L. Field Wals...  36.2    1.5  
gb|KC669284.1|  Psilocybe cubensis voucher RHP5203 (TENN) 18S ...  36.2    1.5  
gb|KC669282.1|  Psilocybe caerulipes voucher SAT09-216-06 (TEN...  36.2    1.5  
gb|KC669281.1|  Psilocybe caerulescens voucher Franco-Galvan 1...  36.2    1.5  
gb|KF679517.1|  Schizophyllum commune 18S ribosomal RNA gene, ...  36.2    1.5  
gb|KF585022.1|  Ogataea sp. UFMG-CMY-253 internal transcribed ...  36.2    1.5  
gb|KF601697.1|  Schizophyllum commune internal transcribed spa...  36.2    1.5  
gb|KF447907.1|  Agaricus sp. MM-2013d voucher F-156208 18S rib...  36.2    1.5  
gb|KF447906.1|  Agaricus heinemannianus voucher LAPAG 302 18S ...  36.2    1.5  
gb|KF447905.1|  Agaricus heinemannianus voucher AH-19381 18S r...  36.2    1.5  
gb|KF447904.1|  Agaricus sp. MM-2013f voucher LAPAG 41 18S rib...  36.2    1.5  
gb|KF447903.1|  Agaricus purpurellus voucher TRgmb01309 18S ri...  36.2    1.5  
gb|KF447902.1|  Agaricus sp. MM-2013c voucher LAPAG 80 18S rib...  36.2    1.5  
gb|KF447901.1|  Agaricus luteomaculatus voucher CA331 18S ribo...  36.2    1.5  
gb|KF447899.1|  Agaricus sp. MM-2013b voucher AH-42929 18S rib...  36.2    1.5  
gb|KF447898.1|  Agaricus sp. MM-2013j voucher LAPAG 441 18S ri...  36.2    1.5  
gb|KF447897.1|  Agaricus sp. MM-2013j voucher LAPAG 580 18S ri...  36.2    1.5  
gb|KF447895.1|  Agaricus sp. MM-2013g voucher AH-44505 18S rib...  36.2    1.5  
gb|KF447894.1|  Agaricus dulcidulus voucher PRM-909627 18S rib...  36.2    1.5  
gb|KF447893.1|  Agaricus sp. MM-2013h voucher AH-44509 18S rib...  36.2    1.5  
gb|KF447892.1|  Agaricus comtulus voucher LAPAG 829 18S riboso...  36.2    1.5  
gb|KF447891.1|  Agaricus sp. MM-2013e voucher AH-44510 18S rib...  36.2    1.5  
gb|KF447890.1|  Agaricus pseudolutosus voucher AH-11488 18S ri...  36.2    1.5  
gb|KF447889.1|  Agaricus huijsmanii voucher LAPAG 639 18S ribo...  36.2    1.5  
gb|KC222849.1|  Uncultured fungus clone Toosoil69 18S ribosoma...  36.2    1.5  
gb|KC222845.1|  Uncultured fungus clone Toosoil65 18S ribosoma...  36.2    1.5  
gb|KC222824.1|  Uncultured fungus clone Toosoil44 18S ribosoma...  36.2    1.5  
gb|KC222822.1|  Uncultured fungus clone Toosoil42 18S ribosoma...  36.2    1.5  
gb|KC222817.1|  Uncultured fungus clone Toosoil37 18S ribosoma...  36.2    1.5  
gb|KC222807.1|  Uncultured fungus clone Toosoil27 18S ribosoma...  36.2    1.5  
gb|KC222794.1|  Uncultured fungus clone Toosoil14 18S ribosoma...  36.2    1.5  
gb|KC222780.1|  Uncultured fungus clone Toohyp34 18S ribosomal...  36.2    1.5  
gb|KC222779.1|  Uncultured fungus clone Toohyp33 18S ribosomal...  36.2    1.5  
gb|KC222776.1|  Uncultured fungus clone Toohyp30 18S ribosomal...  36.2    1.5  
gb|KC222772.1|  Uncultured fungus clone Toohyp26 18S ribosomal...  36.2    1.5  
gb|KC222768.1|  Uncultured fungus clone Toohyp22 18S ribosomal...  36.2    1.5  
gb|KC222754.1|  Uncultured fungus clone Toohyp8 18S ribosomal ...  36.2    1.5  
gb|KC222695.1|  Uncultured fungus clone HFEsoil11 18S ribosoma...  36.2    1.5  
gb|KC222687.1|  Uncultured fungus clone HFEsoil3 18S ribosomal...  36.2    1.5  
gb|KC222681.1|  Uncultured fungus clone HFEhyp32 18S ribosomal...  36.2    1.5  
gb|KC222667.1|  Uncultured fungus clone HFEhyp18 18S ribosomal...  36.2    1.5  
gb|KC222663.1|  Uncultured fungus clone HFEhyp14 18S ribosomal...  36.2    1.5  
gb|KC222660.1|  Uncultured fungus clone HFEhyp11 18S ribosomal...  36.2    1.5  
gb|KC222658.1|  Uncultured fungus clone HFEhyp9 18S ribosomal ...  36.2    1.5  
gb|KC222655.1|  Uncultured fungus clone HFEhyp6 18S ribosomal ...  36.2    1.5  
gb|KC222654.1|  Uncultured fungus clone HFEhyp5 18S ribosomal ...  36.2    1.5  
gb|KC222650.1|  Uncultured fungus clone HFEhyp1 18S ribosomal ...  36.2    1.5  
gb|KC135887.1|  Agaricus sp. RWK-2015 internal transcribed spa...  36.2    1.5  
gb|KC135886.1|  Agaricus sp. RWK-2011 internal transcribed spa...  36.2    1.5  
gb|KC135885.1|  Agaricus sp. ASM 13217 internal transcribed sp...  36.2    1.5  
dbj|AB889548.1|  Typhula laschii genes for 18S rRNA, ITS1, 5.8...  36.2    1.5  
dbj|AB889547.1|  Typhula variabilis genes for 18S rRNA, ITS1, ...  36.2    1.5  
gb|KF582611.1|  Kurtzmaniella sp. UFMG-TC20.1 18S ribosomal RN...  36.2    1.5  
gb|KF582610.1|  Kazachstania sp. UFMG-IC10.1 internal transcri...  36.2    1.5  
gb|KF815567.1|  Agaricaceae sp. CM12T-TW80-A 18S ribosomal RNA...  36.2    1.5  
dbj|AB873203.1|  Uncultured ectomycorrhizal fungus genes for I...  36.2    1.5  
dbj|AB873196.1|  Uncultured ectomycorrhizal fungus genes for I...  36.2    1.5  
dbj|AB873192.1|  Uncultured Suillus genes for ITS1, 5.8S rRNA,...  36.2    1.5  
dbj|AB873191.1|  Uncultured Suillus genes for ITS1, 5.8S rRNA,...  36.2    1.5  
dbj|AB873189.1|  Uncultured ectomycorrhizal fungus genes for I...  36.2    1.5  
dbj|AB873187.1|  Uncultured Cortinarius genes for ITS1, 5.8S r...  36.2    1.5  
gb|KF561975.1|  Amanita phalloides voucher RET 053-2 18S ribos...  36.2    1.5  
gb|KF527456.1|  Uncultured fungus clone G9-10 18S ribosomal RN...  36.2    1.5  
gb|KF527455.1|  Uncultured fungus clone C1-12 internal transcr...  36.2    1.5  
gb|JX656737.3|  Candida sp. DG-2013d strain CBS 12739 18S ribo...  36.2    1.5  
gb|HM627148.2|  Candida sp. DG-2013b strain D301 18S ribosomal...  36.2    1.5  
gb|KF683374.1|  Pisolithus microcarpus isolate SI2 18S ribosom...  36.2    1.5  
gb|KF683372.1|  Pisolithus microcarpus isolate G7 18S ribosoma...  36.2    1.5  
gb|KF683371.1|  Pisolithus microcarpus isolate G5 18S ribosoma...  36.2    1.5  
gb|KF683367.1|  Pisolithus microcarpus isolate G1 18S ribosoma...  36.2    1.5  
gb|KF683364.1|  Pisolithus microcarpus isolate WIL12 18S ribos...  36.2    1.5  
gb|KF683363.1|  Pisolithus microcarpus isolate WIL11 18S ribos...  36.2    1.5  
gb|KF683357.1|  Pisolithus microcarpus isolate WIL4 18S riboso...  36.2    1.5  
gb|KF683347.1|  Pisolithus microcarpus isolate R1 18S ribosoma...  36.2    1.5  
gb|KF564288.1|  Coriolopsis caperata isolate DN internal trans...  36.2    1.5  
gb|KF541330.1|  Daedaleopsis sp. MUCC801 18S ribosomal RNA gen...  36.2    1.5  
gb|KF541329.1|  Daedaleopsis sp. MUCC800 18S ribosomal RNA gen...  36.2    1.5  
gb|KF535949.1|  Amanita exitialis voucher GDGM43156 18S riboso...  36.2    1.5  
gb|KF535948.1|  Amanita exitialis voucher GDGM43081 18S riboso...  36.2    1.5  
gb|KF535947.1|  Amanita pallidorosea voucher GDGM40041 18S rib...  36.2    1.5  
gb|KF535946.1|  Amanita phalloides voucher GDGM40043 18S ribos...  36.2    1.5  
gb|JX429220.1|  Melanoleuca sp. MSG-2013a isolate GL voucher F...  36.2    1.5  
gb|JX429218.1|  Melanoleuca jaliscoensis isolate MRSJ966 vouch...  36.2    1.5  
gb|JX429217.1|  Melanoleuca sp. MSG-2013a voucher ENCB Guzman7...  36.2    1.5  
gb|JX429216.1|  Melanoleuca sp. 'acystis group' isolate LAS00/...  36.2    1.5  
gb|JX429214.1|  Melanoleuca sp. 'acystis group' isolate RGM320...  36.2    1.5  
gb|JX429212.1|  Melanoleuca longisterigma voucher ENCB Guzman1...  36.2    1.5  
gb|JX429211.1|  Melanoleuca longisterigma voucher ENCB Guzman1...  36.2    1.5  
gb|JX429210.1|  Melanoleuca aff. cinereifolia voucher JS89 (IB...  36.2    1.5  
gb|JX429209.1|  Melanoleuca communis isolate HM350 voucher FCM...  36.2    1.5  
gb|JX429205.1|  Melanoleuca communis voucher ENCB M&G1182 18S ...  36.2    1.5  
gb|JX429204.1|  Melanoleuca communis voucher XAL Murrieta1025 ...  36.2    1.5  
gb|JX429203.1|  Melanoleuca communis voucher XAL RG392 18S rib...  36.2    1.5  
gb|JX429201.1|  Melanoleuca communis voucher FCME MSG0032 18S ...  36.2    1.5  
gb|JX429197.1|  Melanoleuca cinereifolia isolate LAS92/065 vou...  36.2    1.5  
gb|JX429196.1|  Melanoleuca polioleuca isolate LAS01/183 vouch...  36.2    1.5  
gb|JX429193.1|  Melanoleuca grammopodia isolate LAS00/130 vouc...  36.2    1.5  
gb|JX429192.1|  Melanoleuca exscissa isolate LAS00/221A vouche...  36.2    1.5  
gb|JX429190.1|  Melanoleuca cognata isolate LAS84/146 voucher ...  36.2    1.5  
gb|JX429189.1|  Melanoleuca cognata voucher TXLM AME1825 18S r...  36.2    1.5  
gb|JX429188.1|  Melanoleuca brevipes isolate LAS84/141B vouche...  36.2    1.5  
pdb|4BYP|5  Chain 5, Cryo-em Reconstruction Of The 80s-eif5b-m...  36.2    1.5  
pdb|4BYW|5  Chain 5, Cryo-em Reconstruction Of The 80s-eif5b-m...  36.2    1.5  
gb|KF113448.1|  Candida tropicalis voucher UFMG-HB-93.A 18S ri...  36.2    1.5  
gb|KF472137.1|  Melanogaster sp. Ecu344 18S ribosomal RNA gene...  36.2    1.5  
gb|KF501130.1|  Cryptococcus neoformans var. grubii strain 193...  36.2    1.5  
gb|KF498573.1|  Uncultured Laccaria clone MT16 18S ribosomal R...  36.2    1.5  
gb|KF482486.1|  Rhizopogon vulgaris isolate Rh1 18S ribosomal ...  36.2    1.5  
gb|KF482482.1|  Suillus bovinus isolate Sbov 18S ribosomal RNA...  36.2    1.5  
gb|KF482480.1|  Laccaria laccata isolate Lla 18S ribosomal RNA...  36.2    1.5  
gb|KF482479.1|  Pisolithus tinctorius isolate Pisol 18S riboso...  36.2    1.5  
gb|KF476987.1|  Uncultured Laccaria clone GW_7O_pine8_8 18S ri...  36.2    1.5  
gb|KF476899.1|  Uncultured Mycena clone GW_CnP_oak1_4 18S ribo...  36.2    1.5  
gb|KF476846.1|  Uncultured Cortinarius clone GW_CfO_oak1_1 18S...  36.2    1.5  
gb|KF476781.1|  Uncultured Piloderma clone GW_24O_oak1_7 18S r...  36.2    1.5  
gb|KF476767.1|  Uncultured Mycena clone GW_11P_oak2_1 18S ribo...  36.2    1.5  
gb|KF476762.1|  Uncultured Ramaria clone GW_11O_oak10_4 18S ri...  36.2    1.5  
emb|HG008774.1|  Uncultured Basidiomycota genomic DNA containi...  36.2    1.5  
gb|KC905158.1|  Cortinarius bovarius voucher TN11-255 18S ribo...  36.2    1.5  
gb|KC905157.1|  Cortinarius bovarius voucher TN11-298 18S ribo...  36.2    1.5  
gb|KC984861.1|  Leucocortinarius bulbiger 18S ribosomal RNA ge...  36.2    1.5  
gb|KC984860.1|  Rhizopogon luteolus 18S ribosomal RNA gene, pa...  36.2    1.5  
gb|KF459932.1|  Saccharomyces cerevisiae strain MGM/KSU4 inter...  36.2    1.5  
gb|KF459929.1|  Saccharomyces cerevisiae strain MGM/KSU1 inter...  36.2    1.5  
emb|HG764423.1|  Uncultured Rhizopogon genomic DNA containing ...  36.2    1.5  
emb|HG764422.1|  Uncultured Rhizopogon genomic DNA containing ...  36.2    1.5  
emb|HG764421.1|  Uncultured Rhizopogon genomic DNA containing ...  36.2    1.5  
emb|HG764420.1|  Uncultured Rhizopogon genomic DNA containing ...  36.2    1.5  
emb|HG764419.1|  Uncultured Rhizopogon genomic DNA containing ...  36.2    1.5  
emb|HG764418.1|  Uncultured Rhizopogon genomic DNA containing ...  36.2    1.5  
emb|HG764417.1|  Uncultured Rhizopogon genomic DNA containing ...  36.2    1.5  
emb|HG764416.1|  Uncultured Rhizopogon genomic DNA containing ...  36.2    1.5  
gb|KF241549.1|  Marasmius cladophyllus strain UMAS MS8 18S rib...  36.2    1.5  
gb|KF441745.1|  Saccharomyces cerevisiae strain W3 internal tr...  36.2    1.5  
gb|KF441743.1|  Saccharomyces cerevisiae strain W41 internal t...  36.2    1.5  
gb|KF441730.1|  Saccharomyces cerevisiae strain W4 internal tr...  36.2    1.5  
gb|KF441728.1|  Saccharomyces cerevisiae strain Y29 internal t...  36.2    1.5  
gb|KF441726.1|  Saccharomyces cerevisiae strain W44 internal t...  36.2    1.5  
gb|KF441719.1|  Saccharomyces cerevisiae strain W24 internal t...  36.2    1.5  
gb|KF441717.1|  Saccharomyces cerevisiae strain W14 internal t...  36.2    1.5  
gb|KF441716.1|  Saccharomyces cerevisiae strain W48 internal t...  36.2    1.5  
gb|KF447149.1|  Saccharomyces cerevisiae 18S ribosomal RNA gen...  36.2    1.5  
gb|KF442409.1|  Boletus griseipurpureus strain USMBo5 18S ribo...  36.2    1.5  
gb|KF442408.1|  Boletus griseipurpureus strain USMBo4 18S ribo...  36.2    1.5  
gb|KF442407.1|  Boletus griseipurpureus strain USMBo3 18S ribo...  36.2    1.5  
gb|KF442406.1|  Boletus griseipurpureus strain USMBo2 18S ribo...  36.2    1.5  
gb|KF410815.1|  Leucoagaricus subcretaceus voucher KULG-39 18S...  36.2    1.5  
gb|KF360838.1|  Tricholoma giganteum isolate CIP-12 18S riboso...  36.2    1.5  
gb|KF360837.1|  Tricholoma giganteum isolate CIP-4 18S ribosom...  36.2    1.5  
gb|KF421131.1|  Trametes hirsuta voucher KULG-39 18S ribosomal...  36.2    1.5  
gb|KF417745.1|  Pichia kudriavzevii isolate EXTON E23A interna...  36.2    1.5  
gb|KF417743.1|  Issatchenkia terricola isolate EXTON E21C inte...  36.2    1.5  
gb|KF417742.1|  Meyerozyma guilliermondii isolate EXTON E21B i...  36.2    1.5  
gb|KF417735.1|  Meyerozyma guilliermondii isolate EXTON E17C i...  36.2    1.5  
gb|KF385984.1|  Candida orthopsilosis isolate 9 18S ribosomal ...  36.2    1.5  
gb|KF373566.1|  Pleurotus floridanus strain LCJ 155 18S riboso...  36.2    1.5  
gb|KF373781.1|  Tapinella atrotomentosa voucher TRNA small sub...  36.2    1.5  
gb|KF373780.1|  Tapinella atrotomentosa voucher TDNA small sub...  36.2    1.5  
gb|KC152268.1|  Tylopilus porphyrosporus voucher GO-2009-237 p...  36.2    1.5  
gb|KC152253.1|  Tricholoma saponaceum voucher TB-2010-MEX 15 p...  36.2    1.5  
gb|KC152251.1|  Tricholoma imbricatum voucher TB-2010-MEX 40 p...  36.2    1.5  
gb|KC152237.1|  Suillus sp. TB-2010-MEX 01 voucher TB-2010-MEX...  36.2    1.5  
gb|KC152225.1|  Scleroderma sp. 1 RG-2012 voucher GO-2008-154 ...  36.2    1.5  
gb|KC152207.1|  Rhizopogon pseudoroseolus voucher GO-2009-303 ...  36.2    1.5  
gb|KC152206.1|  Rhizopogon pseudoroseolus voucher GO-2009-396 ...  36.2    1.5  
gb|KC152205.1|  Rhizopogon pseudoroseolus voucher GO-2009-394 ...  36.2    1.5  
gb|KC152203.1|  Rhizopogon pseudoroseolus voucher GO-2010-077 ...  36.2    1.5  
gb|KC152202.1|  Rhizopogon guzmanii voucher GO-2010-152 partia...  36.2    1.5  
gb|KC152201.1|  Rhizopogon guzmanii voucher GO-2010-153 partia...  36.2    1.5  
gb|KC152200.1|  Rhizopogon fallax voucher GO-2009-217 partial ...  36.2    1.5  
gb|KC152199.1|  Rhizopogon fallax voucher GO-2009-230 partial ...  36.2    1.5  
gb|KC152198.1|  Rhizopogon fallax voucher GO-2010-093 partial ...  36.2    1.5  
gb|KC152197.1|  Rhizopogon fallax voucher GO-2009-219 partial ...  36.2    1.5  
gb|KC152196.1|  Rhizopogon fallax voucher GO-2009-220 partial ...  36.2    1.5  
gb|KC152195.1|  Rhizopogon fallax voucher GO-2009-218 partial ...  36.2    1.5  
gb|KC152194.1|  Rhizopogon fallax voucher GO-2009-232 partial ...  36.2    1.5  
gb|KC152193.1|  Rhizopogon fallax voucher GO-2009-215 partial ...  36.2    1.5  
gb|KC152192.1|  Rhizopogon fallax voucher TB-2010-MEX 20 parti...  36.2    1.5  
gb|KC152191.1|  Rhizopogon fallax voucher GO-2009-458 partial ...  36.2    1.5  
gb|KC152190.1|  Rhizopogon fallax voucher GO-2009-445 partial ...  36.2    1.5  
gb|KC152189.1|  Rhizopogon fallax voucher GO-2009-216 partial ...  36.2    1.5  
gb|KC152188.1|  Rhizopogon fallax voucher GO-2009-196 partial ...  36.2    1.5  
gb|KC152187.1|  Rhizopogon fallax voucher GO-2009-246 partial ...  36.2    1.5  
gb|KC152186.1|  Rhizopogon fallax voucher GO-2009-222 partial ...  36.2    1.5  
gb|KC152185.1|  Rhizopogon fallax voucher GO-2010-079 partial ...  36.2    1.5  
gb|KC152180.1|  Rhizopogon evadens voucher TB-2010-MEX 26 part...  36.2    1.5  
gb|KC152179.1|  Rhizopogon aff. fallax GO-2009-324 partial 18S...  36.2    1.5  
gb|KC152178.1|  Rhizopogon aff. fallax GO-2009-331 partial 18S...  36.2    1.5  
gb|KC152177.1|  Ramaria sp. 8 RG-2012 voucher GO-2009-269 part...  36.2    1.5  
gb|KC152176.1|  Ramaria sp. 6 RG-2012 voucher GO-2009-404 part...  36.2    1.5  
gb|KC152175.1|  Ramaria sp. 5 RG-2012 voucher GO-2009-273 part...  36.2    1.5  
gb|KC152174.1|  Ramaria sp. 5 RG-2012 voucher GO-2009-281 part...  36.2    1.5  
gb|KC152172.1|  Ramaria sp. 16 RG-2012 voucher GO-2009-251 par...  36.2    1.5  
gb|KC152170.1|  Ramaria sp. GO-2009-267 partial 18S ribosomal ...  36.2    1.5  
gb|KC152169.1|  Ramaria aff. rubribrunnescens GO-2009-289 part...  36.2    1.5  
gb|KC152168.1|  Ramaria aff. rubribrunnescens GO-2009-200 part...  36.2    1.5  
gb|KC152167.1|  Radiigera sp. 1 RG-2012 voucher GO-2009-405 pa...  36.2    1.5  
gb|KC152164.1|  Phellodon sp. 1 RG-2012 voucher GO-2009-139 pa...  36.2    1.5  
gb|KC152163.1|  Pachyphloeus carneus voucher GO-2008-128 parti...  36.2    1.5  
gb|KC152162.1|  Pachyphloeus aff. carneus GO-2008-126 partial ...  36.2    1.5  
gb|KC152158.1|  Lycoperdon nigrescens voucher GO-2009-231 part...  36.2    1.5  
gb|KC152156.1|  Laccaria vinaceobrunnea voucher GO-2010-168 pa...  36.2    1.5  
gb|KC152155.1|  Laccaria vinaceobrunnea voucher GO-2009-316 pa...  36.2    1.5  
gb|KC152154.1|  Laccaria vinaceobrunnea voucher GO-2009-360 pa...  36.2    1.5  
gb|KC152152.1|  Laccaria trichodermophora voucher GO-2010-082 ...  36.2    1.5  
gb|KC152151.1|  Laccaria trichodermophora voucher GO-2009-484 ...  36.2    1.5  
gb|KC152150.1|  Laccaria trichodermophora voucher GO-2009-314 ...  36.2    1.5  
gb|KC152149.1|  Laccaria trichodermophora voucher GO-2009-305 ...  36.2    1.5  
gb|KC152148.1|  Laccaria trichodermophora voucher GO-2009-210 ...  36.2    1.5  
gb|KC152147.1|  Laccaria trichodermophora voucher GO-2009-266 ...  36.2    1.5  
gb|KC152146.1|  Laccaria trichodermophora voucher GO-2009-228 ...  36.2    1.5  
gb|KC152145.1|  Laccaria trichodermophora voucher GO-2010-126 ...  36.2    1.5  
gb|KC152144.1|  Laccaria trichodermophora voucher GO-2010-124 ...  36.2    1.5  
gb|KC152143.1|  Laccaria trichodermophora voucher GO-2009-225 ...  36.2    1.5  
gb|KC152142.1|  Laccaria sp. 2 RG-2012 voucher GO-2006-018 par...  36.2    1.5  
gb|KC152141.1|  Laccaria laccata voucher GO-2006-123 partial 1...  36.2    1.5  
gb|KC152140.1|  Laccaria laccata voucher GO-2009-359 partial 1...  36.2    1.5  
gb|KC152139.1|  Laccaria laccata voucher GO-2009-355 partial 1...  36.2    1.5  
gb|KC152138.1|  Laccaria laccata voucher GO-2009-437 partial 1...  36.2    1.5  
gb|KC152137.1|  Laccaria laccata voucher GO-2006-025 partial 1...  36.2    1.5  
gb|KC152136.1|  Laccaria aff. vinaceobrunnea GO-2009-426 parti...  36.2    1.5  
gb|KC152135.1|  Laccaria aff. bicolor GO-2006-015 partial 18S ...  36.2    1.5  
gb|KC152133.1|  Inocybe sp. 2 RG-2012 voucher GO-2009-134 part...  36.2    1.5  
gb|KC152132.1|  Inocybe mixtilis voucher GO-2010-169 partial 1...  36.2    1.5  
gb|KC152130.1|  Hysterangium sp. 2 RG-2012 voucher GO-2009-214...  36.2    1.5  
gb|KC152129.1|  Hysterangium sp. 2 RG-2012 voucher GO-2010-014...  36.2    1.5  
gb|KC152108.1|  Gymnopus dryophilus voucher GO-2009-356 partia...  36.2    1.5  
gb|KC152103.1|  Gomphus sp. 3 RG-2012 voucher GO-2009-341 part...  36.2    1.5  
gb|KC152102.1|  Gomphus sp. 3 RG-2012 voucher GO-2009-342 part...  36.2    1.5  
gb|KC152098.1|  Gautieria sp. 2 RG-2012 voucher GO-2009-207 pa...  36.2    1.5  
gb|KC152097.1|  Gautieria sp. 1 RG-2012 voucher GO-2009-198 pa...  36.2    1.5  
gb|KC152092.1|  Dermocybe cf. semisanguinea TB-2010-MEX 34 par...  36.2    1.5  
gb|KC152090.1|  Cortinarius illibatus voucher GO-2010-166 part...  36.2    1.5  
gb|KC152086.1|  Coltricia sp. GO-2009-320 partial 18S ribosoma...  36.2    1.5  
gb|KC152076.1|  Boletus sp. 2 RG-2012 voucher TB-2010-MEX 08 p...  36.2    1.5  
gb|KC152074.1|  Boletus cf. edulis GO-2009-283 partial 18S rib...  36.2    1.5  
gb|KC152073.1|  Boletus cf. edulis TB-2010-MEX 13 partial 18S ...  36.2    1.5  
gb|KC152072.1|  Boletus cf. edulis GO-2009-282 partial 18S rib...  36.2    1.5  
gb|KC152071.1|  Boletus cf. edulis GO-2010-080 partial 18S rib...  36.2    1.5  
gb|KC152070.1|  Astraeus hygrometricus voucher GO-2010-099 par...  36.2    1.5  
gb|KC152066.1|  Amanita novinupta voucher GO-2009-234 partial ...  36.2    1.5  
gb|KC152064.1|  Amanita flavoconia voucher TB-2010-MEX 14 part...  36.2    1.5  
gb|KC152063.1|  Amanita aff. flavipes TB-2010-MEX 31 partial 1...  36.2    1.5  
gb|JX987317.1|  Melanoleuca humilis voucher ANC M0225 18S ribo...  36.2    1.5  
gb|KF225910.1|  Uncultured Cryptococcus clone Leof121 18S ribo...  36.2    1.5  
gb|KF225931.1|  Uncultured Cryptococcus clone Leof142 18S ribo...  36.2    1.5  
gb|KF225928.1|  Uncultured Cryptococcus clone Leof139 18S ribo...  36.2    1.5  
gb|KF225923.1|  Uncultured Cryptococcus clone Leof134 18S ribo...  36.2    1.5  
gb|KF225921.1|  Uncultured Cryptococcus clone Leof132 18S ribo...  36.2    1.5  
gb|KF225916.1|  Uncultured Cryptococcus clone Leof127 18S ribo...  36.2    1.5  
gb|KF225915.1|  Uncultured Cryptococcus clone Leof126 18S ribo...  36.2    1.5  
gb|KF225911.1|  Uncultured Cryptococcus clone Leof122 18S ribo...  36.2    1.5  
gb|KF225935.1|  Uncultured Cryptococcus clone Leof146 18S ribo...  36.2    1.5  
gb|KF225893.1|  Uncultured Cryptococcus clone Leof104 18S ribo...  36.2    1.5  
gb|KF225890.1|  Uncultured Cryptococcus clone Leof101 18S ribo...  36.2    1.5  
gb|KF225888.1|  Uncultured Cryptococcus clone Leof99 18S ribos...  36.2    1.5  
gb|KF225885.1|  Uncultured Cryptococcus clone Leof96 18S ribos...  36.2    1.5  
gb|KF225877.1|  Uncultured Cryptococcus clone Leof88 18S ribos...  36.2    1.5  
gb|KF225875.1|  Uncultured Cryptococcus clone Leof86 18S ribos...  36.2    1.5  
gb|KF225871.1|  Uncultured Cryptococcus clone Leof82 18S ribos...  36.2    1.5  
gb|KF225870.1|  Uncultured Sterigmatomyces clone Leof81 18S ri...  36.2    1.5  
gb|KF225867.1|  Uncultured Cryptococcus clone Leof78 18S ribos...  36.2    1.5  
gb|KF225852.1|  Uncultured Cryptococcus clone Leof63 18S ribos...  36.2    1.5  
gb|KF225844.1|  Uncultured Cryptococcus clone Leof55 18S ribos...  36.2    1.5  
gb|KF225839.1|  Uncultured Cryptococcus clone Leof50 18S ribos...  36.2    1.5  
gb|KF225836.1|  Uncultured Cryptococcus clone Leof47 18S ribos...  36.2    1.5  
gb|KF225835.1|  Uncultured Cryptococcus clone Leof46 18S ribos...  36.2    1.5  
gb|KF225825.1|  Uncultured Cryptococcus clone Leof36 18S ribos...  36.2    1.5  
gb|KF225817.1|  Uncultured Cryptococcus clone Leof28 18S ribos...  36.2    1.5  
gb|KF225792.1|  Uncultured Cryptococcus clone Leof2 18S riboso...  36.2    1.5  
gb|KF225813.1|  Uncultured Cryptococcus clone Leof23 18S ribos...  36.2    1.5  
gb|KF225811.1|  Uncultured Cryptococcus clone Leof21 18S ribos...  36.2    1.5  
gb|KF225808.1|  Uncultured Cryptococcus clone Leof18 18S ribos...  36.2    1.5  
gb|KF225805.1|  Uncultured Cryptococcus clone Leof15 18S ribos...  36.2    1.5  
gb|KF225804.1|  Uncultured Cryptococcus clone Leof14 18S ribos...  36.2    1.5  
gb|KF225795.1|  Uncultured Cryptococcus clone Leof5 18S riboso...  36.2    1.5  
gb|KF225816.1|  Uncultured Cryptococcus clone Leof27 18S ribos...  36.2    1.5  
gb|KF435681.1|  Fungal endophyte culture-collection STRI:ICBG-...  36.2    1.5  
gb|KF383135.1|  Leucocoprinus cretaceus strain LCJ 164 18S rib...  36.2    1.5  
gb|KF411577.1|  Aschersonia sp. DY115-21-2-M5 internal transcr...  36.2    1.5  
gb|KF316477.1|  Leucoagaricus leucothites voucher KULG-25 18S ...  36.2    1.5  
dbj|AB808021.1|  Uncultured fungus gene for 5.8S ribosomal RNA...  36.2    1.5  
dbj|AB807945.1|  Uncultured fungus gene for ITS1, 5.8S ribosom...  36.2    1.5  
dbj|AB807944.1|  Uncultured fungus gene for 5.8S ribosomal RNA...  36.2    1.5  
dbj|AB807932.1|  Uncultured fungus gene for ITS1, 5.8S ribosom...  36.2    1.5  
dbj|AB807927.1|  Uncultured fungus gene for ITS1, 5.8S ribosom...  36.2    1.5  
dbj|AB807926.1|  Uncultured fungus gene for ITS1, 5.8S ribosom...  36.2    1.5  
dbj|AB807922.1|  Uncultured fungus gene for 5.8S ribosomal RNA...  36.2    1.5  
dbj|AB807921.1|  Uncultured fungus gene for ITS1, 5.8S ribosom...  36.2    1.5  
dbj|AB807920.1|  Uncultured fungus gene for 5.8S ribosomal RNA...  36.2    1.5  
dbj|AB807916.1|  Uncultured fungus gene for ITS1, 5.8S ribosom...  36.2    1.5  
dbj|AB807902.1|  Uncultured fungus gene for ITS1, 5.8S ribosom...  36.2    1.5  
dbj|AB807894.1|  Uncultured fungus gene for 5.8S ribosomal RNA...  36.2    1.5  
dbj|AB807893.1|  Uncultured fungus gene for 5.8S ribosomal RNA...  36.2    1.5  
dbj|AB807891.1|  Uncultured fungus gene for ITS1, 5.8S ribosom...  36.2    1.5  
dbj|AB807890.1|  Uncultured fungus gene for ITS1, 5.8S ribosom...  36.2    1.5  
gb|KF291210.1|  Hygrophorus poetarum isolate AK-4 voucher LE 1...  36.2    1.5  
gb|KF291204.1|  Hygrophorus agathosmus isolate AK-75 voucher K...  36.2    1.5  
gb|KF291251.1|  Pseudoomphalina pachyphylla voucher TL-5643 (C...  36.2    1.5  
gb|KF291250.1|  Pseudoclitocybe cyathiformis voucher DED-6140 ...  36.2    1.5  
gb|KF291246.1|  Porpolomopsis aff. calyptriformis DJL05TN80 (T...  36.2    1.5  
gb|KF291238.1|  Porpolomopsis lewelliniae voucher TJB-10034 (C...  36.2    1.5  
gb|KF291231.1|  Neohygrophorus angelesianus voucher DED-7675 (...  36.2    1.5  
gb|KF291225.1|  Neohygrocybe ingrata isolate Moel y Ci voucher...  36.2    1.5  
gb|KF291216.1|  Hygrophorus russula isolate Hattori JP-3 vouch...  36.2    1.5  
gb|KF291179.1|  Hygrocybe miniata isolate AK-110 voucher Koval...  36.2    1.5  
gb|KF291163.1|  Hygrocybe aff. coccinea DJL06TN83 (TENN) inter...  36.2    1.5  
gb|KF291152.1|  Hygroaster nodulisporus isolate DJL-BZ-178 vou...  36.2    1.5  
gb|KF291150.1|  Humidicutis sp. 2 DJL-2103 voucher CFMR PR-652...  36.2    1.5  
gb|KF291136.1|  Neohygrocybe subovina voucher CFMR NC-61 inter...  36.2    1.5  
gb|KF291133.1|  Hygrocybe punicea isolate DJL-SCOT-B2 voucher ...  36.2    1.5  
gb|KF291123.1|  Cuphophyllus fornicatus voucher D. Boertmann 2...  36.2    1.5  
gb|KF291110.1|  Humidicutis sp. 3 DJL-2103 isolate D.J. Lodge ...  36.2    1.5  
gb|KF291103.1|  Humidicutis auratocephala isolate DJL-TN-81 vo...  36.2    1.5  
gb|KF291099.1|  Cuphophyllus aurantius voucher CFMR PR-6601 in...  36.2    1.5  
gb|KF291092.1|  Haasiella venustissima voucher A. Gminder 9714...  36.2    1.5  
gb|KF291090.1|  Hygrocybe aff. citrinovirens DJL05TN10 (TENN) ...  36.2    1.5  
gb|KF291086.1|  Gliophorus irrigatus voucher DJL05NC50 (TENN) ...  36.2    1.5  
gb|KF291075.1|  Gliophorus psittacinus voucher D. Boertmann 20...  36.2    1.5  
gb|KF291069.1|  Gliophorus aff. laetus SAC-PR-9901 (CFMR PR-54...  36.2    1.5  
gb|KF291068.1|  Gliophorus aff. psittacinus TFB-12668 (TENN 62...  36.2    1.5  
gb|KF291063.1|  Dennisiomyces sp. 1 DJL-2103 isolate DJL-BZ-38...  36.2    1.5  
gb|KF291057.1|  Cuphophyllus pratensis isolate DJL-Scot-8 vouc...  36.2    1.5  
gb|KF291055.1|  Cuphophyllus bicolor isolate DJL-PR-2 voucher ...  36.2    1.5  
gb|KF291051.1|  Cantharellula humicola voucher DED-7871 (SFSU)...  36.2    1.5  
gb|KF291048.1|  Chrysomphalina grossula voucher TL-12399 (CFMR...  36.2    1.5  
gb|KF291044.1|  Cuphophyllus flavipes voucher Hattori-JP-6 (CU...  36.2    1.5  
gb|KF291035.1|  Cuphophyllus adonis voucher MES-152 (CFMR CHIL...  36.2    1.5  
dbj|AB863032.1|  Panellus stypticus genes for 18S rRNA, ITS1, ...  36.2    1.5  
gb|KC111880.1|  Debaryomyces hansenii 26S ribosomal RNA gene, ...  36.2    1.5  
gb|KC009439.1|  Debaryomyces hansenii strain 6747-S9 5.8S ribo...  36.2    1.5  
gb|JX566993.1|  Athelia rolfsii culture-collection CBS:132553 ...  36.2    1.5  
gb|KF360235.1|  Cryptococcus neoformans internal transcribed s...  36.2    1.5  
gb|KF414526.1|  Saccharomyces cerevisiae strain TFS9 internal ...  36.2    1.5  
gb|KF306280.1|  Candida albicans strain 188I internal transcri...  36.2    1.5  
gb|KF306279.1|  Candida albicans strain FAFT3I internal transc...  36.2    1.5  
gb|KF318522.1|  Coprinopsis atramentaria voucher KULG-33 inter...  36.2    1.5  
gb|KF318521.1|  Hebeloma sp. KULG-31 18S ribosomal RNA gene, p...  36.2    1.5  
gb|KF562013.1|  Schizopora radula strain P.CH-4 18S ribosomal ...  36.2    1.5  
gb|KF546501.1|  Uncultured Tylospora clone ectomyc13 5.8S ribo...  36.2    1.5  
gb|KF546500.1|  Uncultured Tricholoma clone ectomyc12 18S ribo...  36.2    1.5  
gb|KF546499.1|  Uncultured Suillus clone ectomyc11 5.8S riboso...  36.2    1.5  
gb|KF546497.1|  Uncultured Rhizopogon clone ectomyc9 18S ribos...  36.2    1.5  
gb|KF546495.1|  Uncultured Inocybe clone ectomyc7 internal tra...  36.2    1.5  
gb|KF546494.1|  Uncultured Hebeloma clone ectomyc6 5.8S riboso...  36.2    1.5  
gb|KF546489.1|  Uncultured Cortinarius clone ectomyc1 5.8S rib...  36.2    1.5  
gb|KF569950.1|  Candida tropicalis strain PNY2013 18S ribosoma...  36.2    1.5  
gb|KF695121.1|  Inonotus tropicalis isolate IDR1300012986 inte...  36.2    1.5  
gb|KF306094.1|  Amanita vaginata voucher KULG-22 18S ribosomal...  36.2    1.5  
gb|KF306093.1|  Agaricus arvensis voucher KULG-20 18S ribosoma...  36.2    1.5  
gb|KF307728.1|  Candida orthopsilosis strain Y011 internal tra...  36.2    1.5  
gb|KF477303.1|  Gloioxanthomyces vitellinus voucher LD 1617064...  36.2    1.5  
gb|KF381526.1|  Pseudoomphalina kalchbrenneri voucher C 11938 ...  36.2    1.5  
gb|KF381524.1|  Hygrophorus chrysodon isolate AK-2 voucher A. ...  36.2    1.5  
gb|KF381523.1|  Hygrophorus aff. russula CLO-4280 voucher CLO-...  36.2    1.5  
gb|KF381519.1|  Cantharellula umbonata voucher RDY-1366 (SFSU)...  36.2    1.5  
gb|KF381518.1|  Aphroditeola olida voucher Redhead-8102 (DAOM ...  36.2    1.5  
gb|KF306339.1|  Cuphophyllus aff. aurantius GRSM-13383 interna...  36.2    1.5  
gb|KF306336.1|  Dennisiomyces sp. 2 DJL-2013 voucher CFMR PR-4...  36.2    1.5  
dbj|AB819095.1|  Sarcomyxa serotina genes for 18S rRNA, ITS1, ...  36.2    1.5  
dbj|AB819094.1|  Sarcomyxa serotina genes for 18S rRNA, ITS1, ...  36.2    1.5  
dbj|AB819093.1|  Sarcomyxa serotina genes for 18S rRNA, ITS1, ...  36.2    1.5  
dbj|AB819092.1|  Sarcomyxa serotina genes for 18S rRNA, ITS1, ...  36.2    1.5  
dbj|AB819091.1|  Sarcomyxa serotina genes for 18S rRNA, ITS1, ...  36.2    1.5  
dbj|AB819090.1|  Sarcomyxa serotina genes for 18S rRNA, ITS1, ...  36.2    1.5  
dbj|AB819089.1|  Sarcomyxa serotina genes for 18S rRNA, ITS1, ...  36.2    1.5  
dbj|AB819088.1|  Sarcomyxa serotina genes for 18S rRNA, ITS1, ...  36.2    1.5  
dbj|AB819087.1|  Sarcomyxa serotina genes for 18S rRNA, ITS1, ...  36.2    1.5  
dbj|AB819086.1|  Sarcomyxa serotina genes for 18S rRNA, ITS1, ...  36.2    1.5  
dbj|AB819085.1|  Sarcomyxa serotina genes for 18S rRNA, ITS1, ...  36.2    1.5  
dbj|AB819084.1|  Sarcomyxa serotina genes for 18S rRNA, ITS1, ...  36.2    1.5  
dbj|AB819083.1|  Sarcomyxa serotina genes for 18S rRNA, ITS1, ...  36.2    1.5  
dbj|AB819082.1|  Sarcomyxa serotina genes for 18S rRNA, ITS1, ...  36.2    1.5  
dbj|AB819081.1|  Sarcomyxa serotina genes for 18S rRNA, ITS1, ...  36.2    1.5  
dbj|AB819080.1|  Sarcomyxa serotina genes for 18S rRNA, ITS1, ...  36.2    1.5  
dbj|AB819079.1|  Sarcomyxa serotina genes for 18S rRNA, ITS1, ...  36.2    1.5  
dbj|AB819078.1|  Sarcomyxa serotina genes for 18S rRNA, ITS1, ...  36.2    1.5  
dbj|AB819077.1|  Sarcomyxa serotina genes for 18S rRNA, ITS1, ...  36.2    1.5  
dbj|AB819076.1|  Sarcomyxa serotina genes for 18S rRNA, ITS1, ...  36.2    1.5  
dbj|AB819075.1|  Sarcomyxa serotina genes for 18S rRNA, ITS1, ...  36.2    1.5  
dbj|AB819074.1|  Sarcomyxa serotina genes for 18S rRNA, ITS1, ...  36.2    1.5  
dbj|AB819073.1|  Sarcomyxa serotina genes for 18S rRNA, ITS1, ...  36.2    1.5  
dbj|AB819072.1|  Sarcomyxa serotina genes for 18S rRNA, ITS1, ...  36.2    1.5  
dbj|AB819071.1|  Sarcomyxa serotina genes for 18S rRNA, ITS1, ...  36.2    1.5  
dbj|AB819070.1|  Sarcomyxa serotina genes for 18S rRNA, ITS1, ...  36.2    1.5  
dbj|AB819069.1|  Sarcomyxa serotina genes for 18S rRNA, ITS1, ...  36.2    1.5  
dbj|AB819068.1|  Sarcomyxa serotina genes for 18S rRNA, ITS1, ...  36.2    1.5  
emb|HG531386.1|  Mycena galericulata genomic DNA containing 18...  36.2    1.5  
emb|HG531385.1|  Fuscoporia ferrea genomic DNA containing 18S ...  36.2    1.5  
dbj|AB859207.1|  Agaricales sp. Cs4-1 genes for 18S rRNA, ITS1...  36.2    1.5  
dbj|AB859206.1|  Agaricales sp. Cs3-1 genes for 18S rRNA, ITS1...  36.2    1.5  
dbj|AB859205.1|  Agaricales sp. Sw5-1 genes for 18S rRNA, ITS1...  36.2    1.5  
dbj|AB859204.1|  Agaricales sp. Sw2-1 genes for 18S rRNA, ITS1...  36.2    1.5  
dbj|AB859203.1|  Agaricales sp. Sw1-1 genes for 18S rRNA, ITS1...  36.2    1.5  
dbj|AB859202.1|  Agaricales sp. Cs5-1 genes for 18S rRNA, ITS1...  36.2    1.5  
dbj|AB859201.1|  Agaricales sp. Cs2-1 genes for 18S rRNA, ITS1...  36.2    1.5  
gb|KF307731.1|  Debaryomyces hansenii strain J76 internal tran...  36.2    1.5  
gb|KF268226.1|  Pichia kudriavzevii strain LX_12 internal tran...  36.2    1.5  
gb|KC415763.1|  Marasmius rotalis strain VA6-CR internal trans...  36.2    1.5  
gb|JX679160.1|  Cortinarius atropurpureus voucher MEL2089708 i...  36.2    1.5  
gb|JX679158.1|  Cortinarius aff. salmoneobasis 2 FS-2012 vouch...  36.2    1.5  
gb|JX679155.1|  Cortinarius aff. clelandii 3 FS-2012 voucher M...  36.2    1.5  
gb|JX679154.1|  Cortinarius aff. clelandii 2 FS-2012 voucher M...  36.2    1.5  
gb|JX679151.1|  Dermocybe canaria voucher MEL2089670 internal ...  36.2    1.5  
gb|JX679148.1|  Cortinarius atropurpureus voucher MEL2120791 i...  36.2    1.5  
gb|JX679147.1|  Cortinarius aff. pallidus 4 FS-2012 voucher ME...  36.2    1.5  
gb|JX679146.1|  Cortinarius aff. cramesinus 2 FS-2012 voucher ...  36.2    1.5  
gb|JX679144.1|  Cortinarius aff. austrosanguineus 1 FS-2012 vo...  36.2    1.5  
gb|JX679143.1|  Cortinarius aff. pallidus 3 FS-2012 voucher ME...  36.2    1.5  
gb|JX679142.1|  Cortinarius aff. cramesinus 3 FS-2012 voucher ...  36.2    1.5  
gb|JX679139.1|  Cortinarius aff. salmoneobasis 2 FS-2012 vouch...  36.2    1.5  
gb|JX679138.1|  Cortinarius aff. chloroapicus 2 FS-2012 vouche...  36.2    1.5  
gb|JX679137.1|  Cortinarius aff. austrosanguineus 2 FS-2012 vo...  36.2    1.5  
gb|JX679132.1|  Cortinarius aff. austrosanguineus 3 FS-2012 vo...  36.2    1.5  
gb|JX679131.1|  Cortinarius aff. austrosanguineus 1 FS-2012 vo...  36.2    1.5  
gb|JX679130.1|  Cortinarius aff. pallidus 2 FS-2012 voucher ME...  36.2    1.5  
gb|JX679128.1|  Cortinarius aff. cramesinus 1 FS-2012 voucher ...  36.2    1.5  
gb|JX679126.1|  Cortinarius aff. salmoneobasis 1 FS-2012 vouch...  36.2    1.5  
gb|JX679125.1|  Cortinarius aff. pallidus 1 FS-2012 voucher ME...  36.2    1.5  
gb|JX679124.1|  Cortinarius aff. persplendidus 1 FS-2012 vouch...  36.2    1.5  
gb|JX679122.1|  Cortinarius kula voucher MEL2120789 internal t...  36.2    1.5  
gb|JX679120.1|  Cortinarius aff. salmoneobasis 1 FS-2012 vouch...  36.2    1.5  
gb|JX679116.1|  Cortinarius aff. clelandii 5 FS-2012 voucher M...  36.2    1.5  
gb|JX679115.1|  Cortinarius aff. salmoneobasis 3 FS-2012 vouch...  36.2    1.5  
gb|JX679113.1|  Cortinarius aff. persplendidus 2 FS-2012 vouch...  36.2    1.5  
gb|JX679112.1|  Cortinarius aff. chloroapicus 3 FS-2012 vouche...  36.2    1.5  
gb|JX679111.1|  Cortinarius aff. austrosanguineus 1 FS-2012 vo...  36.2    1.5  
gb|JX679110.1|  Cortinarius aff. clelandii 3 FS-2012 voucher M...  36.2    1.5  
gb|JX679107.1|  Cortinarius aff. cramesinus 1 FS-2012 voucher ...  36.2    1.5  
gb|JX679106.1|  Cortinarius olivaceopictus voucher MEL2120741 ...  36.2    1.5  
gb|JX679105.1|  Cortinarius aff. clelandii 1 FS-2012 voucher M...  36.2    1.5  
gb|JX679103.1|  Cortinarius kula voucher MEL2089688 internal t...  36.2    1.5  
gb|JX679102.1|  Cortinarius aff. cramesinus 2 FS-2012 voucher ...  36.2    1.5  
gb|JX679100.1|  Cortinarius olivaceopictus voucher MEL2120749 ...  36.2    1.5  
gb|JX679098.1|  Cortinarius austrovenetus voucher MEL2089665 i...  36.2    1.5  
dbj|AB858469.1|  Yamadazyma ubonensis genes for ITS1, 5.8S rRN...  36.2    1.5  
dbj|AB858468.1|  Yamadazyma ubonensis genes for ITS1, 5.8S rRN...  36.2    1.5  
gb|KF279536.1|  Trametes sp. zzu1 18S ribosomal RNA gene, part...  36.2    1.5  
gb|KF278463.1|  Cryptococcus neoformans strain ATCC MYA-565 18...  36.2    1.5  
gb|KF273868.1|  Debaryomyces hansenii strain R2 internal trans...  36.2    1.5  
gb|KF273867.1|  Debaryomyces hansenii strain J86 internal tran...  36.2    1.5  
gb|KF273866.1|  Debaryomyces hansenii strain J85 internal tran...  36.2    1.5  
gb|KF273864.1|  Debaryomyces hansenii strain LTB5 internal tra...  36.2    1.5  
gb|KF292218.1|  Debaryomyces hansenii strain J50 internal tran...  36.2    1.5  
gb|KF292217.1|  Meyerozyma guilliermondii strain OL22 internal...  36.2    1.5  
gb|KF292215.1|  Candida zeylanoides strain LJS2 internal trans...  36.2    1.5  
gb|KF292214.1|  Debaryomyces hansenii strain OL12 internal tra...  36.2    1.5  
gb|KF292213.1|  Debaryomyces hansenii strain J80 internal tran...  36.2    1.5  
gb|KF292212.1|  Debaryomyces hansenii strain SL32 internal tra...  36.2    1.5  
gb|KF292211.1|  Debaryomyces hansenii strain R25 internal tran...  36.2    1.5  
gb|KF245920.1|  Amanita subjunquillea voucher KA12-1550 18S ri...  36.2    1.5  
gb|KF245919.1|  Amanita rubescens voucher KA12-1221 18S riboso...  36.2    1.5  
gb|KF245917.1|  Amanita pallidorosea voucher KA12-1579 18S rib...  36.2    1.5  
gb|KF245916.1|  Amanita pallidorosea voucher KA12-1144 18S rib...  36.2    1.5  
gb|KF245913.1|  Amanita fritillaria voucher KA12-1231 18S ribo...  36.2    1.5  
gb|KF245911.1|  Amanita flavipes voucher KA12-0685 18S ribosom...  36.2    1.5  
gb|KF245910.1|  Amanita spissa voucher KA12-0884 18S ribosomal...  36.2    1.5  
gb|KF245908.1|  Amanita citrina voucher KA12-1226 18S ribosoma...  36.2    1.5  
gb|KC977491.1|  Meyerozyma caribbica strain L5 internal transc...  36.2    1.5  
gb|KF294529.1|  Trametes ochracea strain LQ826 internal transc...  36.2    1.5  
gb|KF294528.1|  Rigidoporus sp. LQ369 internal transcribed spa...  36.2    1.5  
gb|KF007264.1|  Uncultured Paxillus clone 739 18S ribosomal RN...  36.2    1.5  
gb|KF007261.1|  Uncultured Rhizopogon clone 302 18S ribosomal ...  36.2    1.5  
gb|KF007258.1|  Uncultured Inocybe clone 255 18S ribosomal RNA...  36.2    1.5  
gb|KF007257.1|  Uncultured Inocybe clone 245 18S ribosomal RNA...  36.2    1.5  
gb|KF007254.1|  Uncultured Laccaria clone 3811 18S ribosomal R...  36.2    1.5  
gb|KF007252.1|  Uncultured Laccaria clone 386 18S ribosomal RN...  36.2    1.5  
gb|KF007251.1|  Uncultured Suillus clone 385 18S ribosomal RNA...  36.2    1.5  
gb|KF007250.1|  Uncultured Laccaria clone 3810 18S ribosomal R...  36.2    1.5  
gb|KF007249.1|  Uncultured Rhizopogon clone 389 internal trans...  36.2    1.5  
gb|KF007248.1|  Uncultured Rhizopogon roseolus clone 355 18S r...  36.2    1.5  
gb|KF007241.1|  Uncultured Rhizopogon clone 7810 18S ribosomal...  36.2    1.5  
gb|KF007240.1|  Uncultured Paxillus clone 734 18S ribosomal RN...  36.2    1.5  
gb|KF219672.1|  Inocybe sp. YF-2013a internal transcribed spac...  36.2    1.5  
gb|KF219671.1|  Inocybe sp. YF-2013b internal transcribed spac...  36.2    1.5  
gb|KF267212.1|  Uncultured Cortinarius clone OTU243_HY522PD02C...  36.2    1.5  
gb|KF267206.1|  Uncultured Inocybe clone OTU209_HY522PD02B2FLN...  36.2    1.5  
gb|KF267184.1|  Uncultured Tomentellopsis clone OTU86_HY522PD0...  36.2    1.5  
gb|KF267156.1|  Uncultured Agaricaceae clone OTU-3-60 5.8S rib...  36.2    1.5  
gb|KF267154.1|  Uncultured Ceratobasidiaceae clone OTU-3-48 5....  36.2    1.5  
gb|KF267146.1|  Uncultured Thelephoraceae clone OTU-3-24 5.8S ...  36.2    1.5  
gb|KF267124.1|  Uncultured Clavulinaceae clone OTU-86-79 5.8S ...  36.2    1.5  
gb|KF267118.1|  Uncultured Thelephoraceae clone OTU-86-26 5.8S...  36.2    1.5  
gb|KF188462.1|  Candida parapsilosis strain 2735 internal tran...  36.2    1.5  
gb|KF188461.1|  Candida parapsilosis strain 2696 internal tran...  36.2    1.5  
gb|KC585058.1|  Candida albicans isolate RE59-2013 internal tr...  36.2    1.5  
gb|KF114472.1|  Agaricus silvicolisimilis voucher BP85081 18S ...  36.2    1.5  
gb|JX983159.1|  Cortinarius holojanthinus voucher EN166 (CORD)...  36.2    1.5  
gb|JX983158.1|  Cortinarius fuegianus voucher EN165 (CORD) int...  36.2    1.5  
gb|JX983155.1|  Cortinarius sp. Trappe26352 voucher Trappe2635...  36.2    1.5  
gb|JX983154.1|  Cortinarius sp. EN-2013c voucher EN160 (CORD) ...  36.2    1.5  
gb|JX983152.1|  Cortinarius sp. EN-2013b voucher EN159 (CORD) ...  36.2    1.5  
gb|JX983151.1|  Cortinarius sp. EN-2013b voucher EN162 (CORD) ...  36.2    1.5  
gb|JX983150.1|  Cortinarius sp. EN-2013a voucher EN163 (CORD) ...  36.2    1.5  
gb|JX983149.1|  Cortinarius sp. EN-2013a voucher EN156 (CORD) ...  36.2    1.5  
gb|JX983147.1|  Cortinarius sp. EN-2013a voucher EN154 (CORD) ...  36.2    1.5  
gb|JX981456.1|  Coprinellus micaceus strain WA0000019051 18S r...  36.2    1.5  
gb|JX857294.1|  Uncultured fungus clone VOG_1_1_2_2 internal t...  36.2    1.5  
dbj|AB856039.1|  Tricholoma fulvocastaneum genes for ITS1, 5.8...  36.2    1.5  
dbj|AB856038.1|  Tricholoma bakamatsutake genes for ITS1, 5.8S...  36.2    1.5  
dbj|AB856036.1|  Tricholoma matsutake genes for ITS1, 5.8S rRN...  36.2    1.5  
dbj|AB854104.1|  Sarcomyxa serotina genes for 18S rRNA, ITS1, ...  36.2    1.5  
dbj|AB854101.1|  Sarcomyxa serotina genes for 18S rRNA, ITS1, ...  36.2    1.5  
dbj|AB854098.1|  Sarcomyxa serotina genes for 18S rRNA, ITS1, ...  36.2    1.5  
dbj|AB854095.1|  Sarcomyxa serotina genes for 18S rRNA, ITS1, ...  36.2    1.5  
dbj|AB854092.1|  Panellus edulis genes for 18S rRNA, ITS1, 5.8...  36.2    1.5  
dbj|AB854089.1|  Panellus edulis genes for 18S rRNA, ITS1, 5.8...  36.2    1.5  
dbj|AB854086.1|  Panellus edulis genes for 18S rRNA, ITS1, 5.8...  36.2    1.5  
dbj|AB854083.1|  Panellus edulis genes for 18S rRNA, ITS1, 5.8...  36.2    1.5  
gb|JX271821.1|  Sarcodon squamosus voucher TO AV 593-S 18S rib...  36.2    1.5  
gb|JX271820.1|  Sarcodon squamosus voucher TO AV 258-S 18S rib...  36.2    1.5  
gb|JX271819.1|  Sarcodon squamosus voucher TO AV 1195 18S ribo...  36.2    1.5  
gb|JX271816.1|  Sarcodon sp. TUR-A 195696 18S ribosomal RNA ge...  36.2    1.5  
gb|JX271815.1|  Sarcodon sp. TUR-A 195698 18S ribosomal RNA ge...  36.2    1.5  
gb|JX271813.1|  Sarcodon sp. MCVE 27374 18S ribosomal RNA gene...  36.2    1.5  
gb|JX271812.1|  Sarcodon imbricatus voucher MCVE 27382 18S rib...  36.2    1.5  
gb|JX271811.1|  Sarcodon imbricatus voucher MCVE 27381 18S rib...  36.2    1.5  
gb|JX271810.1|  Sarcodon imbricatus voucher MCVE 27380 18S rib...  36.2    1.5  
gb|KF208519.1|  Chalciporus sp. JLF-2013 voucher Trappe31806 i...  36.2    1.5  
gb|KF030237.1|  Mycena sp. JLF2626 internal transcribed spacer...  36.2    1.5  
gb|KF020693.2|  Candida zeylanoides isolate AK21 18S ribosomal...  36.2    1.5  
gb|KC166694.1|  Wrightoporia sp. KUC20110922-37 18S small subu...  36.2    1.5  
gb|KC166693.1|  Wrightoporia japonica isolate KUC20111019A-29 ...  36.2    1.5  
gb|KF258726.1|  Paratritirachium cylindroconium strain CBS 838...  36.2    1.5  
gb|KF258723.1|  Paratritirachium sp. HDTN-2013 strain DAOM 242...  36.2    1.5  
gb|KF258724.1|  Paratritirachium sp. HDTN-2013 strain DAOM 242...  36.2    1.5  
gb|KF192813.1|  Hypsizygus marmoreus strain 1-1 18S ribosomal ...  36.2    1.5  
gb|KF219602.1|  Phaeocollybia phaeogaleroides voucher rle2009-...  36.2    1.5  
gb|KF219600.1|  Phaeocollybia phaeogaleroides voucher RLE 2007...  36.2    1.5  
gb|KF219599.1|  Phaeocollybia phaeogaleroides voucher LN 20710...  36.2    1.5  
gb|KF219598.1|  Phaeocollybia phaeogaleroides voucher LN 20710...  36.2    1.5  
gb|KF219597.1|  Phaeocollybia spadicea voucher a2011031ox-01 1...  36.2    1.5  
gb|KF219596.1|  Phaeocollybia spadicea voucher a2061114o2-O 18...  36.2    1.5  
gb|KF219595.1|  Phaeocollybia spadicea voucher Dcalver 200-13 ...  36.2    1.5  
gb|KF219594.1|  Phaeocollybia spadicea voucher RLE 2007-165 18...  36.2    1.5  
gb|KF219593.1|  Phaeocollybia spadicea voucher RLE 2007-060 18...  36.2    1.5  
gb|KF219589.1|  Phaeocollybia pseudofestiva voucher rle2007-06...  36.2    1.5  
gb|KF219588.1|  Phaeocollybia pseudofestiva voucher lln1921104...  36.2    1.5  
gb|KF219587.1|  Phaeocollybia pseudofestiva voucher lln1921007...  36.2    1.5  
gb|KF219586.1|  Phaeocollybia piceae voucher LLN1941022-7 18S ...  36.2    1.5  
gb|KF219584.1|  Phaeocollybia piceae voucher rle2009-38 18S ri...  36.2    1.5  
gb|KF219581.1|  Phaeocollybia lilacifolia voucher Ex 199-M 18S...  36.2    1.5  
gb|KF219580.1|  Phaeocollybia lilacifolia voucher RLE 2006 043...  36.2    1.5  
gb|KF219579.1|  Phaeocollybia lilacifolia voucher A206 1114 O1...  36.2    1.5  
gb|KF219569.1|  Phaeocollybia dissiliens voucher RLE 2008 138 ...  36.2    1.5  
gb|KF219568.1|  Phaeocollybia dissiliens voucher RLE 2007 169 ...  36.2    1.5  
gb|KF206334.1|  Ramaria sp. OSC 134658 18S ribosomal RNA gene,...  36.2    1.5  
gb|KF206332.1|  Alpova sp. FW2010026 18S ribosomal RNA gene, p...  36.2    1.5  
gb|KF443241.1|  Cora strigosa isolate DIC107 18S ribosomal RNA...  36.2    1.5  
gb|KF443240.1|  Cora squamiformis isolate DIC146 18S ribosomal...  36.2    1.5  
gb|KF443239.1|  Cora reticulifera isolate DIC119 18S ribosomal...  36.2    1.5  
gb|KF443238.1|  Cora pavonia isolate DIC215 18S ribosomal RNA ...  36.2    1.5  
gb|KF443237.1|  Cora inversa isolate DIC154 18S ribosomal RNA ...  36.2    1.5  
gb|KF443236.1|  Cora inversa isolate DIC149 18S ribosomal RNA ...  36.2    1.5  
gb|KF443235.1|  Cora hirsuta isolate DIC152 18S ribosomal RNA ...  36.2    1.5  
gb|KF443233.1|  Cora arachnoidea isolate DIC280 18S ribosomal ...  36.2    1.5  
gb|KF443232.1|  Cora arachnoidea isolate DIC279 18S ribosomal ...  36.2    1.5  
gb|KF443231.1|  Cora aspera isolate DIC141 18S ribosomal RNA g...  36.2    1.5  
gb|KF443230.1|  Cora aspera isolate DIC110 18S ribosomal RNA g...  36.2    1.5  
gb|KF443228.1|  Dictyonema spongiosum isolate DIC116 18S ribos...  36.2    1.5  
gb|KF443223.1|  Dictyonema obscuratum isolate DIC126 18S ribos...  36.2    1.5  
gb|KF443222.1|  Dictyonema metallicum isolate DIC123 18S ribos...  36.2    1.5  
gb|KF443221.1|  Dictyonema hernandezii isolate DIC122 18S ribo...  36.2    1.5  
gb|KC261491.1|  Entoloma sp. BRB 18S ribosomal RNA gene, parti...  36.2    1.5  
gb|KC261490.1|  Entoloma sp. SACHS 18S ribosomal RNA gene, par...  36.2    1.5  
gb|KF572133.1|  Trametes versicolor voucher AF8-109 internal t...  36.2    1.5  
gb|JX515291.1|  Moniliophthora roreri isolate B4 18S ribosomal...  36.2    1.5  
gb|JX515290.1|  Moniliophthora roreri isolate B3 18S ribosomal...  36.2    1.5  
gb|JX515289.1|  Moniliophthora roreri isolate B2b internal tra...  36.2    1.5  
gb|JX515288.1|  Moniliophthora roreri isolate B2a 18S ribosoma...  36.2    1.5  
gb|JX515287.1|  Moniliophthora roreri isolate B1b 18S ribosoma...  36.2    1.5  
gb|KF057751.1|  Saccharomyces paradoxus strain LL12_028 intern...  36.2    1.5  
gb|KF057750.1|  Lachancea thermotolerans strain LL12_110 inter...  36.2    1.5  
gb|KF057749.1|  Lachancea thermotolerans strain LL12_109 inter...  36.2    1.5  
gb|KF057748.1|  Lachancea thermotolerans strain LL12_108 inter...  36.2    1.5  
gb|KF057747.1|  Lachancea thermotolerans strain LL12_107 inter...  36.2    1.5  
gb|KF057746.1|  Ogataea parapolymorpha strain LL12_106 interna...  36.2    1.5  
gb|KF057745.1|  Lachancea thermotolerans strain LL12_105 inter...  36.2    1.5  
gb|KF057744.1|  Lachancea thermotolerans strain LL12_104 inter...  36.2    1.5  
gb|KF057718.1|  Debaryomyces hansenii strain LL12_113 internal...  36.2    1.5  
gb|KF057713.1|  Saccharomyces paradoxus strain LL12_036 intern...  36.2    1.5  
gb|KF057712.1|  Saccharomyces paradoxus strain LL12_026 intern...  36.2    1.5  
gb|KF057711.1|  Saccharomyces paradoxus strain LL12_027 intern...  36.2    1.5  
gb|KF057702.1|  Lachancea waltii strain LL12_063 internal tran...  36.2    1.5  
gb|KF057701.1|  Lachancea kluyveri strain LL12_062 internal tr...  36.2    1.5  
gb|KF057700.1|  Kazachstania aerobia strain LL12_061 internal ...  36.2    1.5  
gb|KF057699.1|  Torulaspora delbrueckii strain LL12_046 intern...  36.2    1.5  
gb|KF057698.1|  Fungal sp. LL12_060 internal transcribed space...  36.2    1.5  
gb|KF057697.1|  Lachancea kluyveri strain LL12_059 internal tr...  36.2    1.5  
gb|KF057695.1|  Lachancea thermotolerans strain LL12_057 inter...  36.2    1.5  
gb|KF057694.1|  Lachancea thermotolerans strain LL12_056 inter...  36.2    1.5  
gb|KF057693.1|  Lachancea kluyveri strain LL12_055 internal tr...  36.2    1.5  
gb|KF057689.1|  Torulaspora delbrueckii strain LL12_051 intern...  36.2    1.5  
gb|KF057686.1|  Candida sp. OTU4 JBL-2013 strain LL12_048 inte...  36.2    1.5  
gb|KF057684.1|  Wickerhamomyces anomalus strain LL12_076 inter...  36.2    1.5  
gb|KF057683.1|  Torulaspora delbrueckii strain LL12_090 intern...  36.2    1.5  
gb|KF057681.1|  Zygosaccharomyces rouxii strain LL12_088 inter...  36.2    1.5  
gb|KF057673.1|  Lachancea kluyveri strain LL12_081 internal tr...  36.2    1.5  
gb|KF057671.1|  Torulaspora delbrueckii strain LL12_074 intern...  36.2    1.5  
gb|KF057668.1|  Lachancea thermotolerans strain LL12_078 inter...  36.2    1.5  
gb|KF057666.1|  Meyerozyma guilliermondii strain LL12_111 inte...  36.2    1.5  
gb|KF057664.1|  Lachancea thermotolerans strain LL12_118 inter...  36.2    1.5  
gb|KF057663.1|  Lachancea thermotolerans strain LL12_117 inter...  36.2    1.5  
gb|KF057661.1|  Lachancea thermotolerans strain LL12_115 inter...  36.2    1.5  
gb|KF057660.1|  Torulaspora delbrueckii strain LL12_114 intern...  36.2    1.5  
gb|KF057658.1|  Kazachstania servazzii strain LL12_071 interna...  36.2    1.5  
gb|KF057657.1|  Lachancea thermotolerans strain LL12_070 inter...  36.2    1.5  
gb|KF057656.1|  Lachancea kluyveri strain LL12_069 internal tr...  36.2    1.5  
gb|KF057655.1|  Torulaspora delbrueckii strain LL12_067 intern...  36.2    1.5  
gb|KF057654.1|  Kluyveromyces lactis strain LL12_066 internal ...  36.2    1.5  
gb|KF057653.1|  Torulaspora delbrueckii strain LL12_065 intern...  36.2    1.5  
gb|KF057652.1|  Kluyveromyces lactis strain LL12_064 internal ...  36.2    1.5  
gb|KF057651.1|  Wickerhamomyces anomalus strain LL12_045 inter...  36.2    1.5  
gb|KF057650.1|  Wickerhamomyces anomalus strain LL12_044 inter...  36.2    1.5  
gb|KF057649.1|  Lachancea thermotolerans strain LL12_032 inter...  36.2    1.5  
gb|KF057648.1|  Lachancea thermotolerans strain LL12_031 inter...  36.2    1.5  
gb|KF057647.1|  Lachancea thermotolerans strain LL12_035 inter...  36.2    1.5  
gb|KF057646.1|  Lachancea thermotolerans strain LL12_034 18S r...  36.2    1.5  
gb|KF057645.1|  Lachancea thermotolerans strain LL12_033 18S r...  36.2    1.5  
gb|KF057644.1|  Lachancea thermotolerans strain LL12_041 inter...  36.2    1.5  
gb|KF057643.1|  Lachancea thermotolerans strain LL12_040 inter...  36.2    1.5  
gb|KF057642.1|  Saccharomyces paradoxus strain LL12_030 intern...  36.2    1.5  
gb|KF057641.1|  Torulaspora delbrueckii strain LL12_039 intern...  36.2    1.5  
gb|KF057640.1|  Torulaspora delbrueckii strain LL12_038 intern...  36.2    1.5  
gb|KF057638.1|  Candida sp. OTU4 JBL-2013 strain LL12_091 inte...  36.2    1.5  
gb|KF057637.1|  Lachancea thermotolerans strain LL12_043 18S r...  36.2    1.5  
gb|KF057636.1|  Lachancea thermotolerans strain LL12_042 inter...  36.2    1.5  
gb|KF057607.1|  Saccharomyces paradoxus strain LL11_007 intern...  36.2    1.5  
gb|KF057583.1|  Saccharomyces paradoxus strain LL11-006 intern...  36.2    1.5  
gb|KF057527.1|  Saccharomyces paradoxus strain LL11_005 intern...  36.2    1.5  
gb|KF057515.1|  Kazachstania aerobia strain LL11_014 internal ...  36.2    1.5  
gb|KF057513.1|  Kluyveromyces dobzhanskii strain LL11_019 inte...  36.2    1.5  
gb|KF057512.1|  Fungal sp. LL11_018 18S ribosomal RNA gene, pa...  36.2    1.5  
gb|KF057510.1|  Kazachstania aerobia strain LL11_016 internal ...  36.2    1.5  
gb|KF057509.1|  Torulaspora delbrueckii strain LL11_015 intern...  36.2    1.5  
gb|KF057505.1|  Saccharomyces paradoxus strain LL11_012 intern...  36.2    1.5  
gb|KF057503.1|  Saccharomyces paradoxus strain LL12_025 intern...  36.2    1.5  
gb|KF057502.1|  Lachancea thermotolerans strain LL12_095 inter...  36.2    1.5  
gb|KF057501.1|  Lachancea thermotolerans strain LL12_094 inter...  36.2    1.5  
gb|KF057500.1|  Lachancea thermotolerans strain LL12_093 inter...  36.2    1.5  
gb|KF057498.1|  Lachancea thermotolerans strain LL12_101 inter...  36.2    1.5  
gb|KF057495.1|  Kluyveromyces lactis strain LL12_098 internal ...  36.2    1.5  
gb|KF146177.1|  Ganoderma lucidum strain 77002 18S ribosomal R...  36.2    1.5  
gb|KF193980.1|  Phanerochaete sordida isolate BPS89 internal t...  36.2    1.5  
gb|KF221092.1|  Basidiomycota sp. SAMN02169248 18S ribosomal R...  36.2    1.5  
gb|KF281607.1|  Candida tropicalis strain SSm-39 internal tran...  36.2    1.5  
gb|JX297439.1|  Fomitiporia sp. MC-2012 strain FH324 internal ...  36.2    1.5  
gb|JX297438.1|  Fomitiporia sp. MC-2012 strain FH319 internal ...  36.2    1.5  
gb|JX297437.1|  Fomitiporia sp. MC-2012 strain FH214 internal ...  36.2    1.5  
gb|JX297435.1|  Fomitiporia sp. MC-2012 strain FH189 internal ...  36.2    1.5  
gb|JX297434.1|  Fomitiporia sp. MC-2012 strain FH187 internal ...  36.2    1.5  
gb|JX297433.1|  Fomitiporia sp. MC-2012 strain FH184 internal ...  36.2    1.5  
gb|JX297431.1|  Fomitiporia sp. MC-2012 strain FH155 internal ...  36.2    1.5  
gb|JX297430.1|  Fomitiporia sp. MC-2012 strain FH46 internal t...  36.2    1.5  
gb|JX297429.1|  Fomitiporia sp. MC-2012 strain FH43 internal t...  36.2    1.5  
gb|KF291014.1|  Schizophyllum commune isolate VPCI 240/P/13 in...  36.2    1.5  
gb|KF291013.1|  Marasmiellus palmivorus isolate VPCI 455/P/12 ...  36.2    1.5  
gb|KF291012.1|  Phanerochaete stereoides isolate VPCI 2073/12 ...  36.2    1.5  
gb|KF291010.1|  Phanerochaete stereoides isolate VPCI 1880/12 ...  36.2    1.5  
gb|KF410667.1|  Uncultured fungus clone ECM17 internal transcr...  36.2    1.5  
gb|KF410666.1|  Uncultured Xerocomus clone ECM16 internal tran...  36.2    1.5  
gb|KF410665.1|  Uncultured Xerocomus clone ECM15 5.8S ribosoma...  36.2    1.5  
gb|KF410656.1|  Uncultured Laccaria clone ECM6 internal transc...  36.2    1.5  
gb|KF410655.1|  Uncultured Laccaria clone ECM5 internal transc...  36.2    1.5  
gb|KF410654.1|  Uncultured Inocybe clone ECM4 internal transcr...  36.2    1.5  
gb|KF410653.1|  Uncultured Inocybe clone ECM3 internal transcr...  36.2    1.5  
gb|KF055227.1|  Tilletia mactaggartii voucher BRIP51853 intern...  36.2    1.5  
gb|KF055226.1|  Tilletia geeringii voucher BRIP51851 internal ...  36.2    1.5  
gb|KF055224.1|  Tilletia marjaniae voucher BRIP49721 internal ...  36.2    1.5  
gb|KC607902.1|  Candida albicans strain 04 18S ribosomal RNA g...  36.2    1.5  
gb|KF029722.1|  Corticium salmonicolor cultivar Royal Deliciou...  36.2    1.5  
gb|KF164430.1|  Ganoderma boninense strain GBLS internal trans...  36.2    1.5  
gb|KC846140.1|  Candida orthopsilosis strain LEMIH40 18S ribos...  36.2    1.5  
gb|KF020710.1|  Armillaria sp. Hrascica_LS1 internal transcrib...  36.2    1.5  
gb|KF020709.1|  Armillaria sp. Hrascica_M1 18S ribosomal RNA g...  36.2    1.5  
gb|KF020708.1|  Armillaria sp. Hrascica_vz2 18S ribosomal RNA ...  36.2    1.5  
gb|KF020706.1|  Armillaria mellea isolate 17_7_9 18S ribosomal...  36.2    1.5  
gb|KF031308.1|  Pichia kudriavzevii clone URM1059 18S ribosoma...  36.2    1.5  
gb|KF031307.1|  Candida albicans clone URM3627 18S ribosomal R...  36.2    1.5  
gb|JX535080.1|  Antrodia sp. 47 OA-2013 internal transcribed s...  36.2    1.5  
gb|JX507733.1|  Piptoporus betulinus isolate 277 internal tran...  36.2    1.5  
gb|JX507729.1|  Antrodia sp. 269 OA-2013 internal transcribed ...  36.2    1.5  
gb|JX507712.1|  Gloeophyllum sepiarium isolate 202 internal tr...  36.2    1.5  
gb|JX507707.1|  Phlebiopsis gigantea isolate 189 internal tran...  36.2    1.5  
gb|JX507702.1|  Polyporus sp. 183 OA-2013 internal transcribed...  36.2    1.5  
gb|JX507648.1|  Polyporales sp. 56 OA-2013 internal transcribe...  36.2    1.5  
gb|JX507628.1|  Pholiota sp. 14 OA-2013 internal transcribed s...  36.2    1.5  
gb|JX093811.1|  Fomitiporia sp. PS6 MA-2013 strain MUCL 53798 ...  36.2    1.5  
gb|JX093810.1|  Fomitiporia sp. PS5 MA-2013 strain MUCL 53797 ...  36.2    1.5  
gb|JX093809.1|  Fomitiporia sp. PS5 MA-2013 strain MUCL 51555 ...  36.2    1.5  
gb|JX093808.1|  Fomitiporia sp. PS4 MA-2013 strain MUCL 53994 ...  36.2    1.5  
gb|JX093807.1|  Fomitiporia sp. PS4 MA-2013 strain MUCL 53993 ...  36.2    1.5  
gb|JX093805.1|  Fomitiporia sp. PS3a MA-2013 strain MUCL 53985...  36.2    1.5  
gb|JX093804.1|  Fomitiporia sp. PS3a MA-2013 strain MUCL 53800...  36.2    1.5  
gb|JX093803.1|  Fomitiporia sp. PS3a MA-2013 strain MUCL 53793...  36.2    1.5  
gb|JX093802.1|  Fomitiporia sp. PS3a MA-2013 strain MUCL 53785...  36.2    1.5  
gb|JX093801.1|  Fomitiporia sp. PS3a MA-2013 strain MUCL 53111...  36.2    1.5  
gb|JX093800.1|  Fomitiporia sp. PS3a MA-2013 strain MUCL 53106...  36.2    1.5  
gb|JX093799.1|  Fomitiporia sp. PS3a MA-2013 strain MUCL 53034...  36.2    1.5  
gb|JX093798.1|  Fomitiporia sp. PS3a MA-2013 strain MUCL 51464...  36.2    1.5  
gb|JX093797.1|  Fomitiporia sp. PS2 MA-2013 strain MUCL 53992 ...  36.2    1.5  
gb|JX093795.1|  Fomitiporia sp. PS2 MA-2013 strain MUCL 53108 ...  36.2    1.5  
gb|JX093791.1|  Fomitiporia sp. MUCL 53675 18S ribosomal RNA g...  36.2    1.5  
gb|JX093790.1|  Fomitiporia punctata strain MUCL 53548 18S rib...  36.2    1.5  
gb|JX093789.1|  Phellinus hartigii strain MUCL 53551 18S ribos...  36.2    1.5  
gb|JX093788.1|  Phellinus hartigii strain MUCL 53550 18S ribos...  36.2    1.5  
gb|JX093787.1|  Phellinus hartigii strain MUCL 53549 18S ribos...  36.2    1.5  
gb|JX093785.1|  Phellinus apiahynus strain MUCL 53726 18S ribo...  36.2    1.5  
gb|JX093784.1|  Phellinus apiahynus strain MUCL 53991 18S ribo...  36.2    1.5  
gb|JX093783.1|  Phellinus apiahynus strain MUCL 53990 18S ribo...  36.2    1.5  
gb|JX093782.1|  Phellinus apiahynus strain MUCL 53989 18S ribo...  36.2    1.5  
gb|JX093781.1|  Phellinus apiahynus strain MUCL 53988 18S ribo...  36.2    1.5  
gb|JX093779.1|  Phellinus apiahynus strain MUCL 53156 18S ribo...  36.2    1.5  
gb|JX093777.1|  Phellinus apiahynus strain MUCL 53145 18S ribo...  36.2    1.5  
gb|JX093776.1|  Phellinus apiahynus strain MUCL 53135 18S ribo...  36.2    1.5  
gb|JX093775.1|  Phellinus apiahynus strain MUCL 53071 internal...  36.2    1.5  
gb|JX093774.1|  Phellinus apiahynus strain MUCL 53047 18S ribo...  36.2    1.5  
gb|JX093773.1|  Phellinus apiahynus strain MUCL 53042 18S ribo...  36.2    1.5  
gb|JX093772.1|  Phellinus apiahynus strain MUCL 53041 18S ribo...  36.2    1.5  
gb|JX093771.1|  Phellinus apiahynus strain MUCL 53022 18S ribo...  36.2    1.5  
gb|JX093770.1|  Phellinus apiahynus strain MUCL 51456 18S ribo...  36.2    1.5  
gb|JX093769.1|  Phellinus apiahynus strain MUCL 51454 18S ribo...  36.2    1.5  
gb|JX474838.1|  Uncultured Trichophaea clone UE_ITA239 interna...  36.2    1.5  
gb|JX474819.1|  Uncultured Inocybe clone UE_ITA020 18S ribosom...  36.2    1.5  
gb|JX157584.1|  Fibroporia radiculosa voucher DBB2 18S ribosom...  36.2    1.5  
gb|JX157583.1|  Antrodia sinuosa voucher DBB4 18S ribosomal RN...  36.2    1.5  
gb|KC962411.1|  Tephrocybe platypus voucher LE 295971 18S, ITS...  36.2    1.5  
gb|KC962410.1|  Clitocybe salmonilamella voucher NY16995 18S r...  36.2    1.5  
gb|KF472173.1|  Meyerozyma guilliermondii isolate SZ-28 intern...  36.2    1.5  
gb|KF472172.1|  Hanseniaspora guilliermondii isolate SZ-26 int...  36.2    1.5  
gb|KC884343.1|  Uncultured fungus clone 6_344 18S ribosomal RN...  36.2    1.5  
gb|KC884331.1|  Uncultured fungus clone 6_241 18S ribosomal RN...  36.2    1.5  
gb|KC884270.1|  Uncultured fungus clone 7-140 18S ribosomal RN...  36.2    1.5  
gb|KF023073.1|  Cortinarius fulvoconicus voucher DAKM-009 18S ...  36.2    1.5  
gb|KF258722.1|  Amanita wadjukiorum clone 46 18S ribosomal RNA...  36.2    1.5  
gb|KF258721.1|  Amanita wadjukiorum clone 11 18S ribosomal RNA...  36.2    1.5  
gb|KF258719.1|  Amanita wadjukiorum clone 87 18S ribosomal RNA...  36.2    1.5  
gb|KF017941.1|  Amanita orientifulva voucher KA12-1596 18S rib...  36.2    1.5  
gb|KF017949.1|  Amanita vaginata voucher KA12-1190 18S ribosom...  36.2    1.5  
gb|KF017948.1|  Amanita vaginata voucher KA12-0665 18S ribosom...  36.2    1.5  
gb|KF017947.1|  Amanita subglobosa voucher KA12-0848 18S ribos...  36.2    1.5  
gb|KF017945.1|  Amanita rubrovolvata voucher KA12-1023 18S rib...  36.2    1.5  
gb|KF017942.1|  Amanita pantherina voucher KA12-0932 18S ribos...  36.2    1.5  
gb|KF017940.1|  Amanita orientifulva voucher KA12-0642 18S rib...  36.2    1.5  
gb|KF017939.1|  Amanita melleiceps voucher KA12-1213 18S ribos...  36.2    1.5  
gb|KF017936.1|  Amanita griseofolia voucher KA12-1454 18S ribo...  36.2    1.5  
gb|KF017935.1|  Amanita griseofolia voucher KA12-0994 18S ribo...  36.2    1.5  
gb|KF017933.1|  Amanita fulva voucher KA12-1406 18S ribosomal ...  36.2    1.5  
gb|KF017932.1|  Amanita farinosa voucher KA12-1009 18S ribosom...  36.2    1.5  
gb|KF017931.1|  Amanita farinosa voucher KA12-0783 18S ribosom...  36.2    1.5  
gb|KF017929.1|  Amanita ceciliae voucher KA12-0758 18S ribosom...  36.2    1.5  
gb|KC966373.1|  Uncultured fungus clone 127_NA9_P32_O22 18S ri...  36.2    1.5  
gb|KC966370.1|  Uncultured fungus clone 127_NA9_P32_D15 18S ri...  36.2    1.5  
gb|KC966367.1|  Uncultured fungus clone 127_NA9_P32_B14 18S ri...  36.2    1.5  
gb|KC966359.1|  Uncultured fungus clone 127_NA9_P31_F6 18S rib...  36.2    1.5  
gb|KC966345.1|  Uncultured fungus clone 127_NA4_P31_F11 18S ri...  36.2    1.5  
gb|KC966331.1|  Uncultured fungus clone 127_NA2_P31_I6 18S rib...  36.2    1.5  
gb|KC966321.1|  Uncultured fungus clone 127_NA12_P32_M4 18S ri...  36.2    1.5  
gb|KC966318.1|  Uncultured fungus clone 127_NA12_P32_L14 18S r...  36.2    1.5  
gb|KC966314.1|  Uncultured fungus clone 127_NA12_P32_I13 18S r...  36.2    1.5  
gb|KC966310.1|  Uncultured fungus clone 127_NA12_P32_E2 18S ri...  36.2    1.5  
gb|KC966292.1|  Uncultured fungus clone 127_NA12_P31_K16 18S r...  36.2    1.5  
gb|KC966281.1|  Uncultured fungus clone 127_NA11_P31_P5 18S ri...  36.2    1.5  
gb|KC966279.1|  Uncultured fungus clone 127_NA10_P32_C9 18S ri...  36.2    1.5  
gb|KC966278.1|  Uncultured fungus clone 127_NA10_P32_C12 18S r...  36.2    1.5  
gb|KC966276.1|  Uncultured fungus clone 127_NA10_P31_K2 18S ri...  36.2    1.5  
gb|KC966275.1|  Uncultured fungus clone 127_NA10_P31_J6 18S ri...  36.2    1.5  
gb|KC966269.1|  Uncultured fungus clone 126_NA9_P32_H10 18S ri...  36.2    1.5  
gb|KC966195.1|  Uncultured fungus clone 126_NA10_P32_B24 18S r...  36.2    1.5  
gb|KC966192.1|  Uncultured fungus clone 126_NA10_P31_C11 18S r...  36.2    1.5  
gb|KC966166.1|  Uncultured fungus clone 123_NA3_P31_B9 18S rib...  36.2    1.5  
gb|KC966160.1|  Uncultured fungus clone 123_NA12_P32_I18 18S r...  36.2    1.5  
gb|KC966144.1|  Uncultured fungus clone 123_NA10_P31_M12 18S r...  36.2    1.5  
gb|KC966142.1|  Uncultured fungus clone 123_NA10_P31_B24 18S r...  36.2    1.5  
gb|KC966136.1|  Uncultured fungus clone 112_NA9_P32_M3 18S rib...  36.2    1.5  
gb|KC966132.1|  Uncultured fungus clone 112_NA9_P32_H5 18S rib...  36.2    1.5  
gb|KC966129.1|  Uncultured fungus clone 112_NA9_P32_F10 18S ri...  36.2    1.5  
gb|KC966126.1|  Uncultured fungus clone 112_NA9_P32_A6 18S rib...  36.2    1.5  
gb|KC966119.1|  Uncultured fungus clone 112_NA9_P31_F23 18S ri...  36.2    1.5  
gb|KC966114.1|  Uncultured fungus clone 112_NA8_P32_J22 18S ri...  36.2    1.5  
gb|KC966100.1|  Uncultured fungus clone 112_NA4_P32_K20 18S ri...  36.2    1.5  
gb|KC966099.1|  Uncultured fungus clone 112_NA4_P32_K15 18S ri...  36.2    1.5  
gb|KC966085.1|  Uncultured fungus clone 112_NA3_P32_N5 18S rib...  36.2    1.5  
gb|KC966080.1|  Uncultured fungus clone 112_NA3_P32_B23 18S ri...  36.2    1.5  
gb|KC966052.1|  Uncultured fungus clone 112_NA12_P32_G9 18S ri...  36.2    1.5  
gb|KC966049.1|  Uncultured fungus clone 112_NA12_P32_C5 18S ri...  36.2    1.5  
gb|KC966045.1|  Uncultured fungus clone 112_NA11_P33_N1 18S ri...  36.2    1.5  
gb|KC966044.1|  Uncultured fungus clone 112_NA11_P33_K4 18S ri...  36.2    1.5  
gb|KC966043.1|  Uncultured fungus clone 112_NA11_P33_A23 18S r...  36.2    1.5  
gb|KC966041.1|  Uncultured fungus clone 112_NA11_P31_I5 18S ri...  36.2    1.5  
gb|KC966040.1|  Uncultured fungus clone 112_NA11_P31_C15 18S r...  36.2    1.5  
gb|KC966039.1|  Uncultured fungus clone 112_NA10_P32_G14 18S r...  36.2    1.5  
gb|KC965966.1|  Uncultured fungus clone 106_NA10_P32_D18 18S r...  36.2    1.5  
gb|KC965964.1|  Uncultured fungus clone 106_NA10_P31_K8 18S ri...  36.2    1.5  
gb|KC965962.1|  Uncultured fungus clone 103_NA8_P32_P12 18S ri...  36.2    1.5  
gb|KC965943.1|  Uncultured fungus clone 103_NA7_P32_P5 18S rib...  36.2    1.5  
gb|KC965941.1|  Uncultured fungus clone 103_NA7_P32_E17 18S ri...  36.2    1.5  
gb|KC965894.1|  Uncultured fungus clone 103_NA12_P32_D3 18S ri...  36.2    1.5  
gb|KC965874.1|  Uncultured fungus clone 103_NA10_P31_N16 18S r...  36.2    1.5  
gb|KC965870.1|  Uncultured fungus clone 103_NA10_P31_C9 18S ri...  36.2    1.5  
gb|KC965866.1|  Uncultured fungus clone 102_NA7_P32_K4 18S rib...  36.2    1.5  
gb|KC965862.1|  Uncultured fungus clone 102_NA3_P32_A1 18S rib...  36.2    1.5  
gb|KC965860.1|  Uncultured fungus clone 102_NA3_P31_H15 18S ri...  36.2    1.5  
gb|KC965846.1|  Uncultured fungus clone 102_NA10_P32_B1 18S ri...  36.2    1.5  
gb|KC965845.1|  Uncultured fungus clone 102_NA10_P31_E2 18S ri...  36.2    1.5  
gb|KC965829.1|  Uncultured fungus clone 99_NA9_P31_I2 18S ribo...  36.2    1.5  
gb|KC965816.1|  Uncultured fungus clone 99_NA8_P31_N8 18S ribo...  36.2    1.5  
gb|KC965794.1|  Uncultured fungus clone 99_NA3_P32_E22 18S rib...  36.2    1.5  
gb|KC965783.1|  Uncultured fungus clone 99_NA3_P31_J13 18S rib...  36.2    1.5  
gb|KC965781.1|  Uncultured fungus clone 99_NA3_P31_E17 18S rib...  36.2    1.5  
gb|KC965773.1|  Uncultured fungus clone 99_NA3_P31_A18 18S rib...  36.2    1.5  
gb|KC965734.1|  Uncultured fungus clone 91_NA8_P32_F6 18S ribo...  36.2    1.5  
gb|KC965732.1|  Uncultured fungus clone 91_NA8_P31_K9 18S ribo...  36.2    1.5  
gb|KC965726.1|  Uncultured fungus clone 91_NA3_P32_O14 18S rib...  36.2    1.5  
gb|KC965711.1|  Uncultured fungus clone 91_NA2_P31_L20 18S rib...  36.2    1.5  
gb|KC965706.1|  Uncultured fungus clone 91_NA12_P32_L19 18S ri...  36.2    1.5  
gb|KC965702.1|  Uncultured fungus clone 91_NA12_P32_G8 18S rib...  36.2    1.5  
gb|KC965695.1|  Uncultured fungus clone 91_NA12_P32_C13 18S ri...  36.2    1.5  
gb|KC965685.1|  Uncultured fungus clone 91_NA12_P31_M12 18S ri...  36.2    1.5  
gb|KC965684.1|  Uncultured fungus clone 91_NA12_P31_K10 18S ri...  36.2    1.5  
gb|KC965683.1|  Uncultured fungus clone 91_NA12_P31_G7 18S rib...  36.2    1.5  
gb|KC965678.1|  Uncultured fungus clone 91_NA12_P31_C13 18S ri...  36.2    1.5  
gb|KC965656.1|  Uncultured fungus clone 87_NA8_P32_J5 18S ribo...  36.2    1.5  
gb|KC965646.1|  Uncultured fungus clone 87_NA3_P32_L23 18S rib...  36.2    1.5  
gb|KC965626.1|  Uncultured fungus clone 87_NA12_P32_D11 18S ri...  36.2    1.5  
gb|KC965603.1|  Uncultured fungus clone 87_NA11_P31_E1 18S rib...  36.2    1.5  
gb|KC965598.1|  Uncultured fungus clone 87_NA10_P32_O11 18S ri...  36.2    1.5  
gb|KC965596.1|  Uncultured fungus clone 87_NA10_P32_L10 18S ri...  36.2    1.5  
gb|KC965573.1|  Uncultured fungus clone 68_NA8_P32_G22 18S rib...  36.2    1.5  
gb|KC965566.1|  Uncultured fungus clone 68_NA8_P31_J22 18S rib...  36.2    1.5  
gb|KC965538.1|  Uncultured fungus clone 68_NA2_P32_H6 18S ribo...  36.2    1.5  
gb|KC965534.1|  Uncultured fungus clone 68_NA2_P31_L18 18S rib...  36.2    1.5  
gb|KC965525.1|  Uncultured fungus clone 68_NA12_P32_P24 18S ri...  36.2    1.5  
gb|KC965518.1|  Uncultured fungus clone 68_NA12_P31_L23 18S ri...  36.2    1.5  
gb|KC965511.1|  Uncultured fungus clone 68_NA11_P33_H21 18S ri...  36.2    1.5  
gb|KC965488.1|  Uncultured fungus clone 67_NA9_P32_I20 18S rib...  36.2    1.5  
gb|KC965484.1|  Uncultured fungus clone 67_NA8_P32_J10 18S rib...  36.2    1.5  
gb|KC965482.1|  Uncultured fungus clone 67_NA8_P32_D9 18S ribo...  36.2    1.5  
gb|KC965477.1|  Uncultured fungus clone 67_NA7_P32_P10 18S rib...  36.2    1.5  
gb|KC965475.1|  Uncultured fungus clone 67_NA7_P32_L10 18S rib...  36.2    1.5  
gb|KC965472.1|  Uncultured fungus clone 67_NA7_P32_H20 18S rib...  36.2    1.5  
gb|KC965470.1|  Uncultured fungus clone 67_NA7_P32_B15 18S rib...  36.2    1.5  
gb|KC965462.1|  Uncultured fungus clone 67_NA4_P32_C20 18S rib...  36.2    1.5  
gb|KC965443.1|  Uncultured fungus clone 67_NA3_P31_I24 18S rib...  36.2    1.5  
gb|KC965431.1|  Uncultured fungus clone 67_NA12_P31_M17 18S ri...  36.2    1.5  
gb|KC965425.1|  Uncultured fungus clone 65_NA9_P32_P23 18S rib...  36.2    1.5  
gb|KC965412.1|  Uncultured fungus clone 65_NA7_P31_M21 18S rib...  36.2    1.5  
gb|KC965410.1|  Uncultured fungus clone 65_NA7_P31_A9 18S ribo...  36.2    1.5  
gb|KC965408.1|  Uncultured fungus clone 65_NA4_P32_O18 18S rib...  36.2    1.5  
gb|KC965407.1|  Uncultured fungus clone 65_NA4_P32_J11 18S rib...  36.2    1.5  
gb|KC965404.1|  Uncultured fungus clone 65_NA4_P31_I2 18S ribo...  36.2    1.5  
gb|KC965376.1|  Uncultured fungus clone 64_NA7_P31_M24 18S rib...  36.2    1.5  
gb|KC965374.1|  Uncultured fungus clone 64_NA7_P31_B8 18S ribo...  36.2    1.5  
gb|KC965369.1|  Uncultured fungus clone 64_NA4_P32_D22 18S rib...  36.2    1.5  
gb|KC965362.1|  Uncultured fungus clone 64_NA4_P31_B21 18S rib...  36.2    1.5  
gb|KC965345.1|  Uncultured fungus clone 64_NA2_P31_A18 18S rib...  36.2    1.5  
gb|KC965341.1|  Uncultured fungus clone 64_NA12_P32_E17 18S ri...  36.2    1.5  
gb|KC965338.1|  Uncultured fungus clone 64_NA12_P31_M3 18S rib...  36.2    1.5  
gb|KC965335.1|  Uncultured fungus clone 64_NA12_P31_C20 18S ri...  36.2    1.5  
gb|KC965329.1|  Uncultured fungus clone 64_NA10_P32_O21 intern...  36.2    1.5  
gb|KC965320.1|  Uncultured fungus clone 64_NA10_P31_A2 18S rib...  36.2    1.5  
gb|KC965319.1|  Uncultured fungus clone 59_NA9_P32_O4 18S ribo...  36.2    1.5  
gb|KC965309.1|  Uncultured fungus clone 59_NA9_P32_B18 18S rib...  36.2    1.5  
gb|KC965301.1|  Uncultured fungus clone 59_NA9_P31_G19 18S rib...  36.2    1.5  
gb|KC965290.1|  Uncultured fungus clone 59_NA6_P31_M9 18S ribo...  36.2    1.5  
gb|KC965278.1|  Uncultured fungus clone 59_NA2_P31_H1 18S ribo...  36.2    1.5  
gb|KC965253.1|  Uncultured fungus clone 59_NA10_P32_H20 18S ri...  36.2    1.5  
gb|KC965252.1|  Uncultured fungus clone 59_NA10_P32_A18 18S ri...  36.2    1.5  
gb|KC965250.1|  Uncultured fungus clone 59_NA10_P31_I10 18S ri...  36.2    1.5  
gb|KC965240.1|  Uncultured fungus clone 38_NA9_P31_D11 18S rib...  36.2    1.5  
gb|KC965225.1|  Uncultured fungus clone 38_NA4_P32_N3 18S ribo...  36.2    1.5  
gb|KC965220.1|  Uncultured fungus clone 38_NA3_P31_E13 18S rib...  36.2    1.5  
gb|KC965208.1|  Uncultured fungus clone 38_NA11_P33_H14 18S ri...  36.2    1.5  
gb|KC965198.1|  Uncultured fungus clone 38_NA10_P32_D10 18S ri...  36.2    1.5  
gb|KC965174.1|  Uncultured fungus clone 23_NA2_P31_M4 18S ribo...  36.2    1.5  
gb|KC965155.1|  Uncultured fungus clone 2_NA9_P32_N2 18S ribos...  36.2    1.5  
gb|KC965154.1|  Uncultured fungus clone 2_NA9_P31_I16 18S ribo...  36.2    1.5  
gb|KC965146.1|  Uncultured fungus clone 2_NA6_P31_F24 18S ribo...  36.2    1.5  
gb|KC965142.1|  Uncultured fungus clone 2_NA5_P33_J24 internal...  36.2    1.5  
gb|KC965120.1|  Uncultured fungus clone 2_NA12_P31_G20 18S rib...  36.2    1.5  
gb|KC965119.1|  Uncultured fungus clone 2_NA12_P31_F18 interna...  36.2    1.5  
gb|KC965115.1|  Uncultured fungus clone 2_NA11_P33_P2 18S ribo...  36.2    1.5  
gb|KC581355.1|  Galerina semilanceata voucher UBCF20369 18S ri...  36.2    1.5  
gb|KC581354.1|  Trametes versicolor voucher UBCF20357 18S ribo...  36.2    1.5  
gb|KC581353.1|  Pleurotopsis longinqua voucher UBCF20367 18S r...  36.2    1.5  
gb|KC581352.1|  Laccaria bicolor voucher UBCF20372 5.8S riboso...  36.2    1.5  
gb|KC581350.1|  Inocybe calamistrata voucher UBCF20343 18S rib...  36.2    1.5  
gb|KC581349.1|  Cortinarius malicorius voucher UBCF20361 18S r...  36.2    1.5  
gb|KC581348.1|  Mycena amicta voucher UBCF20350 internal trans...  36.2    1.5  
gb|KC581347.1|  Mycena pura voucher UBCF20363 18S ribosomal RN...  36.2    1.5  
gb|KC581345.1|  Postia fragilis voucher UBCF20352 18S ribosoma...  36.2    1.5  
gb|KC581344.1|  Inocybe calamistrata voucher UBCF20374 18S rib...  36.2    1.5  
gb|KC581343.1|  Hypholoma capnoides voucher UBCF20366 18S ribo...  36.2    1.5  
gb|KC581342.1|  Nidula niveotomentosa voucher UBCF20354 18S ri...  36.2    1.5  
gb|KC581341.1|  Leptonia serrulata voucher UBCF20344 18S ribos...  36.2    1.5  
gb|KC581338.1|  Tricholoma saponaceum voucher UBCF20360 18S ri...  36.2    1.5  
gb|KC581335.1|  Cyphellostereum laeve voucher UBCF20365 18S ri...  36.2    1.5  
gb|KC581334.1|  Phaeolus schweinitzii voucher UBCF20358 18S ri...  36.2    1.5  
gb|KC581333.1|  Cortinarius acutus voucher UBCF20368 18S ribos...  36.2    1.5  
gb|KC581332.1|  Trichaptum abietinum voucher UBCF20347 18S rib...  36.2    1.5  
gb|KC581330.1|  Cortinarius variicolor voucher UBCF20349 18S r...  36.2    1.5  
gb|KC581329.1|  Cortinarius boulderensis voucher UBCF20362 18S...  36.2    1.5  
gb|KC581325.1|  Hypholoma dispersum voucher UBCF23763 18S ribo...  36.2    1.5  
gb|KC581324.1|  Gymnopilus punctifolius voucher UBCF23761 18S ...  36.2    1.5  
gb|KC581322.1|  Amanita franchetii voucher UBCF23753 18S ribos...  36.2    1.5  
gb|KC581321.1|  Chroogomphus tomentosus voucher UBCF23756 18S ...  36.2    1.5  
gb|KC581320.1|  Inocybe calamistrata voucher UBCF23764 18S rib...  36.2    1.5  
gb|KC581319.1|  Ganoderma applanatum voucher UBCF23759 18S rib...  36.2    1.5  
gb|KC581318.1|  Ramaria sandaracina voucher UBCF23776 18S ribo...  36.2    1.5  
gb|KC581317.1|  Pholiota limonella voucher UBCF23771 18S ribos...  36.2    1.5  
gb|KC581313.1|  Strobilurus trullisatus voucher UBCF23781 18S ...  36.2    1.5  
gb|KC581312.1|  Xeromphalina campanella voucher UBCF23784 18S ...  36.2    1.5  
gb|KC581311.1|  Xeromphalina campanella voucher UBCF23783 18S ...  36.2    1.5  
gb|KC581309.1|  Pleurocybella porrigens voucher UBCF23773 18S ...  36.2    1.5  
gb|KC581308.1|  Inocybe grammata voucher UBCF23765 18S ribosom...  36.2    1.5  
gb|KC581307.1|  Phaeocollybia ammiratii voucher UBCF23769 18S ...  36.2    1.5  
gb|KC581306.1|  Gomphidius oregonensis voucher UBCF23760 18S r...  36.2    1.5  
gb|KC581304.1|  Pluteus plautus voucher UBCF23774 18S ribosoma...  36.2    1.5  
gb|KC581303.1|  Nidula candida voucher UBCF23768 18S ribosomal...  36.2    1.5  
gb|KC581300.1|  Gymnopus peronatus voucher UBCF23762 18S ribos...  36.2    1.5  
gb|KC581299.1|  Pluteus pouzarianus voucher UBCF23775 18S ribo...  36.2    1.5  
gb|KC581297.1|  Lyophyllum connatum voucher UBCF23767 18S ribo...  36.2    1.5  
gb|KC581296.1|  Entoloma conferendum voucher UBCF23758 18S rib...  36.2    1.5  
gb|KC581295.1|  Pleurocybella porrigens voucher UBCF23772 18S ...  36.2    1.5  
gb|KF209371.1|  Uncultured fungus clone comh40 18S ribosomal R...  36.2    1.5  
gb|KF209369.1|  Uncultured fungus clone kf76 18S ribosomal RNA...  36.2    1.5  
gb|KF209361.1|  Uncultured fungus clone kh77 18S ribosomal RNA...  36.2    1.5  
gb|KC344771.1|  Hebeloma sp. PERTH KS 1904-07 18S ribosomal RN...  36.2    1.5  
gb|KC344770.1|  Hebeloma sp. PERTH 06659152 18S ribosomal RNA ...  36.2    1.5  
gb|GU591643.2|  Hebeloma sp. DAO-2011b voucher PERTH 06659268 ...  36.2    1.5  
gb|KC344767.1|  Hebeloma aminophilum voucher AD:AD-C 54371 18S...  36.2    1.5  
gb|KC344766.1|  Hebeloma aminophilum voucher BRVIC 04_01 18S r...  36.2    1.5  
gb|KC344765.1|  Hebeloma aminophilum voucher MEL:2063160 18S r...  36.2    1.5  
gb|KC344764.1|  Hebeloma aminophilum voucher MEL:2103691 18S r...  36.2    1.5  
gb|KC344763.1|  Hebeloma aminophilum voucher MEL:2091037 18S r...  36.2    1.5  
gb|KC344762.1|  Hebeloma aminophilum voucher AD:AD-C 54370 18S...  36.2    1.5  
gb|KC344761.1|  Hebeloma aminophilum voucher PERTH:07696868 18...  36.2    1.5  
gb|KC344760.1|  Hebeloma aminophilum voucher BRWA 99_30 18S ri...  36.2    1.5  
gb|KC344759.1|  Hebeloma aminophilum voucher PERTH:07696930 18...  36.2    1.5  
gb|GU591647.1|  Hebeloma westraliense voucher BRWA 99/39 18S r...  36.2    1.5  
gb|KC344757.1|  Hebeloma aminophilum voucher UNSW<AUS>:06_13 1...  36.2    1.5  
gb|KC344756.1|  Hebeloma aminophilum voucher AD:AD-C 54372 18S...  36.2    1.5  
gb|GU591646.1|  Hebeloma westraliense voucher PERTH 07696795 1...  36.2    1.5  
gb|KC344754.1|  Hebeloma aminophilum voucher MEL:2292674 18S r...  36.2    1.5  
gb|KC344753.1|  Hebeloma aminophilum voucher PERTH:01012665 18...  36.2    1.5  
gb|KC344752.1|  Hebeloma aminophilum voucher UNSW<AUS>:06_12 1...  36.2    1.5  
gb|KC344751.1|  Hebeloma aminophilum voucher MEL:2103690 18S r...  36.2    1.5  
gb|KC344750.1|  Hebeloma aminophilum voucher MEL:2297054 18S r...  36.2    1.5  
gb|KC344748.1|  Hebeloma aminophilum voucher MEL:2047701 18S r...  36.2    1.5  
gb|KC344747.1|  Hebeloma aminophilum voucher AD:AD-C 50871 18S...  36.2    1.5  
gb|KC344745.1|  Hebeloma aminophilum voucher ERBG913 18S ribos...  36.2    1.5  
gb|KC344744.1|  Hebeloma aminophilum voucher PERTH:07696884 18...  36.2    1.5  
gb|GU591641.1|  Hebeloma kammala voucher MEL 2116995 18S ribos...  36.2    1.5  
gb|KC344742.1|  Hebeloma aminophilum voucher MEL:2218960 18S r...  36.2    1.5  
gb|KC243959.1|  Uncultured Hymenochaetaceae clone 6-40-4A inte...  36.2    1.5  
gb|KC243958.1|  Uncultured Serpulaceae clone 15-127-3z interna...  36.2    1.5  
gb|KC243953.1|  Uncultured Lyophyllaceae clone VJ4-3A 18S ribo...  36.2    1.5  
gb|KC710123.1|  Entocybe nitida strain 210 internal transcribe...  36.2    1.5  
gb|KC710122.1|  Entocybe nitida strain 24 internal transcribed...  36.2    1.5  
gb|KC710121.1|  Entocybe trachyospora strain 414 internal tran...  36.2    1.5  
gb|KC710117.1|  Entoloma perbloxamii strain 71 internal transc...  36.2    1.5  
gb|KC710107.1|  Entoloma coeruleogracilis strain 214 internal ...  36.2    1.5  
gb|KC710106.1|  Entoloma sp. LNM-2013c strain Harries 20101003...  36.2    1.5  
gb|KC710105.1|  Entoloma sp. LNM-2013d strain 6 internal trans...  36.2    1.5  
gb|KC710104.1|  Entoloma subsinuatum strain 2005100 internal t...  36.2    1.5  
gb|KC710103.1|  Entoloma gelatinosum strain E792 internal tran...  36.2    1.5  
gb|KC710101.1|  Entoloma haastii strain 2011045 internal trans...  36.2    1.5  
gb|KC710100.1|  Entocybe nitida strain 2006201 internal transc...  36.2    1.5  
gb|KC710099.1|  Entoloma prunuloides strain 11 internal transc...  36.2    1.5  
gb|KC710098.1|  Entoloma bloxamii strain L646 internal transcr...  36.2    1.5  
gb|KC710097.1|  Entoloma flavifolium strain 621 internal trans...  36.2    1.5  
gb|KC710096.1|  Entoloma subsinuatum strain YL2269 internal tr...  36.2    1.5  
gb|KC710095.1|  Entoloma perbloxamii strain 2010037 internal t...  36.2    1.5  
gb|KC710094.1|  Entoloma luridum strain YL3952 internal transc...  36.2    1.5  
gb|KC710093.1|  Entoloma baronii strain L644 internal transcri...  36.2    1.5  
gb|KC710092.1|  Entoloma sp. LNM-2013c strain 632 internal tra...  36.2    1.5  
gb|KC710091.1|  Entoloma luridum strain 2005108 internal trans...  36.2    1.5  
gb|KC710089.1|  Entoloma haastii strain 617 internal transcrib...  36.2    1.5  
gb|KC710088.1|  Entocybe trachyospora strain 405 internal tran...  36.2    1.5  
gb|KC710087.1|  Entoloma bloxamii strain 219 internal transcri...  36.2    1.5  
gb|KC710085.1|  Entoloma manganaense strain 215 internal trans...  36.2    1.5  
gb|KC710083.1|  Entoloma bloxamii strain 8003 internal transcr...  36.2    1.5  
gb|KC710082.1|  Entoloma bloxamii var. LNM-2013 strain 13 inte...  36.2    1.5  
gb|KC710081.1|  Entoloma aff. prunuloides TJB7876 internal tra...  36.2    1.5  
gb|KC710080.1|  Entoloma luridum strain 634 internal transcrib...  36.2    1.5  
gb|KC710079.1|  Entoloma gracilior strain 2011043 internal tra...  36.2    1.5  
gb|KC710078.1|  Entoloma sp. LNM-2013e strain 627 internal tra...  36.2    1.5  
gb|KC710076.1|  Entocybe nitida strain 8376 internal transcrib...  36.2    1.5  
gb|KC710073.1|  Entoloma prunuloides strain 40 internal transc...  36.2    1.5  
gb|KC710072.1|  Entoloma prunuloides strain 99202 internal tra...  36.2    1.5  
gb|KC710071.1|  Entoloma aff. prunuloides Thiers 53901 interna...  36.2    1.5  
gb|KC710070.1|  Entoloma bloxamii var. LNM-2013 strain L645 in...  36.2    1.5  
gb|KC710069.1|  Entoloma coeruleogracilis strain 216 internal ...  36.2    1.5  
gb|KC710068.1|  Entoloma bloxamii var. LNM-2013 strain MM 2810...  36.2    1.5  
gb|KC710067.1|  Entoloma subsinuatum strain 624 internal trans...  36.2    1.5  
gb|KC710061.1|  Entoloma sphagneti strain 209 internal transcr...  36.2    1.5  
gb|KC710060.1|  Entocybe turbidum strain 27 internal transcrib...  36.2    1.5  
gb|KC710059.1|  Entoloma clypeatum strain 41 internal transcri...  36.2    1.5  
gb|KC710055.1|  Entoloma conferendum strain 30 internal transc...  36.2    1.5  
gb|KF255804.1|  Uncultured Hanseniaspora clone JM6 5.8S riboso...  36.2    1.5  
gb|KF255803.1|  Uncultured Candida clone JM5 5.8S ribosomal RN...  36.2    1.5  
gb|KF410863.1|  Candida nivariensis strain FC531 internal tran...  36.2    1.5  
gb|KC966726.1|  Candida parapsilosis isolate AK08-aajbvdu inte...  36.2    1.5  
gb|KC966725.1|  Candida parapsilosis isolate AK05-aajbvdu inte...  36.2    1.5  
gb|KC701386.1|  Entocybe melleogrisea 18S ribosomal RNA gene, ...  36.2    1.5  
emb|HG326206.1|  Tyromyces fissilis genomic DNA containing 18S...  36.2    1.5  
gb|KF475892.1|  Podoscypha petalodes strain IHB F 1616 18S rib...  36.2    1.5  
gb|KF479403.1|  Pichia kudriavzevii strain CMH6A 18S ribosomal...  36.2    1.5  
gb|KF468214.1|  Debaryomyces hansenii strain E220 internal tra...  36.2    1.5  
gb|KF468212.1|  Candida palmioleophila strain E218 internal tr...  36.2    1.5  
gb|KF468206.1|  Candida tropicalis strain E212 internal transc...  36.2    1.5  
gb|KF468203.1|  Candida tropicalis strain E209 internal transc...  36.2    1.5  
gb|KF468199.1|  Candida tropicalis strain E205 internal transc...  36.2    1.5  
gb|KF468198.1|  Candida tropicalis strain E204 internal transc...  36.2    1.5  
gb|KF468197.1|  Candida tropicalis strain E203 internal transc...  36.2    1.5  
gb|KF468194.1|  Lachancea thermotolerans strain E194 internal ...  36.2    1.5  
gb|KF468193.1|  Wickerhamomyces anomalus strain E191 internal ...  36.2    1.5  
gb|KF468192.1|  Meyerozyma guilliermondii strain E188 internal...  36.2    1.5  
gb|KF468191.1|  Wickerhamomyces anomalus strain E186 internal ...  36.2    1.5  
gb|KF468190.1|  Kazachstania aerobia strain E178 internal tran...  36.2    1.5  
gb|KF468182.1|  Candida tropicalis strain E77 internal transcr...  36.2    1.5  
gb|KF468183.1|  Candida tropicalis strain E80 internal transcr...  36.2    1.5  
gb|KF468184.1|  Candida tropicalis strain E91 internal transcr...  36.2    1.5  
gb|KF468181.1|  Candida tropicalis strain E74 internal transcr...  36.2    1.5  
gb|KF468177.1|  Candida tropicalis strain E63 internal transcr...  36.2    1.5  
gb|KC884264.1|  Ganoderma stipitatum strain THC 16 18S ribosom...  36.2    1.5  
gb|KC951182.1|  Amyloporia sinuosa voucher Yu 142 18S ribosoma...  36.2    1.5  
gb|KC951181.1|  Amyloporia sinuosa voucher Dai 5570 18S riboso...  36.2    1.5  
gb|KC951180.1|  Amyloporia sp. BC-2013 voucher Dai 11562 18S r...  36.2    1.5  
gb|KC951179.1|  Amyloporia sp. BC-2013 voucher Dai 11557 18S r...  36.2    1.5  
gb|KC951178.1|  Antrodia ramentacea voucher Dai 6118 18S ribos...  36.2    1.5  
gb|KC951146.1|  Amyloporia sinuosa voucher Cui 10326 18S ribos...  36.2    1.5  
gb|KC951149.1|  Amyloporia sp. BC-2013 voucher Cui 6529 18S ri...  36.2    1.5  
gb|KC951148.1|  Amyloporia sp. BC-2013 voucher Cui 6522 18S ri...  36.2    1.5  
gb|KC951147.1|  Amyloporia sinuosa voucher Dai 3748 18S riboso...  36.2    1.5  
gb|KC951153.1|  Amyloporia xantha voucher Cui 6890 18S ribosom...  36.2    1.5  
gb|KC951145.1|  Amyloporia sinuosa voucher Cui 10316 18S ribos...  36.2    1.5  
gb|KC920740.1|  Trametes hirsuta strain 394 18S ribosomal RNA ...  36.2    1.5  
gb|KF010852.1|  Fomitopsis rosea voucher KULG-15 internal tran...  36.2    1.5  
gb|KF010851.1|  Collybia subnuda voucher KULG-25 18S ribosomal...  36.2    1.5  
gb|KC920876.1|  Uncultured Candida clone FUN50 18S ribosomal R...  36.2    1.5  
gb|KC952693.1|  Fagus sylvatica clone JW28.2 18S ribosomal RNA...  36.2    1.5  
gb|KC952692.1|  Fagus sylvatica clone JW28.3 18S ribosomal RNA...  36.2    1.5  
gb|KC952688.1|  Fagus sylvatica clone JW22.4 18S ribosomal RNA...  36.2    1.5  
gb|KC952687.1|  Fagus sylvatica clone JW22.1 18S ribosomal RNA...  36.2    1.5  
gb|KC952677.1|  Fagus sylvatica clone JW6-2 18S ribosomal RNA ...  36.2    1.5  
gb|KC886717.1|  Antrodia heteromorpha voucher JV0409/13 18S ri...  36.2    1.5  
gb|KC886716.1|  Antrodia variiformis voucher JV0509/182 haplot...  36.2    1.5  
gb|KC886715.1|  Antrodia variiformis voucher JV0509/182 haplot...  36.2    1.5  
gb|KC886714.1|  Antrodia variiformis voucher JV0509/173 haplot...  36.2    1.5  
gb|KC886713.1|  Antrodia variiformis voucher JV0509/173 haplot...  36.2    1.5  
gb|KC886712.1|  Antrodia variiformis voucher JV0809/96 18S rib...  36.2    1.5  
gb|KC886711.1|  Antrodia sp. JV-2013 voucher PRM770400 18S rib...  36.2    1.5  
gb|KC886710.1|  Antrodia sp. JV-2013 voucher PRM837474 18S rib...  36.2    1.5  
gb|KC886709.1|  Antrodia sp. JV-2013 voucher JV9310/14 18S rib...  36.2    1.5  
gb|KC886708.1|  Antrodia sp. JV-2013 voucher JV9610/13 18S rib...  36.2    1.5  
gb|KC886707.1|  Antrodia sp. JV0309/14 haplotype 2 18S ribosom...  36.2    1.5  
gb|KC886706.1|  Antrodia sp. JV0309/14 haplotype 1 18S ribosom...  36.2    1.5  
gb|KC886705.1|  Antrodia sp. JV0309/13 18S ribosomal RNA gene,...  36.2    1.5  
gb|KC886704.1|  Antrodia serialis voucher JV0509/161 18S ribos...  36.2    1.5  
gb|KC886703.1|  Antrodia serialis voucher JV0509/68 18S riboso...  36.2    1.5  
gb|KC987956.1|  Kluyveromyces marxianus strain BM4 internal tr...  36.2    1.5  
gb|KC867897.1|  Fungal sp. NLR-2013 strain E31 18S ribosomal R...  36.2    1.5  
gb|KC902517.1|  Trametes suaveolens culture-collection FCL:395...  36.2    1.5  
gb|KF306035.1|  Pluteus atromarginatus isolate P46 18S ribosom...  36.2    1.5  
gb|KF306032.1|  Pluteus plautus isolate MSSF234 internal trans...  36.2    1.5  
gb|KF306030.1|  Pluteus nanus isolate MSSF457 18S ribosomal RN...  36.2    1.5  
gb|KF306029.1|  Pluteus nanus isolate MSSF86 18S ribosomal RNA...  36.2    1.5  
gb|KF306027.1|  Pluteus thomsonii isolate MSSF355 internal tra...  36.2    1.5  
gb|KF306026.1|  Pluteus cervinus isolate MSSF92 18S ribosomal ...  36.2    1.5  
gb|KF306025.1|  Pluteus cervinus isolate MSSF242 18S ribosomal...  36.2    1.5  
gb|KF306024.1|  Pluteus salicinus isolate MSSF240 18S ribosoma...  36.2    1.5  
gb|KF306023.1|  Pluteus cervinus isolate MSSF90 18S ribosomal ...  36.2    1.5  
gb|KF306021.1|  Pluteus cervinus isolate MSSF238 18S ribosomal...  36.2    1.5  
gb|KF306020.1|  Pluteus cervinus isolate MSSF87 18S ribosomal ...  36.2    1.5  
gb|KF306018.1|  Pluteus aff. cervinus UC1999431 isolate P62 18...  36.2    1.5  
gb|KF306017.1|  Pluteus aff. cervinus UC1999430 isolate P61 18...  36.2    1.5  
gb|KF306016.1|  Pluteus plautus isolate P59 internal transcrib...  36.2    1.5  
gb|KF306015.1|  Pluteus cervinus isolate P58 18S ribosomal RNA...  36.2    1.5  
gb|KF306014.1|  Pluteus cervinus isolate P57 18S ribosomal RNA...  36.2    1.5  
gb|KF306012.1|  Pluteus sp. P55 18S ribosomal RNA gene, partia...  36.2    1.5  
gb|KF306011.1|  Pluteus cervinus isolate P54 18S ribosomal RNA...  36.2    1.5  
gb|KF306010.1|  Pluteus cervinus isolate P53 18S ribosomal RNA...  36.2    1.5  
gb|KF306006.1|  Pluteus cervinus isolate P48 internal transcri...  36.2    1.5  
gb|KF306003.1|  Pluteus roseipes isolate P27 18S ribosomal RNA...  36.2    1.5  
gb|KF277145.1|  Pichia kudriavzevii strain SSY 02 18S ribosoma...  36.2    1.5  
gb|KF277144.1|  Pichia kudriavzevii strain SDY 01 18S ribosoma...  36.2    1.5  
gb|KF159990.1|  Ascomycota sp. EF22 internal transcribed space...  36.2    1.5  
gb|JX129149.1|  Uncultured Inocybe clone XJG4 18S ribosomal RN...  36.2    1.5  
gb|JX129147.1|  Uncultured Inocybe clone MHS3 18S ribosomal RN...  36.2    1.5  
gb|JX129146.1|  Inocybe splendens clone CF7 internal transcrib...  36.2    1.5  
dbj|AB809163.1|  Porostereum crassum genes for 18S rRNA, ITS1,...  36.2    1.5  
gb|KC855226.1|  Amanita roseitincta voucher RET 032-7 18S ribo...  36.2    1.5  
gb|KC855225.1|  Amanita roseitincta voucher RET 313-5 18S ribo...  36.2    1.5  
gb|KC855224.1|  Amanita roseitincta voucher RET 284-10 18S rib...  36.2    1.5  
gb|KC855223.1|  Amanita cruzii voucher BARONI 9791 (CORT) 18S ...  36.2    1.5  
gb|KC855222.1|  Amanita cruzii voucher BARONI 8998 (CORT) 18S ...  36.2    1.5  
gb|KF425316.1|  Cryptococcus neoformans strain NF602608 5.8S r...  36.2    1.5  
gb|KC881089.1|  Pisolithus tinctorius Marx 270 strain ATCC MYA...  36.2    1.5  
gb|KC881088.1|  Pisolithus microcarpus strain ATCC MYA-4687 18...  36.2    1.5  
gb|KC881087.1|  Laccaria bicolor strain ATCC MYA-4686 18S ribo...  36.2    1.5  
gb|KC881077.1|  Zygosaccharomyces rouxii strain ATCC 28252 18S...  36.2    1.5  
gb|KC881078.1|  Zygosaccharomyces rouxii strain ATCC 56076 18S...  36.2    1.5  
gb|KC881076.1|  Zygosaccharomyces siamensis strain ATCC 12572 ...  36.2    1.5  
gb|KC881075.1|  Zygosaccharomyces siamensis strain ATCC 10685 ...  36.2    1.5  
gb|KC881074.1|  Zygosaccharomyces bisporus strain ATCC 34890 1...  36.2    1.5  
gb|KC881068.1|  Saccharomyces kudriavzevii strain ATCC 2601 18...  36.2    1.5  
gb|KC881060.1|  Candida metapsilosis strain ATCC 14054 26S rib...  36.2    1.5  
gb|KF309193.1|  Pleurotus ostreatus strain Vranje/19 18S ribos...  36.2    1.5  
gb|KF309067.1|  Candida albicans strain USM-K1 18S ribosomal R...  36.2    1.5  
gb|KC862286.1|  Lentinus cyathiformis 18S ribosomal RNA gene, ...  36.2    1.5  
gb|KC862285.1|  Abortiporus biennis 18S ribosomal RNA gene, pa...  36.2    1.5  
gb|KC959474.1|  Spathaspora sp. UFMG-IO-27.1 internal transcri...  36.2    1.5  
gb|KC959473.1|  Spathaspora sp. UFMG-IA-35.1 internal transcri...  36.2    1.5  
gb|KC876342.1|  Uncultured Pseudotomentella clone CBS2.8 18S r...  36.2    1.5  
gb|KC876341.1|  Uncultured Pseudotomentella clone CBS2.3 18S r...  36.2    1.5  
gb|KC876340.1|  Uncultured Piloderma clone QS3.16 18S ribosoma...  36.2    1.5  
gb|KC876339.1|  Uncultured Piloderma clone QS3.1 18S ribosomal...  36.2    1.5  
gb|KC876338.1|  Uncultured Piloderma clone QS3.2 18S ribosomal...  36.2    1.5  
gb|KC876337.1|  Uncultured Piloderma clone QS3.6 internal tran...  36.2    1.5  
gb|KC876336.1|  Uncultured Piloderma clone QS3.14 internal tra...  36.2    1.5  
gb|KC876335.1|  Uncultured Piloderma clone QS1.21 18S ribosoma...  36.2    1.5  
gb|KC876333.1|  Uncultured Piloderma clone QS1.15 18S ribosoma...  36.2    1.5  
gb|KC876332.1|  Uncultured Piloderma clone QS1.10 18S ribosoma...  36.2    1.5  
gb|KC876331.1|  Uncultured Piloderma clone CBS3.16 18S ribosom...  36.2    1.5  
gb|KC876326.1|  Uncultured Mycena clone QB2.19 18S ribosomal R...  36.2    1.5  
gb|KC876329.1|  Uncultured Mycena clone QB3.6 18S ribosomal RN...  36.2    1.5  
gb|KC876328.1|  Uncultured Mycena clone QB3.5 18S ribosomal RN...  36.2    1.5  
gb|KC876330.1|  Uncultured Mycena clone QB3.23 18S ribosomal R...  36.2    1.5  
gb|KC876325.1|  Uncultured Mycena clone QF3.14 18S ribosomal R...  36.2    1.5  
gb|KC876324.1|  Uncultured Mycena clone QB4.16 18S ribosomal R...  36.2    1.5  
gb|KC876323.1|  Uncultured Mycena clone QB4.4 18S ribosomal RN...  36.2    1.5  
gb|KC876322.1|  Uncultured Mycena clone QB4.3 18S ribosomal RN...  36.2    1.5  
gb|KC876321.1|  Uncultured Mycena clone QS3.12 internal transc...  36.2    1.5  
gb|KC876320.1|  Uncultured Mycena clone QS3.9 18S ribosomal RN...  36.2    1.5  
gb|KC876319.1|  Uncultured Mycena clone QS3.11 internal transc...  36.2    1.5  
gb|KC876317.1|  Uncultured Mycena clone CBF2.20 18S ribosomal ...  36.2    1.5  
gb|KC876316.1|  Uncultured Mycena clone CBF2.11 18S ribosomal ...  36.2    1.5  
gb|KC876310.1|  Uncultured Inocybe clone QB3.24 18S ribosomal ...  36.2    1.5  
gb|KC876309.1|  Uncultured Inocybe clone QB3.18 18S ribosomal ...  36.2    1.5  
gb|KC876308.1|  Uncultured Hydnodontaceae clone CBS1.15 intern...  36.2    1.5  
gb|KC876307.1|  Uncultured Hydnodontaceae clone CBB1.15 18S ri...  36.2    1.5  
gb|KC876306.1|  Uncultured Hydnodontaceae clone CBB1.11 18S ri...  36.2    1.5  
gb|KC876305.1|  Uncultured Galerina clone QS1.5 18S ribosomal ...  36.2    1.5  
gb|KC876304.1|  Uncultured Galerina clone QS1.2 18S ribosomal ...  36.2    1.5  
gb|KC876303.1|  Uncultured Galerina clone QS1.18 18S ribosomal...  36.2    1.5  
gb|KC876302.1|  Uncultured Galerina clone QS1.14 18S ribosomal...  36.2    1.5  
gb|KC876301.1|  Uncultured Galerina clone CBF3.15 18S ribosoma...  36.2    1.5  
gb|KC876298.1|  Uncultured Cortinarius clone QB3.9 18S ribosom...  36.2    1.5  
gb|KC876299.1|  Uncultured Cortinarius clone QB3.16 18S riboso...  36.2    1.5  
gb|KC876297.1|  Uncultured Cortinarius clone QF2.15 18S riboso...  36.2    1.5  
gb|KC876296.1|  Uncultured Cortinarius clone QB4.20 18S riboso...  36.2    1.5  
gb|KC876288.1|  Uncultured Amanita clone CBS4.16 18S ribosomal...  36.2    1.5  
gb|KF293890.1|  Schizophyllum commune strain P11-B internal tr...  36.2    1.5  
gb|KF293889.1|  Schizophyllum commune strain P8-B internal tra...  36.2    1.5  
gb|KF293888.1|  Schizophyllum commune strain P3-B internal tra...  36.2    1.5  
gb|KF293795.1|  Cytospora tritici strain Y9_ITS1-B internal tr...  36.2    1.5  
gb|KC855221.1|  Amanita sp. 'whetstoneae' voucher RET 500-4 18...  36.2    1.5  
gb|KC855219.1|  Amanita sp. 'sp-Kerala01' voucher RET 391-7 18...  36.2    1.5  
gb|KC855220.1|  Amanita sp. 'sp-Kerala01' voucher RET 391-9 18...  36.2    1.5  
gb|KC855218.1|  Amanita brunnescens voucher RET 488-6 18S ribo...  36.2    1.5  
gb|KC855217.1|  Amanita brunnescens voucher RET 031-1 18S ribo...  36.2    1.5  
gb|KC886644.1|  Pichia kudriavzevii strain Atz-EN-01 18S ribos...  36.2    1.5  
gb|JX536175.1|  Gymnopus hybridus voucher BRNU Dvorak 138/02 i...  36.2    1.5  
gb|JX536176.1|  Gymnopus hybridus voucher BRNU Dvorak 393/07 i...  36.2    1.5  
gb|JX536174.1|  Gymnopus aquosus voucher BRNM 691431 internal ...  36.2    1.5  
gb|JX536172.1|  Gymnopus aquosus voucher BRNM 665362 internal ...  36.2    1.5  
gb|JX536171.1|  Gymnopus aquosus voucher BRNM 670755 internal ...  36.2    1.5  
gb|JX536170.1|  Gymnopus aquosus voucher BRNM 710027 internal ...  36.2    1.5  
gb|JX536169.1|  Gymnopus aquosus voucher DUKE 193432 internal ...  36.2    1.5  
gb|JX536168.1|  Gymnopus alpinus voucher CB 16251 18S ribosoma...  36.2    1.5  
gb|JX536165.1|  Gymnopus ocior voucher BRNM 728586 internal tr...  36.2    1.5  
gb|JX536166.1|  Gymnopus ocior voucher BRNM 699795 internal tr...  36.2    1.5  
gb|JX536167.1|  Gymnopus ocior voucher BRNM 728539 internal tr...  36.2    1.5  
gb|JX536164.1|  Gymnopus ocior voucher BRNM 737693 18S ribosom...  36.2    1.5  
gb|JX536163.1|  Gymnopus ocior voucher BRNM 737695 18S ribosom...  36.2    1.5  
gb|JX536162.1|  Gymnopus ocior voucher BRNM 737697 18S ribosom...  36.2    1.5  
gb|JX536161.1|  Gymnopus ocior voucher BRNM 728540 internal tr...  36.2    1.5  
gb|JX536159.1|  Gymnopus dryophilus voucher DUKE 193401 intern...  36.2    1.5  
gb|JX536158.1|  Gymnopus dryophilus voucher BRNM 712600 intern...  36.2    1.5  
gb|JX536157.1|  Gymnopus dryophilus voucher BRNM 707149 intern...  36.2    1.5  
gb|JX536156.1|  Gymnopus dryophilus voucher BRNM 704894 intern...  36.2    1.5  
gb|JX536155.1|  Gymnopus dryophilus voucher BRNM 705601 intern...  36.2    1.5  
gb|JX536154.1|  Gymnopus dryophilus voucher BRNM 737692 18S ri...  36.2    1.5  
gb|JX536153.1|  Gymnopus dryophilus voucher DUKE 193411 intern...  36.2    1.5  
gb|JX536151.1|  Gymnopus dryophilus voucher DUKE 193405 intern...  36.2    1.5  
gb|JX536148.1|  Gymnopus dryophilus voucher BRNM 734758 intern...  36.2    1.5  
gb|JX536149.1|  Gymnopus dryophilus voucher BRNM 732938 intern...  36.2    1.5  
gb|JX536144.1|  Gymnopus dryophilus voucher BRNM 695739 intern...  36.2    1.5  
gb|JX536146.1|  Gymnopus dryophilus voucher BRNM 695317 18S ri...  36.2    1.5  
gb|JX536147.1|  Gymnopus dryophilus voucher BRNM 693554 intern...  36.2    1.5  
gb|JX536143.1|  Gymnopus dryophilus voucher BRNM 695586 intern...  36.2    1.5  
gb|JX536142.1|  Gymnopus dryophilus voucher BRNM 642393 intern...  36.2    1.5  
gb|JX536141.1|  Gymnopus dryophilus voucher BRNM 670778 intern...  36.2    1.5  
gb|JX536140.1|  Gymnopus dryophilus voucher BRA 13021 18S ribo...  36.2    1.5  
gb|JX536138.1|  Gymnopus dryophilus voucher BRNM 691282 intern...  36.2    1.5  
gb|JX536137.1|  Gymnopus dryophilus var. lanipes voucher BRNM ...  36.2    1.5  
gb|JX536136.1|  Gymnopus erythropus voucher BRNM 714784 intern...  36.2    1.5  
gb|JX536133.1|  Gymnopus erythropus voucher BRNM 664995 intern...  36.2    1.5  
gb|JX536132.1|  Gymnopus erythropus voucher BRNM 666730 intern...  36.2    1.5  
gb|JX536129.1|  Gymnopus fagiphilus voucher BRNM 707079 intern...  36.2    1.5  
gb|JX536130.1|  Gymnopus fagiphilus voucher BRNM 707068 intern...  36.2    1.5  
gb|JX536125.1|  Gymnopus fagiphilus voucher BRNM 712422 intern...  36.2    1.5  
gb|JX536126.1|  Gymnopus fagiphilus voucher BRNM 712407 intern...  36.2    1.5  
gb|JX536124.1|  Gymnopus confluens voucher BRNM 734005 interna...  36.2    1.5  
gb|JX436304.1|  Uncultured fungus clone MAT-CI3-13 internal tr...  36.2    1.5  
gb|JX436280.1|  Uncultured fungus clone MAT-FN3-2 internal tra...  36.2    1.5  
gb|JX427051.1|  Meyerozyma guilliermondii isolate SACCR 010861...  36.2    1.5  
gb|JX427050.1|  Meyerozyma guilliermondii isolate SACCR 010858...  36.2    1.5  
gb|JX424577.1|  Pachyphloeus sp. 30 RH-2012 internal transcrib...  36.2    1.5  
gb|JX290075.1|  Lenzites betulinus voucher Cui7095 internal tr...  36.2    1.5  
gb|JX290074.1|  Microporus xanthopus voucher Cui8242 internal ...  36.2    1.5  
gb|JX290073.1|  Fomes fomentarius voucher Cui8020 internal tra...  36.2    1.5  
gb|JX434687.1|  Boletus cf. rubellus B1 internal transcribed s...  36.2    1.5  
gb|JX434686.1|  Boletus pulverulentus voucher A21 internal tra...  36.2    1.5  
gb|JX434685.1|  Boletus pulverulentus voucher A7 internal tran...  36.2    1.5  
gb|JX434684.1|  Scleroderma septentrionale voucher A35 interna...  36.2    1.5  
gb|JX434683.1|  Scleroderma cf. bovista A28 internal transcrib...  36.2    1.5  
gb|JX434682.1|  Scleroderma cf. cepa A15 internal transcribed ...  36.2    1.5  
gb|JX434681.1|  Scleroderma cf. cepa B8 internal transcribed s...  36.2    1.5  
gb|JX434680.1|  Scleroderma cf. cepa A10 internal transcribed ...  36.2    1.5  
gb|JX434679.1|  Scleroderma sp. A27 internal transcribed space...  36.2    1.5  
gb|JX434678.1|  Scleroderma verrucosum voucher A4 internal tra...  36.2    1.5  
gb|JX434664.1|  Pleurotus eryngii var. ferulae voucher C7 inte...  36.2    1.5  
gb|JX434663.1|  Pleurotus eryngii voucher C6 internal transcri...  36.2    1.5  
gb|JX434662.1|  Marasmius maximus voucher B6 internal transcri...  36.2    1.5  
gb|JX434661.1|  Gymnopus aquosus voucher C1 internal transcrib...  36.2    1.5  
gb|JX434660.1|  Fomitopsis spraguei voucher C5 internal transc...  36.2    1.5  
gb|JX434656.1|  Vascellum pratense voucher B11 internal transc...  36.2    1.5  
gb|JX434655.1|  Agaricus campestris voucher B9 internal transc...  36.2    1.5  
gb|JX434654.1|  Agaricus xanthodermus voucher A31 internal tra...  36.2    1.5  
gb|JX434652.1|  Chlorophyllum sp. B3 internal transcribed spac...  36.2    1.5  
gb|JX434651.1|  Chlorophyllum sp. A8 internal transcribed spac...  36.2    1.5  
gb|JX434650.1|  Mycena cf. sanguinolenta A34 internal transcri...  36.2    1.5  
gb|JX434648.1|  Lepista sordida voucher A22 internal transcrib...  36.2    1.5  
gb|JX434647.1|  Hebeloma sp. B10 internal transcribed spacer 1...  36.2    1.5  
gb|JQ991647.1|  Uncultured Atheliaceae clone ECM22 5.8S riboso...  36.2    1.5  
gb|HQ165708.1|  Metacordyceps sp. NHJ13933.05 18S ribosomal RN...  36.2    1.5  
gb|KF297272.1|  Uncultured fungus clone 127_NA6_P32_P23 18S ri...  36.2    1.5  
gb|KF297270.1|  Uncultured fungus clone 127_NA6_P32_M15 18S ri...  36.2    1.5  
gb|KF297267.1|  Uncultured fungus clone 127_NA6_P32_D14 18S ri...  36.2    1.5  
gb|KF297243.1|  Uncultured fungus clone 127_NA1_P31_D15 18S ri...  36.2    1.5  
gb|KF297229.1|  Uncultured fungus clone 126_NA5_P33_M6 18S rib...  36.2    1.5  
gb|KF297194.1|  Uncultured fungus clone 112_NA7_P32_C23 18S ri...  36.2    1.5  
gb|KF297178.1|  Uncultured fungus clone 112_NA5_P34_B11 18S ri...  36.2    1.5  
gb|KF297162.1|  Uncultured fungus clone 106_NA7_P32_J24 18S ri...  36.2    1.5  
gb|KF297143.1|  Uncultured fungus clone 106_NA5_P34_M15 18S ri...  36.2    1.5  
gb|KF297130.1|  Uncultured fungus clone 103_NA7_P32_J7 18S rib...  36.2    1.5  
gb|KF297129.1|  Uncultured fungus clone 103_NA7_P32_I16 18S ri...  36.2    1.5  
gb|KF297126.1|  Uncultured fungus clone 103_NA7_P31_F2 18S rib...  36.2    1.5  
gb|KF297106.1|  Uncultured fungus clone 103_NA3_P32_K22 18S ri...  36.2    1.5  
gb|KF297061.1|  Uncultured fungus clone 99_NA4_P32_M4 18S ribo...  36.2    1.5  
gb|KF297059.1|  Uncultured fungus clone 99_NA4_P32_B14 18S rib...  36.2    1.5  
gb|KF297044.1|  Uncultured fungus clone 99_NA1_P31_B1 18S ribo...  36.2    1.5  
gb|KF297019.1|  Uncultured fungus clone 91_NA5_P33_M2 internal...  36.2    1.5  
gb|KF297017.1|  Uncultured fungus clone 91_NA5_P33_E15 18S rib...  36.2    1.5  
gb|KF297013.1|  Uncultured fungus clone 91_NA12_P32_O9 interna...  36.2    1.5  
gb|KF297010.1|  Uncultured fungus clone 91_NA10_P31_A20 18S ri...  36.2    1.5  
gb|KF297008.1|  Uncultured fungus clone 87_NA8_P32_H12 18S rib...  36.2    1.5  
gb|KF296989.1|  Uncultured fungus clone 87_NA4_P32_H2 internal...  36.2    1.5  
gb|KF296983.1|  Uncultured fungus clone 87_NA4_P31_F24 18S rib...  36.2    1.5  
gb|KF296950.1|  Uncultured fungus clone 68_NA5_P34_M4 18S ribo...  36.2    1.5  
gb|KF296939.1|  Uncultured fungus clone 68_NA5_P33_N2 18S ribo...  36.2    1.5  
gb|KF296930.1|  Uncultured fungus clone 68_NA1_P32_D13 18S rib...  36.2    1.5  
gb|KF296921.1|  Uncultured fungus clone 67_NA7_P32_O16 18S rib...  36.2    1.5  
gb|KF296879.1|  Uncultured fungus clone 65_NA5_P34_P12 18S rib...  36.2    1.5  
gb|KF296840.1|  Uncultured fungus clone 59_NA4_P32_K6 internal...  36.2    1.5  
gb|KF296837.1|  Uncultured fungus clone 59_NA4_P32_C9 18S ribo...  36.2    1.5  
gb|KF296830.1|  Uncultured fungus clone 59_NA2_P32_G7 18S ribo...  36.2    1.5  
gb|KF296818.1|  Uncultured fungus clone 59_NA12_P32_L8 interna...  36.2    1.5  
gb|KF296813.1|  Uncultured fungus clone 38_NA7_P31_I17 18S rib...  36.2    1.5  
gb|KF296809.1|  Uncultured fungus clone 38_NA6_P32_E9 18S ribo...  36.2    1.5  
gb|KF296806.1|  Uncultured fungus clone 38_NA6_P31_L21 18S rib...  36.2    1.5  
gb|KF296774.1|  Uncultured fungus clone 23_NA7_P31_G14 18S rib...  36.2    1.5  
gb|KF296737.1|  Uncultured fungus clone 2_NA6_P31_C13 18S ribo...  36.2    1.5  
gb|KF296734.1|  Uncultured fungus clone 2_NA5_P34_H15 18S ribo...  36.2    1.5  
gb|KF296727.1|  Uncultured fungus clone 2_NA5_P33_L22 internal...  36.2    1.5  
gb|KF296721.1|  Uncultured fungus clone 2_NA1_P31_F24 18S ribo...  36.2    1.5  
gb|KC866447.1|  Uncultured fungus clone b20 18S ribosomal RNA ...  36.2    1.5  
gb|KC866446.1|  Uncultured fungus clone b19 18S ribosomal RNA ...  36.2    1.5  
gb|KC866445.1|  Uncultured fungus clone b18 18S ribosomal RNA ...  36.2    1.5  
gb|KC866444.1|  Uncultured fungus clone b17 18S ribosomal RNA ...  36.2    1.5  
gb|KC866443.1|  Uncultured fungus clone b16 18S ribosomal RNA ...  36.2    1.5  
gb|KC866442.1|  Uncultured fungus clone b15 18S ribosomal RNA ...  36.2    1.5  
gb|KC866441.1|  Uncultured fungus clone b14 18S ribosomal RNA ...  36.2    1.5  
gb|KC866440.1|  Uncultured fungus clone b13 18S ribosomal RNA ...  36.2    1.5  
gb|KC866439.1|  Uncultured fungus clone b12 18S ribosomal RNA ...  36.2    1.5  
gb|KC866438.1|  Uncultured fungus clone b11 18S ribosomal RNA ...  36.2    1.5  
gb|KC866437.1|  Uncultured fungus clone b10 18S ribosomal RNA ...  36.2    1.5  
gb|KC866436.1|  Uncultured fungus clone b9 18S ribosomal RNA g...  36.2    1.5  
gb|KC866435.1|  Uncultured fungus clone b8 18S ribosomal RNA g...  36.2    1.5  
gb|KC866434.1|  Uncultured fungus clone b7 18S ribosomal RNA g...  36.2    1.5  
gb|KC866433.1|  Uncultured fungus clone b6 18S ribosomal RNA g...  36.2    1.5  
gb|KC866432.1|  Uncultured fungus clone b5 18S ribosomal RNA g...  36.2    1.5  
gb|KC866431.1|  Uncultured fungus clone b4 18S ribosomal RNA g...  36.2    1.5  
gb|KC866430.1|  Uncultured fungus clone b3 18S ribosomal RNA g...  36.2    1.5  
gb|KC866429.1|  Uncultured fungus clone b2 18S ribosomal RNA g...  36.2    1.5  
gb|KC866428.1|  Uncultured fungus clone b1 18S ribosomal RNA g...  36.2    1.5  
dbj|AB839406.1|  Uncultured ectomycorrhizal fungus genes for 1...  36.2    1.5  
dbj|AB839405.1|  Uncultured ectomycorrhizal fungus genes for 1...  36.2    1.5  
dbj|AB839404.1|  Uncultured Tricholoma genes for 18S rRNA, ITS...  36.2    1.5  
dbj|AB839396.1|  Uncultured Suillus genes for 18S rRNA, ITS1, ...  36.2    1.5  
dbj|AB839390.1|  Uncultured Rhizopogon genes for 18S rRNA, ITS...  36.2    1.5  
dbj|AB839386.1|  Uncultured Pseudotomentella genes for 18S rRN...  36.2    1.5  
dbj|AB839381.1|  Uncultured Inocybe genes for 18S rRNA, ITS1, ...  36.2    1.5  
dbj|AB839372.1|  Uncultured Atheliaceae genes for 18S rRNA, IT...  36.2    1.5  
gb|JX898970.1|  Uncultured Suillus clone P1.C4.2 18S ribosomal...  36.2    1.5  
gb|JX898969.1|  Uncultured Suillus clone P3.C4.4 internal tran...  36.2    1.5  
gb|JX898967.1|  Uncultured Rhizopogon clone P2.B3.6 internal t...  36.2    1.5  
gb|JX898966.1|  Uncultured Rhizopogon clone 14A.3 internal tra...  36.2    1.5  
gb|JX898960.1|  Uncultured Laccaria clone P4.A1A.1 internal tr...  36.2    1.5  
gb|JX898959.1|  Uncultured Inocybe clone 64A.4 internal transc...  36.2    1.5  
gb|JX898950.1|  Uncultured Chroogomphus clone F1 internal tran...  36.2    1.5  
gb|JX898947.1|  Uncultured Basidiomycota clone 10A.8 internal ...  36.2    1.5  
gb|JX898940.1|  Uncultured Agaricales clone 08A.6 internal tra...  36.2    1.5  
gb|KF313123.1|  Phlebia tremellosa strain SFCF20120912-40 18S ...  36.2    1.5  
gb|KF313122.1|  Phanerochaete sordida strain SFCF20120803-20 1...  36.2    1.5  
gb|KF313121.1|  Trametes versicolor strain SFCF20120803-46 18S...  36.2    1.5  
gb|KF381086.1|  Coprinellus micaceus strain IHB F 1909 18S rib...  36.2    1.5  
gb|KF266820.1|  Armillaria luteovirens isolate NQ5 internal tr...  36.2    1.5  
gb|KF266819.1|  Armillaria luteovirens isolate C6 internal tra...  36.2    1.5  
gb|KF114564.1|  Armillaria luteovirens isolate D19 internal tr...  36.2    1.5  
gb|KF114563.1|  Armillaria luteovirens isolate D17 internal tr...  36.2    1.5  
gb|KF114562.1|  Armillaria luteovirens isolate D5 internal tra...  36.2    1.5  
gb|KF114561.1|  Armillaria luteovirens isolate D2 internal tra...  36.2    1.5  
gb|KF114560.1|  Armillaria luteovirens isolate Z21 internal tr...  36.2    1.5  
gb|KF114559.1|  Armillaria luteovirens isolate Z2 internal tra...  36.2    1.5  
gb|KF114558.1|  Armillaria luteovirens isolate Z1 internal tra...  36.2    1.5  
gb|KF114557.1|  Armillaria luteovirens isolate Z5 internal tra...  36.2    1.5  
gb|KF114556.1|  Armillaria luteovirens isolate Y12-7 internal ...  36.2    1.5  
gb|KF114555.1|  Armillaria luteovirens isolate Y12-5 internal ...  36.2    1.5  
gb|KF114554.1|  Armillaria luteovirens isolate Y12-4 internal ...  36.2    1.5  
gb|KF114553.1|  Armillaria luteovirens isolate Y12-3 internal ...  36.2    1.5  
gb|KF114552.1|  Armillaria luteovirens isolate YH7 internal tr...  36.2    1.5  
gb|KF114551.1|  Armillaria luteovirens isolate YH9 internal tr...  36.2    1.5  
gb|KF114550.1|  Armillaria luteovirens isolate YH6 internal tr...  36.2    1.5  
gb|KF114549.1|  Armillaria luteovirens isolate YH5 internal tr...  36.2    1.5  
gb|KF114548.1|  Armillaria luteovirens isolate YB19 internal t...  36.2    1.5  
gb|KF114547.1|  Armillaria luteovirens isolate YB2 internal tr...  36.2    1.5  
gb|KF114546.1|  Armillaria luteovirens isolate YB1 internal tr...  36.2    1.5  
gb|KF114545.1|  Armillaria luteovirens isolate XH9 internal tr...  36.2    1.5  
gb|KF114544.1|  Armillaria luteovirens isolate XH24 internal t...  36.2    1.5  
gb|KF114543.1|  Armillaria luteovirens isolate XH22 internal t...  36.2    1.5  
gb|KF114542.1|  Armillaria luteovirens isolate R11 internal tr...  36.2    1.5  
gb|KF114541.1|  Armillaria luteovirens isolate R4 internal tra...  36.2    1.5  
gb|KF114540.1|  Armillaria luteovirens isolate RY3 internal tr...  36.2    1.5  
gb|KF114539.1|  Armillaria luteovirens isolate R3 internal tra...  36.2    1.5  
gb|KF114538.1|  Armillaria luteovirens isolate R2 internal tra...  36.2    1.5  
gb|KF114537.1|  Armillaria luteovirens isolate R1 internal tra...  36.2    1.5  
gb|KF114536.1|  Armillaria luteovirens isolate R5 internal tra...  36.2    1.5  
gb|KF114535.1|  Armillaria luteovirens isolate QS22 internal t...  36.2    1.5  
gb|KF114534.1|  Armillaria luteovirens isolate QS7 internal tr...  36.2    1.5  
gb|KF114533.1|  Armillaria luteovirens isolate QS6 internal tr...  36.2    1.5  
gb|KF114532.1|  Armillaria luteovirens isolate QS2 internal tr...  36.2    1.5  
gb|KF114531.1|  Armillaria luteovirens isolate QS1 internal tr...  36.2    1.5  
gb|KF114530.1|  Armillaria luteovirens isolate N12-3 internal ...  36.2    1.5  
gb|KF114529.1|  Armillaria luteovirens isolate N12-4 internal ...  36.2    1.5  
gb|KF114528.1|  Armillaria luteovirens isolate N12-16 internal...  36.2    1.5  
gb|KF114527.1|  Armillaria luteovirens isolate N12-2 internal ...  36.2    1.5  
gb|KF114526.1|  Armillaria luteovirens isolate N12-1 internal ...  36.2    1.5  
gb|KF114525.1|  Armillaria luteovirens isolate NQ18 internal t...  36.2    1.5  
gb|KF114524.1|  Armillaria luteovirens isolate NQ2 internal tr...  36.2    1.5  
gb|KF114523.1|  Armillaria luteovirens isolate ML22 internal t...  36.2    1.5  
gb|KF114522.1|  Armillaria luteovirens isolate ML2 internal tr...  36.2    1.5  
gb|KF114521.1|  Armillaria luteovirens isolate ML1 internal tr...  36.2    1.5  
gb|KF114520.1|  Armillaria luteovirens isolate LK30 internal t...  36.2    1.5  
gb|KF114519.1|  Armillaria luteovirens isolate LK4 internal tr...  36.2    1.5  
gb|KF114518.1|  Armillaria luteovirens isolate LK3 internal tr...  36.2    1.5  
gb|KF114517.1|  Armillaria luteovirens isolate LK2 internal tr...  36.2    1.5  
gb|KF114516.1|  Armillaria luteovirens isolate LK1 internal tr...  36.2    1.5  
gb|KF114515.1|  Armillaria luteovirens isolate K12 internal tr...  36.2    1.5  
gb|KF114514.1|  Armillaria luteovirens isolate K8 internal tra...  36.2    1.5  
gb|KF114513.1|  Armillaria luteovirens isolate K5 internal tra...  36.2    1.5  
gb|KF114512.1|  Armillaria luteovirens isolate M25 internal tr...  36.2    1.5  
gb|KF114511.1|  Armillaria luteovirens isolate M2 internal tra...  36.2    1.5  
gb|KF114510.1|  Armillaria luteovirens isolate M1 internal tra...  36.2    1.5  
gb|KF114509.1|  Armillaria luteovirens isolate H17 internal tr...  36.2    1.5  
gb|KF114508.1|  Armillaria luteovirens isolate H4 internal tra...  36.2    1.5  
gb|KF114507.1|  Armillaria luteovirens isolate H3 internal tra...  36.2    1.5  
gb|KF114506.1|  Armillaria luteovirens isolate H2 internal tra...  36.2    1.5  
gb|KF114505.1|  Armillaria luteovirens isolate H1 internal tra...  36.2    1.5  
gb|KF114504.1|  Armillaria luteovirens isolate L8 internal tra...  36.2    1.5  
gb|KF114503.1|  Armillaria luteovirens isolate L7 internal tra...  36.2    1.5  
gb|KF114502.1|  Armillaria luteovirens isolate L5 internal tra...  36.2    1.5  
gb|KF114501.1|  Armillaria luteovirens isolate L2 internal tra...  36.2    1.5  
gb|KF114500.1|  Armillaria luteovirens isolate L1 internal tra...  36.2    1.5  
gb|KF114499.1|  Armillaria luteovirens isolate L24 internal tr...  36.2    1.5  
gb|KF114498.1|  Armillaria luteovirens isolate L22 internal tr...  36.2    1.5  
gb|KF114497.1|  Armillaria luteovirens isolate L21 internal tr...  36.2    1.5  
gb|KF114496.1|  Armillaria luteovirens isolate S23 internal tr...  36.2    1.5  
gb|KF114495.1|  Armillaria luteovirens isolate S22 internal tr...  36.2    1.5  
gb|KF114494.1|  Armillaria luteovirens isolate S5 internal tra...  36.2    1.5  
gb|KF114493.1|  Armillaria luteovirens isolate GC15 internal t...  36.2    1.5  
gb|KF114492.1|  Armillaria luteovirens isolate GC5 internal tr...  36.2    1.5  
gb|KF114491.1|  Armillaria luteovirens isolate G4 internal tra...  36.2    1.5  
gb|KF114490.1|  Armillaria luteovirens isolate GC2 internal tr...  36.2    1.5  
gb|KF114489.1|  Armillaria luteovirens isolate GC1 internal tr...  36.2    1.5  
gb|KF114488.1|  Armillaria luteovirens isolate E7 internal tra...  36.2    1.5  
gb|KF114487.1|  Armillaria luteovirens isolate E6 internal tra...  36.2    1.5  
gb|KF114486.1|  Armillaria luteovirens isolate E5 internal tra...  36.2    1.5  
gb|KF114485.1|  Armillaria luteovirens isolate DX23 internal t...  36.2    1.5  
gb|KF114484.1|  Armillaria luteovirens isolate DX4 internal tr...  36.2    1.5  
gb|KF114483.1|  Armillaria luteovirens isolate DX3 internal tr...  36.2    1.5  
gb|KF114482.1|  Armillaria luteovirens isolate DX2 internal tr...  36.2    1.5  
gb|KF114481.1|  Armillaria luteovirens isolate DX1 internal tr...  36.2    1.5  
gb|KF114480.1|  Armillaria luteovirens isolate C12 internal tr...  36.2    1.5  
gb|KF114479.1|  Armillaria luteovirens isolate C13 internal tr...  36.2    1.5  
gb|KF114478.1|  Armillaria luteovirens isolate AD9 internal tr...  36.2    1.5  
gb|KF114477.1|  Armillaria luteovirens isolate AD8 internal tr...  36.2    1.5  
gb|KF114476.1|  Armillaria luteovirens isolate AD7 internal tr...  36.2    1.5  
gb|KF053003.1|  Phylloporus pachycystidiatus isolate LHL088 cl...  36.2    1.5  
gb|KC847089.1|  Puccinia psychotriae isolate HSZ2119 18S ribos...  36.2    1.5  
gb|KC905771.1|  Kluyveromyces marxianus strain TY16 18S riboso...  36.2    1.5  
gb|KC905770.1|  Pichia kudriavzevii strain TY11 18S ribosomal ...  36.2    1.5  
gb|KF302110.1|  Uncultured Termitomyces clone A1 18S ribosomal...  36.2    1.5  
gb|KF302100.1|  Uncultured Termitomyces clone XC-XJ3 18S ribos...  36.2    1.5  
gb|KF302107.1|  Uncultured Termitomyces clone D1 18S ribosomal...  36.2    1.5  
gb|KF302106.1|  Uncultured Termitomyces clone ZZ-ZZ0 18S ribos...  36.2    1.5  
gb|KF302104.1|  Uncultured Termitomyces clone ZZ-ZZ1 18S ribos...  36.2    1.5  
gb|KF302103.1|  Uncultured Termitomyces clone BZ-I1 18S riboso...  36.2    1.5  
gb|KF302102.1|  Uncultured Termitomyces clone BZ-WJZ 18S ribos...  36.2    1.5  
gb|KF302101.1|  Uncultured Termitomyces clone BZ-B14 18S ribos...  36.2    1.5  
gb|KF302109.1|  Uncultured Termitomyces clone XC-XJ3 18S ribos...  36.2    1.5  
gb|KF302098.1|  Uncultured Termitomyces clone BZ-7NJ 18S ribos...  36.2    1.5  
gb|KF302097.1|  Uncultured Termitomyces clone XC-XJZ 18S ribos...  36.2    1.5  
gb|KF302096.1|  Uncultured Termitomyces clone XC-XJ5 18S ribos...  36.2    1.5  
gb|KF302095.1|  Uncultured Termitomyces clone BZ-B22 18S ribos...  36.2    1.5  
gb|KF302094.1|  Uncultured Termitomyces clone ZZ-MAJ 18S ribos...  36.2    1.5  
gb|KF302092.1|  Uncultured Termitomyces clone C1 18S ribosomal...  36.2    1.5  
gb|KC841145.1|  Pichia kudriavzevii isolate CP1-FM-CFTRI inter...  36.2    1.5  
emb|HG007988.1|  Pholiota lubrica var. obscura genomic DNA con...  36.2    1.5  
emb|HG007986.1|  Pholiota lubrica genomic DNA containing 18S r...  36.2    1.5  
emb|HG007985.1|  Pholiota sp. PRM 895066 genomic DNA containin...  36.2    1.5  
emb|HG007982.1|  Pholiota spumosa genomic DNA containing 18S r...  36.2    1.5  
emb|HG007980.1|  Pholiota spumosa genomic DNA containing ITS1,...  36.2    1.5  
emb|HG007979.1|  Pholiota mixta genomic DNA containing 18S rRN...  36.2    1.5  
emb|HG007978.1|  Pholiota mixta genomic DNA containing 18S rRN...  36.2    1.5  
emb|HG007977.1|  Pholiota brunnescens genomic DNA containing 1...  36.2    1.5  
emb|HG007976.1|  Pholiota highlandensis genomic DNA containing...  36.2    1.5  
emb|HG007975.1|  Pholiota highlandensis genomic DNA containing...  36.2    1.5  
emb|HG007974.1|  Pholiota highlandensis genomic DNA containing...  36.2    1.5  
gb|KF206542.1|  Uncultured Glomerales clone Gra-109 18S riboso...  36.2    1.5  
gb|KF206535.1|  Uncultured Glomerales clone Gra-102 18S riboso...  36.2    1.5  
gb|KF206534.1|  Uncultured Glomerales clone Gra-101 18S riboso...  36.2    1.5  
gb|KF206533.1|  Uncultured Glomerales clone Gra-100 18S riboso...  36.2    1.5  
gb|KF206532.1|  Uncultured Glomerales clone Gra-99 18S ribosom...  36.2    1.5  
gb|KF206531.1|  Uncultured Glomerales clone Gra-98 18S ribosom...  36.2    1.5  
gb|KF206530.1|  Uncultured Glomerales clone Gra-97 18S ribosom...  36.2    1.5  
gb|KF206529.1|  Uncultured Glomerales clone Gra-96 18S ribosom...  36.2    1.5  
gb|KF206528.1|  Uncultured Glomerales clone Gra-95 18S ribosom...  36.2    1.5  
gb|KF206527.1|  Uncultured Glomerales clone Gra-94 18S ribosom...  36.2    1.5  
gb|KF206526.1|  Uncultured Glomerales clone Gra-93 18S ribosom...  36.2    1.5  
gb|KF206523.1|  Uncultured Glomerales clone Gra-90 18S ribosom...  36.2    1.5  
gb|KF206522.1|  Uncultured Glomerales clone Gra-89 18S ribosom...  36.2    1.5  
gb|KF206520.1|  Uncultured Glomerales clone Gra-87 18S ribosom...  36.2    1.5  
gb|KF206519.1|  Uncultured Glomerales clone Gra-86 18S ribosom...  36.2    1.5  
gb|KF206518.1|  Uncultured Glomerales clone Gra-85 18S ribosom...  36.2    1.5  
gb|KF206517.1|  Uncultured Glomerales clone Gra-84 18S ribosom...  36.2    1.5  
gb|KF206516.1|  Uncultured Glomerales clone Gra-83 18S ribosom...  36.2    1.5  
gb|KF206515.1|  Uncultured Glomerales clone Gra-82 18S ribosom...  36.2    1.5  
gb|KF206510.1|  Uncultured Glomerales clone Gra-77 18S ribosom...  36.2    1.5  
gb|KF206509.1|  Uncultured Glomerales clone Gra-76 18S ribosom...  36.2    1.5  
gb|KF206508.1|  Uncultured Glomerales clone Gra-75 18S ribosom...  36.2    1.5  
gb|KF206507.1|  Uncultured Glomerales clone Gra-74 18S ribosom...  36.2    1.5  
gb|KF206506.1|  Uncultured Glomerales clone Gra-73 18S ribosom...  36.2    1.5  
gb|KF206505.1|  Uncultured Glomerales clone Gra-72 18S ribosom...  36.2    1.5  
gb|KF206504.1|  Uncultured Glomerales clone Gra-71 18S ribosom...  36.2    1.5  
gb|KF206503.1|  Uncultured Glomerales clone Gra-70 18S ribosom...  36.2    1.5  
gb|HQ871997.1|  Fungal endophyte isolate 64 18S ribosomal RNA ...  36.2    1.5  
gb|HQ871996.1|  Fungal endophyte isolate 33 18S ribosomal RNA ...  36.2    1.5  
gb|HQ871975.1|  Fungal endophyte isolate 4 18S ribosomal RNA g...  36.2    1.5  
gb|JX310859.1|  Amauroderma schomburgkii voucher GOMESSILVA901...  36.2    1.5  
gb|JX310857.1|  Amauroderma schomburgkii voucher URM82829 18S ...  36.2    1.5  
gb|JX310855.1|  Amauroderma praetervisum voucher REC18707 18S ...  36.2    1.5  
gb|JX310854.1|  Amauroderma partitum voucher URM83040 18S ribo...  36.2    1.5  
gb|JX310853.1|  Amauroderma partitum voucher URM83039 18S ribo...  36.2    1.5  
gb|JX310852.1|  Amauroderma partitum voucher URM82882 18S ribo...  36.2    1.5  
gb|JX310851.1|  Amauroderma partitum voucher URM82884 18S ribo...  36.2    1.5  
gb|JX310850.1|  Amauroderma sp. EM-2012d voucher URM83233 18S ...  36.2    1.5  
gb|JX310848.1|  Amauroderma sp. EM-2012b voucher URM83228 18S ...  36.2    1.5  
gb|JX310846.1|  Amauroderma sp. EM-2012a voucher URM83250 18S ...  36.2    1.5  
gb|JX310845.1|  Amauroderma exile voucher URM82794 18S ribosom...  36.2    1.5  
gb|JX310844.1|  Amauroderma elegantissimum voucher URM82789 18...  36.2    1.5  
gb|JX310843.1|  Amauroderma elegantissimum voucher URM82787 18...  36.2    1.5  
gb|JX310842.1|  Amauroderma elegantissimum voucher URM82790 18...  36.2    1.5  
gb|JX310841.1|  Amauroderma brasiliense voucher URM83578 18S r...  36.2    1.5  
gb|JX310840.1|  Amauroderma aurantiacum voucher URM78847 inter...  36.2    1.5  
gb|JX310825.1|  Tomophagus colossus voucher URM80450 18S ribos...  36.2    1.5  
gb|JX310823.1|  Ganoderma multiplicatum voucher URM83346 18S r...  36.2    1.5  
gb|JX310822.1|  Ganoderma parvulum voucher URM80765 18S riboso...  36.2    1.5  
gb|JX310821.1|  Ganoderma parvulum voucher URM2948 18S ribosom...  36.2    1.5  
gb|JX310820.1|  Ganoderma parvulum voucher URM83345 18S riboso...  36.2    1.5  
gb|JX310819.1|  Ganoderma parvulum voucher URM83344 18S riboso...  36.2    1.5  
gb|JX310818.1|  Ganoderma parvulum voucher URM83340 18S riboso...  36.2    1.5  
gb|JX310817.1|  Ganoderma parvulum voucher URM83339 18S riboso...  36.2    1.5  
gb|JX310816.1|  Ganoderma orbiforme voucher URM83336 18S ribos...  36.2    1.5  
gb|JX310815.1|  Ganoderma orbiforme voucher URM83335 18S ribos...  36.2    1.5  
gb|JX310814.1|  Ganoderma orbiforme voucher URM83334 18S ribos...  36.2    1.5  
gb|JX310813.1|  Ganoderma orbiforme voucher URM83332 18S ribos...  36.2    1.5  
gb|JX310812.1|  Ganoderma chalceum voucher URM80457 18S riboso...  36.2    1.5  
gb|KC514915.1|  Amylocorticiales sp. Di283-3 internal transcri...  36.2    1.5  
gb|KC514907.1|  Postia sp. 2Di30-3 internal transcribed spacer...  36.2    1.5  
gb|KC514906.1|  Pholiota sp. 2Di134-1 internal transcribed spa...  36.2    1.5  
gb|KC514905.1|  Pholiota sp. 2Di94-5 internal transcribed spac...  36.2    1.5  
gb|KC514904.1|  Jaapia argillacea strain Di44-5 internal trans...  36.2    1.5  
gb|KC514901.1|  Coprinellus sp. 2Di102-1 internal transcribed ...  36.2    1.5  
gb|KC514839.1|  Ganoderma sp. GL-MN1 internal transcribed spac...  36.2    1.5  
gb|KC514837.1|  Dichomitus sp. 4C internal transcribed spacer ...  36.2    1.5  
gb|KC514834.1|  Phlebia sp. 604 internal transcribed spacer 1,...  36.2    1.5  
gb|KC514833.1|  Phlebia sp. 64C internal transcribed spacer 1,...  36.2    1.5  
gb|KC514832.1|  Peniophorella sp. Tenaun internal transcribed ...  36.2    1.5  
gb|KC514830.1|  Oligoporus sp. 212A internal transcribed space...  36.2    1.5  
gb|KC514828.1|  Ganoderma sp. Wi-7C internal transcribed space...  36.2    1.5  
gb|KC514827.1|  Fomitopsis sp. TAB83 internal transcribed spac...  36.2    1.5  
gb|KC514821.1|  Perenniporia sp. 11A internal transcribed spac...  36.2    1.5  
gb|KC514820.1|  Phlebia sp. PRL2845 internal transcribed space...  36.2    1.5  
gb|KC514819.1|  Basidiomycota sp. Park82 internal transcribed ...  36.2    1.5  
gb|KC514817.1|  Gloeophyllum sp. 206A internal transcribed spa...  36.2    1.5  
gb|KC514816.1|  Trametes sp. 611A internal transcribed spacer ...  36.2    1.5  
gb|KC514815.1|  Neolentinus sp. 751 internal transcribed space...  36.2    1.5  
gb|KC514814.1|  Basidiomycota sp. Tenaun internal transcribed ...  36.2    1.5  
gb|KC514813.1|  Hymenochaete sp. H-2MN internal transcribed sp...  36.2    1.5  
gb|KC514812.1|  Ganoderma sp. Honeyl1 internal transcribed spa...  36.2    1.5  
gb|KC514811.1|  Fomitopsis sp. 33A internal transcribed spacer...  36.2    1.5  
gb|KC514808.1|  Basidiomycota sp. Chbrnrot1 internal transcrib...  36.2    1.5  
dbj|AB830591.1|  Saccharomyces cerevisiae genes for ITS1, 5.8S...  36.2    1.5  
emb|HE577029.1|  Hypochnicium prosopidis 18S rRNA gene (partia...  36.2    1.5  
dbj|AB777481.1|  Uncultured Laccaria genes for 18S rRNA, ITS1,...  36.2    1.5  
dbj|AB777480.1|  Uncultured Laccaria genes for 18S rRNA, ITS1,...  36.2    1.5  
gb|KC920825.1|  Trametes sanguinea isolate HLJU418 18S ribosom...  36.2    1.5  
gb|KF032535.1|  Armillaria mellea strain KY5 18S ribosomal RNA...  36.2    1.5  
gb|KF032534.1|  Armillaria mellea strain DJ4 18S ribosomal RNA...  36.2    1.5  
gb|KF032533.1|  Armillaria gallica strain DF4 18S ribosomal RN...  36.2    1.5  
gb|KF032532.1|  Armillaria mellea strain SY1 18S ribosomal RNA...  36.2    1.5  
gb|KF032531.1|  Armillaria cepistipes strain LS5 18S ribosomal...  36.2    1.5  
gb|KF032530.1|  Armillaria mellea strain DF1 18S ribosomal RNA...  36.2    1.5  
gb|KF032529.1|  Armillaria cepistipes strain HZ3 18S ribosomal...  36.2    1.5  
gb|KF032528.1|  Armillaria cepistipes strain LS2 18S ribosomal...  36.2    1.5  
gb|KF032527.1|  Armillaria cepistipes strain HZ2 18S ribosomal...  36.2    1.5  
gb|KF032526.1|  Armillaria gallica strain DJ5 18S ribosomal RN...  36.2    1.5  
gb|KF032525.1|  Armillaria cepistipes strain SB3 18S ribosomal...  36.2    1.5  
gb|KF032524.1|  Armillaria cepistipes strain KY2 18S ribosomal...  36.2    1.5  
gb|KF032523.1|  Armillaria cepistipes strain SY2 18S ribosomal...  36.2    1.5  
gb|KF032522.1|  Armillaria gallica strain DJ1 18S ribosomal RN...  36.2    1.5  
gb|KF032521.1|  Armillaria gallica strain LS3 18S ribosomal RN...  36.2    1.5  
gb|KF032520.1|  Armillaria cepistipes strain SB4 18S ribosomal...  36.2    1.5  
gb|JX984569.1|  Phellorinia herculeana isolate TL2423 internal...  36.2    1.5  
gb|JX984568.1|  Mycenastrum corium isolate TL2376 internal tra...  36.2    1.5  
gb|JX984567.1|  Agaricus sp. TL2383 internal transcribed space...  36.2    1.5  
gb|JX984566.1|  Agaricus sp. TL-2013a isolate TL2384 internal ...  36.2    1.5  
gb|JX984565.1|  Agaricus sp. TL-2013a isolate TL2424 internal ...  36.2    1.5  
gb|JX984564.1|  Agaricus sp. TL-2013a isolate TL2375 internal ...  36.2    1.5  
gb|JX984562.1|  Agaricus sp. TL-2013b isolate SD101 internal t...  36.2    1.5  
gb|JX984561.1|  Agaricus sp. TL-2013b isolate PGrey109 interna...  36.2    1.5  
gb|JX984560.1|  Agaricus sp. TL-2013b isolate PGrey107 interna...  36.2    1.5  
gb|JX984559.1|  Agaricus sp. TL-2013b isolate MDBF61/96 intern...  36.2    1.5  
gb|JX984558.1|  Agaricus sp. TL-2013b isolate MDBF12/11 intern...  36.2    1.5  
gb|JX984557.1|  Agaricus wariatodes isolate Trappe28634 intern...  36.2    1.5  
gb|JX984556.1|  Agaricus wariatodes isolate Trappe28631 intern...  36.2    1.5  
gb|KF156782.1|  Amanita fuliginea strain 26997 18S ribosomal R...  36.2    1.5  
gb|KC870065.1|  Hanseniaspora opuntiae isolate GK01 18S riboso...  36.2    1.5  
gb|KF192054.1|  Cryptococcus sp. CBS 12710 18S ribosomal RNA g...  36.2    1.5  
gb|KC818341.1|  Uncultured fungus clone I_F10_B 18S ribosomal ...  36.2    1.5  
gb|KC818333.1|  Uncultured fungus clone I_D9_B 18S ribosomal R...  36.2    1.5  
gb|KC818331.1|  Uncultured fungus clone I_D7_B 18S ribosomal R...  36.2    1.5  
gb|KC818330.1|  Uncultured fungus clone I_D2_B 18S ribosomal R...  36.2    1.5  
gb|KC818321.1|  Uncultured fungus clone I_B4_B 18S ribosomal R...  36.2    1.5  
gb|KC818320.1|  Uncultured fungus clone I_B1_B 18S ribosomal R...  36.2    1.5  
gb|KC818318.1|  Uncultured fungus clone I_A7_B 18S ribosomal R...  36.2    1.5  
gb|KC818316.1|  Uncultured fungus clone I_A4_B 18S ribosomal R...  36.2    1.5  
gb|KC818314.1|  Uncultured fungus clone I_A2_B 18S ribosomal R...  36.2    1.5  
gb|KC818313.1|  Uncultured fungus clone I_A1_B 18S ribosomal R...  36.2    1.5  
gb|KC818312.1|  Uncultured fungus clone C_G12_A 18S ribosomal ...  36.2    1.5  
gb|KC818309.1|  Uncultured fungus clone C_F5_A 18S ribosomal R...  36.2    1.5  
gb|JN204437.1|  Agaricus sp. MM-2011a voucher LAPAG319 18S rib...  36.2    1.5  
dbj|AB828583.1|  Candida parapsilosis gene for 18S rRNA, ITS1,...  36.2    1.5  
gb|KC797577.1|  Uncultured Pichia clone K-159-12-8 internal tr...  36.2    1.5  
gb|KC797570.1|  Uncultured Kluyveromyces clone K-249-12-16 int...  36.2    1.5  
gb|KC797569.1|  Uncultured Kluyveromyces clone K-159-12-1 inte...  36.2    1.5  
gb|KC797562.1|  Uncultured Fomes clone K-160-12-34 internal tr...  36.2    1.5  
gb|KC797557.1|  Uncultured Candida clone K-159-12-23 internal ...  36.2    1.5  
gb|KC797556.1|  Uncultured Candida clone K-159-12-50 internal ...  36.2    1.5  
gb|KC858281.1|  Antrodiella fragrans voucher LE 295277 18S rib...  36.2    1.5  
gb|KC818415.1|  Candida tropicalis strain JKMMVBHU internal tr...  36.2    1.5  
gb|KC807228.1|  Ganoderma lucidum strain MDU-3 internal transc...  36.2    1.5  
gb|KC782726.1|  Gloeophyllum sepiarium voucher Dai 5608 18S ri...  36.2    1.5  
gb|KC782725.1|  Gloeophyllum sepiarium voucher Cui 9237 18S ri...  36.2    1.5  
gb|KC785599.1|  Uncultured Trametes clone 362 18S ribosomal RN...  36.2    1.5  
gb|KC785591.1|  Uncultured Resinicium clone 026 18S ribosomal ...  36.2    1.5  
gb|KC785589.1|  Uncultured Phanerochaete clone 352 18S ribosom...  36.2    1.5  
gb|KC785587.1|  Uncultured Mycena clone 025 18S ribosomal RNA ...  36.2    1.5  
gb|KC785579.1|  Uncultured Hymenochaete clone 372 18S ribosoma...  36.2    1.5  
gb|KC785577.1|  Uncultured Ganoderma clone 224 18S ribosomal R...  36.2    1.5  
gb|KC785573.1|  Uncultured fungus clone 319 18S ribosomal RNA ...  36.2    1.5  
gb|KC785544.1|  Uncultured Candida clone 277 18S ribosomal RNA...  36.2    1.5  
gb|KC999904.1|  Inonotus sp. CLZ-2013b 18S ribosomal RNA gene,...  36.2    1.5  
gb|KC917425.1|  Debaryomyces hansenii strain CDB80 5.8S riboso...  36.2    1.5  
gb|KC917423.1|  Saccharomyces cerevisiae strain CDB78 5.8S rib...  36.2    1.5  
gb|KC917418.1|  Debaryomyces hansenii strain CDB73 5.8S riboso...  36.2    1.5  
gb|KC917416.1|  Debaryomyces hansenii strain CDB71 5.8S riboso...  36.2    1.5  
gb|KC917414.1|  Saccharomyces cerevisiae strain CDB69 5.8S rib...  36.2    1.5  
gb|KC917412.1|  Debaryomyces hansenii strain CDB67 5.8S riboso...  36.2    1.5  
gb|KC917409.1|  Saccharomyces cerevisiae strain CDB64 5.8S rib...  36.2    1.5  
gb|KC917403.1|  Debaryomyces hansenii strain CDB58 5.8S riboso...  36.2    1.5  
gb|KC917400.1|  Debaryomyces hansenii strain CDB55 5.8S riboso...  36.2    1.5  
gb|KC917396.1|  Saccharomyces cerevisiae strain CDB51 5.8S rib...  36.2    1.5  
gb|KC917395.1|  Debaryomyces hansenii strain CDB50 5.8S riboso...  36.2    1.5  
gb|KC917381.1|  Debaryomyces hansenii strain CDB36 5.8S riboso...  36.2    1.5  
gb|KC917378.1|  Debaryomyces hansenii strain CDB33 5.8S riboso...  36.2    1.5  
gb|KC917373.1|  Saccharomyces cerevisiae strain CDB28 5.8S rib...  36.2    1.5  
gb|KC917365.1|  Debaryomyces hansenii strain CDB20 5.8S riboso...  36.2    1.5  
gb|KC917361.1|  Saccharomyces cerevisiae strain CDB16 5.8S rib...  36.2    1.5  
gb|KC917357.1|  Saccharomyces cerevisiae strain CDB12 5.8S rib...  36.2    1.5  
gb|KC917354.1|  Debaryomyces hansenii strain CDB9 5.8S ribosom...  36.2    1.5  
gb|KC917353.1|  Saccharomyces cerevisiae strain CDB8 5.8S ribo...  36.2    1.5  
gb|KC917351.1|  Debaryomyces hansenii strain CDB6 5.8S ribosom...  36.2    1.5  
gb|KC917346.1|  Meyerozyma guilliermondii strain CDB1 5.8S rib...  36.2    1.5  
gb|KC292637.1|  Athelia rolfsii strain SclerotiumSr3 18S ribos...  36.2    1.5  
gb|JX101632.1|  Kazachstania servazzii strain MY7 18S ribosoma...  36.2    1.5  
gb|JN943863.2|  Hebeloma eburneum strain ue3522 internal trans...  36.2    1.5  
gb|JN943862.2|  Hebeloma pusillum strain ue3595 internal trans...  36.2    1.5  
gb|JN943858.2|  Hebeloma pusillum strain ue5500 internal trans...  36.2    1.5  
gb|KF019228.1|  Polyporales sp. 12122 internal transcribed spa...  36.2    1.5  
gb|KF112878.1|  Postia sericeomollis isolate X1332 18S ribosom...  36.2    1.5  
gb|KF112876.1|  Fibroporia bohemica isolate 4245 18S ribosomal...  36.2    1.5  
dbj|AB777519.1|  Pleurotus eryngii rRNA, 28S ribosomal RNA, pa...  36.2    1.5  
gb|KC686868.1|  Hypholoma fasciculare voucher 1S 18S ribosomal...  36.2    1.5  
gb|KC686866.1|  Pleurotus ostreatus voucher ASRNA 18S ribosoma...  36.2    1.5  
gb|KC686865.1|  Pleurotus ostreatus voucher ASDNA 18S ribosoma...  36.2    1.5  
gb|KC894602.1|  Cryptococcus sp. NYNU 1337 internal transcribe...  36.2    1.5  
dbj|AB828047.1|  Uncultured ectomycorrhizal fungus genes for 1...  36.2    1.5  
dbj|AB828046.1|  Uncultured ectomycorrhizal fungus genes for 1...  36.2    1.5  
dbj|AB828045.1|  Uncultured ectomycorrhizal fungus genes for 1...  36.2    1.5  
dbj|AB828044.1|  Uncultured ectomycorrhizal fungus genes for 1...  36.2    1.5  
dbj|AB828029.1|  Uncultured ectomycorrhizal fungus genes for 1...  36.2    1.5  
dbj|AB828028.1|  Uncultured ectomycorrhizal fungus genes for 1...  36.2    1.5  
dbj|AB828026.1|  Uncultured ectomycorrhizal fungus genes for 1...  36.2    1.5  
dbj|AB828025.1|  Uncultured ectomycorrhizal fungus genes for 1...  36.2    1.5  
dbj|AB828024.1|  Uncultured ectomycorrhizal fungus genes for 1...  36.2    1.5  
dbj|AB828023.1|  Uncultured ectomycorrhizal fungus genes for 1...  36.2    1.5  
dbj|AB828022.1|  Uncultured ectomycorrhizal fungus genes for 1...  36.2    1.5  
dbj|AB828021.1|  Uncultured ectomycorrhizal fungus genes for 1...  36.2    1.5  
dbj|AB828020.1|  Uncultured ectomycorrhizal fungus genes for 1...  36.2    1.5  
dbj|AB828019.1|  Uncultured ectomycorrhizal fungus genes for 1...  36.2    1.5  
dbj|AB828018.1|  Uncultured ectomycorrhizal fungus genes for 1...  36.2    1.5  
dbj|AB828017.1|  Uncultured ectomycorrhizal fungus genes for 1...  36.2    1.5  
gb|KC765138.1|  Issatchenkia terricola voucher ITV127 internal...  36.2    1.5  
gb|KC765137.1|  Pichia manshurica voucher ITV125 internal tran...  36.2    1.5  
gb|KC765135.1|  Pichia kudriavzevii voucher ITV133 internal tr...  36.2    1.5  
gb|KC765133.1|  Pichia kudriavzevii voucher ITV130 internal tr...  36.2    1.5  
gb|KC765132.1|  Pichia kudriavzevii voucher ITV129 internal tr...  36.2    1.5  
gb|KC765131.1|  Pichia kudriavzevii voucher ITV128 internal tr...  36.2    1.5  
gb|KC765128.1|  Pichia kudriavzevii voucher ITV121 internal tr...  36.2    1.5  
gb|KC894861.1|  Athelia rolfsii strain EFY3 internal transcrib...  36.2    1.5  
gb|KC894859.1|  Athelia rolfsii strain PoH internal transcribe...  36.2    1.5  
gb|KC894858.1|  Athelia rolfsii strain POSR internal transcrib...  36.2    1.5  
gb|KC894857.1|  Athelia rolfsii strain srpo1 internal transcri...  36.2    1.5  
gb|KC867346.1|  Athelia rolfsii strain fbsr1 internal transcri...  36.2    1.5  
gb|KC867345.1|  Athelia rolfsii strain parsr1 internal transcr...  36.2    1.5  
gb|KC867344.1|  Athelia rolfsii strain SR2 internal transcribe...  36.2    1.5  
gb|KC867343.1|  Athelia rolfsii strain SR3 internal transcribe...  36.2    1.5  
gb|KC867342.1|  Athelia rolfsii strain tomsr1 internal transcr...  36.2    1.5  
gb|JX941589.1|  Truncospora ochroleuca voucher Cui 2703 18S ri...  36.2    1.5  
gb|JX941588.1|  Truncospora ochroleuca voucher Dai 11711 18S r...  36.2    1.5  
gb|JX941587.1|  Truncospora ochroleuca voucher Cui 8870 18S ri...  36.2    1.5  
gb|JX941586.1|  Truncospora ochroleuca voucher Cui 5674 18S ri...  36.2    1.5  
gb|KC456253.1|  Fibroporia citrina voucher Cui 9683 18S riboso...  36.2    1.5  
gb|JX941584.1|  Truncospora ochroleuca voucher Cui 5671 18S ri...  36.2    1.5  
gb|JX941583.1|  Truncospora ochroleuca voucher Cui 7388 18S ri...  36.2    1.5  
gb|JX941582.1|  Truncospora ochroleuca voucher Cui 2780 18S ri...  36.2    1.5  
gb|JX941581.1|  Truncospora ochroleuca voucher Cui 8335 intern...  36.2    1.5  
gb|JX941580.1|  Truncospora ochroleuca voucher Dai 11809 18S r...  36.2    1.5  
gb|JX941579.1|  Truncospora ochroleuca voucher Dai 11490 18S r...  36.2    1.5  
gb|JX941578.1|  Truncospora ochroleuca voucher Cui 8704 18S ri...  36.2    1.5  
gb|JX941577.1|  Truncospora ochroleuca voucher Cui 8324 18S ri...  36.2    1.5  
gb|JX941576.1|  Truncospora ochroleuca voucher Cui 8818 18S ri...  36.2    1.5  
gb|JX941575.1|  Truncospora ochroleuca voucher Cui 8805 18S ri...  36.2    1.5  
gb|JX941574.1|  Truncospora macrospora voucher Yuan 3777 18S r...  36.2    1.5  
gb|JX941573.1|  Truncospora macrospora voucher Cui 8106 18S ri...  36.2    1.5  
gb|JQ861753.1|  Perenniporia subtephropora voucher Dai 10964 1...  36.2    1.5  
gb|JQ861752.1|  Perenniporia subtephropora voucher Dai 10962 1...  36.2    1.5  
gb|JQ861751.1|  Perenniporia russeimarginata voucher Yuan 1262...  36.2    1.5  
gb|JQ861750.1|  Perenniporia russeimarginata voucher Yuan 1244...  36.2    1.5  
gb|JQ861749.1|  Perenniporia russeimarginata voucher Yuan 1225...  36.2    1.5  
gb|JQ861748.1|  Perenniporia macropora voucher Zhou 280 18S ri...  36.2    1.5  
gb|JQ861747.1|  Perenniporia macropora voucher Zhou 297 18S ri...  36.2    1.5  
gb|JQ861746.1|  Perenniporia macropora voucher Zhou 407 18S ri...  36.2    1.5  
gb|JQ861742.1|  Perenniporia piceicola voucher Cui 10460 18S r...  36.2    1.5  
gb|JQ861741.1|  Perenniporia hattorii voucher Dai 10318 18S ri...  36.2    1.5  
gb|JQ861740.1|  Perenniporia hattorii voucher Dai 10315 18S ri...  36.2    1.5  
gb|JQ861739.1|  Perenniporia ellipsospora voucher Cui 10284 18...  36.2    1.5  
gb|JQ861738.1|  Perenniporia delavayi voucher Dai 6891 18S rib...  36.2    1.5  
gb|JQ861736.1|  Perenniporia bambusicola voucher Yuan 3925 18S...  36.2    1.5  
gb|JX623934.1|  Ceriporia sulphuricolor voucher Dai6090 intern...  36.2    1.5  
gb|JX623933.1|  Ceriporia mellea voucher Dai9667 internal tran...  36.2    1.5  
gb|JX623932.1|  Ceriporia mellea voucher Dai9453 internal tran...  36.2    1.5  
gb|JX623930.1|  Ceriporia inflata voucher Cui7712 internal tra...  36.2    1.5  
gb|JX623929.1|  Ceriporia inflata voucher Dai10376 internal tr...  36.2    1.5  
gb|CP006026.1|  Saccharomycetaceae sp. 'Ashbya aceri' chromoso...  36.2    1.5  
gb|JX073667.1|  Waitea circinata isolate HLJ-RZ1 18S ribosomal...  36.2    1.5  
gb|KC179742.1|  Rhodotus palmatus voucher HMJAU 6872 18S ribos...  36.2    1.5  
gb|KC179741.1|  Rhodotus palmatus voucher HMJAU 5040 18S ribos...  36.2    1.5  
gb|KC179738.1|  Rhodotus palmatus voucher HKAS 62858 18S ribos...  36.2    1.5  
gb|KC179736.1|  Rhodotus asperior voucher HKAS 59387 18S ribos...  36.2    1.5  
gb|KC179735.1|  Flammulina rossica voucher HKAS 57924 18S ribo...  36.2    1.5  
gb|JX892947.1|  Vuilleminia nilsii isolate MG171 18S ribosomal...  36.2    1.5  
gb|JX892945.1|  Vuilleminia nilsii isolate MG134 18S ribosomal...  36.2    1.5  
gb|JX892944.1|  Vuilleminia macrospora isolate MG200 18S ribos...  36.2    1.5  
gb|JX892942.1|  Vuilleminia macrospora isolate MG196 18S ribos...  36.2    1.5  
gb|JX892940.1|  Vuilleminia macrospora isolate MG167 18S ribos...  36.2    1.5  
gb|KC734548.1|  Boletus mendax voucher AMB12641 18S ribosomal ...  36.2    1.5  
gb|KC734546.1|  Boletus queletii voucher AMB12638 18S ribosoma...  36.2    1.5  
gb|KC734544.1|  Boletus luridus voucher AMB12640 18S ribosomal...  36.2    1.5  
gb|KC734539.1|  Boletus comptus voucher AMB12632 internal tran...  36.2    1.5  
gb|KC702663.1|  Uncultured Laccaria clone S4pos2.1_11 18S ribo...  36.2    1.5  
gb|KC702660.1|  Uncultured Laccaria clone S2pos2.3_8 18S ribos...  36.2    1.5  
gb|KC702657.1|  Uncultured Laccaria clone S1pos3.1_8 18S ribos...  36.2    1.5  
gb|KC702656.1|  Uncultured Laccaria clone S1pos2.4_6_2_2 18S r...  36.2    1.5  
gb|KC702655.1|  Uncultured Laccaria clone S1pos1.3_3 18S ribos...  36.2    1.5  
gb|KC702653.1|  Uncultured Laccaria clone F5pos2.3_45 18S ribo...  36.2    1.5  
gb|KC702652.1|  Uncultured Pseudotomentella clone F5pos1.1_51 ...  36.2    1.5  
gb|KC702647.1|  Uncultured Tylospora clone F3pos3.4_46a 18S ri...  36.2    1.5  
gb|KC702623.1|  Uncultured Laccaria clone A5neg2.2_13a 18S rib...  36.2    1.5  
gb|KC702641.1|  Uncultured Laccaria clone B5neg1.1_30 18S ribo...  36.2    1.5  
gb|KC702642.1|  Uncultured Laccaria clone B5neg1.4_29 18S ribo...  36.2    1.5  
gb|KC702622.1|  Uncultured Tomentellopsis clone A4pos2.1_25 18...  36.2    1.5  
gb|KC702621.1|  Uncultured Tylospora clone A4pos1.2_24 18S rib...  36.2    1.5  
gb|KC702617.1|  Uncultured Laccaria clone A3neg3.1_13 18S ribo...  36.2    1.5  
dbj|AB824012.1|  Fungal sp. KU-2013 genes for ITS1, 5.8S rRNA,...  36.2    1.5  
gb|JQ922136.1|  Coprinellus xanthothrix isolate PanB1A0855AP15...  36.2    1.5  
gb|JQ922135.1|  Coprinellus sp. CCG-2012 isolate PanB1b0855P30...  36.2    1.5  
gb|JQ922134.1|  Coprinellus xanthothrix isolate PanB1A0403EM2C...  36.2    1.5  
gb|JQ922133.1|  Coprinellus sp. CCG-2012 isolate PanP10572PD1C...  36.2    1.5  
gb|JQ922124.1|  Cerrena sp. CCG-2012 isolate PanM20287P30CC114...  36.2    1.5  
gb|JQ890293.1|  Uncultured Paxillus clone ECM_alnus_Paxifila 1...  36.2    1.5  
gb|JQ890291.1|  Uncultured Alnicola clone ECM_alnus_Paraincu 1...  36.2    1.5  
gb|JQ890290.1|  Uncultured Alnicola clone ECM_alnus_Paraalne 1...  36.2    1.5  
gb|JQ890289.1|  Uncultured Pachyphloeus clone ECM_alnus_Pachvi...  36.2    1.5  
gb|JQ890275.1|  Uncultured Inocybe clone ECM_alnus_Inocsp4 18S...  36.2    1.5  
gb|JQ890271.1|  Uncultured fungus clone ECM_alnus_Inocniti 18S...  36.2    1.5  
gb|JQ890259.1|  Uncultured Cortinarius clone ECM_alnus_Cortaff...  36.2    1.5  
gb|JQ890258.1|  Uncultured Cortinarius clone ECM_alnus_Cortbib...  36.2    1.5  
gb|JQ890233.1|  Uncultured Alnicola clone ECM_alnus_Alnipall 1...  36.2    1.5  
gb|JQ890230.1|  Uncultured Alnicola clone ECM_alnus_Alniesch 1...  36.2    1.5  
gb|JQ890228.1|  Uncultured Alnicola clone ECM_alnus_Alniumbr 1...  36.2    1.5  
gb|JX175047.1|  Hyphodontia juniperi strain Wu 0910-95 18S rib...  36.2    1.5  
gb|JX175046.1|  Hyphodontia heterocystidiata strain Wu 9312-20...  36.2    1.5  
gb|JX175045.1|  Hyphodontia heterocystidiata strain Wu 9209-27...  36.2    1.5  
gb|JX175044.1|  Hyphodontia sp. EY-2012a 18S ribosomal RNA gen...  36.2    1.5  
gb|JX175043.1|  Hyphodontia mollis strain Wu 0808-32 18S ribos...  36.2    1.5  
gb|JX162770.1|  Ganoderma lucidum strain SYLZ 18S ribosomal RN...  36.2    1.5  
gb|JX162769.1|  Ganoderma lucidum strain XLLZ internal transcr...  36.2    1.5  
gb|JX162768.1|  Ganoderma lucidum strain JHHZ internal transcr...  36.2    1.5  
gb|JX162767.1|  Ganoderma lucidum strain GL-A internal transcr...  36.2    1.5  
gb|JX162766.1|  Ganoderma lucidum strain HZ 18S ribosomal RNA ...  36.2    1.5  
gb|JX162765.1|  Ganoderma lucidum strain Jinlin G internal tra...  36.2    1.5  
gb|JX162764.1|  Ganoderma lucidum strain Han G internal transc...  36.2    1.5  
gb|JX162763.1|  Ganoderma lucidum strain GT internal transcrib...  36.2    1.5  
gb|JX162762.1|  Ganoderma lucidum strain Tai-1 internal transc...  36.2    1.5  
gb|JX162761.1|  Ganoderma lucidum strain GL-6 internal transcr...  36.2    1.5  
gb|JX162760.1|  Ganoderma lucidum strain GL 18S ribosomal RNA ...  36.2    1.5  
gb|JX162759.1|  Ganoderma lucidum strain GL-5 internal transcr...  36.2    1.5  
gb|JX162758.1|  Ganoderma lucidum strain GL-4 18S ribosomal RN...  36.2    1.5  
gb|JX162757.1|  Ganoderma lucidum strain GL-3 18S ribosomal RN...  36.2    1.5  
gb|JX162756.1|  Ganoderma lucidum strain GG internal transcrib...  36.2    1.5  
gb|JX162755.1|  Ganoderma lucidum strain GL-2 18S ribosomal RN...  36.2    1.5  
gb|JX162754.1|  Ganoderma lucidum strain GL-1 18S ribosomal RN...  36.2    1.5  
emb|HG007840.1|  Candida aff. saitoana VKPM Y3988 genomic DNA ...  36.2    1.5  
gb|KC455907.1|  Dioszegia sp. DBVPG 10049 internal transcribed...  36.2    1.5  
gb|KC455892.1|  Dioszegia sp. DBVPG 5456 internal transcribed ...  36.2    1.5  
gb|KC455886.1|  Cryptococcus sp. DBVPG 5459 internal transcrib...  36.2    1.5  
gb|KC455879.1|  Bulleromyces albus strain DBVPG 5438 internal ...  36.2    1.5  
gb|KC840655.1|  Uncultured Atheliaceae isolate MBN0213_46 inte...  36.2    1.5  
gb|KC840654.1|  Uncultured Piloderma isolate MBN0213_45 intern...  36.2    1.5  
gb|KC840652.1|  Uncultured Cortinarius isolate MBN0213_43 inte...  36.2    1.5  
gb|KC840649.1|  Uncultured Tricholoma isolate MBN0213_40 inter...  36.2    1.5  
gb|KC840646.1|  Uncultured Tricholoma isolate MBN0213_37 inter...  36.2    1.5  
gb|KC840642.1|  Uncultured Hebeloma isolate MBN0213_33 interna...  36.2    1.5  
gb|KC840640.1|  Uncultured Inocybe isolate MBN0213_31 internal...  36.2    1.5  
gb|KC840639.1|  Uncultured Hebeloma isolate MBN0213_30 interna...  36.2    1.5  
gb|KC840632.1|  Uncultured Piloderma isolate MBN0213_23 intern...  36.2    1.5  
gb|KC840631.1|  Uncultured Thelephorales isolate MBN0213_22 in...  36.2    1.5  
gb|KC840627.1|  Uncultured Tylospora isolate MBN0213_18 intern...  36.2    1.5  
gb|KC840619.1|  Uncultured Amphinema isolate MBN0213_10 intern...  36.2    1.5  
gb|KC840617.1|  Uncultured Thelephorales isolate MBN0213_08 in...  36.2    1.5  
gb|KC840613.1|  Uncultured Tricholoma isolate MBN0213_04 inter...  36.2    1.5  
gb|KC840611.1|  Tricholoma scalpturatum isolate MBN0213_02 int...  36.2    1.5  
gb|KC969668.1|  Tricholosporum porphyrophyllum internal transc...  36.2    1.5  
gb|KF060236.1|  Uncultured Tremellales clone 24 18S ribosomal ...  36.2    1.5  
gb|KF060235.1|  Uncultured Cryptococcus clone 23 internal tran...  36.2    1.5  
gb|KF060212.1|  Uncultured Cryptococcus isolate MRRI26 18S rib...  36.2    1.5  
gb|KF060195.1|  Uncultured Cryptococcus isolate MRRI9 18S ribo...  36.2    1.5  
gb|KF060193.1|  Uncultured Cryptococcus isolate MRRI7 internal...  36.2    1.5  
gb|KC595955.1|  Spongiporus leucospongia isolate X1311 18S rib...  36.2    1.5  
gb|KC595954.1|  Sparassis crispa isolate X950 18S ribosomal RN...  36.2    1.5  
gb|KC595953.1|  Sarcoporia polyspora isolate 4227 18S ribosoma...  36.2    1.5  
gb|KC595952.1|  Ryvardenia campyla isolate X1229 internal tran...  36.2    1.5  
gb|KC595951.1|  Postia placenta isolate 3007 internal transcri...  36.2    1.5  
gb|KC595950.1|  Postia placenta isolate X1351 18S ribosomal RN...  36.2    1.5  
gb|KC595949.1|  Spongiporus undosus isolate 4247 18S ribosomal...  36.2    1.5  
gb|KC595947.1|  Spongiporus undosus isolate X1409 18S ribosoma...  36.2    1.5  
gb|KC595944.1|  Postia cf. subcaesia isolate X1340 18S ribosom...  36.2    1.5  
gb|KC595942.1|  Postia lowei isolate X1417 18S ribosomal RNA g...  36.2    1.5  
gb|KC595941.1|  Postia lowei isolate X1373 18S ribosomal RNA g...  36.2    1.5  
gb|KC595937.1|  Postia floriformis isolate 4120 internal trans...  36.2    1.5  
gb|KC595936.1|  Postia floriformis isolate X1295 18S ribosomal...  36.2    1.5  
gb|KC595935.1|  Postia caesia isolate X1408 18S ribosomal RNA ...  36.2    1.5  
gb|KC595934.1|  Oligoporus balsameus isolate 4118 internal tra...  36.2    1.5  
gb|KC595933.1|  Oligoporus balsameus isolate X1349 internal tr...  36.2    1.5  
gb|KC595932.1|  Postia alni isolate X1400 18S ribosomal RNA ge...  36.2    1.5  
gb|KC595931.1|  Postia alni isolate X1348 18S ribosomal RNA ge...  36.2    1.5  
gb|KC595930.1|  Pilatoporus ibericus isolate X1367 18S ribosom...  36.2    1.5  
gb|KC595929.1|  Postia rennyi isolate 4148 internal transcribe...  36.2    1.5  
gb|KC595928.1|  Fibroporia pseudorennyi isolate X1384 18S ribo...  36.2    1.5  
gb|KC595927.1|  Fibroporia pseudorennyi isolate X1377 18S ribo...  36.2    1.5  
gb|KC595925.1|  Laetiporus sp. X1314 18S ribosomal RNA gene, p...  36.2    1.5  
gb|KC595924.1|  Fomitopsis spraguei isolate X1430 18S ribosoma...  36.2    1.5  
gb|KC595923.1|  Fomitopsis rosea isolate X1415 18S ribosomal R...  36.2    1.5  
gb|KC595922.1|  Fomitopsis pinicola isolate X1394 18S ribosoma...  36.2    1.5  
gb|KC595921.1|  Fomitopsis ostreiformis isolate X1421 18S ribo...  36.2    1.5  
gb|KC595920.1|  Fomitopsis ostreiformis isolate X1412 18S ribo...  36.2    1.5  
gb|KC595919.1|  Fomitopsis ostreiformis isolate X1405 18S ribo...  36.2    1.5  
gb|KC595918.1|  Fomitopsis ostreiformis isolate X1393 18S ribo...  36.2    1.5  
gb|KC595915.1|  Fomitopsis cajanderi isolate X1427 18S ribosom...  36.2    1.5  
gb|KC595914.1|  Fomitopsis sp. X244 internal transcribed space...  36.2    1.5  
gb|KC595913.1|  Fomitopsis sp. X1453 18S ribosomal RNA gene, p...  36.2    1.5  
gb|KC595912.1|  Fomitopsis sp. X1423 18S ribosomal RNA gene, p...  36.2    1.5  
gb|KC595911.1|  Fomitopsis sp. X1419 18S ribosomal RNA gene, p...  36.2    1.5  
gb|KC595910.1|  Fomitopsis sp. X368 18S ribosomal RNA gene, pa...  36.2    1.5  
gb|KC595909.1|  Fibroporia norrlandica isolate 4151 internal t...  36.2    1.5  
gb|KC595908.1|  Fibroporia norrlandica isolate 4122 internal t...  36.2    1.5  
gb|KC595907.1|  Fibroporia norrlandica isolate 4115 internal t...  36.2    1.5  
gb|KC595906.1|  Fibroporia gossypium isolate 4243 18S ribosoma...  36.2    1.5  
gb|KC595905.1|  Fibroporia gossypium isolate X1403 18S ribosom...  36.2    1.5  
gb|KC595904.1|  Fibroporia aff. vaillantii X329 18S ribosomal ...  36.2    1.5  
gb|KC595903.1|  Antrodia ramentacea isolate X1385 18S ribosoma...  36.2    1.5  
gb|KC595902.1|  Antrodia minuta isolate X1460 18S ribosomal RN...  36.2    1.5  
gb|KC595901.1|  Antrodia minuta isolate X1376 18S ribosomal RN...  36.2    1.5  
gb|KC595900.1|  Antrodia minuta isolate X1317 18S ribosomal RN...  36.2    1.5  
gb|KC595899.1|  Antrodia minuta isolate X1316 18S ribosomal RN...  36.2    1.5  
gb|KC595898.1|  Antrodia minuta isolate X1305 18S ribosomal RN...  36.2    1.5  
gb|KC595897.1|  Antrodia mellita isolate X1079 18S ribosomal R...  36.2    1.5  
gb|KC595896.1|  Antrodia malicola isolate X1016 18S ribosomal ...  36.2    1.5  
gb|KC595895.1|  Antrodia infirma isolate 4238 18S ribosomal RN...  36.2    1.5  
gb|KC595894.1|  Antrodia infirma isolate 4236 18S ribosomal RN...  36.2    1.5  
gb|KC595893.1|  Antrodia hingganensis isolate X1283 18S riboso...  36.2    1.5  
gb|KC595892.1|  Antrodia sp. X1321 18S ribosomal RNA gene, par...  36.2    1.5  
gb|KC595891.1|  Antrodia sp. X873 internal transcribed spacer ...  36.2    1.5  
gb|KC595890.1|  Antrodia crassa isolate X776 internal transcri...  36.2    1.5  
gb|KC595889.1|  Antrodia albobrunnea isolate X991 internal tra...  36.2    1.5  
gb|JX888459.1|  Solioccasus polychromus voucher J. Trappe 1539...  36.2    1.5  
gb|JX124705.1|  Pachykytospora tuberculosa voucher KA11 (GB) 1...  36.2    1.5  
gb|JX124704.1|  Hypochnicium lyndoniae voucher NL 041031 (GB) ...  36.2    1.5  
gb|KC876519.1|  Citeromyces matritensis strain 166 internal tr...  36.2    1.5  
gb|JX069772.1|  Meyerozyma guilliermondii strain Y-4 internal ...  36.2    1.5  
gb|JX069771.1|  Meyerozyma guilliermondii strain Y-2 internal ...  36.2    1.5  
gb|KC111010.1|  Armillaria gallica isolate MEX61 5.8S ribosoma...  36.2    1.5  
gb|KC111009.1|  Armillaria sp. RDER-2012 isolate MEX60 5.8S ri...  36.2    1.5  
gb|KC111008.1|  Armillaria sp. RDER-2012 isolate MEX47 5.8S ri...  36.2    1.5  
gb|KC111007.1|  Armillaria sp. RDER-2012 isolate MEX40 5.8S ri...  36.2    1.5  
gb|JQ649362.1|  Armillaria sp. CCG-2012 voucher M188I1M1DCC344...  36.2    1.5  
emb|HF951531.1|  Hygrophoropsis aurantiaca genomic DNA contain...  36.2    1.5  
emb|HF951530.1|  Hygrophoropsis aurantiaca genomic DNA contain...  36.2    1.5  
emb|HF951529.1|  Hygrophoropsis rufa genomic DNA containing 18...  36.2    1.5  
gb|JQ846349.1|  Armillaria luteovirens strain E7-7 internal tr...  36.2    1.5  
gb|JN003841.1|  Marasmius cf. bulliardii BRMN 724476 internal ...  36.2    1.5  
gb|JN003837.1|  Marasmius rotalis voucher BRNM 724479 internal...  36.2    1.5  
gb|HM230663.1|  Termitomyces bulborhizus 18S ribosomal RNA gen...  36.2    1.5  
gb|JQ798181.1|  Moniliella sp. BH010 internal transcribed spac...  36.2    1.5  
gb|KC989088.1|  Cyathus olla isolate 136 18S ribosomal RNA gen...  36.2    1.5  
gb|KC766066.1|  Uncultured fungus clone 26F47 18S ribosomal RN...  36.2    1.5  
gb|KC766065.1|  Uncultured fungus clone 26F46 18S ribosomal RN...  36.2    1.5  
gb|KC750240.1|  Boletus pinophilus isolate 2163 18S ribosomal ...  36.2    1.5  
gb|KC750239.1|  Boletus pinophilus isolate 2162 18S ribosomal ...  36.2    1.5  
gb|KC750238.1|  Boletus pinophilus isolate 2161 18S ribosomal ...  36.2    1.5  
gb|KC750235.1|  Boletus pinophilus isolate 2097 18S ribosomal ...  36.2    1.5  
gb|KC750234.1|  Boletus pinophilus isolate 2086 18S ribosomal ...  36.2    1.5  
gb|KC750232.1|  Boletus pinophilus isolate 2007 18S ribosomal ...  36.2    1.5  
gb|KC750231.1|  Boletus edulis isolate 411 18S ribosomal RNA g...  36.2    1.5  
gb|KC750230.1|  Boletus edulis isolate 2121 18S ribosomal RNA ...  36.2    1.5  
gb|KC750228.1|  Boletus edulis isolate 2066 18S ribosomal RNA ...  36.2    1.5  
gb|KC750227.1|  Boletus edulis isolate 2059 18S ribosomal RNA ...  36.2    1.5  
gb|KC750226.1|  Boletus edulis isolate 412 18S ribosomal RNA g...  36.2    1.5  
gb|KC750225.1|  Boletus edulis isolate 410 18S ribosomal RNA g...  36.2    1.5  
gb|KC750224.1|  Boletus edulis isolate 409 18S ribosomal RNA g...  36.2    1.5  
gb|KC750223.1|  Boletus edulis isolate 392 18S ribosomal RNA g...  36.2    1.5  
gb|KC750222.1|  Boletus edulis isolate 375 18S ribosomal RNA g...  36.2    1.5  
gb|KC753436.1|  Uncultured Agrocybe clone SB2_29 18S ribosomal...  36.2    1.5  
gb|KC753415.1|  Uncultured Dioszegia clone N1_18 18S ribosomal...  36.2    1.5  
gb|KC753414.1|  Uncultured Dioszegia clone N1_20 18S ribosomal...  36.2    1.5  
gb|KC878463.1|  Candida boleticola strain IMBCIS 18S ribosomal...  36.2    1.5  
gb|KC810956.1|  Candida rhagii strain D43-Pir internal transcr...  36.2    1.5  
gb|KC810955.1|  Priceomyces sp. 3R 18S ribosomal RNA gene, par...  36.2    1.5  
gb|KC810952.1|  Candida atakaporum strain D43 internal transcr...  36.2    1.5  
gb|KC810947.1|  Kluyveromyces dobzhanskii strain IMBR1R 18S ri...  36.2    1.5  
emb|HF970227.1|  Uncultured Rhizophagus genomic DNA containing...  36.2    1.5  
emb|HF970298.1|  Uncultured Rhizophagus genomic DNA containing...  36.2    1.5  
emb|HF970292.1|  Uncultured Rhizophagus genomic DNA containing...  36.2    1.5  
emb|HF970291.1|  Uncultured Rhizophagus genomic DNA containing...  36.2    1.5  
emb|HF970262.1|  Uncultured Rhizophagus genomic DNA containing...  36.2    1.5  
emb|HF970255.1|  Uncultured Archaeospora genomic DNA containin...  36.2    1.5  
emb|HF970248.1|  Uncultured Rhizophagus genomic DNA containing...  36.2    1.5  
emb|HF970320.1|  Uncultured Rhizophagus genomic DNA containing...  36.2    1.5  
emb|HF970215.1|  Uncultured Rhizophagus genomic DNA containing...  36.2    1.5  
emb|HF947085.1|  Uncultured Dioszegia genomic DNA containing 1...  36.2    1.5  
emb|HF947086.1|  Uncultured Dioszegia genomic DNA containing 1...  36.2    1.5  
dbj|AB720991.1|  Cryptococcus sp. YK-2012 genes for ITS1, 5.8S...  36.2    1.5  
dbj|AB720989.1|  Cryptococcus sp. YK-2012 genes for ITS1, 5.8S...  36.2    1.5  
gb|JQ585660.1|  Paralepista gilva voucher TO AV2010 18S riboso...  36.2    1.5  
gb|KC618524.1|  Uncultured Melanogaster clone R3483 internal t...  36.2    1.5  
gb|KC618523.1|  Uncultured Amphinema clone R3482 internal tran...  36.2    1.5  
gb|KC618520.1|  Uncultured Pseudotomentella clone R3460 18S ri...  36.2    1.5  
gb|KC618517.1|  Uncultured Inocybe clone R3452 internal transc...  36.2    1.5  
gb|KC618508.1|  Uncultured Tylospora clone R3423 18S ribosomal...  36.2    1.5  
gb|KC601852.1|  Pichia kudriavzevii strain ATCC 6258 18S ribos...  36.2    1.5  
gb|KC608220.1|  Candida viswanathii strain TERI MS1 internal t...  36.2    1.5  
gb|KC581792.1|  Polyporus arcularius isolate MI51 internal tra...  36.2    1.5  
gb|KC543177.1|  Antrodia heteromorpha isolate X1841 18S riboso...  36.2    1.5  
gb|KC543174.1|  Antrodia sp. OM-2013b isolate X1781 18S riboso...  36.2    1.5  
gb|KC543173.1|  Antrodia sp. OM-2013b isolate X1779 18S riboso...  36.2    1.5  
gb|KC543171.1|  Antrodia sp. OM-2013b isolate X1521 18S riboso...  36.2    1.5  
gb|KC543169.1|  Antrodia serpens isolate X1511 18S ribosomal R...  36.2    1.5  
gb|KC543167.1|  Antrodia serpens isolate X1508 18S ribosomal R...  36.2    1.5  
gb|KC543166.1|  Antrodia serpens isolate X1507 18S ribosomal R...  36.2    1.5  
gb|KC543165.1|  Antrodia sp. OM-2013b isolate X1505 18S riboso...  36.2    1.5  
gb|KC543164.1|  Antrodia sp. OM-2013b isolate X1504 18S riboso...  36.2    1.5  
gb|KC543163.1|  Antrodia heteromorpha isolate X1501 18S riboso...  36.2    1.5  
gb|KC543162.1|  Antrodia sp. OM-2013a isolate X1500 18S riboso...  36.2    1.5  
gb|KC543160.1|  Antrodia sp. OM-2013b isolate X1494 18S riboso...  36.2    1.5  
gb|KC543159.1|  Antrodia sp. OM-2013b isolate X1493 18S riboso...  36.2    1.5  
gb|KC543156.1|  Antrodia heteromorpha isolate X1486 18S riboso...  36.2    1.5  
gb|KC543155.1|  Antrodia heteromorpha isolate X1485 18S riboso...  36.2    1.5  
gb|KC543154.1|  Antrodia heteromorpha isolate X1484 18S riboso...  36.2    1.5  
gb|KC543153.1|  Antrodia heteromorpha isolate X1483 18S riboso...  36.2    1.5  
gb|KC543152.1|  Antrodia heteromorpha isolate X1479 18S riboso...  36.2    1.5  
gb|KC543151.1|  Antrodia heteromorpha isolate X1475 18S riboso...  36.2    1.5  
gb|KC543150.1|  Antrodia heteromorpha isolate X1474 18S riboso...  36.2    1.5  
gb|KC543149.1|  Antrodia heteromorpha isolate X1440 18S riboso...  36.2    1.5  
gb|KC543148.1|  Antrodia heteromorpha isolate X1438 18S riboso...  36.2    1.5  
gb|KC543146.1|  Postia placenta isolate X1399 18S ribosomal RN...  36.2    1.5  
gb|KC543145.1|  Antrodia heteromorpha isolate X1387 18S riboso...  36.2    1.5  
gb|KC543144.1|  Antrodia heteromorpha isolate X1379 18S riboso...  36.2    1.5  
gb|KC543143.1|  Antrodia serpens isolate X1370 18S ribosomal R...  36.2    1.5  
gb|KC543142.1|  Antrodia sp. OM-2013b isolate X1369 18S riboso...  36.2    1.5  
gb|KC543141.1|  Antrodia heteromorpha isolate X1366 18S riboso...  36.2    1.5  
gb|KC543140.1|  Antrodia mellita isolate X1333 18S ribosomal R...  36.2    1.5  
gb|KC543139.1|  Antrodia macra isolate X1292 18S ribosomal RNA...  36.2    1.5  
gb|KC543138.1|  Antrodia ramentacea isolate X1226 18S ribosoma...  36.2    1.5  
gb|KC543137.1|  Antrodia serpens isolate X1163 18S ribosomal R...  36.2    1.5  
gb|KC543136.1|  Antrodia sp. OM-2013b isolate X1066 18S riboso...  36.2    1.5  
gb|KC543135.1|  Antrodia macra isolate X806 internal transcrib...  36.2    1.5  
gb|KC543134.1|  Antrodia sp. OM-2013b isolate X688 internal tr...  36.2    1.5  
gb|KC543133.1|  Antrodia heteromorpha isolate X687 internal tr...  36.2    1.5  
gb|KC543132.1|  Antrodia macra isolate X1465 18S ribosomal RNA...  36.2    1.5  
gb|KC543131.1|  Antrodia sp. OM-2013a isolate Vlasak_0509-170 ...  36.2    1.5  
gb|KC543130.1|  Antrodia sp. OM-2013a isolate 4132 internal tr...  36.2    1.5  
gb|KC543129.1|  Polyporus favescens isolate Vlasak_0412-4J int...  36.2    1.5  
gb|KC543128.1|  Polyporus favescens isolate Vlasak_0809-106 in...  36.2    1.5  
gb|KC543127.1|  Polyporus favescens isolate Vlasak_0309-103 18...  36.2    1.5  
gb|KC543126.1|  Polyporus favescens isolate Vlasak_0309-162 in...  36.2    1.5  
gb|KC543125.1|  Polyporus favescens isolate Vlasak_0112-2J int...  36.2    1.5  
gb|KC543124.1|  Antrodia serpens isolate Vlasak_9610-18 intern...  36.2    1.5  
gb|KC543123.1|  Antrodia heteromorpha isolate Vlasak_0409-13 i...  36.2    1.5  
gb|KC543122.1|  Antrodia heteromorpha isolate Vlasak_8810-17 1...  36.2    1.5  
gb|KC543121.1|  Antrodia heteromorpha isolate Vlasak_0509-187 ...  36.2    1.5  
gb|KC543120.1|  Antrodia heteromorpha isolate Vlasak_0709-88 i...  36.2    1.5  
gb|KC543119.1|  Antrodia heteromorpha isolate Vlasak_0309-28J ...  36.2    1.5  
gb|KC543118.1|  Antrodia serpens isolate Vlasak_8210-3 18S rib...  36.2    1.5  
gb|KC543117.1|  Antrodia serpens isolate Vlasak_8609-15 18S ri...  36.2    1.5  
gb|KC543116.1|  Antrodia serpens isolate Vlasak_8809-26 18S ri...  36.2    1.5  
gb|KC543115.1|  Antrodia heteromorpha isolate Vlasak_8608-10 1...  36.2    1.5  
gb|KC543113.1|  Antrodia sp. OM-2013a isolate 4239 18S ribosom...  36.2    1.5  
gb|KC543112.1|  Antrodia juniperina isolate 11190 18S ribosoma...  36.2    1.5  
gb|KC543111.1|  Antrodia serpens isolate Vlasak_9610-22 intern...  36.2    1.5  
gb|KC594045.1|  Suillus sp. JZBHM005 18S ribosomal RNA gene, p...  36.2    1.5  
gb|KC594042.1|  Chroogomphus sp. JZBHM004 18S ribosomal RNA ge...  36.2    1.5  
gb|KC594041.1|  Chroogomphus sp. JZBHM003 18S ribosomal RNA ge...  36.2    1.5  
gb|KC594040.1|  Chroogomphus sp. JZBHM002 18S ribosomal RNA ge...  36.2    1.5  
gb|KC759484.1|  Uncultured Rickenella clone C252 internal tran...  36.2    1.5  
gb|KC759483.1|  Uncultured Hebeloma clone C501 internal transc...  36.2    1.5  
gb|KC759482.1|  Uncultured Hebeloma clone C214 internal transc...  36.2    1.5  
emb|HE577038.1|  Hyphoderma macaronesicum partial ITS2 region,...  36.2    1.5  
emb|HE577028.1|  Hyphoderma macaronesicum 18S rRNA gene (parti...  36.2    1.5  
emb|HE577027.1|  Hyphoderma macaronesicum 18S rRNA gene (parti...  36.2    1.5  
emb|HE577026.1|  Hyphoderma macaronesicum 18S rRNA gene (parti...  36.2    1.5  
emb|HE577025.1|  Hyphoderma macaronesicum 18S rRNA gene (parti...  36.2    1.5  
emb|HE577024.1|  Hyphoderma macaronesicum 18S rRNA gene (parti...  36.2    1.5  
emb|HE577023.1|  Hyphoderma macaronesicum 18S rRNA gene (parti...  36.2    1.5  
emb|HE577020.1|  Hyphoderma macaronesicum 18S rRNA gene (parti...  36.2    1.5  
emb|HE577016.1|  Hyphoderma macaronesicum 18S rRNA gene (parti...  36.2    1.5  
emb|HE577015.1|  Hyphoderma macaronesicum 18S rRNA gene (parti...  36.2    1.5  
emb|HE577014.1|  Hyphoderma macaronesicum 18S rRNA gene (parti...  36.2    1.5  
emb|HE577009.1|  Hyphoderma macaronesicum 18S rRNA gene (parti...  36.2    1.5  
emb|HE577008.1|  Hyphoderma macaronesicum 18S rRNA gene (parti...  36.2    1.5  
emb|HE577006.1|  Hyphoderma macaronesicum 18S rRNA gene (parti...  36.2    1.5  
emb|HE577005.1|  Hyphoderma macaronesicum 18S rRNA gene (parti...  36.2    1.5  
emb|HE577004.1|  Hyphoderma macaronesicum 18S rRNA gene (parti...  36.2    1.5  
emb|HE577002.1|  Hyphoderma macaronesicum 18S rRNA gene (parti...  36.2    1.5  
emb|HE577001.1|  Hyphoderma macaronesicum 18S rRNA gene (parti...  36.2    1.5  
gb|KC679840.1|  Uncultured Laccaria clone wiii3A4sp1 18S ribos...  36.2    1.5  
gb|KC679839.1|  Uncultured Laccaria clone wii3A4sp1 18S riboso...  36.2    1.5  
gb|KC679838.1|  Uncultured Boletaceae clone yi8T4sp1 18S ribos...  36.2    1.5  
gb|KC679836.1|  Uncultured Thelephoraceae clone wi8T4sp2 18S r...  36.2    1.5  
gb|KC679832.1|  Uncultured Cortinarius clone wii6A4sp10 18S ri...  36.2    1.5  
gb|KC679831.1|  Uncultured Cortinarius clone wii1A4sp9 18S rib...  36.2    1.5  
emb|HE996973.1|  Kwoniella mangrovensis partial 26S rRNA gene,...  36.2    1.5  
emb|HE984345.1|  Cryptococcus pinus genomic DNA containing 18S...  36.2    1.5  
emb|HE984344.1|  Cryptococcus pinus genomic DNA containing 18S...  36.2    1.5  
emb|HE984343.1|  Cryptococcus pinus genomic DNA containing 18S...  36.2    1.5  
emb|HE984342.1|  Kwoniella europaea genomic DNA containing 18S...  36.2    1.5  
emb|HE984341.1|  Kwoniella europaea genomic DNA containing 18S...  36.2    1.5  
emb|HE984340.1|  Kwoniella europaea genomic DNA containing 18S...  36.2    1.5  
emb|HE984339.1|  Kwoniella europaea genomic DNA containing 18S...  36.2    1.5  
emb|HE984338.1|  Kwoniella mangrovensis genomic DNA containing...  36.2    1.5  
emb|HE984337.1|  Kwoniella mangrovensis genomic DNA containing...  36.2    1.5  
emb|HE963792.1|  Brevicellicium olivascens 18S rRNA gene (part...  36.2    1.5  
emb|HE963791.1|  Brevicellicium olivascens 18S rRNA gene (part...  36.2    1.5  
emb|HE963790.1|  Brevicellicium olivascens 18S rRNA gene (part...  36.2    1.5  
emb|HE963789.1|  Brevicellicium olivascens 18S rRNA gene (part...  36.2    1.5  
emb|HE963785.1|  Brevicellicium olivascens 18S rRNA gene (part...  36.2    1.5  
emb|HE963782.1|  Brevicellicium olivascens 18S rRNA gene (part...  36.2    1.5  
emb|HE963784.1|  Brevicellicium olivascens 18S rRNA gene (part...  36.2    1.5  
emb|HE963781.1|  Brevicellicium olivascens 18S rRNA gene (part...  36.2    1.5  
emb|HE963777.1|  Brevicellicium exile 18S rRNA gene (partial),...  36.2    1.5  
emb|HE963775.1|  Brevicellicium sp. MPM-2012 18S rRNA gene (pa...  36.2    1.5  
emb|HE963773.1|  Brevicellicium atlanticum 18S rRNA gene (part...  36.2    1.5  
gb|JX880033.1|  Leucoagaricus variicolor voucher GM2486 18S ri...  36.2    1.5  
gb|JX880032.1|  Leucoagaricus variicolor voucher GM2485 18S ri...  36.2    1.5  
gb|JX880031.1|  Leucoagaricus variicolor voucher GM2454 18S ri...  36.2    1.5  
gb|JX880030.1|  Leucoagaricus variicolor voucher AH:40328 18S ...  36.2    1.5  
gb|KC923291.1|  Trametes polyzona strain SR4 28S ribosomal RNA...  36.2    1.5  
gb|KC709579.1|  Rhizoctonia zeae isolate Err internal transcri...  36.2    1.5  
gb|KC597824.1|  Candida tropicalis strain KY7 internal transcr...  36.2    1.5  
gb|KC597822.1|  Candida tropicalis strain KY2 internal transcr...  36.2    1.5  
gb|KC597821.1|  Wickerhamomyces anomalus strain KY1 internal t...  36.2    1.5  
gb|KC556814.1|  Candida parapsilosis isolate A-16 18S ribosoma...  36.2    1.5  
gb|KC556809.1|  Meyerozyma caribbica isolate A-5 18S ribosomal...  36.2    1.5  
gb|KC556807.1|  Candida metapsilosis isolate A-2 18S ribosomal...  36.2    1.5  
gb|JQ966755.1|  Candida tropicalis strain B5 18S ribosomal RNA...  36.2    1.5  
gb|JQ966754.1|  Candida tropicalis strain A2 18S ribosomal RNA...  36.2    1.5  
gb|KC797157.1|  Hebeloma theobrominum voucher DUK-M-12 18S rib...  36.2    1.5  
gb|KC797154.1|  Tylopilus pseudoscaber voucher DRNG-03 18S rib...  36.2    1.5  
gb|KC797150.1|  Lentinus tigrinus voucher MMRD-04 18S ribosoma...  36.2    1.5  
gb|KC551835.1|  Phellinus lundellii strain WEN1 18S ribosomal ...  36.2    1.5  
gb|KC551834.1|  Phellinus hartigii strain JV1111/1 18S ribosom...  36.2    1.5  
gb|KC551833.1|  Phellinus hartigii strain JV1111/2 18S ribosom...  36.2    1.5  
gb|KC551832.1|  Fomitiporia tsugina strain HHB-14380-Sp 18S ri...  36.2    1.5  
gb|KC551819.1|  Fomitiporia tsugina strain Colo-51-628-R 18S r...  36.2    1.5  
gb|KC551829.1|  Fomitiporia tsugina strain FP-101041-T 18S rib...  36.2    1.5  
gb|KC551821.1|  Fomitiporia tsugina strain TOL2-1 18S ribosoma...  36.2    1.5  
gb|KC551825.1|  Fomitiporia tsugina strain TOL2-5 18S ribosoma...  36.2    1.5  
gb|KC551816.1|  Fomitiporia tsugina strain GREY1 18S ribosomal...  36.2    1.5  
gb|KC551830.1|  Fomitiporia tsugina strain DAOM-F-8744 18S rib...  36.2    1.5  
gb|KC551818.1|  Fomitiporia tsugina strain FP-100227-Sp 18S ri...  36.2    1.5  
gb|KC551817.1|  Fomitiporia tsugina strain Aho-4249 18S riboso...  36.2    1.5  
gb|KC551820.1|  Fomitiporia tsugina strain SAN1 18S ribosomal ...  36.2    1.5  
gb|KC556779.1|  Lepiota subincarnata voucher ecv3929 (UC) inte...  36.2    1.5  
gb|KC865290.1|  Debaryomyces hansenii strain 296 internal tran...  36.2    1.5  
gb|KC865288.1|  Candida oleophila strain 155 internal transcri...  36.2    1.5  
gb|KC865287.1|  Torulaspora delbrueckii strain 337 internal tr...  36.2    1.5  
gb|KC477649.1|  Hebeloma radicosum voucher TNS Kasuya B791 18S...  36.2    1.5  
gb|KC565737.1|  Sclerotium delphinii strain CICR-NGP internal ...  36.2    1.5  
gb|JX896448.1|  Leucoagaricus rubrobrunneus voucher LE 289431 ...  36.2    1.5  
gb|JX896447.1|  Leucoagaricus vassiljevae voucher LE 289432 18...  36.2    1.5  
gb|JX896446.1|  Leucoagaricus vassiljevae voucher LE 289433 18...  36.2    1.5  
gb|JX896445.1|  Leucoagaricus vassiljevae voucher LE 289434 18...  36.2    1.5  
gb|KC479178.1|  Candida nivariensis isolate VPCI1028/12 18S ri...  36.2    1.5  
gb|KC479177.1|  Candida nivariensis isolate VPCI826/P/12 18S r...  36.2    1.5  
gb|KC479175.1|  Candida nivariensis isolate VPCI785/P/12 18S r...  36.2    1.5  
gb|KC479174.1|  Candida nivariensis isolate VPCI774/P/12 18S r...  36.2    1.5  
gb|KC505588.1|  Ganoderma applanatum isolate HE2763 internal t...  36.2    1.5  
gb|KC505586.1|  Boletus edulis isolate HE2721 internal transcr...  36.2    1.5  
gb|KC505585.1|  Tylopilus virens isolate HE2757 internal trans...  36.2    1.5  
gb|KC505581.1|  Lycoperdon decipiens isolate HE2795 internal t...  36.2    1.5  
gb|KC505580.1|  Schizophyllum commune isolate HE2742 internal ...  36.2    1.5  
gb|KC505579.1|  Schizophyllum commune isolate HE2740 internal ...  36.2    1.5  
gb|KC505577.1|  Laccaria laccata isolate HE2755 internal trans...  36.2    1.5  
gb|KC505575.1|  Hygrophorus russula isolate HE2787 internal tr...  36.2    1.5  
gb|KC505574.1|  Daedalea dickinsii isolate HE2730 internal tra...  36.2    1.5  
gb|KC505572.1|  Phlebia rufa isolate HE2788 internal transcrib...  36.2    1.5  
gb|KC505569.1|  Fuscoporia gilva isolate HE21025 internal tran...  36.2    1.5  
gb|KC505567.1|  Royoporus badius isolate HE21053 internal tran...  36.2    1.5  
gb|KC505564.1|  Lenzites betulinus isolate HE21057 internal tr...  36.2    1.5  
gb|KC505562.1|  Pseudoclitocybe cyathiformis isolate HE21055 i...  36.2    1.5  
gb|KC505560.1|  Veluticeps ambigua isolate HE21074 internal tr...  36.2    1.5  
gb|KC505559.1|  Hohenbuehelia portegna isolate HE2904 internal...  36.2    1.5  
gb|KC505556.1|  Hymenochaete intricata isolate HE21064 interna...  36.2    1.5  
gb|KC505552.1|  Ganoderma tornatum isolate HE21040 internal tr...  36.2    1.5  
gb|KC505551.1|  Scleroderma bovista isolate HE21029 internal t...  36.2    1.5  
gb|KC505550.1|  Lenzites betulinus isolate HE21045 internal tr...  36.2    1.5  
gb|KC505549.1|  Scleroderma bovista isolate HE21021 internal t...  36.2    1.5  
gb|KC505546.1|  Fomes fomentarius isolate HE21049 internal tra...  36.2    1.5  
gb|KC505545.1|  Perenniporia fraxinea isolate HE2927 internal ...  36.2    1.5  
gb|KC505544.1|  Ganoderma sichuanense isolate HE2911 internal ...  36.2    1.5  
gb|KC505543.1|  Lycoperdon perlatum isolate HE21023 internal t...  36.2    1.5  
gb|KC535122.1|  Uncultured fungus clone F1-K11 internal transc...  36.2    1.5  
gb|KC542314.1|  Candida natalensis strain UCMA3722 internal tr...  36.2    1.5  
emb|HF936726.1|  Botryodontia cirrata genomic DNA containing I...  36.2    1.5  
emb|HF936724.1|  Botryodontia millavensis genomic DNA containi...  36.2    1.5  
emb|HF936723.1|  Botryodontia millavensis genomic DNA containi...  36.2    1.5  
emb|HF936722.1|  Oxyporus philadelphi genomic DNA containing I...  36.2    1.5  
emb|HF936711.1|  Oxyporus philadelphi genomic DNA containing I...  36.2    1.5  
emb|HF936710.1|  Oxyporus philadelphi genomic DNA containing I...  36.2    1.5  
emb|HF936709.1|  Oxyporus philadelphi genomic DNA containing I...  36.2    1.5  
gb|KC681897.1|  Saccharomycetales sp. UWOPS 99-344.4 small sub...  36.2    1.5  
gb|KC681896.1|  Saccharomycetales sp. UWOPS 00-157.1 small sub...  36.2    1.5  
gb|JX127302.1|  Cortinarius colymbadinus voucher CFP1130 (S) 1...  36.2    1.5  
gb|JX114946.1|  Cortinarius californicus voucher AHS8957 (MICH...  36.2    1.5  
gb|JX114945.1|  Cortinarius coccineus voucher 435745 (GK) 18S ...  36.2    1.5  
gb|JX114944.1|  Cortinarius cinnabarinus voucher CFP379 (S) 18...  36.2    1.5  
gb|JX114943.1|  Cortinarius cinnabarinus voucher IK85-1517 (H)...  36.2    1.5  
gb|JX114942.1|  Cortinarius bulliardii voucher CFP499 (S) 18S ...  36.2    1.5  
gb|KC525203.1|  Trametes gibbosa strain 391a 18S ribosomal RNA...  36.2    1.5  
gb|KC525202.1|  Trametes sanguinea strain 186 18S ribosomal RN...  36.2    1.5  
gb|KC507796.1|  Mycena sp. YSH-2014 18S ribosomal RNA gene, pa...  36.2    1.5  
gb|KC771477.1|  Coprinellus disseminatus voucher CEQCA-M1203 i...  36.2    1.5  
gb|KC771476.1|  Coprinellus disseminatus voucher CEQCA-M1202 i...  36.2    1.5  
gb|KC582641.1|  Pleurotus ostreatus isolate ABM1046995 interna...  36.2    1.5  
gb|KC582637.1|  Pleurotus pulmonarius isolate ABM464685 intern...  36.2    1.5  
gb|KC582635.1|  Pleurotus djamor var. djamor isolate ABM464683...  36.2    1.5  
ref|NR_111725.1|  Candida takata ATCC MYA-4702 ITS region; fro...  36.2    1.5  
gb|KC514805.1|  Neonothopanus nambi strain MRC-lf3 18S ribosom...  36.2    1.5  
gb|KC511557.1|  Ganoderma lingzhi strain HSD06B 18S ribosomal ...  36.2    1.5  
gb|KC771224.1|  Marasmiellus palmivorus strain PK-27 18S ribos...  36.2    1.5  
emb|HF952838.2|  Wickerhamomyces anomalus partial 26S rRNA gen...  36.2    1.5  
emb|HF952837.1|  Wickerhamomyces anomalus partial 26S rRNA gen...  36.2    1.5  
emb|HF952836.1|  Wickerhamomyces anomalus partial 26S rRNA gen...  36.2    1.5  
gb|KC590606.1|  Rhizoctonia sp. FU-2013 isolate 6688 internal ...  36.2    1.5  
gb|KC590603.1|  Rhizoctonia sp. FU-2013 isolate 6685 internal ...  36.2    1.5  
gb|KC590600.1|  Rhizoctonia sp. FU-2013 isolate 0681 internal ...  36.2    1.5  
gb|KC590584.1|  Waitea circinata var. circinata isolate 0611 i...  36.2    1.5  
gb|KC590569.1|  Waitea circinata var. circinata isolate 6677 i...  36.2    1.5  
gb|KC590559.1|  Waitea circinata var. circinata isolate 6659 i...  36.2    1.5  
gb|KC590557.1|  Waitea circinata var. circinata isolate 6657 i...  36.2    1.5  
gb|KC590556.1|  Waitea circinata var. circinata isolate 6656 i...  36.2    1.5  
gb|KC590543.1|  Waitea circinata var. circinata isolate 0641 i...  36.2    1.5  
gb|KC590540.1|  Waitea circinata var. circinata isolate 0638 i...  36.2    1.5  
gb|KC590539.1|  Waitea circinata var. circinata isolate 0637 i...  36.2    1.5  
gb|KC590532.1|  Waitea circinata var. circinata isolate 6629 i...  36.2    1.5  
gb|KC590520.1|  Waitea circinata var. circinata isolate 0604 i...  36.2    1.5  
gb|HQ916868.1|  Candida sp. KP-2012 internal transcribed space...  36.2    1.5  
gb|KC006435.1|  Amanita aff. princeps HKAS59780 internal trans...  36.2    1.5  
gb|KC006434.1|  Amanita aff. princeps HKAS59777 internal trans...  36.2    1.5  
gb|JX998043.1|  Amanita aff. princeps HKAS75788 voucher HKAS:7...  36.2    1.5  
gb|JX998042.1|  Amanita aff. princeps HKAS75787 voucher HKAS:7...  36.2    1.5  
gb|JX998037.1|  Amanita pallidorosea voucher HKAS:75786 18S ri...  36.2    1.5  
gb|JX998036.1|  Amanita pallidorosea voucher HKAS:75784 18S ri...  36.2    1.5  
gb|JX998035.1|  Amanita pallidorosea voucher HKAS:75783 intern...  36.2    1.5  
gb|JX998034.1|  Amanita subjunquillea voucher HKAS:75770 18S r...  36.2    1.5  
gb|JX998033.1|  Amanita subjunquillea voucher HKAS:75772 18S r...  36.2    1.5  
gb|JX998030.1|  Amanita virosa voucher HKAS:56694 18S ribosoma...  36.2    1.5  
gb|JX998029.1|  Amanita virosa voucher HMJAU:20396 18S ribosom...  36.2    1.5  
gb|JX998028.1|  Amanita virosa voucher HKAS:75790 18S ribosoma...  36.2    1.5  
gb|JX998027.1|  Amanita exitialis voucher HKAS:75774 18S ribos...  36.2    1.5  
gb|JX998026.1|  Amanita exitialis voucher HKAS:75775 18S ribos...  36.2    1.5  
gb|JX998025.1|  Amanita exitialis voucher HKAS:75776 18S ribos...  36.2    1.5  
gb|JX998024.1|  Amanita fuligineoides voucher HKAS:52727 18S r...  36.2    1.5  
gb|JX998022.1|  Amanita fuliginea voucher HKAS:75782 18S ribos...  36.2    1.5  
gb|JX998021.1|  Amanita fuliginea voucher HKAS:75781 18S ribos...  36.2    1.5  
gb|JX998020.1|  Amanita rimosa voucher HKAS:75779 18S ribosoma...  36.2    1.5  
gb|JX998019.1|  Amanita rimosa voucher HKAS:75778 18S ribosoma...  36.2    1.5  
gb|JX998018.1|  Amanita rimosa voucher HKAS:75777 18S ribosoma...  36.2    1.5  
gb|KC491854.1|  Coniophora puteana strain NB-ME-1 18S ribosoma...  36.2    1.5  
gb|KC491853.1|  Antrodia serialis strain RB-ME-14/08-1 18S rib...  36.2    1.5  
gb|KC491852.1|  Gloeophyllum sepiarium strain SKAA-ME-22/12-1 ...  36.2    1.5  
gb|KC491849.1|  Antrodia sinuosa strain VB-ME-21/5-1 18S ribos...  36.2    1.5  
gb|KC491848.1|  Serpula himantioides strain SM-ME-11/10-1 inte...  36.2    1.5  
gb|KC491847.1|  Serpula lacrymans strain Odin8 18S ribosomal R...  36.2    1.5  
gb|KC492579.1|  Trametes ochracea strain FC17 internal transcr...  36.2    1.5  
emb|HF912261.1|  Coniophora prasinoides genomic DNA containing...  36.2    1.5  
gb|KC182048.1|  Glomus sp. BEG104 clone HSp147-8 18S ribosomal...  36.2    1.5  
gb|KC182047.1|  Glomus sp. BEG104 clone HSp147-1 18S ribosomal...  36.2    1.5  
gb|KC182046.1|  Glomus sp. BEG104 clone HSp147-10 18S ribosoma...  36.2    1.5  
gb|KC182045.1|  Glomus sp. UY110 clone HSp150-39 18S ribosomal...  36.2    1.5  
gb|KC182044.1|  Glomus sp. UY110 clone HSp150-18 18S ribosomal...  36.2    1.5  
gb|KC492133.1|  Tetrapisispora namnaoensis strain BCRC 23121 i...  36.2    1.5  
gb|KC492130.1|  Tetrapisispora sp. CFL-2013a strain NC2S06 int...  36.2    1.5  
gb|KC492131.1|  Tetrapisispora sp. CFL-2013a strain NC6S21 int...  36.2    1.5  
gb|KC492128.1|  Tetrapisispora sp. CFL-2013b strain TC1S05 int...  36.2    1.5  
gb|KC492129.1|  Tetrapisispora sp. CFL-2013b strain TC5S14 int...  36.2    1.5  
gb|KC460892.1|  Bulleromyces albus strain SL-98 18S ribosomal ...  36.2    1.5  
gb|KC460874.1|  Fungal sp. SL-80 18S ribosomal RNA gene, parti...  36.2    1.5  
gb|KC422629.1|  Boletus aereus voucher LE 287834 18S ribosomal...  36.2    1.5  
gb|KC422628.1|  Boletus sp. 2 AF-2013 voucher LE 2967 18S ribo...  36.2    1.5  
gb|KC422627.1|  Boletus sp. 1 AF-2013 voucher LE 287809 18S ri...  36.2    1.5  
gb|KC422626.1|  Boletus edulis voucher LE 287808 18S ribosomal...  36.2    1.5  
gb|KC422625.1|  Boletus sp. 1 AF-2013 voucher LE 287807 18S ri...  36.2    1.5  
gb|KC422624.1|  Boletus edulis voucher LE 287806 internal tran...  36.2    1.5  
gb|KC422623.1|  Boletus edulis voucher LE 287805 18S ribosomal...  36.2    1.5  
gb|KC422622.1|  Boletus edulis voucher LE 287804 18S ribosomal...  36.2    1.5  
gb|KC422621.1|  Boletus hiratsukae voucher LE 287803 18S ribos...  36.2    1.5  
gb|KC422620.1|  Boletus reticulatus voucher LE 287802 18S ribo...  36.2    1.5  
gb|KC422619.1|  Boletus reticulatus voucher LE 287801 18S ribo...  36.2    1.5  
gb|KC422618.1|  Boletus edulis voucher LE 287800 18S ribosomal...  36.2    1.5  
gb|KC422617.1|  Boletus reticulatus voucher LE 287799 18S ribo...  36.2    1.5  
gb|KC422616.1|  Boletus reticulatus voucher LE 287798 18S ribo...  36.2    1.5  
gb|KC422615.1|  Boletus edulis voucher LE 287797 18S ribosomal...  36.2    1.5  
gb|KC422614.1|  Boletus edulis voucher LE 287796 18S ribosomal...  36.2    1.5  
gb|KC422613.1|  Boletus edulis voucher LE 287795 18S ribosomal...  36.2    1.5  
gb|KC422612.1|  Boletus reticulatus voucher LE 287794 18S ribo...  36.2    1.5  
gb|KC422611.1|  Boletus edulis voucher LE 287793 18S ribosomal...  36.2    1.5  
gb|KC422610.1|  Boletus edulis voucher LE 287792 18S ribosomal...  36.2    1.5  
gb|KC422609.1|  Boletus edulis voucher LE 287791 18S ribosomal...  36.2    1.5  
gb|KC422608.1|  Boletus edulis voucher LE 287790 18S ribosomal...  36.2    1.5  
gb|KC422607.1|  Boletus edulis voucher LE 287789 18S ribosomal...  36.2    1.5  
gb|KC422606.1|  Boletus pinophilus voucher LE 287788 18S ribos...  36.2    1.5  
gb|KC422605.1|  Boletus pinophilus voucher LE 287787 18S ribos...  36.2    1.5  
gb|KC422604.1|  Boletus reticulatus voucher LE 287786 18S ribo...  36.2    1.5  
gb|KC422603.1|  Boletus edulis voucher LE 5137 18S ribosomal R...  36.2    1.5  
gb|KC422602.1|  Boletus edulis voucher LE 5141 18S ribosomal R...  36.2    1.5  
gb|KC422601.1|  Boletus pinophilus voucher LE 198384 18S ribos...  36.2    1.5  
gb|KC422600.1|  Boletus edulis voucher LE 203164 18S ribosomal...  36.2    1.5  
gb|KC422599.1|  Boletus edulis voucher LE 197301 18S ribosomal...  36.2    1.5  
gb|KC422598.1|  Boletus edulis voucher LE 23927 18S ribosomal ...  36.2    1.5  
gb|KC422597.1|  Boletus pinophilus voucher LE 215229 18S ribos...  36.2    1.5  
gb|KC422596.1|  Boletus edulis voucher LE 215256 18S ribosomal...  36.2    1.5  
gb|KC422595.1|  Boletus reticulatus voucher LE 203191 18S ribo...  36.2    1.5  
gb|KC422594.1|  Boletus edulis voucher LE 217008 18S ribosomal...  36.2    1.5  
gb|KC422593.1|  Boletus edulis voucher LE 23913 18S ribosomal ...  36.2    1.5  
gb|KC422592.1|  Boletus edulis voucher LE 246235 18S ribosomal...  36.2    1.5  
gb|KC422591.1|  Boletus edulis voucher LE 197349 18S ribosomal...  36.2    1.5  
gb|KC422590.1|  Boletus edulis voucher LE 23929 18S ribosomal ...  36.2    1.5  
gb|KC422589.1|  Boletus edulis voucher LE 234817 18S ribosomal...  36.2    1.5  
gb|KC422588.1|  Boletus edulis voucher LE 5124 18S ribosomal R...  36.2    1.5  
gb|KC422587.1|  Boletus edulis voucher LE 215040 18S ribosomal...  36.2    1.5  
gb|KC422586.1|  Boletus edulis voucher LE 217001 18S ribosomal...  36.2    1.5  
gb|KC422585.1|  Boletus edulis voucher LE 258374 18S ribosomal...  36.2    1.5  
gb|KC422584.1|  Boletus reticulatus voucher LE 217010 18S ribo...  36.2    1.5  
gb|KC422583.1|  Boletus edulis voucher LE 215382 18S ribosomal...  36.2    1.5  
gb|KC422582.1|  Boletus pinophilus voucher LE 197343 18S ribos...  36.2    1.5  
gb|KC422581.1|  Boletus edulis voucher LE 258376 18S ribosomal...  36.2    1.5  
gb|KC422580.1|  Boletus pinophilus voucher LE 246240 18S ribos...  36.2    1.5  
gb|KC422579.1|  Boletus pinophilus voucher LE 5158 18S ribosom...  36.2    1.5  
gb|KC422578.1|  Boletus reticulatus voucher LE 234822 18S ribo...  36.2    1.5  
gb|KC415760.1|  Ganoderma sinense strain GDGM25829 18S ribosom...  36.2    1.5  
gb|KC118129.3|  Candida sp. CBS 12463 18S ribosomal RNA gene, ...  36.2    1.5  
gb|HM627147.2|  Candida sp. DG-2013b strain DZ3 18S ribosomal ...  36.2    1.5  
gb|JQ747730.1|  Fungal sp. F522 internal transcribed spacer 2 ...  36.2    1.5  
gb|JQ747698.1|  Fungal sp. F271 internal transcribed spacer 1,...  36.2    1.5  
gb|JQ747660.1|  Fungal sp. F138 internal transcribed spacer 1,...  36.2    1.5  
gb|JQ747658.1|  Fungal sp. F126 internal transcribed spacer 1,...  36.2    1.5  
gb|KC462059.1|  Candida parapsilosis strain BKR1 internal tran...  36.2    1.5  
gb|KC777380.1|  Candida metapsilosis strain ATCC 96144 18S rib...  36.2    1.5  
gb|KC777379.1|  Candida parapsilosis strain Para/H-124 18S rib...  36.2    1.5  
gb|KC777378.1|  Candida parapsilosis strain Para/CC-105 18S ri...  36.2    1.5  
gb|KC777377.1|  Candida orthopsilosis strain Ortho/HP-179 18S ...  36.2    1.5  
gb|KC777376.1|  Candida orthopsilosis strain Ortho/H-152 18S r...  36.2    1.5  
gb|KC777375.1|  Candida metapsilosis strain Meta/M-18 18S ribo...  36.2    1.5  
gb|KC460985.1|  Athelia rolfsii strain srpo3 internal transcri...  36.2    1.5  
gb|JX141457.1|  Perenniporia luteola voucher Harkonen 1308b in...  36.2    1.5  
gb|JX141456.1|  Perenniporia luteola voucher Harkonen 1308a 18...  36.2    1.5  
gb|JX141450.1|  Perenniporia lacerata voucher Wei 2208 18S rib...  36.2    1.5  
gb|JX141449.1|  Perenniporia lacerata voucher Dai 11268 18S ri...  36.2    1.5  
gb|JX141448.1|  Perenniporia lacerata voucher Cui 7220 18S rib...  36.2    1.5  
gb|JX414224.1|  Amylascus cf. tasmanicus H5626 voucher OSC:H56...  36.2    1.5  
gb|JX414223.1|  Pachyphloeus melanoxanthus voucher MA:56998 18...  36.2    1.5  
gb|JX414222.1|  Pachyphloeus sp. 12 RH-2012 voucher MIN:AM450 ...  36.2    1.5  
gb|JX414221.1|  Pachyphloeus sp. RH-2012 voucher MIN:RHFallenR...  36.2    1.5  
gb|JX414220.1|  Pachyphloeus sp. 18 RH-2012 voucher MIN:RH787 ...  36.2    1.5  
gb|JX414219.1|  Pachyphloeus virescens voucher OSC:JT13043 int...  36.2    1.5  
gb|JX414218.1|  Pachyphloeus sp. 9 RH-2012 voucher S:F133989 i...  36.2    1.5  
gb|JX414217.1|  Pachyphloeus melanoxanthus voucher K:CAHsk2117...  36.2    1.5  
gb|JX414211.1|  Scabropezia cf. scabrosa 31.02.469.11 internal...  36.2    1.5  
gb|JX414194.1|  Pachyphloeus sp. 20 RH-2012 voucher MIN:929210...  36.2    1.5  
gb|JX414192.1|  Pachyphloeus sp. 9 RH-2012 voucher MIN:929344 ...  36.2    1.5  
gb|JX414190.1|  Scabropezia cf. flavovirens NV2011.08.11 inter...  36.2    1.5  
dbj|AB811868.1|  Trametes versicolor genes for 18S rRNA, ITS1,...  36.2    1.5  
dbj|AB811867.1|  Trametes versicolor genes for 18S rRNA, ITS1,...  36.2    1.5  
dbj|AB811866.1|  Lenzites betulinus genes for 18S rRNA, ITS1, ...  36.2    1.5  
dbj|AB811864.1|  Fuscoporia torulosa genes for 18S rRNA, ITS1,...  36.2    1.5  
dbj|AB811863.1|  Fuscoporia torulosa genes for 18S rRNA, ITS1,...  36.2    1.5  
dbj|AB811862.1|  Fuscoporia gilva genes for 18S rRNA, ITS1, 5....  36.2    1.5  
dbj|AB811861.1|  Nigroporus vinosus genes for 18S rRNA, ITS1, ...  36.2    1.5  
dbj|AB811860.1|  Trametes versicolor genes for 18S rRNA, ITS1,...  36.2    1.5  
dbj|AB811859.1|  Nigroporus vinosus genes for 18S rRNA, ITS1, ...  36.2    1.5  
dbj|AB811857.1|  Trametes versicolor genes for 18S rRNA, ITS1,...  36.2    1.5  
dbj|AB811856.1|  Inonotus hispidus genes for 18S rRNA, ITS1, 5...  36.2    1.5  
dbj|AB811855.1|  Trametes versicolor genes for 18S rRNA, ITS1,...  36.2    1.5  
dbj|AB811854.1|  Phlebia tremellosa genes for 18S rRNA, ITS1, ...  36.2    1.5  
dbj|AB811853.1|  Postia stiptica genes for 18S rRNA, ITS1, 5.8...  36.2    1.5  
dbj|AB811852.1|  Ganoderma lingzhi genes for 18S rRNA, ITS1, 5...  36.2    1.5  
dbj|AB811851.1|  Morganella pyriformis genes for 18S rRNA, ITS...  36.2    1.5  
dbj|AB811850.1|  Ganoderma applanatum genes for 18S rRNA, ITS1...  36.2    1.5  
dbj|AB811849.1|  Ganoderma multipileum genes for 18S rRNA, ITS...  36.2    1.5  
dbj|AB811848.1|  Ganoderma lingzhi genes for 18S rRNA, ITS1, 5...  36.2    1.5  
gb|KC414274.1|  Tylopilus felleus isolate Q38 internal transcr...  36.2    1.5  
gb|KC414273.1|  Amanita pantherina isolate Q37 internal transc...  36.2    1.5  
gb|KC414272.1|  Daedaleopsis tricolor isolate Q34 internal tra...  36.2    1.5  
gb|KC414271.1|  Stropharia ambigua isolate Q42 18S ribosomal R...  36.2    1.5  
gb|KC414270.1|  Amanita pantherina isolate Q25 internal transc...  36.2    1.5  
gb|KC414268.1|  Amanita subjunquillea isolate Q18 internal tra...  36.2    1.5  
gb|KC414266.1|  Trametopsis cervina isolate Q13 internal trans...  36.2    1.5  
gb|KC414264.1|  Phellinus adamantinus isolate Q10 internal tra...  36.2    1.5  
gb|KC414262.1|  Trametes gibbosa isolate Q8 internal transcrib...  36.2    1.5  
gb|KC414261.1|  Hohenbuehelia portegna isolate Q7 internal tra...  36.2    1.5  
gb|KC414260.1|  Hymenopellis furfuracea isolate Q6 internal tr...  36.2    1.5  
gb|KC414259.1|  Pleurotus djamor isolate Q3 internal transcrib...  36.2    1.5  
gb|KC414257.1|  Mensularia radiata isolate C38 internal transc...  36.2    1.5  
gb|KC414255.1|  Vanderbylia fraxinea isolate C23 internal tran...  36.2    1.5  
gb|KC414254.1|  Termitomyces eurrhizus isolate J5 internal tra...  36.2    1.5  
gb|KC414253.1|  Phlebia rufa isolate A11 internal transcribed ...  36.2    1.5  
gb|KC414249.1|  Trametes hirsuta isolate A19 internal transcri...  36.2    1.5  
gb|KC414247.1|  Hohenbuehelia portegna isolate A27 internal tr...  36.2    1.5  
gb|KC414235.1|  Termitomyces eurrhizus isolate D13 internal tr...  36.2    1.5  
gb|KC414231.1|  Boletus edulis isolate Q33 internal transcribe...  36.2    1.5  
gb|KC414229.1|  Phellinus adamantinus isolate Q23 internal tra...  36.2    1.5  
gb|KC607749.1|  Kluyveromyces marxianus strain FSHY6 internal ...  36.2    1.5  
gb|JX392853.1|  Trechispora sp. MA 82486 strain E11/37-12 (7SP...  36.2    1.5  
gb|JX392852.1|  Trechispora sp. MA 82486 strain E11/37-11 (7SP...  36.2    1.5  
gb|JX392850.1|  Trechispora sp. MA 82486 strain E11/37-10 (7SP...  36.2    1.5  
gb|JX392843.1|  Trechispora sp. 2 MPM-2013 voucher MA-Fungi 70...  36.2    1.5  
gb|JX392838.1|  Trechispora sp. 1 MPM-2013 voucher MA-Fungi 82...  36.2    1.5  
gb|JX392836.1|  Trechispora sp. 1 MPM-2013 voucher MA-Fungi 76...  36.2    1.5  
gb|JX392835.1|  Trechispora sp. 1 MPM-2013 voucher MA-Fungi 82...  36.2    1.5  
gb|JX392832.1|  Trechispora sp. 1 MPM-2013 voucher MA-Fungi 74...  36.2    1.5  
gb|JX392826.1|  Trechispora sp. 1 MPM-2013 voucher MA-Fungi 76...  36.2    1.5  
gb|JX392824.1|  Trechispora sp. 1 MPM-2013 voucher MA-Fungi 76...  36.2    1.5  
gb|JX392822.1|  Trechispora sp. 1 MPM-2013 voucher MA-Fungi 82...  36.2    1.5  
gb|JX392820.1|  Trechispora sp. MA 76222 voucher MA-Fungi 7622...  36.2    1.5  
gb|JX392819.1|  Trechispora sp. MA 82477 voucher MA-Fungi 8247...  36.2    1.5  
gb|JX392817.1|  Trechispora sp. F909645 voucher F909645 (Oslo)...  36.2    1.5  
gb|JX392812.1|  Trechispora sp. LISU178537 internal transcribe...  36.2    1.5  
gb|JX310445.1|  Sistotremastrum guttuliferum voucher MA:Fungi ...  36.2    1.5  
gb|JX310444.1|  Sistotremastrum guttuliferum voucher MA:Fungi ...  36.2    1.5  
gb|JX310443.1|  Sistotremastrum guttuliferum voucher MA:Fungi ...  36.2    1.5  
gb|KC416196.1|  Uncultured fungus clone Gas_7 internal transcr...  36.2    1.5  
gb|KC416195.1|  Uncultured fungus clone Gas_6 18S ribosomal RN...  36.2    1.5  
gb|KC416194.1|  Uncultured fungus clone Gas_5 18S ribosomal RN...  36.2    1.5  
gb|KC416193.1|  Uncultured fungus clone Gas_4 18S ribosomal RN...  36.2    1.5  
gb|KC416192.1|  Uncultured fungus clone Gas_3 18S ribosomal RN...  36.2    1.5  
gb|KC416191.1|  Uncultured fungus clone Gas_2 18S ribosomal RN...  36.2    1.5  
gb|KC416190.1|  Uncultured fungus clone Gas_1 18S ribosomal RN...  36.2    1.5  
gb|KC416185.1|  Fungal sp. WkRe_2 internal transcribed spacer ...  36.2    1.5  
gb|KC416182.1|  Fungal sp. SiRe internal transcribed spacer 1,...  36.2    1.5  
gb|HQ914113.1|  Ceratobasidium sp. E290aSoBmS1 internal transc...  36.2    1.5  
gb|KC424573.1|  Uncultured ectomycorrhizal fungus clone c44 28...  36.2    1.5  
gb|KC424559.1|  Uncultured ectomycorrhizal fungus clone c39 28...  36.2    1.5  
gb|KC424553.1|  Uncultured ectomycorrhizal fungus clone SBG1 2...  36.2    1.5  
gb|KC424548.1|  Uncultured ectomycorrhizal fungus clone c15 28...  36.2    1.5  
gb|KC424547.1|  Uncultured ectomycorrhizal fungus clone c591 2...  36.2    1.5  
gb|KC424545.1|  Uncultured ectomycorrhizal fungus clone c13 28...  36.2    1.5  
gb|KC424544.1|  Uncultured ectomycorrhizal fungus clone c12 28...  36.2    1.5  
gb|KC424543.1|  Uncultured ectomycorrhizal fungus clone c70 28...  36.2    1.5  
gb|KC424535.1|  Uncultured ectomycorrhizal fungus clone c248 1...  36.2    1.5  
gb|KC424527.1|  Uncultured ectomycorrhizal fungus clone c68 18...  36.2    1.5  
dbj|AB763348.1|  Ganoderma carnosum genes for 18S rRNA, ITS1, ...  36.2    1.5  
gb|KC756946.1|  Pichia kudriavzevii isolate B-WHX-12-12 intern...  36.2    1.5  
gb|KC412559.1|  Uncultured Xerocomus clone SJ-GQ344 internal t...  36.2    1.5  
gb|KC412558.1|  Uncultured Tylospora clone SJ-GG344 internal t...  36.2    1.5  
gb|KC412557.1|  Uncultured Tylospora clone SJ-GG116 internal t...  36.2    1.5  
gb|KC412556.1|  Uncultured Tomentellopsis clone SJ-CCC319 inte...  36.2    1.5  
gb|KC412549.1|  Uncultured Suillus clone SJ-GS158 internal tra...  36.2    1.5  
gb|KC412548.1|  Uncultured Suillus clone SJ-LM243 internal tra...  36.2    1.5  
gb|KC412547.1|  Uncultured Suillus clone SJ-RO231 internal tra...  36.2    1.5  
gb|KC412533.1|  Uncultured Rhizopogon clone SJ-CCC152 internal...  36.2    1.5  
gb|KC412530.1|  Uncultured fungus clone SJ-BB1510 internal tra...  36.2    1.5  
gb|KC412527.1|  Uncultured Pseudotomentella clone SJ-GQ343 int...  36.2    1.5  
gb|KC412526.1|  Uncultured Pseudotomentella clone SJ-RN357 int...  36.2    1.5  
gb|KC412525.1|  Uncultured Piloderma clone SJ-RO146 internal t...  36.2    1.5  
gb|KC412523.1|  Uncultured Piloderma clone SJ-RN345 internal t...  36.2    1.5  
gb|KC412515.1|  Uncultured Laccaria clone SJ-CG224 internal tr...  36.2    1.5  
gb|KC412509.1|  Uncultured Cortinarius clone SJ-AM152 internal...  36.2    1.5  
gb|KC412508.1|  Uncultured Cortinarius clone SJ-RO257 internal...  36.2    1.5  
gb|KC412507.1|  Uncultured Cortinarius clone SJ-GM335 internal...  36.2    1.5  
gb|KC412506.1|  Uncultured Cortinarius clone SJ-GG341 internal...  36.2    1.5  
gb|KC412505.1|  Uncultured Cortinarius clone SJ-BE113 internal...  36.2    1.5  
gb|KC412504.1|  Uncultured Cortinarius clone SJ-CG131 internal...  36.2    1.5  
gb|KC412503.1|  Uncultured Cortinarius clone SJ-AM1511 interna...  36.2    1.5  
gb|KC412502.1|  Uncultured Cortinarius clone SJ-CG343 internal...  36.2    1.5  
gb|KC412501.1|  Uncultured Cortinarius clone SJ-RD512 internal...  36.2    1.5  
gb|KC412500.1|  Uncultured Cortinarius clone SJ-LM248 internal...  36.2    1.5  
gb|KC412499.1|  Uncultured Cortinarius clone SJ-RD434 internal...  36.2    1.5  
gb|KC412498.1|  Uncultured Cortinarius clone SJ-GM254 internal...  36.2    1.5  
gb|KC412497.1|  Uncultured Cortinarius clone SJ-GA313 internal...  36.2    1.5  
gb|KC412496.1|  Uncultured Cortinarius clone SJ-BE324 internal...  36.2    1.5  
gb|KC412495.1|  Uncultured Cortinarius clone SJ-BE225 internal...  36.2    1.5  
gb|KC412493.1|  Uncultured Cortinarius clone SJ-BE246 internal...  36.2    1.5  
gb|KC412492.1|  Uncultured Cortinarius clone SJ-GT3211 interna...  36.2    1.5  
gb|JX910353.1|  Meyerozyma caribbica isolate F4 18S ribosomal ...  36.2    1.5  
gb|KC588833.1|  Uncultured fungus clone BOTU133 internal trans...  36.2    1.5  
gb|KC588832.1|  Uncultured fungus clone BOTU132 internal trans...  36.2    1.5  
gb|KC588828.1|  Uncultured fungus clone BOTU128 internal trans...  36.2    1.5  
gb|KC588827.1|  Uncultured fungus clone BOTU127 internal trans...  36.2    1.5  
gb|KC588826.1|  Uncultured fungus clone BOTU126 internal trans...  36.2    1.5  
gb|KC588825.1|  Uncultured fungus clone BOTU125 internal trans...  36.2    1.5  
gb|KC588824.1|  Uncultured fungus clone BOTU124 internal trans...  36.2    1.5  
gb|KC588823.1|  Uncultured fungus clone BOTU123 internal trans...  36.2    1.5  
gb|KC588822.1|  Uncultured fungus clone BOTU122 internal trans...  36.2    1.5  
gb|KC588821.1|  Uncultured fungus clone BOTU121 internal trans...  36.2    1.5  
gb|KC588820.1|  Uncultured fungus clone BOTU120 internal trans...  36.2    1.5  
gb|KC588819.1|  Uncultured fungus clone BOTU119 internal trans...  36.2    1.5  
gb|KC588818.1|  Uncultured fungus clone BOTU118 internal trans...  36.2    1.5  
gb|KC588816.1|  Uncultured fungus clone BOTU116 internal trans...  36.2    1.5  
gb|KC588813.1|  Uncultured fungus clone BOTU113 internal trans...  36.2    1.5  
gb|KC588811.1|  Uncultured fungus clone BOTU111 internal trans...  36.2    1.5  
gb|KC588810.1|  Uncultured fungus clone BOTU110 internal trans...  36.2    1.5  
gb|KC588809.1|  Uncultured fungus clone BOTU109 internal trans...  36.2    1.5  
gb|KC588807.1|  Uncultured fungus clone BOTU107 internal trans...  36.2    1.5  
gb|KC588806.1|  Uncultured fungus clone BOTU106 internal trans...  36.2    1.5  
gb|KC588796.1|  Uncultured fungus clone BOTU096 internal trans...  36.2    1.5  
gb|KC588794.1|  Uncultured fungus clone BOTU094 internal trans...  36.2    1.5  
gb|KC588793.1|  Uncultured fungus clone BOTU093 internal trans...  36.2    1.5  
gb|KC588792.1|  Uncultured fungus clone BOTU092 internal trans...  36.2    1.5  
gb|KC588791.1|  Uncultured fungus clone BOTU091 internal trans...  36.2    1.5  
gb|KC588790.1|  Uncultured fungus clone BOTU090 internal trans...  36.2    1.5  
gb|KC588789.1|  Uncultured fungus clone BOTU089 internal trans...  36.2    1.5  
gb|KC588788.1|  Uncultured fungus clone BOTU088 internal trans...  36.2    1.5  
gb|KC588787.1|  Uncultured fungus clone BOTU087 internal trans...  36.2    1.5  
gb|KC588786.1|  Uncultured fungus clone BOTU086 internal trans...  36.2    1.5  
gb|KC588785.1|  Uncultured fungus clone BOTU085 internal trans...  36.2    1.5  
gb|KC588784.1|  Uncultured fungus clone BOTU084 internal trans...  36.2    1.5  
gb|KC588783.1|  Uncultured fungus clone BOTU083 internal trans...  36.2    1.5  
gb|KC588782.1|  Uncultured fungus clone BOTU082 internal trans...  36.2    1.5  
gb|KC588781.1|  Uncultured fungus clone BOTU081 internal trans...  36.2    1.5  
gb|KC588780.1|  Uncultured fungus clone BOTU080 internal trans...  36.2    1.5  
gb|KC588779.1|  Uncultured fungus clone BOTU079 internal trans...  36.2    1.5  
gb|KC588775.1|  Uncultured fungus clone BOTU075 internal trans...  36.2    1.5  
gb|KC588774.1|  Uncultured fungus clone BOTU074 internal trans...  36.2    1.5  
gb|KC588773.1|  Uncultured fungus clone BOTU073 internal trans...  36.2    1.5  
gb|KC588772.1|  Uncultured fungus clone BOTU072 internal trans...  36.2    1.5  
gb|KC588771.1|  Uncultured fungus clone BOTU071 internal trans...  36.2    1.5  
gb|KC588770.1|  Uncultured fungus clone BOTU070 internal trans...  36.2    1.5  
gb|KC588769.1|  Uncultured fungus clone BOTU069 internal trans...  36.2    1.5  
gb|KC588768.1|  Uncultured fungus clone BOTU068 internal trans...  36.2    1.5  
gb|KC588767.1|  Uncultured fungus clone BOTU067 internal trans...  36.2    1.5  
gb|KC588766.1|  Uncultured fungus clone BOTU066 internal trans...  36.2    1.5  
gb|KC588764.1|  Uncultured fungus clone BOTU064 internal trans...  36.2    1.5  
gb|KC588763.1|  Uncultured fungus clone BOTU063 internal trans...  36.2    1.5  
gb|KC588761.1|  Uncultured fungus clone BOTU061 internal trans...  36.2    1.5  
gb|KC588760.1|  Uncultured fungus clone BOTU060 internal trans...  36.2    1.5  
gb|KC588759.1|  Uncultured fungus clone BOTU059 internal trans...  36.2    1.5  
gb|KC588758.1|  Uncultured fungus clone BOTU058 internal trans...  36.2    1.5  
gb|KC588757.1|  Uncultured fungus clone BOTU057 internal trans...  36.2    1.5  
gb|KC588756.1|  Uncultured fungus clone BOTU056 internal trans...  36.2    1.5  
gb|KC588755.1|  Uncultured fungus clone BOTU055 internal trans...  36.2    1.5  
gb|KC588753.1|  Uncultured fungus clone BOTU053 internal trans...  36.2    1.5  
gb|KC588752.1|  Uncultured fungus clone BOTU052 internal trans...  36.2    1.5  
gb|KC588751.1|  Uncultured fungus clone BOTU050 internal trans...  36.2    1.5  
gb|KC588750.1|  Uncultured fungus clone BOTU049 internal trans...  36.2    1.5  
gb|KC588749.1|  Uncultured fungus clone BOTU048 internal trans...  36.2    1.5  
gb|KC588748.1|  Uncultured fungus clone BOTU047 internal trans...  36.2    1.5  
gb|KC588746.1|  Uncultured fungus clone BOTU045 internal trans...  36.2    1.5  
gb|KC588745.1|  Uncultured fungus clone BOTU044 internal trans...  36.2    1.5  
gb|KC588744.1|  Uncultured fungus clone BOTU043 internal trans...  36.2    1.5  
gb|KC588743.1|  Uncultured fungus clone BOTU042 internal trans...  36.2    1.5  
gb|KC588742.1|  Uncultured fungus clone BOTU041 internal trans...  36.2    1.5  
gb|KC588741.1|  Uncultured fungus clone BOTU040 internal trans...  36.2    1.5  
gb|KC588740.1|  Uncultured fungus clone BOTU039 internal trans...  36.2    1.5  
gb|KC588739.1|  Uncultured fungus clone BOTU038 internal trans...  36.2    1.5  
gb|KC588738.1|  Uncultured fungus clone BOTU037 internal trans...  36.2    1.5  
gb|KC588737.1|  Uncultured fungus clone BOTU036 internal trans...  36.2    1.5  
gb|KC588736.1|  Uncultured fungus clone BOTU035 internal trans...  36.2    1.5  
gb|KC588727.1|  Uncultured fungus clone BOTU026 internal trans...  36.2    1.5  
gb|KC588710.1|  Uncultured fungus clone BOTU009 internal trans...  36.2    1.5  
gb|KC588706.1|  Uncultured fungus clone BOTU005 internal trans...  36.2    1.5  
gb|KC588703.1|  Uncultured fungus clone BOTU002 internal trans...  36.2    1.5  
gb|KC413949.1|  Tricholoma mongolicum voucher HMJAU:24946 18S ...  36.2    1.5  
gb|KC413948.1|  Tricholoma mongolicum voucher HMJAU:24945 18S ...  36.2    1.5  
gb|KC413947.1|  Tricholoma mongolicum voucher HMJAU:24944 18S ...  36.2    1.5  
gb|KC413946.1|  Tricholoma mongolicum voucher HMJAU:24943 18S ...  36.2    1.5  
gb|KC413945.1|  Tricholoma mongolicum voucher HMJAU:24942 18S ...  36.2    1.5  
gb|KC413944.1|  Tricholoma mongolicum voucher HMJAU:24941 18S ...  36.2    1.5  
gb|KC413943.1|  Tricholoma mongolicum voucher HMJAU:24940 18S ...  36.2    1.5  
gb|KC413942.1|  Tricholoma mongolicum voucher HMJAU:24939 18S ...  36.2    1.5  
gb|KC413941.1|  Tricholoma mongolicum voucher HMJAU:24938 18S ...  36.2    1.5  
gb|JQ736821.1|  Sparassis sp. KFRI 1756 internal transcribed s...  36.2    1.5  
gb|JQ736820.1|  Sparassis sp. KFRI 1755 internal transcribed s...  36.2    1.5  
gb|JQ736819.1|  Sparassis sp. KFRI 1754 internal transcribed s...  36.2    1.5  
gb|JQ736818.1|  Sparassis sp. KFRI 1753 18S ribosomal RNA gene...  36.2    1.5  
gb|JQ736817.1|  Sparassis sp. KFRI 1762 internal transcribed s...  36.2    1.5  
gb|JQ736816.1|  Sparassis sp. KFRI 1752 internal transcribed s...  36.2    1.5  
gb|JQ736814.1|  Sparassis sp. KFRI 1749 internal transcribed s...  36.2    1.5  
gb|JQ821320.1|  Hapalopilus croceus voucher BRNM:737561 18S ri...  36.2    1.5  
gb|JQ821319.1|  Aurantiporus alborubescens voucher BRNU:DD46/1...  36.2    1.5  
gb|JQ772471.1|  Porodaedalea himalayensis voucher Cui 9320 (BJ...  36.2    1.5  
gb|JQ772470.1|  Porodaedalea pini voucher BRNM:737548 internal...  36.2    1.5  
gb|JQ772468.1|  Porodaedalea cedrina voucher JV 0408/42 intern...  36.2    1.5  
gb|JQ772467.1|  Porodaedalea cedrina voucher MCF 03/1167 inter...  36.2    1.5  
gb|JQ772466.1|  Porodaedalea cedrina voucher BRNM:737547 inter...  36.2    1.5  
gb|GU967671.1|  Termitomyces clypeatus strain MU7-51 18S ribos...  36.2    1.5  
gb|GU967670.1|  Termitomyces clypeatus strain MU4-51 18S ribos...  36.2    1.5  
gb|GU967669.1|  Termitomyces clypeatus strain MU3-51 18S ribos...  36.2    1.5  
gb|GU967668.1|  Termitomyces clypeatus strain MU27-49 18S ribo...  36.2    1.5  
gb|GU967667.1|  Termitomyces clypeatus strain MU26-49 18S ribo...  36.2    1.5  
gb|KC283128.1|  Polyporales sp. 12A062 18S ribosomal RNA gene,...  36.2    1.5  
gb|KC461161.1|  Fungal sp. BLH145 internal transcribed spacer ...  36.2    1.5  
gb|KC461132.1|  Fungal sp. BLH 6 internal transcribed spacer 1...  36.2    1.5  
emb|HF934036.1|  Debaryomyces hansenii genomic DNA containing ...  36.2    1.5  
emb|HF934034.1|  Candida vartiovaarae genomic DNA containing I...  36.2    1.5  
emb|HF934031.1|  Candida parapsilosis genomic DNA containing I...  36.2    1.5  
emb|HF934019.1|  Candida sake genomic DNA containing ITS2 and ...  36.2    1.5  
emb|HF934015.1|  Cryptococcus laurentii genomic DNA containing...  36.2    1.5  
gb|KC544513.1|  Kluyveromyces marxianus isolate B-WHX-12-44 18...  36.2    1.5  
gb|KC544511.1|  Hanseniaspora uvarum isolate B-WHX-12-14 inter...  36.2    1.5  
gb|KC544510.1|  Candida tropicalis isolate B-WHX-12-06 interna...  36.2    1.5  
gb|KC544508.1|  Pichia kudriavzevii isolate B-WHX-12-08 intern...  36.2    1.5  
gb|KC544506.1|  Aureobasidium pullulans isolate B-WHX-12-02 in...  36.2    1.5  
gb|KC544505.1|  Kluyveromyces marxianus isolate B-WHX-12-30 in...  36.2    1.5  
gb|KC544503.1|  Pichia kudriavzevii isolate B-WHX-12-19 intern...  36.2    1.5  
gb|KC544502.1|  Pichia kudriavzevii isolate B-WHX-12-59 intern...  36.2    1.5  
gb|KC544501.1|  Saccharomyces cerevisiae isolate B-WHX-12-48 i...  36.2    1.5  
gb|KC544499.1|  Saccharomyces cerevisiae isolate B-WHX-12-05 i...  36.2    1.5  
gb|KC544498.1|  Candida tropicalis isolate B-WHX-12-29 interna...  36.2    1.5  
gb|KC544496.1|  Torulaspora delbrueckii isolate B-WHX-12-18 in...  36.2    1.5  
gb|KC544495.1|  Torulaspora delbrueckii isolate B-WHX-12-13 in...  36.2    1.5  
gb|KC544492.1|  Debaryomyces hansenii isolate B-WHX-12-10 inte...  36.2    1.5  
gb|KC544491.1|  Candida glabrata isolate B-WHX-12-46 internal ...  36.2    1.5  
gb|KC544487.1|  Candida tropicalis isolate B-WHX-12-23 interna...  36.2    1.5  
gb|KC544486.1|  Saccharomyces cerevisiae isolate B-WHX-12-43 i...  36.2    1.5  
gb|KC544485.1|  Hanseniaspora opuntiae isolate B-WHX-12-39 int...  36.2    1.5  
gb|KC544484.1|  Saccharomyces cerevisiae isolate B-WHX-12-40 i...  36.2    1.5  
gb|KC544483.1|  Meyerozyma caribbica isolate B-WHX-12-26 inter...  36.2    1.5  
gb|KC544482.1|  Candida orthopsilosis isolate B-WHX-12-21 inte...  36.2    1.5  
gb|KC544480.1|  Wickerhamomyces anomalus isolate B-WHX-12-11 i...  36.2    1.5  
gb|KC544479.1|  Meyerozyma guilliermondii isolate B-WHX-12-04 ...  36.2    1.5  
gb|KC544478.1|  Meyerozyma guilliermondii isolate B-WHX-12-09 ...  36.2    1.5  
gb|KC414814.1|  Schizophyllum commune isolate VPCI427/P/12 int...  36.2    1.5  
gb|KC414813.1|  Schizophyllum commune isolate VPCI425/P2/12 in...  36.2    1.5  
gb|KC414812.1|  Schizophyllum commune isolate VPCI400/P/12 int...  36.2    1.5  
gb|KC414811.1|  Schizophyllum commune isolate VPCI279/P/11 int...  36.2    1.5  
gb|KC414810.1|  Schizophyllum commune isolate VPCI278/P/11 int...  36.2    1.5  
gb|KC414797.1|  Schizophyllum commune isolate VPCI1515/10 inte...  36.2    1.5  
gb|KC414808.1|  Schizophyllum commune isolate VPCI2056/11 inte...  36.2    1.5  
gb|KC414807.1|  Schizophyllum commune isolate VPCI2024/11 inte...  36.2    1.5  
gb|KC414806.1|  Schizophyllum commune isolate VPCI2023/11 inte...  36.2    1.5  
gb|KC414805.1|  Schizophyllum commune isolate VPCI2020/11 inte...  36.2    1.5  
gb|KC414804.1|  Schizophyllum commune isolate VPCI1942/11 inte...  36.2    1.5  
gb|KC414803.1|  Schizophyllum commune isolate VPCI1935/11 inte...  36.2    1.5  
gb|KC414802.1|  Schizophyllum commune isolate VPCI1859/11 inte...  36.2    1.5  
gb|KC414800.1|  Schizophyllum commune isolate VPCI1405/11 inte...  36.2    1.5  
gb|KC414799.1|  Schizophyllum commune isolate VPCI789/11 inter...  36.2    1.5  
gb|KC414798.1|  Schizophyllum commune isolate VPCI461/11 inter...  36.2    1.5  
gb|KC414809.1|  Schizophyllum commune isolate VPCI2149/11 inte...  36.2    1.5  
gb|KC414795.1|  Schizophyllum commune isolate VPCI1417/10 inte...  36.2    1.5  
gb|KC414794.1|  Schizophyllum commune isolate VPCI1415/10 inte...  36.2    1.5  
gb|KC414793.1|  Schizophyllum commune isolate VPCI1354/10 inte...  36.2    1.5  
gb|KC414792.1|  Schizophyllum commune isolate VPCI1172/10 inte...  36.2    1.5  
gb|KC345726.1|  Gloeophyllum imponens voucher He 1546 18S ribo...  36.2    1.5  
gb|KC345725.1|  Gloeophyllum imponens voucher He 1557 18S ribo...  36.2    1.5  
gb|KC345724.1|  Gloeophyllum subferrugineum voucher Korhonen 1...  36.2    1.5  
gb|KC345723.1|  Gloeophyllum striatum voucher Santos 1624 18S ...  36.2    1.5  
gb|KC345722.1|  Gloeophyllum striatum voucher 0610/K14-Kout 18...  36.2    1.5  
gb|KC345721.1|  Gloeophyllum striatum voucher 1109/39-J 18S ri...  36.2    1.5  
gb|KC345720.1|  Gloeophyllum striatum voucher 0904/72-J 18S ri...  36.2    1.5  
gb|KC339729.1|  Suillus luteus isolate N3 internal transcribed...  36.2    1.5  
gb|KC339728.1|  Suillus luteus isolate N4 internal transcribed...  36.2    1.5  
gb|KC339727.1|  Suillus grevillei internal transcribed spacer ...  36.2    1.5  
gb|KC339726.1|  Suillus sibiricus isolate 2269 internal transc...  36.2    1.5  
gb|KC339725.1|  Suillus grevillei isolate 2240 internal transc...  36.2    1.5  
gb|KC339723.1|  Suillus luteus isolate 2294 internal transcrib...  36.2    1.5  
gb|KC182124.1|  Pichia kudriavzevii strain TEMD12 internal tra...  36.2    1.5  
gb|KC335524.1|  Inocybe sp. DV12042011 strain DV12042011-1596 ...  36.2    1.5  
gb|KC335523.1|  Inocybe sp. DV12042011 strain DV12042011-1597 ...  36.2    1.5  
gb|KC333076.1|  Tulostoma readeri voucher Herb.Lloyd 15421 (BP...  36.2    1.5  
gb|KC333075.1|  Tulostoma fimbriatum var. campestre voucher NY...  36.2    1.5  
gb|KC333074.1|  Tulostoma subfuscum voucher Bethel 21 (NY) 5.8...  36.2    1.5  
gb|KC333073.1|  Tulostoma fimbriatum var. heterosporum voucher...  36.2    1.5  
gb|KC333072.1|  Tulostoma fimbriatum var. egranulosum voucher ...  36.2    1.5  
gb|KC333071.1|  Tulostoma fimbriatum var. punctatum voucher BP...  36.2    1.5  
gb|KC333070.1|  Tulostoma fimbriatum var. tuberculatum voucher...  36.2    1.5  
gb|KC333069.1|  Tulostoma fimbriatum voucher AH25238 5.8S ribo...  36.2    1.5  
gb|KC333068.1|  Tulostoma fimbriatum voucher AH25191 5.8S ribo...  36.2    1.5  
gb|KC333067.1|  Tulostoma fimbriatum voucher AH13718 5.8S ribo...  36.2    1.5  
gb|KC333066.1|  Tulostoma fimbriatum voucher AH13114 5.8S ribo...  36.2    1.5  
gb|KC333065.1|  Tulostoma fimbriatum voucher AH12686 5.8S ribo...  36.2    1.5  
gb|KC333064.1|  Tulostoma fimbriatum voucher AH12586 5.8S ribo...  36.2    1.5  
gb|KC333063.1|  Tulostoma fimbriatum voucher AH11759 5.8S ribo...  36.2    1.5  
gb|KC333062.1|  Tulostoma fimbriatum voucher AH11757 5.8S ribo...  36.2    1.5  
gb|KC333061.1|  Tulostoma fimbriatum voucher AH11656 5.8S ribo...  36.2    1.5  
gb|KC333060.1|  Tulostoma fimbriatum voucher AH11647 5.8S ribo...  36.2    1.5  
gb|KC333059.1|  Tulostoma fimbriatum voucher AH11493 5.8S ribo...  36.2    1.5  
gb|KC333058.1|  Tulostoma fimbriatum voucher AH2973 5.8S ribos...  36.2    1.5  
gb|KC333057.1|  Tulostoma fimbriatum voucher AH1555 5.8S ribos...  36.2    1.5  
gb|KC333056.1|  Tulostoma fimbriatum voucher AH1465 5.8S ribos...  36.2    1.5  
gb|KC333055.1|  Tulostoma fimbriatum voucher AH1350 5.8S ribos...  36.2    1.5  
emb|HE799681.2|  Ogataea sp. ZIM 2467 genomic DNA containing I...  36.2    1.5  
emb|HE799680.2|  Ogataea sp. ZIM 2466 genomic DNA containing I...  36.2    1.5  
gb|GU570426.1|  Tremella lobariacearum haplotype H13 18S ribos...  36.2    1.5  
gb|GU570425.1|  Tremella lobariacearum haplotype H12 18S ribos...  36.2    1.5  
gb|GU570424.1|  Tremella lobariacearum haplotype H11 18S ribos...  36.2    1.5  
gb|GU570423.1|  Tremella lobariacearum haplotype H10 18S ribos...  36.2    1.5  
gb|GU570422.1|  Tremella lobariacearum haplotype H9 18S riboso...  36.2    1.5  
gb|GU570421.1|  Tremella lobariacearum haplotype H8 18S riboso...  36.2    1.5  
gb|GU570420.1|  Tremella lobariacearum haplotype H7 18S riboso...  36.2    1.5  
gb|GU570419.1|  Tremella lobariacearum haplotype H6 18S riboso...  36.2    1.5  
gb|GU570418.1|  Tremella lobariacearum haplotype H5 18S riboso...  36.2    1.5  
gb|GU570417.1|  Tremella lobariacearum haplotype H4 18S riboso...  36.2    1.5  
gb|GU570416.1|  Tremella lobariacearum haplotype H3 18S riboso...  36.2    1.5  
gb|GU570415.1|  Tremella lobariacearum haplotype H2 18S riboso...  36.2    1.5  
gb|GU570414.1|  Tremella lobariacearum haplotype H1 18S riboso...  36.2    1.5  
gb|JQ967281.1|  Xerocomus subtomentosus voucher K 167686 18S r...  36.2    1.5  
gb|JQ967280.1|  Phylloporus sp. HKAS 74689 18S ribosomal RNA g...  36.2    1.5  
gb|JQ967279.1|  Phylloporus sp. HKAS 74688 18S ribosomal RNA g...  36.2    1.5  
gb|JQ967278.1|  Phylloporus sp. HKAS 74687 18S ribosomal RNA g...  36.2    1.5  
gb|JQ967274.1|  Phylloporus sp. HKAS 74683 18S ribosomal RNA g...  36.2    1.5  
gb|JQ967273.1|  Phylloporus sp. HKAS 74682 18S ribosomal RNA g...  36.2    1.5  
gb|JQ967261.1|  Phylloporus rubeolus voucher HKAS 54543 18S ri...  36.2    1.5  
gb|JQ967260.1|  Phylloporus rubrosquamosus voucher HKAS 54542 ...  36.2    1.5  
gb|JQ967258.1|  Phylloporus pelletieri voucher K 128205 18S ri...  36.2    1.5  
gb|JQ967257.1|  Phylloporus parvisporus voucher HKAS 54768 18S...  36.2    1.5  
gb|JQ967255.1|  Phylloporus pachycystidiatus voucher HKAS 5454...  36.2    1.5  
gb|JQ967240.1|  Phylloporus bellus voucher HKAS 42850 18S ribo...  36.2    1.5  
gb|JQ967239.1|  Phylloporus bellus voucher HKAS 56763 18S ribo...  36.2    1.5  
emb|HF913624.1|  Ogataea sp. ZIM 2470 partial 5.8S rRNA gene, ...  36.2    1.5  
gb|KC305489.1|  Inocybe sp. PBM3075 small subunit ribosomal RN...  36.2    1.5  
gb|KC305488.1|  Inocybe sp. NB00890 small subunit ribosomal RN...  36.2    1.5  
gb|KC305487.1|  Inocybe sp. E5563 strain PBM3676 small subunit...  36.2    1.5  
gb|KC305486.1|  Inocybe sp. E5563 small subunit ribosomal RNA ...  36.2    1.5  
gb|KC305485.1|  Inocybe sp. AU10 strain MR00228 small subunit ...  36.2    1.5  
gb|KC305482.1|  Inocybe sp. AU10 strain PBM3599 small subunit ...  36.2    1.5  
gb|KC305480.1|  Inocybe sp. AU9 strain I114 5.8S ribosomal RNA...  36.2    1.5  
gb|KC305479.1|  Inocybe cf. fibrillosibrunnea PBM3617 small su...  36.2    1.5  
gb|KC305478.1|  Inocybe cf. fibrillosibrunnea PBM3484 small su...  36.2    1.5  
gb|KC305477.1|  Inocybe cf. fibrillosibrunnea NB00273 small su...  36.2    1.5  
gb|KC305476.1|  Inocybe cf. fibrillosibrunnea PBM3495 small su...  36.2    1.5  
gb|KC305474.1|  Inocybe fibrillosibrunnea strain NB00802 small...  36.2    1.5  
gb|KC305473.1|  Inocybe fibrillosibrunnea strain E5971 small s...  36.2    1.5  
gb|KC305471.1|  Inocybe fibrillosibrunnea strain I75 small sub...  36.2    1.5  
gb|KC305470.1|  Inocybe fibrillosibrunnea strain I95 small sub...  36.2    1.5  
gb|KC305467.1|  Inocybe fibrillosibrunnea strain I65 small sub...  36.2    1.5  
gb|KC305466.1|  Inocybe fibrillosibrunnea strain I52 small sub...  36.2    1.5  
gb|KC305465.1|  Inocybe fibrillosibrunnea strain PBM3447 small...  36.2    1.5  
gb|KC305461.1|  Inocybe aff. fibrillosibrunnea E6103 small sub...  36.2    1.5  
gb|KC305456.1|  Inocybe aff. fibrillosibrunnea PBM3612 small s...  36.2    1.5  
gb|KC305455.1|  Inocybe aff. fibrillosibrunnea PBM3614 small s...  36.2    1.5  
gb|KC305453.1|  Inocybe griseovelata strain PBM2442 small subu...  36.2    1.5  
gb|JX978408.1|  Perenniporia minutissima voucher Cui 6053 inte...  36.2    1.5  
ref|NR_111865.1|  Scheffersomyces illinoinensis NRRL Y-48827 I...  36.2    1.5  
gb|KC479690.1|  Scheffersomyces virginianus strain NRRL Y-4882...  36.2    1.5  
gb|KC479689.1|  Scheffersomyces shehatae strain ATCC 60778 18S...  36.2    1.5  
gb|KC479688.1|  Scheffersomyces ergatensis strain ATCC 22589 1...  36.2    1.5  
gb|KC479687.1|  Candida palmioleophila strain ATCC 96299 18S r...  36.2    1.5  
gb|KC479686.1|  Candida glaebosa strain ATCC 22016 18S ribosom...  36.2    1.5  
gb|KC506350.1|  Fungal sp. AM2013 strain 202_JRmp internal tra...  36.2    1.5  
gb|KC252963.1|  Meyerozyma guilliermondii strain S004a 18S rib...  36.2    1.5  
gb|KC252964.1|  Meyerozyma guilliermondii strain S007 18S ribo...  36.2    1.5  
gb|KC252952.1|  Candida tropicalis strain P033 internal transc...  36.2    1.5  
gb|KC515376.1|  Saccharomyces cerevisiae strain Sc24 18S ribos...  36.2    1.5  
gb|KC515375.1|  Saccharomyces cerevisiae strain Sc21 18S ribos...  36.2    1.5  
gb|KC515374.1|  Saccharomyces cerevisiae strain Sc20 18S ribos...  36.2    1.5  
gb|KC515371.1|  Wickerhamomyces anomalus strain Sc17 18S ribos...  36.2    1.5  
gb|KC515370.1|  Saccharomyces cerevisiae strain Sc16 18S ribos...  36.2    1.5  
gb|KC515369.1|  Saccharomyces cerevisiae strain Sc15 18S ribos...  36.2    1.5  
gb|KC515368.1|  Torulaspora delbrueckii strain Sc14 18S riboso...  36.2    1.5  
gb|KC515366.1|  Saccharomyces cerevisiae strain Sc12 18S ribos...  36.2    1.5  
gb|KC515365.1|  Saccharomyces cerevisiae strain Sc11 18S ribos...  36.2    1.5  
gb|KC515363.1|  Saccharomyces cerevisiae strain Sc09 18S ribos...  36.2    1.5  
gb|KC515362.1|  Saccharomyces cerevisiae strain Sc08 18S ribos...  36.2    1.5  
gb|KC515361.1|  Saccharomyces cerevisiae strain Sc07 18S ribos...  36.2    1.5  
gb|KC515360.1|  Saccharomyces cerevisiae strain Sc06 18S ribos...  36.2    1.5  
gb|KC515358.1|  Saccharomyces cerevisiae strain Sc04 18S ribos...  36.2    1.5  
gb|KC515357.1|  Saccharomyces cerevisiae strain Sc03 18S ribos...  36.2    1.5  
gb|KC515356.1|  Saccharomyces cerevisiae strain Sc02 18S ribos...  36.2    1.5  
gb|KC515355.1|  Saccharomyces cerevisiae strain Sc01 18S ribos...  36.2    1.5  
gb|KC293970.1|  Climacocystis borealis strain FCL381 18S ribos...  36.2    1.5  
gb|KC261839.1|  Boletus reticulatus isolate 1055 5.8S ribosoma...  36.2    1.5  
gb|KC261836.1|  Boletus reticulatus isolate 388 18S ribosomal ...  36.2    1.5  
gb|KC261834.1|  Boletus reticulatus isolate 386 18S ribosomal ...  36.2    1.5  
gb|KC261831.1|  Boletus pinophilus isolate 1099 18S ribosomal ...  36.2    1.5  
gb|KC261830.1|  Boletus pinophilus isolate 1045 internal trans...  36.2    1.5  
gb|KC261829.1|  Boletus pinophilus isolate 2175 18S ribosomal ...  36.2    1.5  
gb|KC261828.1|  Boletus pinophilus isolate 1042 18S ribosomal ...  36.2    1.5  
gb|KC261827.1|  Boletus pinophilus isolate 2177 18S ribosomal ...  36.2    1.5  
gb|KC261826.1|  Boletus pinophilus isolate 2166 18S ribosomal ...  36.2    1.5  
gb|KC261825.1|  Boletus aereus isolate 1058 18S ribosomal RNA ...  36.2    1.5  
gb|KC261824.1|  Boletus aereus isolate 370 18S ribosomal RNA g...  36.2    1.5  
gb|KC261823.1|  Boletus aereus isolate 1051 18S ribosomal RNA ...  36.2    1.5  
gb|KC261821.1|  Boletus aereus isolate 317 18S ribosomal RNA g...  36.2    1.5  
gb|KC261820.1|  Boletus edulis isolate 391 18S ribosomal RNA g...  36.2    1.5  
gb|KC261819.1|  Boletus edulis isolate 369 18S ribosomal RNA g...  36.2    1.5  
gb|JX566501.1|  Sparassis sp. QZ-2012a isolate KFRI1788 intern...  36.2    1.5  
gb|JX566500.1|  Sparassis sp. QZ-2012a isolate KFRI1787 intern...  36.2    1.5  
gb|JX566499.1|  Sparassis sp. QZ-2012a isolate KFRI1516 intern...  36.2    1.5  
gb|JX566498.1|  Sparassis sp. QZ-2012a isolate KFRI1515 intern...  36.2    1.5  
gb|JX566497.1|  Sparassis sp. QZ-2012a isolate KFRI1406 18S ri...  36.2    1.5  
gb|JX566496.1|  Sparassis sp. QZ-2012a isolate KFRI1306 intern...  36.2    1.5  
gb|JX566495.1|  Sparassis sp. QZ-2012a isolate KFRI1178 intern...  36.2    1.5  
gb|JX566494.1|  Sparassis sp. QZ-2012a isolate KFRI1122 intern...  36.2    1.5  
gb|JX566493.1|  Sparassis sp. QZ-2012a isolate KFRI1121 18S ri...  36.2    1.5  
gb|JX566492.1|  Sparassis sp. QZ-2012a isolate KFRI1084 intern...  36.2    1.5  
gb|JX566491.1|  Sparassis sp. QZ-2012a isolate KFRI1083 18S ri...  36.2    1.5  
gb|JX566490.1|  Sparassis sp. QZ-2012a isolate KFRI1082 intern...  36.2    1.5  
gb|JX566488.1|  Sparassis sp. QZ-2012a isolate KFRI1080 18S ri...  36.2    1.5  
gb|JX566487.1|  Sparassis sp. QZ-2012a isolate KFRI1078 18S ri...  36.2    1.5  
gb|JX566486.1|  Sparassis sp. QZ-2012a isolate KFRI1077 intern...  36.2    1.5  
gb|JX566485.1|  Sparassis sp. QZ-2012a isolate KFRI1076 intern...  36.2    1.5  
gb|JX566484.1|  Sparassis sp. QZ-2012a isolate KFRI1075 intern...  36.2    1.5  
gb|JX566483.1|  Sparassis sp. QZ-2012a isolate KFRI1074 intern...  36.2    1.5  
gb|JX566482.1|  Sparassis sp. QZ-2012a isolate KFRI0926 intern...  36.2    1.5  
gb|JX566480.1|  Sparassis sp. QZ-2012a isolate KFRI0921 intern...  36.2    1.5  
gb|JX566479.1|  Sparassis sp. QZ-2012a isolate KFRI0819 intern...  36.2    1.5  
gb|JX566478.1|  Sparassis sp. QZ-2012a isolate KFRI0749 intern...  36.2    1.5  
gb|JX566477.1|  Sparassis sp. QZ-2012a isolate KFRI0748 18S ri...  36.2    1.5  
gb|JX566476.1|  Sparassis sp. QZ-2012a isolate KFRI0746 intern...  36.2    1.5  
gb|JX566474.1|  Sparassis sp. QZ-2012a isolate KFRI0722 intern...  36.2    1.5  
gb|JX566472.1|  Sparassis sp. QZ-2012a isolate KFRI0720 18S ri...  36.2    1.5  
gb|JX566471.1|  Sparassis radicata isolate KFRI0692 internal t...  36.2    1.5  
gb|JX566470.1|  Sparassis sp. QZ-2012a isolate KFRI0691 intern...  36.2    1.5  
gb|JX566469.1|  Sparassis sp. KFRI0690 internal transcribed sp...  36.2    1.5  
gb|JX566468.1|  Sparassis sp. QZ-2012a isolate KFRI0645 18S ri...  36.2    1.5  
gb|JX566467.1|  Sparassis sp. QZ-2012a isolate KFRI0644 intern...  36.2    1.5  
gb|JX566466.1|  Sparassis sp. QZ-2012a isolate KFRI0643 intern...  36.2    1.5  
gb|JX566465.1|  Sparassis crispa isolate KFRI0642 internal tra...  36.2    1.5  
gb|JX566464.1|  Sparassis sp. QZ-2012a isolate KFRI0641 intern...  36.2    1.5  
gb|JX566463.1|  Sparassis sp. QZ-2012a isolate KFRI0640 intern...  36.2    1.5  
gb|JX566462.1|  Sparassis crispa isolate KFRI0639 internal tra...  36.2    1.5  
gb|JX566461.1|  Sparassis sp. QZ-2012a isolate KFRI0245 intern...  36.2    1.5  
gb|JX566460.1|  Sparassis sp. QZ-2012a isolate KFRI0123 intern...  36.2    1.5  
gb|JQ586254.1|  Sparassis nemecii voucher BRMN 714697 18S ribo...  36.2    1.5  
gb|JQ586253.1|  Sparassis sp. QZ-2012a voucher KFRI 923 18S ri...  36.2    1.5  
gb|JQ586251.1|  Sparassis sp. QZ-2012a voucher KFRI 700 intern...  36.2    1.5  
gb|KC461920.1|  Candida parapsilosis strain RCPF 1371/790 inte...  36.2    1.5  
gb|KC169793.1|  Cryptococcus sp. BI118 18S ribosomal RNA gene,...  36.2    1.5  
gb|KC169792.1|  Cryptococcus sp. BI334 18S ribosomal RNA gene,...  36.2    1.5  
gb|KC252610.1|  Ogataea sp. NCAIM Y.01896 18S ribosomal RNA ge...  36.2    1.5  
gb|JX561241.1|  Tricholoma sp. OS93 internal transcribed space...  36.2    1.5  
gb|JX561231.1|  Inocybe sp. PC20 internal transcribed spacer 1...  36.2    1.5  
gb|KC176356.1|  Sphaerobolus iowensis isolate litter 8-6 haplo...  36.2    1.5  
gb|KC176355.1|  Marasmius rotula isolate T-755 internal transc...  36.2    1.5  
gb|KC176353.1|  Clitocybe sp. X-61 5.8S ribosomal RNA gene, pa...  36.2    1.5  
gb|KC176351.1|  Clitopilus cf. scyphoides T-772 haplotype b 18...  36.2    1.5  
gb|KC176350.1|  Sphaerobolus iowensis isolate litter 8-6 haplo...  36.2    1.5  
gb|KC176349.1|  Clitocybe sp. X-79 18S ribosomal RNA gene, par...  36.2    1.5  
gb|KC176348.1|  Daedaleopsis confragosa isolate X-78 18S ribos...  36.2    1.5  
gb|KC176347.1|  Trametes versicolor isolate X-74 18S ribosomal...  36.2    1.5  
gb|KC176346.1|  Trametes versicolor isolate X-69 18S ribosomal...  36.2    1.5  
gb|KC176344.1|  Trametes versicolor isolate X-65 18S ribosomal...  36.2    1.5  
gb|KC176343.1|  Trametes versicolor isolate X-60 18S ribosomal...  36.2    1.5  
gb|KC176342.1|  Armillaria cf. calvescens X-59 18S ribosomal R...  36.2    1.5  
gb|KC176341.1|  Waitea circinata isolate X-54 haplotype b 5.8S...  36.2    1.5  
gb|KC176340.1|  Waitea circinata isolate X-54 haplotype a 5.8S...  36.2    1.5  
gb|KC176338.1|  Daedaleopsis confragosa isolate X-49 18S ribos...  36.2    1.5  
gb|KC176337.1|  Psilocybe cf. subviscida/crobula X-45 18S ribo...  36.2    1.5  
gb|KC176333.1|  Hypholoma sp. X-38 18S ribosomal RNA gene, par...  36.2    1.5  
gb|KC176331.1|  Pholiota sp. X-35 18S ribosomal RNA gene, part...  36.2    1.5  
gb|KC176329.1|  Trametes gibbosa isolate X-32 18S ribosomal RN...  36.2    1.5  
gb|KC176328.1|  Stropharia rugosoannulata isolate X-31 18S rib...  36.2    1.5  
gb|KC176325.1|  Trametes versicolor isolate X-29 haplotype b 1...  36.2    1.5  
gb|KC176324.1|  Trametes versicolor isolate X-29 haplotype a 1...  36.2    1.5  
gb|KC176321.1|  Coprinellus heptemerus isolate X-22 18S riboso...  36.2    1.5  
gb|KC176320.1|  Trametes versicolor isolate X-20 18S ribosomal...  36.2    1.5  
gb|KC176318.1|  Trametes versicolor isolate X-18 18S ribosomal...  36.2    1.5  
gb|KC176316.1|  Cerrena unicolor isolate X-16 18S ribosomal RN...  36.2    1.5  
gb|KC176313.1|  Trametes versicolor isolate X-12 18S ribosomal...  36.2    1.5  
gb|KC176307.1|  Trametes versicolor isolate X-03 internal tran...  36.2    1.5  
gb|KC176306.1|  Trametes versicolor isolate X-02 18S ribosomal...  36.2    1.5  
gb|KC176305.1|  Trametes versicolor isolate X-01 18S ribosomal...  36.2    1.5  
gb|KC176304.1|  Trametes versicolor isolate wood 3-4 internal ...  36.2    1.5  
gb|KC176303.1|  Trametes versicolor isolate wood 1-2 internal ...  36.2    1.5  
gb|KC176302.1|  Trametes versicolor isolate T-868 18S ribosoma...  36.2    1.5  
gb|KC176301.1|  Basidiomycota sp. T-861 haplotype b 18S riboso...  36.2    1.5  
gb|KC176300.1|  Basidiomycota sp. T-861 haplotype a 18S riboso...  36.2    1.5  
gb|KC176298.1|  Rhizoctonia sp. T-849 18S ribosomal RNA gene, ...  36.2    1.5  
gb|KC176297.1|  Basidiomycota sp. T-847 18S ribosomal RNA gene...  36.2    1.5  
gb|KC176293.1|  Panaeolus foenisecii isolate T-790 18S ribosom...  36.2    1.5  
gb|KC176292.1|  Clitopilus sp. 2 T-785 18S ribosomal RNA gene,...  36.2    1.5  
gb|KC176291.1|  Trametes versicolor isolate T-783 5.8S ribosom...  36.2    1.5  
gb|KC176290.1|  Clitopilus cf. scyphoides T-782 haplotype b 18...  36.2    1.5  
gb|KC176289.1|  Clitopilus cf. scyphoides T-782 haplotype a 18...  36.2    1.5  
gb|KC176288.1|  Clitopilus sp. 1a T-781 haplotype b internal t...  36.2    1.5  
gb|KC176287.1|  Clitopilus sp. 1a T-781 haplotype a internal t...  36.2    1.5  
gb|KC176286.1|  Clitopilus sp. 1 T-780 haplotype b internal tr...  36.2    1.5  
gb|KC176285.1|  Clitopilus sp. 1 T-780 haplotype a internal tr...  36.2    1.5  
gb|KC176284.1|  Clitopilus sp. 1 T-778 haplotype b 18S ribosom...  36.2    1.5  
gb|KC176283.1|  Clitopilus sp. 1 T-778 haplotype a 18S ribosom...  36.2    1.5  
gb|KC176282.1|  Clitopilus scyphoides isolate T-777 18S riboso...  36.2    1.5  
gb|KC176281.1|  Coprinellus cf. micaceus T-776 18S ribosomal R...  36.2    1.5  
gb|KC176280.1|  Clitopilus cf. scyphoides T-774b isolate T-774...  36.2    1.5  
gb|KC176279.1|  Clitopilus cf. scyphoides T-774a isolate T-774...  36.2    1.5  
gb|KC176278.1|  Hypholoma capnoides isolate T-773 18S ribosoma...  36.2    1.5  
gb|KC438398.1|  Uncultured Pleosporales clone I272L22 18S ribo...  36.2    1.5  
gb|KC438397.1|  Uncultured Pleosporales clone I232L14 18S ribo...  36.2    1.5  
gb|KC456419.1|  Bolbitius excoriatus voucher LO23-10 18S ribos...  36.2    1.5  
gb|KC456418.1|  Bolbitius excoriatus voucher WU16355 internal ...  36.2    1.5  
gb|JQ734547.1|  Calvatia holothurioides voucher LE 287408 inte...  36.2    1.5  
gb|KC176676.1|  Oxyporus corticola voucher JV0408/23 18S ribos...  36.2    1.5  
gb|KC176675.1|  Oxyporus corticola voucher JV8909/37 18S ribos...  36.2    1.5  
gb|KC176674.1|  Oxyporus corticola voucher JV0209/26 18S ribos...  36.2    1.5  
gb|KC176673.1|  Oxyporus corticola voucher JV1109/8 18S riboso...  36.2    1.5  
gb|KC176672.1|  Oxyporus corticola voucher JV0709/177 18S ribo...  36.2    1.5  
gb|KC176671.1|  Oxyporus corticola voucher JV0108/125 18S ribo...  36.2    1.5  
gb|KC176670.1|  Oxyporus corticola voucher MJ142/90 18S riboso...  36.2    1.5  
gb|KC176669.1|  Oxyporus corticola voucher JV0908/1 18S riboso...  36.2    1.5  
gb|KC176668.1|  Oxyporus corticola voucher JV1106/6 18S riboso...  36.2    1.5  
gb|KC176667.1|  Oxyporus corticola voucher JV1206/11 18S ribos...  36.2    1.5  
gb|KC143744.1|  Uncultured Candida clone CEobese389 18S riboso...  36.2    1.5  
gb|KC143743.1|  Uncultured Candida clone CEobese388 18S riboso...  36.2    1.5  
gb|KC143742.1|  Uncultured Candida clone CEobese387 18S riboso...  36.2    1.5  
gb|KC143741.1|  Uncultured Candida clone CEobese386 18S riboso...  36.2    1.5  
emb|HE994441.1|  Psilocybe allenii genomic DNA containing 18S ...  36.2    1.5  
emb|HE994440.1|  Psilocybe allenii genomic DNA containing 18S ...  36.2    1.5  
gb|KC294320.1|  Cryptococcus sp. HD-20 18S ribosomal RNA gene,...  36.2    1.5  
gb|JQ726598.1|  Boletus griseipurpureus isolate Trang 2 18S ri...  36.2    1.5  
gb|JQ726597.1|  Boletus griseipurpureus isolate -Songkhla 18S ...  36.2    1.5  
gb|JQ726595.1|  Boletus griseipurpureus isolate Nakhon Si Tham...  36.2    1.5  
gb|JQ726594.1|  Boletus griseipurpureus isolate Nakhon Si Tham...  36.2    1.5  
gb|JQ676855.1|  Rhizoctonia solani strain R014 18S ribosomal R...  36.2    1.5  
gb|JX243845.1|  Perenniporia sp. OGP3 internal transcribed spa...  36.2    1.5  
gb|KC461307.1|  Trametes gibbosa isolate C13 internal transcri...  36.2    1.5  
gb|KC461306.1|  Trametes gibbosa isolate C10 internal transcri...  36.2    1.5  
gb|KC461305.1|  Trametes hirsuta isolate 45 internal transcrib...  36.2    1.5  
gb|KC461302.1|  Trametes versicolor isolate 35 internal transc...  36.2    1.5  
gb|KC461301.1|  Trametes hirsuta isolate 29 internal transcrib...  36.2    1.5  
gb|KC461300.1|  Trametes versicolor isolate 14 internal transc...  36.2    1.5  
gb|KC461298.1|  Trametes versicolor isolate 4 internal transcr...  36.2    1.5  
gb|JX982235.1|  Debaryomyces hansenii strain CECT 11363 18S ri...  36.2    1.5  
dbj|AB793784.1|  Nakazawaea siamensis genes for 18S rRNA, ITS1...  36.2    1.5  
gb|JX270803.1|  Ganoderma lucidum strain CP145 internal transc...  36.2    1.5  
gb|JX270802.1|  Ganoderma lucidum strain CP382 internal transc...  36.2    1.5  
gb|KC182053.1|  Candida parapsilosis strain T4 18S ribosomal R...  36.2    1.5  
gb|KC237296.1|  Schizophyllum commune strain DMRF-7 18S riboso...  36.2    1.5  
gb|KC237294.1|  Meyerozyma guilliermondii strain DMRF-5 18S ri...  36.2    1.5  
gb|KC422435.1|  Candida albicans strain Hb49 internal transcri...  36.2    1.5  
gb|KC422434.1|  Candida albicans strain Hb48 internal transcri...  36.2    1.5  
gb|KC422433.1|  Candida albicans strain Hb47 internal transcri...  36.2    1.5  
gb|KC422432.1|  Candida albicans strain Hb46 internal transcri...  36.2    1.5  
gb|KC422431.1|  Candida parapsilosis strain Hb44 internal tran...  36.2    1.5  
gb|KC422429.1|  Candida albicans strain Hb42 internal transcri...  36.2    1.5  
gb|KC422427.1|  Candida albicans strain Hb40 internal transcri...  36.2    1.5  
gb|KC422425.1|  Candida albicans strain Hb38 internal transcri...  36.2    1.5  
gb|KC422424.1|  Candida albicans strain Hb37 internal transcri...  36.2    1.5  
gb|KC422423.1|  Meyerozyma caribbica strain Hb36b internal tra...  36.2    1.5  
gb|KC422422.1|  Candida albicans strain Hb35 internal transcri...  36.2    1.5  
gb|KC422421.1|  Candida albicans strain Hb34 internal transcri...  36.2    1.5  
gb|KC422420.1|  Candida parapsilosis strain Hb33 internal tran...  36.2    1.5  
gb|KC422419.1|  Candida albicans strain Hb32 internal transcri...  36.2    1.5  
gb|KC422418.1|  Candida albicans strain Hb31 internal transcri...  36.2    1.5  
gb|KC422417.1|  Candida albicans strain Hb30 internal transcri...  36.2    1.5  
gb|KC422415.1|  Candida albicans strain Hb28 internal transcri...  36.2    1.5  
gb|KC422413.1|  Candida albicans strain Hb26 internal transcri...  36.2    1.5  
gb|KC422410.1|  Candida albicans strain Hb21 internal transcri...  36.2    1.5  
gb|KC422409.1|  Candida albicans strain Hb20 internal transcri...  36.2    1.5  
gb|KC422407.1|  Candida parapsilosis strain Hb14 internal tran...  36.2    1.5  
gb|KC422406.1|  Candida albicans strain Hb13 internal transcri...  36.2    1.5  
gb|KC422404.1|  Candida albicans strain Hb7b internal transcri...  36.2    1.5  
gb|KC422403.1|  Candida dubliniensis strain Hb3 internal trans...  36.2    1.5  
gb|KC588952.1|  Saccharomyces cerevisiae strain W46 18S riboso...  36.2    1.5  
gb|KC420521.1|  Athelia rolfsii isolate SS-01 18S ribosomal RN...  36.2    1.5  
gb|KC420519.1|  Athelia rolfsii isolate SS-17 internal transcr...  36.2    1.5  
gb|KC420518.1|  Athelia rolfsii isolate SS-16 internal transcr...  36.2    1.5  
gb|KC420516.1|  Athelia rolfsii isolate SS-14 18S ribosomal RN...  36.2    1.5  
gb|KC420515.1|  Athelia rolfsii isolate SS-13 18S ribosomal RN...  36.2    1.5  
gb|KC420514.1|  Athelia rolfsii isolate SS-12 18S ribosomal RN...  36.2    1.5  
gb|KC420513.1|  Athelia rolfsii isolate SS-11 internal transcr...  36.2    1.5  
gb|KC420512.1|  Athelia rolfsii isolate SS-10 internal transcr...  36.2    1.5  
gb|KC420511.1|  Athelia rolfsii isolate SS-09 internal transcr...  36.2    1.5  
gb|KC420510.1|  Athelia rolfsii isolate SS-08 18S ribosomal RN...  36.2    1.5  
gb|KC420509.1|  Athelia rolfsii isolate SS-06 18S ribosomal RN...  36.2    1.5  
gb|KC420508.1|  Athelia rolfsii isolate SS-05 18S ribosomal RN...  36.2    1.5  
gb|KC420507.1|  Athelia rolfsii isolate SS-04 18S ribosomal RN...  36.2    1.5  
gb|KC420506.1|  Athelia rolfsii isolate SS-03 18S ribosomal RN...  36.2    1.5  
gb|KC420505.1|  Athelia rolfsii isolate SS-02 18S ribosomal RN...  36.2    1.5  
gb|KC315799.1|  Candida sp. CBS 12442 18S ribosomal RNA gene, ...  36.2    1.5  
gb|KC609424.1|  Kluyveromyces lactis strain 91 18S ribosomal R...  36.2    1.5  
gb|KC609423.1|  Kluyveromyces lactis strain 90 18S ribosomal R...  36.2    1.5  
gb|KC179052.1|  Uncultured Suillus clone SLuteus1 internal tra...  36.2    1.5  
gb|KC179051.1|  Uncultured Rhizopogon clone Rros1 internal tra...  36.2    1.5  
gb|KC179049.1|  Uncultured Rhizopogon clone RArcto1 internal t...  36.2    1.5  
gb|KC568565.1|  Wickerhamomyces anomalus strain 40 18S ribosom...  36.2    1.5  
gb|JX290580.1|  Trametes versicolor strain KUC8867 18S ribosom...  36.2    1.5  
gb|JX290565.1|  Trametes versicolor strain KUC8413 18S ribosom...  36.2    1.5  
gb|KC155368.1|  Uncultured Polyporales clone ECM32-7 18S ribos...  36.2    1.5  
gb|KC155366.1|  Uncultured Cortinarius clone ECM37-1 18S ribos...  36.2    1.5  
gb|KC155365.1|  Uncultured Boletaceae clone ECM9-7 18S ribosom...  36.2    1.5  
gb|KC155363.1|  Uncultured Boletaceae clone ECM11-6 18S riboso...  36.2    1.5  
gb|KC155361.1|  Uncultured Cortinarius clone ECM34-5 18S ribos...  36.2    1.5  
gb|JN805042.1|  Candida shehatae strain BG090908.5.1.1.2.20 26...  36.2    1.5  
gb|KC155392.1|  Hysterangium sp. MCA972 18S ribosomal RNA gene...  36.2    1.5  
gb|KC155391.1|  Hysterangium sp. TH8517 internal transcribed s...  36.2    1.5  
gb|KC155388.1|  Coltricia cf. montagnei TH9108 18S ribosomal R...  36.2    1.5  
gb|KC155385.1|  Amanita sp. TH9512 internal transcribed spacer...  36.2    1.5  
gb|KC155384.1|  Amanita xerocybe 18S ribosomal RNA gene, parti...  36.2    1.5  
gb|KC155382.1|  Amanita craseoderma 18S ribosomal RNA gene, pa...  36.2    1.5  
gb|KC155381.1|  Boletaceae sp. TH9514 18S ribosomal RNA gene, ...  36.2    1.5  
gb|KC155380.1|  Tylopilus rufonigricans 18S ribosomal RNA gene...  36.2    1.5  
gb|KC155377.1|  Cortinarius sp. TH8613 internal transcribed sp...  36.2    1.5  
gb|KC155375.1|  Amanita calochroa 18S ribosomal RNA gene, part...  36.2    1.5  
gb|KC155373.1|  Boletellus dicymbophilus internal transcribed ...  36.2    1.5  
gb|KC135884.1|  Cryptococcus sp. VITGBN2 18S ribosomal RNA gen...  36.2    1.5  
gb|KC146366.1|  Tricholoma populinum strain ATCC 64509 18S rib...  36.2    1.5  
gb|KC146361.1|  Candida dubliniensis strain ATCC 44508 18S rib...  36.2    1.5  
gb|KC146359.1|  Pisolithus tinctorius strain ATCC 38054 18S ri...  36.2    1.5  
gb|KC146358.1|  Zygosaccharomyces rouxii strain ATCC 28253 18S...  36.2    1.5  
gb|KC142171.1|  Tricholoma matsutake strain E7 18S ribosomal R...  36.2    1.5
[truncated: 10,289,928 more chars]
